# Supplementary material for: The CRTC-1 transcriptional domain is required for COMPASS complex-mediated longevity in C. elegans
Source: Nat Aging. 2023 Nov 9;3(11):1358–71. doi: 10.1038/s43587-023-00517-8 (PMC10645585; doi:10.1038/s43587-023-00517-8)
Supplement: Supplementary file 3 — List of proteins that interact with CRTC-1. [file 43587_2023_517_MOESM3_ESM.xlsx]

## Sheet: Enriched proteins
crtc-1::3xFLAG				Non-tagged control
Strain: WBM1241				Strain: N2
4 biological replicates				4 biological replicates
1241a	1241b	1241c	1241d	N2a	N2b	N2c	N2d	Intensity	MS/MS Count	Peptides	Unique peptides	Sequence coverage [%]	Protein IDs	Majority protein IDs	Protein names	Gene names
Values are log2 intensity and NaN means a not valid value								MS1 intensity of peptide peak measured as area under the curve	Relative abundance of species in tandem mass spectrometry	Total peptides (unique + non unique peptides)	For the protein based on total peptides identified	For the protein based on total peptides identified
30.3756	29.8007	28.723	29.2466	22.0078	23.2051	21.4169	22.7661	5270700000	20	5	5	9.5	Q95XA8	Q95XA8	CREB-regulated transcription coactivator 1 homolog	crtc-1
24.9573	25.9177	21.9934	25.217	25.1415	25.5497	NaN	NaN	332510000	2	2	2	5.1	A0A061AJ20;A0A061ADU8;A0A061ACK4;A0A061ACN7;A0A061ACN3;A0A061AKR6;Q9XTF3	A0A061AJ20;A0A061ADU8;A0A061ACK4;A0A061ACN7;A0A061ACN3;A0A061AKR6;Q9XTF3	Dual specificity tyrosine-phosphorylation-regulated kinase mbk-2	mbk-2
23.3254	23.3372	NaN	22.2512	NaN	NaN	21.5893	NaN	54825000	4	1	1	4.4	M1ZJZ0;M1ZJU1;C6KRP6;A0A061ADY3;C6KRP5;O62133	M1ZJZ0;M1ZJU1;C6KRP6;A0A061ADY3;C6KRP5;O62133		sqrd-1
21.7548	22.9477	NaN	22.115	NaN	22.8129	NaN	23.0242	46771000	1	1	1	3.5	A0A0K3AX10;A7KQE7;A0A0K3AU13;A0A0K3AUP5;A0A0K3AR37;A0A0K3ARP1;A0A0K3AX05;A7KQE9;G5EF03;A8DYS1;A8DYS0;A0A0K3AUP0	A0A0K3AX10;A7KQE7;A0A0K3AU13;A0A0K3AUP5;A0A0K3AR37;A0A0K3ARP1;A0A0K3AX05;A7KQE9;G5EF03;A8DYS1;A8DYS0;A0A0K3AUP0		etr-1
NaN	24.8141	24.1761	25.0064	NaN	NaN	24.3228	25.753	256020000	4	2	2	10.7	A0A0K3AUY3;Q9UAU3	A0A0K3AUY3;Q9UAU3		tag-304
24.3725	25.8729	NaN	23.5747	25.4616	NaN	NaN	25.9107	310050000	16	3	3	6.4	A0A168H9W7;Q86S28;Q76NP4;O61907	A0A168H9W7;Q86S28;Q76NP4;O61907		lin-40
23.8034	23.8561	23.3692	22.9788	NaN	NaN	NaN	NaN	100090000	3	1	1	0.8	Q19300;A0A1D3PCL0	Q19300;A0A1D3PCL0		farl-11
24.3892	23.5341	NaN	22.7073	NaN	24.4421	22.6179	NaN	114320000	2	2	2	14.6	A0A1N7SYS5;A0A1N7SYR4;A0A1N7SYQ5;Q9XWV0	A0A1N7SYS5;A0A1N7SYR4;A0A1N7SYQ5;Q9XWV0	Transmembrane protein 33 homolog	Y37D8A.17
NaN	21.5807	22.5899	21.4309	21.9328	NaN	NaN	22.6425	41511000	14	2	2	10.5	A0A1N7SYQ6;Q18265	A0A1N7SYQ6;Q18265		fust-1
25.5305	24.7961	NaN	24.8625	NaN	NaN	NaN	NaN	157720000	1	2	2	2	A0A1N7SZ06;A0A1N7SYT6;A0A1N7SYS6;Q11069	A0A1N7SZ06;A0A1N7SYT6;A0A1N7SYS6;Q11069	Transmembrane channel-like protein 2	tmc-2
NaN	24.1515	23.3448	24.1779	NaN	NaN	NaN	NaN	62813000	2	1	1	6.3	A0A3P6MY32	A0A3P6MY32		Y18H1A.2
24.1887	24.2809	22.0853	NaN	NaN	24.5779	NaN	23.2147	110460000	5	3	3	2.2	A0A486WUN2;G5EFJ0;G5EGS3;Q9GRC3	A0A486WUN2;G5EFJ0;G5EGS3;Q9GRC3		klp-12
23.5878	23.6545	22.3986	NaN	22.5767	NaN	22.4282	NaN	66747000	2	1	1	1.6	A0A486WX88;A0A486WWG3;Q95QD7	A0A486WX88;A0A486WWG3;Q95QD7	Protein lin-54	lin-54
21.9118	22.2935	NaN	21.2712	NaN	NaN	21.4208	NaN	14424000	1	2	1	1	Q9N5D3;A0A486WXD9	Q9N5D3;A0A486WXD9		sos-1
NaN	23.8604	23.1865	23.7195	23.0934	NaN	NaN	NaN	60513000	0	1	1	1	Q18782;A0A5K1ICF1	Q18782;A0A5K1ICF1		znf-598
22.4788	24.1546	NaN	22.2958	NaN	NaN	22.9397	24.3289	106300000	2	2	2	7.5	Q9XWW2;A7DTF0	Q9XWW2;A7DTF0		mrg-1
23.8378	24.2303	23.3452	NaN	NaN	NaN	NaN	24.8312	112800000	9	3	3	10.4	Q95QZ3;B2MZA9;Q95QZ4;Q10923	Q95QZ3;B2MZA9;Q95QZ4;Q10923		ntl-2
24.9357	24.8611	24.1774	24.842	24.1388	NaN	NaN	NaN	180500000	2	3	3	7.5	C0HKD6	C0HKD6		wars-2
22.5535	23.3224	NaN	22.7344	NaN	NaN	NaN	23.5732	60057000	0	1	1	2.4	C8JQR9;Q20799	C8JQR9;Q20799	Putative calcium-binding mitochondrial carrier F55A11.4	F55A11.4
20.7646	21.1172	20.152	20.431	NaN	NaN	NaN	20.9463	10189000	1	1	1	0.8	D0Z5N4	D0Z5N4		gcn-2
25.5251	25.4792	NaN	26.009	NaN	NaN	NaN	NaN	296360000	5	3	2	9.6	D3YT36;D3YT37;Q23539	D3YT36;D3YT37;Q23539	Pyruvate kinase	pyk-2
24.6437	25.9398	24.4678	NaN	24.3815	NaN	NaN	NaN	135640000	6	3	3	16.1	G4S185;G5EDH7	G4S185;G5EDH7		anat-1
21.4017	22.1444	NaN	22.0902	22.2733	21.6706	NaN	22.8199	38647000	4	1	1	3.2	G5EBP0	G5EBP0		K08C7.6
20.6721	20.3993	21.2963	20.792	NaN	20.9845	NaN	NaN	17957000	3	1	1	9.9	Q8I4J0;Q20345;G5EF55;G5EC48	Q8I4J0;Q20345;G5EF55;G5EC48		nspc-10;nspc-9;nspc-13;nspc-15
NaN	23.5577	24.0274	24.8552	24.6206	NaN	NaN	NaN	108350000	3	2	2	4	G5ECB9	G5ECB9		mex-1
23.6046	24.5617	21.1817	24.1602	NaN	NaN	24.254	NaN	148820000	6	2	1	3.6	G5ECC0	G5ECC0		klp-16
25.5743	25.0422	24.7324	25.2128	24.3946	25.0421	NaN	NaN	349010000	9	2	2	24.6	G5ECR7	G5ECR7		elb-1
24.6525	25.5463	24.3636	NaN	NaN	NaN	NaN	NaN	281140000	2	2	2	2.9	G5EDB6	G5EDB6		ppgn-1
25.1634	23.3101	23.9043	23.7046	24.2791	NaN	24.6158	NaN	291730000	6	3	3	1.1	G5EDT9	G5EDT9		ubr-5
23.1986	23.796	NaN	22.8025	NaN	22.754	NaN	23.3953	61291000	5	1	1	8.4	G5EE67	G5EE67		skr-3
23.777	24.4897	23.1517	NaN	23.8208	24.0284	NaN	25.4443	157500000	4	2	2	1.1	G5EEH9	G5EEH9	Nuclear pore complex protein Nup98-Nup96;Nuclear pore complex protein Nup98;Nuclear pore complex protein Nup96	npp-10
NaN	22.7025	21.2645	21.6183	NaN	NaN	NaN	22.2561	26530000	1	1	1	0.3	G5EEV2	G5EEV2		trr-1
23.9183	24.9128	22.4498	23.0708	NaN	NaN	NaN	NaN	74267000	4	2	2	1.2	G5EF88;S6F588;G5EEV7;S6FD39;Q68TI8	G5EF88;S6F588;G5EEV7;S6FD39;Q68TI8		daf-15
24.4549	24.7395	24.4654	NaN	NaN	24.9078	24.8933	NaN	231620000	6	3	3	9.1	G5EF02	G5EF02		spn-4
24.7031	25.2631	NaN	24.7058	NaN	23.2826	NaN	25.1406	189840000	1	1	1	0.8	G5EFW7	G5EFW7		daf-10
24.708	24.7743	23.9318	24.5195	23.8977	NaN	NaN	NaN	225360000	9	3	3	3.7	G5EFY6	G5EFY6		sec-31
23.8132	24.6578	23.2549	23.6491	NaN	NaN	NaN	NaN	84906000	2	1	1	4.3	Q8T3G5;G5EGU1	Q8T3G5;G5EGU1		egl-30
24.1887	23.7717	23.1769	23.0426	23.762	NaN	NaN	25.0973	103220000	3	1	1	9.2	H2KYM1;H2KYM0;Q95QR7	H2KYM1;H2KYM0;Q95QR7		C39D10.8
NaN	23.8439	20.4381	22.5983	23.4108	NaN	NaN	23.4232	62789000	1	1	1	3.1	H2KYP8;Q86NC9;H2KYP7	H2KYP8;Q86NC9;H2KYP7		pnk-1
23.9143	23.7055	22.3156	22.6112	NaN	NaN	NaN	23.1157	50204000	3	2	2	3.5	H2KYZ6;Q95Q79;H2KYZ7	H2KYZ6;Q95Q79;H2KYZ7		frm-4
22.6915	NaN	21.9018	22.7951	NaN	23.551	23.4076	NaN	68335000	3	3	3	11.9	H2KZY6;C6KRG1	H2KZY6		marg-1
23.2418	23.9887	NaN	23.733	23.9976	NaN	NaN	24.756	192020000	8	4	4	9.2	H2L0E5;Q2L6X7;H2L0E6	H2L0E5;Q2L6X7;H2L0E6		mct-4
25.0277	NaN	24.0184	24.6603	NaN	NaN	25.0514	25.5641	282390000	4	3	3	7.9	Q9NA35;K8F7X5;D3NQB3;K8ESJ1	Q9NA35;K8F7X5;D3NQB3;K8ESJ1		Y73F8A.24
25.4932	26.0317	25.064	25.515	24.5634	NaN	25.0925	NaN	329640000	12	10	10	2.3	L8E6W9;O61851	L8E6W9		F55F10.1
NaN	22.7349	21.5097	21.5141	21.718	NaN	NaN	22.5177	34150000	2	1	1	2.6	O01442	O01442		B0261.7
23.4568	23.2789	23.9046	24.1092	NaN	23.7188	NaN	24.9272	219770000	10	3	3	4.5	O61789;O01767	O61789;O01767		egg-5;egg-4
24.4901	24.7095	NaN	23.567	22.7087	NaN	NaN	24.4362	104410000	4	1	1	3.4	O02115	O02115	Proliferating cell nuclear antigen	pcn-1
23.3448	23.6754	25.7331	NaN	NaN	23.9522	NaN	NaN	289880000	9	1	1	6	O17040	O17040	Very-long-chain (3R)-3-hydroxyacyl-CoA dehydratase hpo-8	hpo-8
24.8868	25.2589	24.3529	25.0629	23.8128	NaN	24.7526	25.1478	281330000	2	1	1	4.8	O17893	O17893		F55B11.3
NaN	24.7965	23.4153	24.4994	24.523	NaN	NaN	24.4975	157580000	1	1	1	4.1	O44195	O44195		ZK185.3
24.0404	24.1757	NaN	23.9578	NaN	NaN	24.0182	24.2385	151460000	1	1	1	3.1	O45110	O45110		mrpl-2
23.0353	23.6383	23.172	23.0714	NaN	NaN	23.3187	23.7961	96065000	6	2	2	4.7	O45628	O45628		H40L08.1
23.2835	23.7048	22.5262	23.2787	NaN	NaN	22.8159	NaN	47483000	1	1	1	3.6	O45691	O45691		M01E5.2
23.6524	23.829	NaN	24.2482	NaN	NaN	24.0935	24.5633	106970000	5	2	2	2.8	O45962	O45962	Regulation of longevity by E3 ubiquitin-protein ligase	rle-1
26.7488	27.3595	25.3756	25.2581	26.1431	NaN	NaN	23.9656	636410000	11	4	4	6.9	O61856	O61856	Acetolactate synthase-like protein	T26C12.1
24.5433	24.0828	24.1297	NaN	NaN	NaN	24.7867	24.8111	240020000	3	2	2	7.2	O62518	O62518	Brix domain-containing protein ZK795.3	ZK795.3
NaN	26.136	25.2978	25.5235	24.7148	NaN	24.6356	NaN	236260000	2	14	2	21.1	P12456	P12456	Tubulin beta-1 chain	mec-7
23.2898	23.9209	NaN	23.8467	23.7642	23.7553	NaN	NaN	109560000	10	1	1	0.9	P17139	P17139	Collagen alpha-1(IV) chain	emb-9
22.4464	22.6767	22.1664	20.8378	22.4936	NaN	NaN	21.0794	42839000	2	1	1	30.2	P17512	P17512	Metallothionein-2	mtl-2
25.1975	25.7886	NaN	22.4107	NaN	24.7252	NaN	25.9781	225800000	4	2	2	15.1	P30627	P30627	Globin-like protein	glb-1
22.1984	22.9592	21.8135	22.1256	NaN	NaN	22.5509	22.6474	50601000	1	1	1	2.8	P34388	P34388	Probable 40S ribosomal protein S9, mitochondrial	mrps-9
NaN	26.1982	23.3768	25.6554	NaN	NaN	24.7904	26.5605	390390000	5	6	6	7.9	P34653	P34653	PAB-dependent poly(A)-specific ribonuclease subunit PAN3	panl-3
25.1867	24.7047	23.0652	24.2468	23.6228	24.345	NaN	NaN	195540000	9	2	2	4.6	P41879	P41879	Uncharacterized protein F37A4.1	F37A4.1
26.4551	26.8589	25.8932	26.2062	25.9818	NaN	NaN	26.6094	730970000	6	1	1	1.9	P49049	P49049	Intramembrane protease 2	imp-2
24.7278	25.9905	NaN	24.7541	25.3872	NaN	NaN	25.705	267620000	9	3	3	10.7	P49404	P49404	Putative 39S ribosomal protein L3, mitochondrial	mrps-18C
24.8406	24.4815	24.4413	24.7726	NaN	25.5607	NaN	NaN	231620000	1	2	2	2.3	P55163	P55163	Membrane-associated protein gex-3	gex-3
22.4163	24.0671	NaN	24.0336	NaN	NaN	NaN	NaN	66900000	0	3	0	8	P90779	P90779		C55A6.4
24.8626	25.5527	NaN	24.1349	NaN	NaN	NaN	25.8586	158990000	2	2	2	2.9	P90898	P90898		F58G11.3
24.6525	23.3297	23.3684	22.6143	NaN	22.4323	NaN	NaN	73851000	1	1	1	3.5	P91250	P91250		col-73
24.3273	24.0974	NaN	24.3873	NaN	NaN	NaN	25.4092	181460000	2	2	2	2.3	Q03564	Q03564	Uncharacterized protein B0464.6	B0464.6
23.5782	24.274	23.4873	23.5038	23.6593	NaN	NaN	24.4804	137590000	8	1	1	2.8	Q09305	Q09305	Protein AAR2 homolog	F10B5.2
24.1002	23.813	NaN	23.8477	NaN	23.748	NaN	24.4014	168220000	1	1	1	1.3	Q9N5M6;Q09312	Q9N5M6;Q09312	Fem-3 mRNA-binding factor 1;Fem-3 mRNA-binding factor 2	fbf-1;fbf-2
23.6852	23.0104	NaN	23.7952	23.2918	NaN	NaN	23.8292	71346000	5	3	3	10	Q09321	Q09321	Uncharacterized protein F42A8.1	F42A8.1
24.6928	24.5486	NaN	24.236	NaN	NaN	NaN	25.0051	163440000	3	2	2	3.4	Q09353	Q09353	Sentrin-specific protease	ulp-1
25.2323	25.329	24.2073	NaN	24.0628	25.1165	NaN	NaN	249680000	10	1	1	5.7	Q09456	Q09456	Putative cuticle collagen 80	col-80
NaN	26.2679	23.8906	25.3915	NaN	NaN	NaN	24.9723	272770000	12	6	6	12.5	Q0G819	Q0G819	Serine/threonine-protein phosphatase	tax-6
23.9952	23.8778	22.3839	NaN	NaN	NaN	23.4521	NaN	49086000	3	1	1	2.4	Q10457	Q10457	Probable multifunctional protein ADE2;Phosphoribosylaminoimidazole-succinocarboxamide synthase;Phosphoribosylaminoimidazole carboxylase	B0286.3
24.2505	24.9489	24.4492	24.3406	24.5874	25.0458	NaN	NaN	278510000	12	2	2	6.4	Q10949	Q10949	Phosphatidylserine decarboxylase proenzyme;Phosphatidylserine decarboxylase alpha chain;Phosphatidylserine decarboxylase beta chain	psd-1
24.4698	26.1666	25.4555	25.7069	24.7208	NaN	25.5746	NaN	534790000	10	6	5	9.1	Q17436	Q17436		edg-1
25.1121	25.2369	NaN	24.1104	NaN	NaN	24.8436	25.0501	208320000	4	1	1	2.1	Q17569	Q17569		ddi-1
25.387	NaN	25.0844	24.9869	25.2507	25.4145	NaN	NaN	397740000	5	1	1	1.6	Q17572	Q17572		C01G6.3
23.6294	NaN	22.8663	23.5637	NaN	23.2454	24.0357	NaN	105960000	2	1	1	1.9	Q6A3Q2;Q17607	Q6A3Q2;Q17607	mRNA-capping enzyme;Polynucleotide 5-triphosphatase;mRNA guanylyltransferase	cel-1
22.0395	23.8918	NaN	21.6121	NaN	NaN	NaN	NaN	38214000	4	3	3	4.9	Q17750	Q17750	E3 UFM1-protein ligase 1 homolog	ufl-1
21.0933	23.6084	21.967	NaN	23.1003	NaN	NaN	24.4478	76179000	2	2	2	5.9	Q17963	Q17963	WD repeat-containing protein wdr-5.1	wdr-5.1
23.993	25.1009	NaN	23.674	22.9618	NaN	22.8868	NaN	112090000	3	3	3	9.3	Q18028	Q18028		prx-3
23.8288	23.3827	23.0942	NaN	22.929	23.3414	NaN	NaN	67214000	1	1	1	3.4	Q18075	Q18075		C18B2.4
25.2249	25.3512	22.5693	25.2156	NaN	23.5642	NaN	24.9917	260760000	10	2	2	3.8	Q18406	Q18406	Exocyst complex component 5	sec-10
NaN	23.9776	23.7066	23.6384	NaN	23.8578	23.8255	NaN	141510000	8	1	1	5.6	Q18409	Q18409	Probable splicing factor, arginine/serine-rich 6	rsp-6
25.5503	25.7302	25.3765	25.2425	25.276	25.1708	NaN	NaN	299230000	2	2	2	3.8	Q18425	Q18425	Sphingosine kinase 1	sphk-1
23.5148	23.5822	22.508	22.8534	NaN	NaN	NaN	NaN	52338000	3	2	2	1.2	Q18508	Q18508		mel-28
23.9977	24.6895	22.901	23.7674	NaN	NaN	24.2527	NaN	114020000	4	1	1	1.7	Q19266	Q19266	Protein kinase C-like 3	pkc-3
24.249	24.3796	23.9302	23.8337	NaN	23.3764	NaN	24.4878	141780000	4	1	1	6.5	Q19303	Q19303		F10E7.6
24.1126	23.1246	22.6438	23.0568	23.2921	NaN	23.9248	NaN	123260000	1	1	1	1.6	Q19325	Q19325		scc-1
24.6135	24.9068	NaN	23.4545	NaN	NaN	NaN	24.4987	123940000	3	1	1	1.1	Q19555	Q19555		scc-3
25.0328	24.8601	24.5661	NaN	24.8412	NaN	NaN	25.4903	237310000	5	3	3	5.3	Q19731	Q19731		ekl-1
NaN	23.853	23.489	24.4404	NaN	24.3253	24.8651	NaN	179440000	2	1	1	1.8	Q19854	Q19854		F28C1.1
23.5591	23.7395	NaN	24.3099	NaN	NaN	23.664	24.5486	105340000	1	1	1	2.4	Q20384;Q86RT3;Q8MQ51	Q20384;Q86RT3;Q8MQ51		nucb-1
NaN	23.7156	22.795	23.4131	NaN	NaN	NaN	NaN	85483000	1	1	1	5.5	Q20445;Q8WQF3	Q20445;Q8WQF3		smg-4
22.6825	23.4529	22.3956	22.3394	NaN	23.0665	NaN	22.9333	77161000	2	2	2	5.4	Q20864	Q20864		F56C9.3
24.4109	26.2886	24.0856	23.6102	24.6214	25.2486	NaN	NaN	329730000	7	3	3	4.7	Q20875;G8JY03	Q20875;G8JY03	Putative pre-mRNA-splicing factor ATP-dependent RNA helicase F56D2.6	F56D2.6;ddx-15
24.5108	25.4094	24.2415	24.468	24.4198	25.0737	NaN	NaN	260490000	9	1	1	3.9	Q21601	Q21601		mrps-34
22.6154	NaN	22.3963	22.9896	NaN	NaN	22.7763	23.6131	62640000	3	2	2	4.5	Q21952	Q21952	Kinetochore protein Nuf2 homolog	him-10
24.7647	24.7812	NaN	24.2636	NaN	25.4241	NaN	25.5936	281060000	8	2	2	5.3	Q22031	Q22031	Putative tRNA (cytidine(32)/guanosine(34)-2-O)-methyltransferase	R74.7
25.1557	23.9153	24.9127	24.2155	24.8688	25.1623	NaN	NaN	253310000	8	2	2	5.2	Q22046;Q58AA7	Q22046;Q58AA7		T01B7.5
22.9111	22.7524	NaN	22.5146	NaN	NaN	22.4859	23.1011	69935000	7	1	1	5	Q22312	Q22312		T07E3.3
NaN	NaN	23.4183	23.7669	23.5012	NaN	23.3923	25.1449	112200000	3	1	1	1.5	Q22561	Q22561		pgap-1
24.6018	24.4669	NaN	24.8578	NaN	NaN	24.5255	24.2884	208290000	2	1	1	3.2	Q22768	Q22768		T25B9.1
25.2235	25.4286	25.4313	25.5399	23.2561	NaN	NaN	NaN	261020000	4	2	2	6.3	Q23105	Q23105		W01B6.6
23.6907	25.3122	23.3494	27.4581	NaN	24.4928	23.5909	NaN	391210000	8	3	3	2.4	Q23223;REV__Q95QC2	Q23223	mRNA transport homolog 4	mtr-4
23.7309	25.0343	23.7072	NaN	NaN	NaN	NaN	25.1941	115200000	3	1	1	6.4	Q23237	Q23237	Proteasome subunit beta type-3	pbs-3
21.5662	21.8356	NaN	23.7035	22.1587	NaN	NaN	22.2839	51467000	3	2	2	4.2	Q23256	Q23256	WD repeat-containing protein wdr-5.3	wdr-5.3
20.6152	20.8058	20.2506	NaN	21.55	NaN	NaN	21.2326	11610000	2	1	1	4	Q23402	Q23402	Protein BCCIP homolog	ZK1127.4
23.0474	23.8026	NaN	23.8229	23.0235	24.048	NaN	NaN	64011000	1	1	1	9.1	Q9N3H5;Q9N5M1;Q2WF63	Q9N3H5;Q9N5M1;Q2WF63		Y52E8A.1
23.0634	22.8742	NaN	22.6991	NaN	NaN	NaN	22.8868	40700000	5	1	1	2.9	Q3V5I5	Q3V5I5		Y82E9BR.19
25.1135	26.1499	NaN	24.5896	24.4105	24.6009	NaN	NaN	203850000	2	2	2	5.8	Q86MP1	Q86MP1		col-95
23.4541	25.7201	NaN	24.3765	NaN	NaN	23.4192	23.799	136150000	2	2	2	4.4	Q8ITY6	Q8ITY6		C50D2.9
23.4087	23.2731	22.4549	23.1259	23.0175	23.1385	NaN	NaN	86852000	5	1	1	0.8	Q8WT44	Q8WT44		cyk-3
NaN	24.7789	24.1227	24.2143	24.0976	NaN	NaN	24.3706	116610000	6	1	1	2.8	Q93338	Q93338		rpb-3
NaN	25.7539	23.6802	24.8	NaN	NaN	NaN	24.8881	153110000	3	1	1	1.7	Q93641	Q93641		sac-1
NaN	25.5951	23.8819	24.3974	24.5087	NaN	NaN	25.4828	267100000	6	2	2	9	Q93758	Q93758		swan-1
24.389	24.8964	NaN	24.9609	NaN	23.9926	NaN	25.2975	210740000	11	4	4	6.5	Q95PY8	Q95PY8		cpsf-3
23.8291	24.9576	24.0251	24.1462	23.756	NaN	24.3431	NaN	184900000	6	1	1	1.8	Q95QB1	Q95QB1		T13H5.8
22.5952	22.7243	22.4905	NaN	NaN	NaN	22.94	22.3759	45054000	3	1	1	2.2	Q95R12	Q95R12		acl-11
24.534	25.6044	23.5883	NaN	NaN	NaN	NaN	25.3611	196000000	5	1	1	15.9	Q95Y72	Q95Y72	Probable 26S proteasome complex subunit dss-1	dss-1
23.9746	25.161	NaN	25.0748	NaN	25.6684	NaN	24.0288	228460000	2	2	2	6	Q95YD5	Q95YD5		vha-16
NaN	23.9348	23.1262	21.1386	NaN	NaN	NaN	NaN	27501000	1	1	1	0.7	Q965E3;Q9U2M1	Q965E3;Q9U2M1	Condensin complex subunit 1	dpy-28
NaN	24.0728	23.3625	23.9594	NaN	24.3194	NaN	NaN	65676000	4	4	4	8.6	Q966E7;A0A2X0T211;U4PBG7	Q966E7;A0A2X0T211		spl-3
25.3737	26.2209	22.8637	23.4386	22.9874	23.725	NaN	NaN	271150000	9	3	3	3.7	Q9GYS7;Q9BIC2;Q8MNW1;Q86NK1	Q9GYS7;Q9BIC2		rbm-5
23.3586	23.534	22.7944	24.6833	22.4793	23.5541	NaN	NaN	105810000	9	2	2	1.9	Q9BL11	Q9BL11		herc-1
NaN	24.7291	22.6898	23.9029	23.1517	NaN	NaN	NaN	117460000	7	1	1	3.2	Q9GYJ9	Q9GYJ9		snx-1
NaN	23.7229	23.4816	23.7703	NaN	23.8842	NaN	24.3377	134420000	5	1	1	2.7	Q9N5L0	Q9N5L0		trm-2a
26.5979	26.2042	26.4468	NaN	27.0753	NaN	NaN	NaN	549310000	2	1	1	2.2	Q9NA73	Q9NA73		tric-1B.2
21.1722	21.2932	NaN	20.4955	21.4157	21.2512	NaN	21.4866	18415000	2	1	1	2.1	Q9NAA7	Q9NAA7		nsun-5
23.2917	24.5778	22.9811	NaN	NaN	21.846	NaN	NaN	47358000	3	2	2	5.1	Q9TYV3;A0A0M9JJ65	Q9TYV3;A0A0M9JJ65		W07E6.2
25.6415	NaN	25.6626	25.5555	24.7775	25.0136	NaN	NaN	347040000	3	2	2	12	Q9XTZ3	Q9XTZ3		C18D11.3
NaN	23.7429	23.4022	24.112	NaN	NaN	NaN	NaN	43256000	3	1	1	2	Q9XUT9	Q9XUT9		K06G5.1
23.9466	24.0238	23.7506	24.0502	NaN	NaN	24.1996	NaN	122630000	8	1	1	10.3	Q9XVD2	Q9XVD2		immp-1
25.837	NaN	24.6126	25.4519	NaN	NaN	NaN	NaN	253740000	3	1	1	7.1	Q9XWC2	Q9XWC2	DOMON domain-containing protein Y73F4A.1	Y73F4A.1
