# Supplementary material for: The CRTC-1 transcriptional domain is required for COMPASS complex-mediated longevity in C. elegans
Source: Nat Aging. 2023 Nov 9;3(11):1358–71. doi: 10.1038/s43587-023-00517-8 (PMC10645585; doi:10.1038/s43587-023-00517-8)
Supplement: Supplementary file 4 — List of differential gene expression (DGE), GO and tissue enrichment analyses from RNA-seq. [file 43587_2023_517_MOESM4_ESM.xlsx]

## Sheet: DGE WT vs set-2
seq_name	gene_id	gene_name	description	log2FoldChange	stat	pvalue	padj	N2 (a)	N2 (b)	N2 (c)	N2 (d)	set-2 (a)	set-2 (b)	set-2 (c)	set-2 (d)	crtc-1 (a)	crtc-1 (b)	crtc-1 (c)	crtc-1 (d)	crtc-1;set-2 (a)	crtc-1;set-2 (b)	crtc-1;set-2 (c)	crtc-1;set-2 (d)
C38D9.2	WBGene00008010	C38D9.2	NULL	8.04006	41.2474	0	0	9	6	9	8	11164	10430	10865	10341	13	11	5	5	13	10	14	4
W09B7.2	WBGene00021107	W09B7.2	NULL	3.6569	38.379	0	0	85	123	96	117	2125	1848	2380	2332	147	183	141	173	155	161	152	174
F59D8.1	WBGene00006927	vit-3	Vitellogenin-3 [Source:UniProtKB/Swiss-Prot;Acc:Q9N4J2]	-0.854842	-29.8746	4.21298e-196	2.28919e-192	639990	595787	587563	596282	337369	334200	316775	337274	584554	573486	562377	576923	501096	496311	495780	521403
M88.1	WBGene00010904	ugt-62	UDP-glucuronosyltransferase [Source:UniProtKB/TrEMBL;Acc:Q21603]	1.72794	29.4951	3.32337e-191	1.35436e-187	3473	3795	3464	3236	14379	12406	11921	11646	3713	4167	3928	3657	4189	4673	4347	4175
C46C2.2	WBGene00008110	C46C2.2	NULL	1.05703	28.6348	2.47988e-180	8.08489e-177	1596	1555	1683	1566	3334	3305	3406	3500	1495	1588	1577	1593	1693	1650	1781	1746
K01D12.11	WBGene00010470	cdr-4	CaDmium Responsive; Cadmium-inducible lysosomal protein CDR-4 [Source:UniProtKB/TrEMBL;Acc:G5EDZ7]	2.14979	26.2149	1.79529e-151	4.8775e-148	331	355	383	396	2399	1991	1892	1918	465	473	517	425	838	671	730	634
F32B5.8	WBGene00000788	cpz-1	CathePsin Z [Source:UniProtKB/TrEMBL;Acc:A0A078BPL2]	-0.770276	-25.3894	3.30291e-142	7.69153e-139	7306	6918	6628	7105	3993	4080	4026	4157	7132	6972	7203	7127	5239	5433	5358	5565
K09F5.2	WBGene00006925	vit-1	Vitellogenin-1 [Source:UniProtKB/Swiss-Prot;Acc:P55155]	-0.859698	-23.9754	5.01833e-127	1.02255e-123	363897	340889	336109	320401	191474	179164	182279	186201	342906	332210	327649	319141	291967	285875	294040	270796
AC8.10	WBGene00043988	AC8.10	NULL	2.38484	23.6785	6.0023e-124	1.08715e-120	77	77	61	89	568	541	543	668	83	85	83	79	106	100	118	99
C54D10.1	WBGene00008296	cdr-2	CaDmium Responsive; Cadmium-inducible lysosomal protein CDR-2 [Source:UniProtKB/TrEMBL;Acc:G5ECX9]	1.98025	22.8303	2.29121e-115	3.7349e-112	348	391	385	398	2353	1800	1751	1740	369	469	427	354	489	531	465	456
K08B4.3	WBGene00019515	ugt-19	UDP-GlucuronosylTransferase [Source:UniProtKB/TrEMBL;Acc:Q9TYY5]	1.82926	21.4674	3.14115e-102	4.6549e-99	267	277	309	315	1508	1280	1168	1164	303	344	329	319	420	427	332	356
C25B8.3	WBGene00000786	cpr-6	Cathepsin B-like cysteine proteinase 6 [Source:UniProtKB/Swiss-Prot;Acc:P43510]	-0.645479	-21.0905	9.72533e-99	1.32111e-95	27657	26212	25263	25859	16468	17040	16267	16831	25670	23995	24613	24934	20835	20804	21088	22194
R08F11.3	WBGene00019967	cyp-33C8	CYtochrome P450 family [Source:UniProtKB/TrEMBL;Acc:O02641]	2.08036	20.2049	8.86042e-91	1.11103e-87	175	203	170	188	1389	1259	1070	928	144	206	198	186	179	240	188	185
F59D6.3	WBGene00019105	asp-8	ASpartyl Protease [Source:UniProtKB/TrEMBL;Acc:O16338]	1.47951	20.0243	3.38314e-89	3.93918e-86	367	413	385	406	1243	1247	1077	1350	304	317	343	395	353	352	349	340
F15D4.5	WBGene00008862	F15D4.5	NULL	2.53391	19.3384	2.55376e-83	2.77526e-80	36	36	74	54	2605	3142	4044	1524	54	39	56	53	49	46	50	37
F59D8.2	WBGene00006928	vit-4	Vitellogenin-4 [Source:UniProtKB/Swiss-Prot;Acc:P18947]	-0.576091	-18.4327	7.18735e-76	7.32256e-73	612378	591065	566572	577095	403711	397837	376388	384782	565057	571513	540357	570476	481823	492263	473843	514307
H19N07.3	WBGene00010407	H19N07.3	NULL	1.43099	18.1793	7.52367e-74	7.21432e-71	158	132	158	155	484	455	475	460	152	163	134	143	414	448	400	433
C07H6.5	WBGene00000479	cgh-1	ATP-dependent RNA helicase cgh-1 [Source:UniProtKB/Swiss-Prot;Acc:Q95YF3]	-0.360933	-17.9068	1.04438e-71	9.45805e-69	91375	89634	88667	88391	72045	69832	68415	67980	90777	90281	89303	91580	86424	86175	83985	86371
W09B7.1	WBGene00021106	W09B7.1	NULL	2.62249	17.7191	2.98681e-70	2.56252e-67	14	10	11	7	431	358	501	627	34	29	31	8	4	9	8	7
C27H6.2	WBGene00007784	ruvb-1	RuvB-like 1 [Source:UniProtKB/Swiss-Prot;Acc:O17607]	-0.450664	-17.6321	1.39767e-69	1.13917e-66	5677	5381	5652	5528	4130	3999	4074	3987	5377	5483	5211	5412	5228	5223	5203	5202
C18G1.5	WBGene00001855	hil-4	Histone H1.4 [Source:UniProtKB/Swiss-Prot;Acc:O17536]	-0.480988	-17.1164	1.11992e-65	8.69323e-63	13794	13515	12726	13367	9749	9812	9352	9164	13910	13614	13176	13484	12793	12815	12833	12974
F56D12.5	WBGene00006924	vig-1	VIG (Drosophila Vasa Intronic Gene) ortholog [Source:UniProtKB/TrEMBL;Acc:H2KYR1]	-0.4006	-16.938	2.35859e-64	1.74761e-61	78457	75260	78246	79331	59492	57593	57918	60123	79092	78728	76370	81264	75641	73796	74503	76727
F13D12.2	WBGene00002262	ldh-1	L-lactate dehydrogenase [Source:UniProtKB/Swiss-Prot;Acc:Q27888]	0.718298	16.8901	5.32345e-64	3.77294e-61	1917	1851	1868	1753	3135	3286	3006	2945	1949	1758	1794	1825	1971	1938	1924	1838
F58G6.9	WBGene00044107	F58G6.9	NULL	1.21429	16.8235	1.64168e-63	1.11504e-60	734	721	772	547	1920	1698	1717	1761	820	846	825	826	951	1023	939	841
F15D4.6	WBGene00008863	F15D4.6	NULL	2.4562	16.6884	1.59152e-62	1.03774e-59	14	16	14	9	214	264	284	222	8	10	18	11	18	13	13	13
T10B9.10	WBGene00000372	cyp-13A7	Putative cytochrome P450 CYP13A7 [Source:UniProtKB/Swiss-Prot;Acc:Q27519]	2.29749	16.6265	4.48363e-62	2.81106e-59	14	10	9	15	580	428	399	303	14	36	14	18	43	47	24	27
Y19D10A.16	WBGene00044734	Y19D10A.16	Aldose 1-epimerase [Source:UniProtKB/TrEMBL;Acc:G5ECR6]	1.1633	16.4411	9.72082e-61	5.86885e-58	243	278	237	260	674	595	600	628	273	241	230	257	598	603	589	653
C01B4.6	WBGene00015270	C01B4.6	Aldose 1-epimerase [Source:UniProtKB/TrEMBL;Acc:G5ECR6]	1.17271	16.4365	1.04718e-60	6.09646e-58	243	277	229	259	674	595	600	628	271	241	229	256	597	602	589	653
F11A6.2	WBGene00008681	scrm-4	Phospholipid scramblase [Source:UniProtKB/TrEMBL;Acc:O62149]	1.97938	16.4161	1.46709e-60	8.24656e-58	65	69	93	54	650	405	522	688	69	79	94	72	93	103	113	74
R08E5.3	WBGene00019963	R08E5.3	NULL	1.30646	16.193	5.65489e-59	3.07268e-56	324	376	386	375	1113	1080	1015	917	356	415	358	337	490	510	452	383
D2096.8	WBGene00017075	nap-1	Nucleosome Assembly Protein [Source:UniProtKB/TrEMBL;Acc:Q19007]	-0.381447	-16.1533	1.07613e-58	5.6587e-56	20986	19992	19519	19662	15675	15424	15149	15127	19755	19618	19240	19716	18371	18303	18872	18452
C27C7.1	WBGene00007766	C27C7.1	NULL	1.045	15.8765	9.21341e-57	4.69337e-54	2368	2293	2583	2146	5190	4715	5287	5529	2466	2358	2674	2274	2248	2739	2797	2854
K07H8.10	WBGene00019510	K07H8.10	NULL	-0.40743	-15.7584	6.01622e-56	2.97183e-53	30534	29004	29891	28904	22209	22064	21354	23293	29483	29585	30030	29519	30135	29039	30130	29691
F57F5.1	WBGene00010204	F57F5.1	NULL	-0.427264	-15.7553	6.3111e-56	3.0258e-53	20914	20524	19289	19789	15011	15302	14683	14654	16759	16206	17278	16844	14367	14216	14526	14134
K11H12.2	WBGene00004427	rpl-15	60S ribosomal protein L15 [Source:UniProtKB/Swiss-Prot;Acc:P91374]	-0.374498	-15.7526	6.58636e-56	3.06755e-53	43581	41044	42604	41662	31918	33191	31756	33078	42385	40442	42148	42492	38539	38427	38881	39319
F46F11.2	WBGene00000473	cey-2	C. Elegans Y-box [Source:UniProtKB/TrEMBL;Acc:P91306]	-0.422894	-15.6535	3.1466e-55	1.4248e-52	58281	56026	53983	54648	42701	41964	40482	40483	56063	53199	53207	54688	50134	50050	49553	51213
ZK1073.1	WBGene00014213	ZK1073.1	NULL	0.910138	15.536	1.98046e-54	8.72527e-52	714	671	767	786	1519	1347	1474	1408	819	751	688	720	893	849	890	833
T16G1.6	WBGene00011800	T16G1.6	NULL	2.02426	15.48	4.73176e-54	2.0298e-51	28	46	27	34	617	422	375	304	35	55	43	41	34	58	47	40
C30C11.4	WBGene00016250	hsp-110	Heat shock protein 110 [Source:UniProtKB/Swiss-Prot;Acc:Q05036]	-0.296455	-15.4248	1.11571e-53	4.66337e-51	22917	22770	22801	23158	18839	18641	18319	18720	22167	23161	22365	22991	21349	21206	20621	21299
F57B9.6	WBGene00002083	inf-1	Eukaryotic initiation factor 4A [Source:UniProtKB/Swiss-Prot;Acc:P27639]	-0.332603	-15.1479	7.81683e-52	3.18555e-49	27244	26460	26909	25788	21332	20718	21434	20817	27354	26624	26647	26740	24777	25528	25998	25256
H28G03.1	WBGene00019249	H28G03.1	NULL	0.645039	15.1366	9.29136e-52	3.69411e-49	2218	2295	2263	2073	3513	3551	3504	3492	2016	2215	2248	2120	2435	2590	2658	2354
F25H5.4	WBGene00001167	eef-2	Elongation factor 2 [Source:UniProtKB/Swiss-Prot;Acc:P29691]	-0.255928	-15.0182	5.58299e-51	2.16687e-48	169594	162476	164254	161807	138166	140144	137251	135071	162838	164656	164562	166132	154535	153941	154591	154242
T22F3.4	WBGene00004422	rpl-11.1	60S ribosomal protein L11-1 [Source:UniProtKB/Swiss-Prot;Acc:Q94300]	-0.397422	-15.0138	5.96235e-51	2.26029e-48	32290	30907	30675	30006	23581	23917	22574	23656	31796	29887	30386	31272	29012	28676	28476	29123
C36A4.1	WBGene00007963	cyp-25A1	CYtochrome P450 family [Source:UniProtKB/TrEMBL;Acc:Q27477]	-1.36274	-14.9786	1.0126e-50	3.75146e-48	317	363	321	345	117	102	103	95	314	285	315	272	163	168	168	130
AC3.8	WBGene00007073	ugt-2	UDP-GlucuronosylTransferase [Source:UniProtKB/TrEMBL;Acc:Q17404]	1.26062	14.7573	2.76292e-49	1.00085e-46	298	300	299	265	909	848	791	675	285	357	293	291	263	313	267	301
F30B5.4	WBGene00017934	F30B5.4	NULL	-0.967037	-14.6878	7.71451e-49	2.73379e-46	2352	2203	2038	1781	1020	1012	988	1001	1949	1695	1752	1735	1390	1213	1224	1262
T05D4.1	WBGene00011474	aldo-1	Fructose-bisphosphate aldolase 1 [Source:UniProtKB/Swiss-Prot;Acc:P54216]	0.623577	14.5392	6.84106e-48	2.37268e-45	3537	3278	3274	3034	5114	5084	5133	5218	3547	3378	3122	3234	3904	3994	3733	3731
F54C9.5	WBGene00004416	rpl-5	60S ribosomal protein L5 [Source:UniProtKB/Swiss-Prot;Acc:P49405]	-0.31105	-14.5371	7.05212e-48	2.39493e-45	56035	53451	53509	52978	43288	44652	43012	42833	54195	51892	52605	53580	50719	50108	50696	50518
T09A5.11	WBGene00011638	ostb-1	Dolichyl-diphosphooligosaccharide--protein glycosyltransferase 48 kDa subunit [Source:UniProtKB/Swiss-Prot;Acc:P45971]	-0.425509	-14.4946	1.30985e-47	4.35751e-45	8604	8597	8193	8454	6584	6391	6133	5966	8680	8229	8477	8514	8128	8011	8012	8023
R06C1.4	WBGene00011059	R06C1.4	NULL	0.916132	14.4803	1.615e-47	5.26524e-45	2565	2334	2595	2253	4641	5270	4278	5232	2326	2221	2654	2227	2673	2740	2892	2630
R02F2.2	WBGene00019832	osg-1	Rho guanine nucleotide exchange factor osg-1 [Source:UniProtKB/Swiss-Prot;Acc:Q21653]	1.59143	14.4499	2.51019e-47	8.02326e-45	76	76	86	94	411	299	354	434	103	93	106	91	101	86	132	114
Y113G7B.17	WBGene00013766	prmt-1	Protein arginine N-methyltransferase 1 [Source:UniProtKB/Swiss-Prot;Acc:Q9U2X0]	-0.388047	-14.4414	2.83836e-47	8.89773e-45	20308	20477	19073	19386	15566	14960	14712	15104	20417	19633	19223	19852	18530	18448	18416	18820
T03E6.7	WBGene00000776	cpl-1	CathePsin L family [Source:UniProtKB/TrEMBL;Acc:H9G333]	-0.34776	-14.3765	7.26614e-47	2.23482e-44	36553	35697	35945	35142	28080	28451	28199	27607	35623	34129	36610	35570	32474	30953	32909	32225
C04F6.1	WBGene00006929	vit-5	Vitellogenin-5 [Source:UniProtKB/Swiss-Prot;Acc:P06125]	-0.48441	-14.3604	9.17546e-47	2.7698e-44	835840	822008	768511	808811	599929	581273	546766	567588	796487	810661	758195	814470	693206	706878	686685	739773
K07C5.4	WBGene00010627	nol-56	Nucleolar protein 56 [Source:UniProtKB/Swiss-Prot;Acc:Q21276]	-0.398784	-14.1904	1.05063e-45	3.11386e-43	12395	11540	11616	11467	8776	8694	8892	9169	11454	11042	11244	11555	10938	10584	10457	10570
T25B2.2	WBGene00020786	T25B2.2	NULL	1.15218	14.0935	4.16313e-45	1.21184e-42	216	194	234	191	490	556	570	502	244	267	249	205	482	466	531	452
F19B6.1	WBGene00008948	F19B6.1	Uridine kinase [Source:UniProtKB/TrEMBL;Acc:D3YT38]	-0.356702	-13.8914	7.14574e-44	2.04356e-41	6980	6978	6946	6891	5434	5379	5331	5502	7184	7042	6674	6674	6487	6478	6454	6561
K01G5.5	WBGene00010478	K01G5.5	Putative H/ACA ribonucleoprotein complex subunit 4 [Source:UniProtKB/Swiss-Prot;Acc:O17919]	-0.337593	-13.8572	1.15156e-43	3.23649e-41	11993	11516	11572	11190	9234	9180	8907	9215	11783	11344	11654	11346	11152	11187	11332	10938
Y55F3BR.2	WBGene00021939	Y55F3BR.2	NULL	1.04977	13.8202	1.92562e-43	5.32027e-41	518	461	445	470	1084	989	1105	1154	463	405	497	525	807	1044	960	964
B0250.1	WBGene00004413	rpl-2	60S ribosomal protein L8 [Source:UniProtKB/Swiss-Prot;Acc:Q9XVF7]	-0.300723	-13.7737	3.66804e-43	9.96544e-41	77169	73544	75720	72784	60218	61666	59219	61387	75025	71659	74021	73969	71041	69923	71048	70233
T10B5.5	WBGene00020391	cct-7	T-complex protein 1 subunit eta [Source:UniProtKB/TrEMBL;Acc:Q9TZS5]	-0.389121	-13.7534	4.86165e-43	1.29918e-40	12511	12177	11637	12204	9281	9681	9132	8825	11766	12170	11577	11883	10997	10875	10846	10894
F10B5.1	WBGene00004421	rpl-10	60S ribosomal protein L10 [Source:UniProtKB/Swiss-Prot;Acc:Q09533]	-0.304456	-13.7258	7.11167e-43	1.8698e-40	42069	40801	41116	41576	33444	34648	33136	32581	41360	39725	41658	41699	39302	38486	39430	39685
Y54E2A.11	WBGene00001225	eif-3.B	Eukaryotic translation initiation factor 3 subunit B [Source:UniProtKB/Swiss-Prot;Acc:Q9XWI6]	-0.265954	-13.646	2.13322e-42	5.51961e-40	10689	10425	10465	10556	8711	8626	8742	8929	10412	10412	10255	10334	9695	9610	9475	9879
W08E12.7	WBGene00021088	W08E12.7	NULL	-0.30601	-13.4975	1.61828e-41	4.12181e-39	30651	29126	28881	28872	24329	23637	23539	23368	29790	29897	28689	29253	28033	28408	27982	28465
F42A9.5	WBGene00018334	cyp-33E2	CYtochrome P450 family [Source:UniProtKB/TrEMBL;Acc:Q27499]	1.27931	13.4307	3.99564e-41	1.00205e-38	118	170	149	158	487	438	431	411	145	169	158	147	186	211	180	154
F39G3.1	WBGene00018206	ugt-61	UDP-glucuronosyltransferase [Source:UniProtKB/TrEMBL;Acc:O16276]	1.10777	13.2103	7.64758e-40	1.88884e-37	384	348	384	364	1123	821	886	775	385	348	397	378	381	385	367	370
F40F8.10	WBGene00004478	rps-9	40S ribosomal protein S9 [Source:UniProtKB/Swiss-Prot;Acc:Q20228]	-0.359996	-13.1464	1.78407e-39	4.34062e-37	36628	35147	34772	34619	26948	28547	27275	26850	35715	34078	35840	35444	33227	32005	33610	34151
T05E11.1	WBGene00004474	rps-5	40S ribosomal protein S5 [Source:UniProtKB/Swiss-Prot;Acc:P49041]	-0.317119	-13.1053	3.0718e-39	7.36374e-37	37319	35978	36359	34782	28467	29773	28632	28805	36015	34287	35969	36037	34142	33498	34164	33631
W01B11.3	WBGene00020915	nol-58	NucleOLar protein [Source:UniProtKB/TrEMBL;Acc:O45012]	-0.362395	-13.0989	3.34034e-39	7.89143e-37	12135	11429	11732	11675	8892	8865	9059	9605	11563	11709	12012	11685	11841	11561	11798	11370
Y39E4B.1	WBGene00012714	abce-1	ABC transporter, class E [Source:UniProtKB/TrEMBL;Acc:Q9U2K8]	-0.309737	-13.097	3.42734e-39	7.9813e-37	6330	6290	6414	6384	5156	5284	5010	5008	6100	6115	6218	6319	5816	5681	5840	5753
C47A10.1	WBGene00004003	pgp-9	p-GlycoProtein related [Source:UniProtKB/TrEMBL;Acc:G5EG58]	0.972151	13.0214	9.24667e-39	2.12296e-36	1133	1093	974	1047	2581	2406	2111	1971	1094	1201	959	1031	1073	1191	1095	982
F36F12.8	WBGene00018099	ztf-28	Zinc finger putative Transcription Factor family [Source:UniProtKB/TrEMBL;Acc:O76398]	-1.36269	-13.015	1.00582e-38	2.27721e-36	806	739	615	714	217	216	167	114	766	674	585	632	512	407	579	403
M01F1.2	WBGene00004428	rpl-16	60S ribosomal protein L13a [Source:UniProtKB/Swiss-Prot;Acc:Q27389]	-0.307179	-12.9682	1.85351e-38	4.13892e-36	41146	38847	39087	37895	31311	32048	31376	31875	39812	37959	38569	39432	36934	36497	36930	36882
Y106G6H.2	WBGene00003902	pab-1	Polyadenylate-binding protein [Source:UniProtKB/TrEMBL;Acc:Q7K797]	-0.245756	-12.9664	1.89731e-38	4.17946e-36	61400	58960	59257	57534	50317	50757	49285	49437	59297	59144	59689	59213	58337	57965	57821	57334
Y71F9AL.13	WBGene00004412	rpl-1	60S ribosomal protein L10a [Source:UniProtKB/Swiss-Prot;Acc:Q9N4I4]	-0.30223	-12.9641	1.95638e-38	4.25213e-36	37090	35036	34902	34923	28392	29689	28392	28430	35251	33739	34822	34750	32695	32391	32627	32426
C13B9.4	WBGene00015735	pdfr-1	Calcitonin receptor-like protein 1 [Source:UniProtKB/Swiss-Prot;Acc:Q09460]	1.04109	12.943	2.57396e-38	5.52081e-36	261	242	257	234	625	540	596	508	252	284	245	263	294	305	304	244
Y46G5A.17	WBGene00012907	cpt-1	Carnitine Palmitoyl Transferase [Source:UniProtKB/TrEMBL;Acc:Q9U2F2]	-0.365076	-12.9185	3.54031e-38	7.49489e-36	8613	8764	8421	8668	6984	6665	6642	6351	8608	8913	8381	8572	7865	8046	8126	7962
F22A3.6	WBGene00017691	ilys-5	Invertebrate LYSozyme [Source:UniProtKB/TrEMBL;Acc:Q19698]	-0.643534	-12.8921	4.98896e-38	1.04263e-35	13606	11589	11483	12506	7663	8084	7467	7589	7692	6501	6923	7084	6671	6322	6344	6618
T05C3.5	WBGene00001037	dnj-19	DNaJ domain (Prokaryotic heat shock protein) [Source:UniProtKB/TrEMBL;Acc:O16303]	-0.306056	-12.89	5.12459e-38	1.05742e-35	10859	10608	10539	10974	8640	8670	8493	8902	10480	10502	10505	10602	10049	9984	9787	10467
F25H2.10	WBGene00004408	rla-0	60S acidic ribosomal protein P0 [Source:UniProtKB/Swiss-Prot;Acc:Q93572]	-0.30073	-12.8648	7.10356e-38	1.44744e-35	73535	69127	70788	68255	56653	58675	56762	56136	70585	68002	70088	70328	67829	66765	67051	66433
Y23H5B.6	WBGene00021277	Y23H5B.6	RNA helicase [Source:UniProtKB/TrEMBL;Acc:A0A061ACL9]	-0.362048	-12.8327	1.07531e-37	2.16404e-35	3479	3465	3500	3556	2765	2678	2633	2775	3523	3411	3342	3390	3435	3404	3389	3367
R13A5.8	WBGene00004420	rpl-9	60S ribosomal protein L9 [Source:UniProtKB/Swiss-Prot;Acc:Q95Y90]	-0.320906	-12.8172	1.31417e-37	2.61247e-35	33458	31504	31214	31116	25380	25821	25110	25348	31985	30196	31890	31680	29300	28992	29461	29615
F37C12.9	WBGene00004483	rps-14	40S ribosomal protein S14 [Source:UniProtKB/Swiss-Prot;Acc:P48150]	-0.296503	-12.814	1.36969e-37	2.69004e-35	29082	27468	27463	27239	22553	22953	22581	22324	28322	27012	27381	27793	26303	25565	26329	25910
C13B7.6	WBGene00015731	C13B7.6	NULL	0.635947	12.7996	1.64776e-37	3.19763e-35	846	769	773	737	1241	1215	1184	1341	765	773	761	775	1304	1248	1287	1253
Y45G12C.16	WBGene00044131	Y45G12C.16	NULL	0.635691	12.7932	1.78905e-37	3.43097e-35	846	769	773	737	1241	1215	1183	1341	765	772	762	777	1303	1250	1287	1252
ZK945.3	WBGene00014165	puf-12	Pumilio domain-containing protein 12 [Source:UniProtKB/Swiss-Prot;Acc:Q09622]	-0.282273	-12.767	2.50689e-37	4.75171e-35	6064	5928	5979	6132	4997	4955	4883	4949	5975	5879	6017	6099	5833	5769	5802	5896
K09A11.2	WBGene00010705	cyp-14A1	CYtochrome P450 family [Source:UniProtKB/TrEMBL;Acc:Q27506]	1.19897	12.6135	1.77915e-36	3.33355e-34	162	145	151	132	486	415	398	343	174	204	188	161	153	158	158	165
Y18D10A.11	WBGene00012481	Y18D10A.11	NULL	-0.42551	-12.5986	2.14979e-36	3.98225e-34	7565	7087	6835	7086	5344	5251	5270	5280	7287	7292	6718	7029	6460	6399	6514	6835
F08D12.2	WBGene00017246	F08D12.2	NULL	-1.34342	-12.5873	2.48156e-36	4.54515e-34	158	156	151	174	36	50	34	33	150	158	160	139	175	136	127	142
C50F7.4	WBGene00016844	sucg-1	Succinate--CoA ligase [GDP-forming] subunit beta, mitochondrial [Source:UniProtKB/Swiss-Prot;Acc:P53589]	-0.34068	-12.5631	3.36666e-36	6.09776e-34	4349	4353	4220	4261	3386	3405	3354	3390	4313	4262	4068	4301	3919	3801	3831	3987
Y18D10A.17	WBGene00012484	car-1	Cytokinesis, Apoptosis, RNA-associated [Source:UniProtKB/TrEMBL;Acc:Q9XW17]	-0.319045	-12.5434	4.32081e-36	7.73995e-34	57988	56098	54901	55885	46574	45852	43541	43808	56819	54853	55222	56951	54960	53397	53202	54799
Y39G10AR.8	WBGene00021466	eif-2gamma	Eukaryotic Initiation Factor [Source:UniProtKB/TrEMBL;Acc:Q95XR0]	-0.25034	-12.5102	6.56487e-36	1.16319e-33	10018	9848	9777	9808	8435	8356	8241	8084	9531	9686	9629	9885	9495	9562	9449	9578
Y41E3.4	WBGene00001336	qars-1	Probable glutamine--tRNA ligase [Source:UniProtKB/Swiss-Prot;Acc:O62431]	-0.308357	-12.4981	7.6487e-36	1.34066e-33	8103	7975	7970	7979	6530	6638	6292	6346	8031	7716	7750	7981	7608	7291	7249	7461
T05G5.10	WBGene00002064	iff-1	Eukaryotic translation initiation factor 5A-1 [Source:UniProtKB/Swiss-Prot;Acc:P34563]	-0.349073	-12.4423	1.53964e-35	2.66996e-33	18220	17320	16876	17107	13427	13565	13240	14182	17652	16983	17183	17660	15826	16079	15719	16460
Y39G10AR.12	WBGene00021470	tpxl-1	TPX2 (Targeting Protein for Xenopus Klp2)-Like; TPX2-related alternative variant b [Source:UniProtKB/TrEMBL;Acc:Q8WSN6]	-0.319765	-12.4278	1.8458e-35	3.1672e-33	9947	9738	9506	9606	8102	7701	7629	7556	9583	9766	9513	9661	9203	9607	9506	9645
Y80D3A.2	WBGene00001258	emb-4	NULL	-0.28049	-12.4186	2.07211e-35	3.51849e-33	9714	9579	9389	9694	7977	7892	7779	7895	9164	9221	9231	9692	9007	8864	8718	8881
T10B9.4	WBGene00011674	cyp-13A8	Putative cytochrome P450 CYP13A8 [Source:UniProtKB/Swiss-Prot;Acc:Q27516]	1.78094	12.4049	2.45933e-35	4.13294e-33	9	4	2	5	308	228	168	115	7	0	4	6	13	15	15	13
R09B3.2	WBGene00011155	rbm-3.1	RNA Binding Motif protein homolog [Source:UniProtKB/TrEMBL;Acc:O45712]	-0.455649	-12.3895	2.97848e-35	4.95431e-33	8368	7866	7753	7722	5756	6046	5554	5585	8480	7651	7715	7852	7131	7322	6989	7176
C30C11.2	WBGene00004460	rpn-3	26S proteasome non-ATPase regulatory subunit 3 [Source:UniProtKB/Swiss-Prot;Acc:Q04908]	-0.305968	-12.3805	3.33219e-35	5.48667e-33	12448	12619	12165	12339	10339	9821	9982	9845	12655	12502	12112	12690	11749	11837	11326	11985
C06A5.6	WBGene00015504	C06A5.6	NULL	-0.411606	-12.3759	3.52866e-35	5.75206e-33	5763	5746	5519	5551	4409	4258	4166	4033	5619	5567	5395	5611	4500	4444	4453	4843
F57C12.5	WBGene00003407	mrp-1	NULL	0.587932	12.3582	4.39954e-35	7.10069e-33	2021	1907	2136	1887	2921	3174	3111	2962	2098	2003	2227	2084	2485	2558	2548	2257
K04D7.1	WBGene00010556	rack-1	Guanine nucleotide-binding protein subunit beta-2-like 1 [Source:UniProtKB/Swiss-Prot;Acc:Q21215]	-0.2928	-12.2292	2.17113e-34	3.46977e-32	63937	60272	60878	60839	49391	51592	49444	49912	61347	58353	59603	61682	58032	56462	57444	57566
C49H3.11	WBGene00004471	rps-2	40S ribosomal protein S2 [Source:UniProtKB/Swiss-Prot;Acc:P51403]	-0.296094	-12.2166	2.53583e-34	4.01327e-32	45138	42795	42614	43720	35035	36879	34261	35468	43290	41913	42666	43306	40822	40299	39837	40310
T19B4.2	WBGene00003793	npp-7	Nuclear Pore complex Protein [Source:UniProtKB/TrEMBL;Acc:P91457]	-0.238672	-12.1841	3.77584e-34	5.91826e-32	18968	18930	18468	18782	15946	15713	15990	15972	18518	19276	18317	18994	17699	17851	17400	17959
F15B9.6	WBGene00008850	F15B9.6	NULL	1.58946	12.1694	4.52176e-34	7.01992e-32	14	24	15	9	162	212	150	125	8	17	15	12	49	72	50	45
Y87G2A.5	WBGene00006936	glp-4	Valine--tRNA ligase [Source:UniProtKB/Swiss-Prot;Acc:Q9U1Q4]	-0.280686	-12.1372	6.71123e-34	1.03207e-31	13217	12587	12514	12991	10583	10603	10586	10387	13044	12468	12564	13063	12174	12270	12028	12021
T01C3.7	WBGene00001423	fib-1	rRNA 2'-O-methyltransferase fibrillarin [Source:UniProtKB/Swiss-Prot;Acc:Q22053]	-0.396891	-12.1243	7.85324e-34	1.19641e-31	17350	16570	17547	17136	12628	12759	12381	14059	16999	17043	17479	17445	16534	16213	16913	16756
Y17G7A.1	WBGene00001977	hmg-12	HMG; High mobility group protein I beta [Source:UniProtKB/TrEMBL;Acc:G5EDQ2]	-0.404309	-12.1052	9.91826e-34	1.49701e-31	11828	11510	11033	11303	8817	8901	8374	8216	12129	11441	11125	11980	11289	11610	11082	11573
F10E7.2	WBGene00017344	F10E7.2	NULL	-0.795842	-12.0903	1.18868e-33	1.77768e-31	728	663	698	720	395	339	399	394	737	701	660	714	588	491	576	553
T12G3.1	WBGene00011737	sqst-1	SeQueSTosome related [Source:UniProtKB/TrEMBL;Acc:F1LIM5]	0.527654	12.0781	1.3791e-33	2.04369e-31	1264	1359	1276	1348	1888	1896	1982	1900	1263	1400	1444	1371	1493	1592	1587	1600
K09F5.3	WBGene00004999	spp-14	SaPosin-like Protein family [Source:UniProtKB/TrEMBL;Acc:Q2XN18]	-0.572512	-12.0373	2.26225e-33	3.32224e-31	5191	4927	4977	5158	3369	3563	3316	3124	5696	5543	5657	5664	4275	4336	3896	4808
F31E3.5	WBGene00001168	eef-1A.1	Elongation factor 1-alpha [Source:UniProtKB/Swiss-Prot;Acc:P53013]	-0.277921	-11.9768	4.70306e-33	6.84505e-31	342152	330038	331652	324253	278228	281342	271922	261759	331356	321528	325609	333478	313083	308552	313332	311300
F13B10.2	WBGene00004414	rpl-3	60S ribosomal protein L3 [Source:UniProtKB/Swiss-Prot;Acc:P50880]	-0.292918	-11.9754	4.77993e-33	6.89536e-31	101114	94195	96252	94690	78913	80765	78291	76595	96013	92189	95953	96876	89775	88984	90677	89300
F28C6.2	WBGene00009203	aptf-3	AP-2 Transcription Factor family [Source:UniProtKB/TrEMBL;Acc:Q19862]	-0.460722	-11.9478	6.66698e-33	9.5332e-31	2061	2113	2073	2088	1564	1438	1502	1485	2160	2004	2018	2123	1996	2052	1919	2070
F56D1.7	WBGene00000935	daz-1	DAZ protein 1 [Source:UniProtKB/Swiss-Prot;Acc:Q20870]	-0.299197	-11.85	2.15271e-32	3.05142e-30	13980	13245	13196	13183	11074	10914	10807	10663	13340	13926	12971	13475	12536	12419	12560	12602
W09D6.5	WBGene00012358	W09D6.5	NULL	0.614794	11.821	3.03902e-32	4.27061e-30	926	851	842	838	1294	1348	1352	1439	943	999	897	1020	1040	1139	1121	1054
Y57G11C.16	WBGene00004487	rps-18	Ribosomal Protein, Small subunit [Source:UniProtKB/TrEMBL;Acc:O18240]	-0.323863	-11.8076	3.56547e-32	4.96758e-30	29470	27623	27882	27377	22020	22629	21754	23100	27898	26673	27551	27436	26068	24948	26125	26172
C47E8.5	WBGene00000915	hsp-90	Heat shock protein 90 [Source:UniProtKB/Swiss-Prot;Acc:Q18688]	-0.338561	-11.7848	4.67563e-32	6.4591e-30	119105	114995	113479	117433	94075	95299	90395	86623	114970	114384	114224	118682	106655	105336	103231	109508
C23G10.3	WBGene00004472	rps-3	40S ribosomal protein S3 [Source:UniProtKB/Swiss-Prot;Acc:P48152]	-0.305667	-11.755	6.65224e-32	9.11245e-30	45799	43498	44415	43749	36205	37176	35639	34169	44067	42127	43956	43789	41023	39879	40379	41147
C14F11.5	WBGene00002024	hsp-43	Heat Shock Protein [Source:UniProtKB/TrEMBL;Acc:B0M0L8]	0.74743	11.7462	7.38802e-32	1.0036e-29	1773	1647	1798	2072	3152	3336	3212	3087	1480	1583	1799	1684	1817	1788	2087	2045
K10D11.2	WBGene00010746	K10D11.2	NULL	1.5196	11.7265	9.3204e-32	1.25564e-29	2	14	19	22	149	152	140	145	20	30	20	28	29	36	35	42
T05B9.1	WBGene00011464	T05B9.1	NULL	-0.430764	-11.7017	1.24912e-31	1.669e-29	7173	7215	6761	6504	5327	5249	4907	4874	7103	7045	6758	7223	6157	6124	6071	6249
Y45G5AM.7	WBGene00021559	Y45G5AM.7	NULL	-0.460464	-11.6775	1.66105e-31	2.20136e-29	2082	2180	2076	2001	1571	1546	1474	1404	2103	2169	2073	2037	1852	1868	1856	1867
Y18D10A.20	WBGene00003989	pfn-1	Profilin-1 [Source:UniProtKB/Swiss-Prot;Acc:Q9XW16]	-0.288264	-11.6622	1.98733e-31	2.61254e-29	8840	8730	8577	8675	7111	7039	7125	7183	8926	8686	8392	8382	8161	8534	8153	8195
C54G6.5	WBGene00005002	spp-17	SaPosin-like Protein family [Source:UniProtKB/TrEMBL;Acc:Q8WSN3]	-0.547483	-11.6369	2.67635e-31	3.49017e-29	4483	4586	4244	4594	3018	3260	2856	2918	4955	4775	5047	5021	4325	4201	4086	4811
B0041.4	WBGene00004415	rpl-4	60S ribosomal protein L4 [Source:UniProtKB/Swiss-Prot;Acc:O02056]	-0.255886	-11.6298	2.90689e-31	3.76074e-29	77093	73291	73061	71972	61739	62299	60373	62624	73198	71385	72496	73643	69302	67248	67930	68976
F36A2.6	WBGene00004484	rps-15	40S ribosomal protein S15 [Source:UniProtKB/Swiss-Prot;Acc:Q9XVP0]	-0.31626	-11.6124	3.56398e-31	4.57453e-29	26375	25466	25920	26090	20367	21075	20555	21169	26130	24500	26294	25994	24500	23329	23933	25161
T23D8.4	WBGene00001226	eif-3.C	Eukaryotic translation initiation factor 3 subunit C [Source:UniProtKB/Swiss-Prot;Acc:O02328]	-0.265384	-11.5653	6.17553e-31	7.86464e-29	15887	15578	15502	16138	13302	13404	13060	12632	15475	15540	15657	16069	14945	14611	14626	15068
T01D3.6	WBGene00011330	T01D3.6	NULL	0.779621	11.5484	7.52402e-31	9.50768e-29	1534	1411	1659	1597	2768	2910	2774	2763	1217	1027	1351	1292	1543	1341	1601	1679
M01E11.5	WBGene00000474	cey-3	C. Elegans Y-box [Source:UniProtKB/TrEMBL;Acc:P91398]	-0.365348	-11.5371	8.57514e-31	1.07526e-28	21221	19947	19377	19948	16130	15926	15112	15020	21013	20068	19487	20166	19203	19046	18672	19356
C12D8.1	WBGene00007534	fubl-1	FUBp (FUBP) Like [Source:UniProtKB/TrEMBL;Acc:Q2XMZ9]	-0.260794	-11.5286	9.46699e-31	1.17689e-28	7151	6994	6904	7031	5919	5949	5823	5707	6898	6736	6670	6789	6578	6549	6617	6788
T05F1.6	WBGene00002027	hsr-9	NULL	-0.240613	-11.528	9.53008e-31	1.17689e-28	19341	19127	18982	18785	16448	16146	15926	15912	18654	19731	19155	19398	17850	18148	17728	18273
F42C5.8	WBGene00004477	rps-8	40S ribosomal protein S8 [Source:UniProtKB/Swiss-Prot;Acc:P48156]	-0.290637	-11.4847	1.5749e-30	1.93026e-28	45566	43052	43590	42715	35267	35645	35192	36576	43962	41002	43133	42784	40628	40166	41542	40422
H34C03.2	WBGene00019259	H34C03.2	Ubiquitin carboxyl-terminal hydrolase [Source:UniProtKB/TrEMBL;Acc:Q9TYY8]	-0.259295	-11.4829	1.6083e-30	1.95648e-28	13400	12996	12856	13125	11278	10755	10876	10765	13027	13216	12600	13245	12090	12171	11967	12079
F01G4.4	WBGene00008503	F01G4.4	NULL	-0.394257	-11.4526	2.28105e-30	2.75433e-28	3733	3525	3473	3632	2783	2712	2746	2614	3386	3725	3525	3519	3532	3501	3391	3465
T07C5.1	WBGene00011564	ugt-50	Putative UDP-glucuronosyltransferase ugt-50 [Source:UniProtKB/Swiss-Prot;Acc:Q22295]	0.765155	11.443	2.54826e-30	3.05435e-28	595	657	581	522	1077	1107	1085	948	622	647	621	589	681	808	775	731
ZC434.2	WBGene00004476	rps-7	40S ribosomal protein S7 [Source:UniProtKB/Swiss-Prot;Acc:Q23312]	-0.293978	-11.4289	2.99759e-30	3.56669e-28	42696	40662	40775	39375	32972	33594	32648	33835	41487	38695	39785	40522	38565	37872	38379	37994
F38A5.13	WBGene00001029	dnj-11	DNaJ domain (Prokaryotic heat shock protein) [Source:UniProtKB/TrEMBL;Acc:Q94216]	-0.305462	-11.4189	3.36526e-30	3.97515e-28	8815	8736	8333	8376	6958	6959	6683	7069	8670	8504	8335	8453	8128	8258	7874	8242
Y43B11AR.4	WBGene00004473	rps-4	40S ribosomal protein S4 [Source:UniProtKB/Swiss-Prot;Acc:Q9N3X2]	-0.28471	-11.3817	5.15584e-30	6.04643e-28	53654	51089	52019	50795	42988	43992	41091	41931	51746	49966	51955	52584	48443	47075	47095	48103
Y41C4A.32	WBGene00270321	Y41C4A.32	NULL	1.16986	11.3699	5.90455e-30	6.87501e-28	64	78	71	53	212	207	196	179	71	82	94	88	161	161	178	177
F32E10.4	WBGene00002074	ima-3	Importin subunit alpha-3 [Source:UniProtKB/Swiss-Prot;Acc:Q19969]	-0.269649	-11.362	6.4645e-30	7.4736e-28	14703	13802	14019	13870	11653	11573	11567	11909	14137	14536	13810	13908	13709	13822	13963	13701
B0393.1	WBGene00004469	rps-0	40S ribosomal protein SA [Source:UniProtKB/Swiss-Prot;Acc:P46769]	-0.260361	-11.3405	8.26706e-30	9.49024e-28	58940	55607	56472	55593	46833	47457	46694	47893	56492	53515	55098	56462	53656	52075	53151	53006
C27D11.1	WBGene00001209	egl-45	Eukaryotic translation initiation factor 3 subunit A [Source:UniProtKB/Swiss-Prot;Acc:P34339]	-0.253259	-11.3121	1.14287e-29	1.30279e-27	18513	17860	18051	17586	15353	14775	15234	14941	17858	18725	18124	18234	17597	17095	17407	16995
T02G5.9	WBGene00002238	kars-1	Lysine--tRNA ligase [Source:UniProtKB/Swiss-Prot;Acc:Q22099]	-0.258481	-11.3106	1.16337e-29	1.31695e-27	17060	16545	16201	16135	14214	13727	13567	13518	16652	16110	16569	16503	15822	15845	15794	15512
F15B9.10	WBGene00045418	F15B9.10	NULL	0.590994	11.309	1.18403e-29	1.33109e-27	1651	1588	1500	1362	2446	2382	2229	2352	1535	1533	1392	1438	1672	1803	1660	1658
T10B9.2	WBGene00011672	cyp-13A5	Putative cytochrome P450 CYP13A5 [Source:UniProtKB/Swiss-Prot;Acc:Q27514]	1.46899	11.2847	1.56185e-29	1.74382e-27	83	134	119	76	1177	964	745	566	67	106	88	62	119	151	102	89
T13F3.6	WBGene00011753	T13F3.6	NULL	-0.817127	-11.2786	1.67434e-29	1.85669e-27	3076	2862	3116	2553	1597	1665	1485	1393	2978	2533	2796	2315	2789	2601	2459	2261
ZK652.4	WBGene00004449	rpl-35	60S ribosomal protein L35 [Source:UniProtKB/Swiss-Prot;Acc:P34662]	-0.309257	-11.2735	1.77452e-29	1.95449e-27	19972	18880	18984	18652	15523	15573	15414	15034	19717	18338	19439	19490	18422	17581	18283	18016
Y37E3.7	WBGene00004409	rla-1	60S acidic ribosomal protein P1 [Source:UniProtKB/Swiss-Prot;Acc:P91913]	-0.328564	-11.2612	2.04011e-29	2.23194e-27	21477	20256	20943	19825	16435	16809	16582	15625	21236	20899	21124	20337	19252	18685	19232	19818
F58B4.5	WBGene00010238	F58B4.5	NULL	1.06221	11.2349	2.74653e-29	2.98474e-27	503	556	564	403	1565	1172	1181	1080	421	456	421	410	358	433	346	434
C16A3.9	WBGene00004482	rps-13	40S ribosomal protein S13 [Source:UniProtKB/Swiss-Prot;Acc:P51404]	-0.30795	-11.2191	3.28538e-29	3.54669e-27	18938	18188	17937	17541	14701	15233	14490	14058	17866	17326	18064	17990	16448	16461	16440	16896
T10F2.1	WBGene00001744	gars-1	Glycine--tRNA ligase [Source:UniProtKB/Swiss-Prot;Acc:Q10039]	-0.295807	-11.1927	4.4276e-29	4.74831e-27	7404	7320	7262	7366	6145	6161	5764	5774	7101	7122	7333	7374	6927	6878	6712	6869
W05B10.1	WBGene00012276	his-74	Histone H3.3-like type 2 [Source:UniProtKB/Swiss-Prot;Acc:Q27532]	-0.382526	-11.1466	7.44021e-29	7.92699e-27	3930	3873	3663	3719	2979	2929	2767	2914	3734	3841	3711	3807	3555	3733	3433	3646
F55B11.1	WBGene00010083	xdh-1	Xanthine DeHydrogenase homolog [Source:UniProtKB/TrEMBL;Acc:O17892]	0.67959	11.1343	8.54088e-29	9.04058e-27	745	721	812	829	1174	1382	1314	1286	679	748	703	687	739	775	774	869
C37H5.8	WBGene00002010	hsp-6	Heat shock 70 kDa protein F, mitochondrial [Source:UniProtKB/Swiss-Prot;Acc:P11141]	0.364489	11.1115	1.10338e-28	1.16039e-26	23262	22654	21598	21990	29975	29059	28237	28571	22191	23523	20878	21829	23602	24402	23464	23607
C25A1.10	WBGene00000931	dao-5	Nucleolar protein dao-5 [Source:UniProtKB/Swiss-Prot;Acc:Q9XVS4]	-0.311354	-11.0707	1.73942e-28	1.81758e-26	15390	15256	14902	14585	12364	12187	11774	11985	14536	15209	13948	14950	14776	14992	14336	14783
C07G1.7	WBGene00015573	C07G1.7	NULL	1.67687	11.0173	3.15204e-28	3.2727e-26	3	2	5	6	115	113	113	144	1	1	1	3	4	18	12	4
Y17G7B.5	WBGene00003154	mcm-2	DNA helicase [Source:UniProtKB/TrEMBL;Acc:Q7K7J6]	-0.283418	-11.0158	3.20613e-28	3.30779e-26	14613	14484	14043	14209	12122	11635	11618	11626	14646	14830	13905	14677	13254	13698	12946	13391
D2045.6	WBGene00000836	cul-1	Cullin-1 [Source:UniProtKB/Swiss-Prot;Acc:Q17389]	-0.298554	-11.0104	3.40469e-28	3.49055e-26	6917	6671	6570	6560	5645	5296	5285	5433	6572	6656	6520	6629	6171	6214	5950	6134
F56A4.3	WBGene00018911	F56A4.3	NULL	3.49635	10.9916	4.19219e-28	4.27106e-26	0	0	0	0	439	389	445	516	0	0	0	0	445	486	539	553
Y65B4BR.5	WBGene00022042	icd-2	Nascent polypeptide-associated complex subunit alpha [Source:UniProtKB/Swiss-Prot;Acc:Q86S66]	-0.2636	-10.9809	4.72446e-28	4.78344e-26	22306	21834	20802	21507	18070	18312	17637	17877	21698	21142	20816	21691	19690	19560	19631	20324
F42A10.1	WBGene00018339	abcf-3	ABC transporter, class F [Source:UniProtKB/TrEMBL;Acc:Q20306]	-0.254595	-10.9707	5.2879e-28	5.32087e-26	6031	5887	5960	5975	4958	4957	4991	5058	6119	5847	5988	5813	5583	5633	5481	5622
C15H11.7	WBGene00003922	pas-1	Proteasome subunit alpha type-6 [Source:UniProtKB/Swiss-Prot;Acc:O17586]	-0.285408	-10.9251	8.73998e-28	8.74051e-26	5341	5237	5240	5059	4410	4179	4250	4236	5196	5050	5132	5182	5002	5071	4875	4992
C37A2.5	WBGene00004111	pqn-21	Prion-like-(Q/N-rich)-domain-bearing protein [Source:UniProtKB/TrEMBL;Acc:S6F562]	0.597457	10.8834	1.38318e-27	1.37483e-25	1396	1413	1422	1466	2164	1989	2211	2476	1347	1385	1428	1439	1612	1740	1496	1582
AC8.4	WBGene00007076	AC8.4	NULL	1.35299	10.8655	1.68224e-27	1.66195e-25	32	44	27	47	231	220	234	279	69	23	60	31	62	76	87	68
T17E9.2	WBGene00020549	nmt-1	Probable glycylpeptide N-tetradecanoyltransferase [Source:UniProtKB/Swiss-Prot;Acc:P46548]	-0.284046	-10.8643	1.70565e-27	1.67493e-25	6034	5625	5788	5740	4810	4836	4618	4739	5747	5617	5597	5787	5430	5409	5418	5409
C42C1.14	WBGene00004448	rpl-34	Ribosomal Protein, Large subunit [Source:UniProtKB/TrEMBL;Acc:A3QMC5]	-0.374679	-10.8415	2.18851e-27	2.13622e-25	15550	14103	13777	13689	11046	11305	10731	10724	14455	13710	13803	14223	13459	13184	13263	13280
K01G5.7	WBGene00006536	tbb-1	Tubulin beta chain [Source:UniProtKB/TrEMBL;Acc:O17921]	-0.246374	-10.8346	2.36109e-27	2.29096e-25	27223	25985	25581	26115	22481	22539	21911	21362	26073	25264	25404	25870	24998	25082	24802	25182
C53D5.6	WBGene00002077	imb-3	IMportin Beta family [Source:UniProtKB/TrEMBL;Acc:Q9N5V3]	-0.254231	-10.8331	2.39923e-27	2.31419e-25	33659	33690	32726	32313	28020	28083	27366	27337	32906	33618	31434	32436	30949	32147	30857	31280
Y45F10D.12	WBGene00004430	rpl-18	60S ribosomal protein L18 [Source:UniProtKB/Swiss-Prot;Acc:O45946]	-0.254883	-10.8199	2.7695e-27	2.65562e-25	39770	39545	39423	37797	32834	33246	31969	32910	38589	38186	39711	39595	37516	36317	36231	38145
B0523.3	WBGene00003993	pgl-2	P granule abnormality protein 2 [Source:UniProtKB/Swiss-Prot;Acc:P34266]	-0.483554	-10.8078	3.16222e-27	3.01446e-25	1602	1643	1660	1633	1195	1219	1121	1073	1735	1641	1719	1691	1466	1437	1407	1305
C37A2.7	WBGene00016493	C37A2.7	60S acidic ribosomal protein P2 [Source:UniProtKB/Swiss-Prot;Acc:O01504]	-0.338637	-10.8052	3.25395e-27	3.08387e-25	17693	16439	16238	16014	12869	13421	12854	13143	16955	15964	16478	16277	15072	15173	15194	15978
R04D3.1	WBGene00011009	cyp-14A4	CYtochrome P450 family [Source:UniProtKB/TrEMBL;Acc:G5ED86]	1.116	10.7893	3.86702e-27	3.64372e-25	40	24	31	11	1155	902	905	381	41	53	34	15	83	79	54	32
ZC308.1	WBGene00001596	gld-2	Poly(A) RNA polymerase gld-2 [Source:UniProtKB/Swiss-Prot;Acc:O17087]	-0.245379	-10.7791	4.32003e-27	4.04717e-25	11891	11659	11339	11527	10014	9723	9759	9591	11946	12255	11628	11732	11007	10848	10789	11007
Y19D10A.4	WBGene00021219	Y19D10A.4	NULL	1.16361	10.751	5.86234e-27	5.46068e-25	95	92	110	87	339	252	369	250	131	148	109	123	191	228	178	241
C36C9.3	WBGene00016486	fbxa-170	F-box A protein [Source:UniProtKB/TrEMBL;Acc:Q9TZK9]	-0.861442	-10.7479	6.0649e-27	5.61727e-25	549	641	468	588	292	319	246	268	501	521	502	519	401	440	435	425
C16A3.10	WBGene00015814	oatr-1	Probable ornithine aminotransferase, mitochondrial [Source:UniProtKB/Swiss-Prot;Acc:Q18040]	-0.289929	-10.7146	8.69578e-27	8.00847e-25	5148	4950	5143	4972	4061	4053	4214	4155	4698	4729	4929	4677	4172	4185	4341	4192
F52B5.6	WBGene00004439	rpl-25.2	60S ribosomal protein L23a 2 [Source:UniProtKB/Swiss-Prot;Acc:Q20647]	-0.350723	-10.7085	9.281e-27	8.49942e-25	22897	21714	21615	21510	16681	17270	16246	18291	22406	21051	21433	22223	19861	19699	20018	20027
M01E11.6	WBGene00002225	klp-15	Kinesin-like protein [Source:UniProtKB/TrEMBL;Acc:P91400]	-0.478266	-10.7017	9.98789e-27	9.09567e-25	6670	6164	5977	6384	4576	4728	4483	4058	6297	6120	5745	6388	5904	5741	5632	6041
Y37E11AM.1	WBGene00021365	smgl-2	NULL	-0.394036	-10.6762	1.31509e-26	1.19096e-24	3779	3728	3556	3479	2885	2644	2702	2753	3645	3863	3671	3775	3202	3230	3028	3252
F59A2.1	WBGene00003795	npp-9	Nuclear Pore complex Protein [Source:UniProtKB/TrEMBL;Acc:Q86G90]	-0.298524	-10.6643	1.4945e-26	1.34595e-24	29804	28832	28463	28261	24514	23693	23146	22144	28478	29661	28159	28424	27254	27466	27391	27327
M60.4	WBGene00019780	M60.4	NULL	0.706422	10.617	2.48433e-26	2.22511e-24	679	583	635	621	921	1135	1107	1149	571	586	593	530	622	632	666	627
C32E8.2	WBGene00004425	rpl-13	60S ribosomal protein L13 [Source:UniProtKB/Swiss-Prot;Acc:P91128]	-0.260806	-10.5685	4.17135e-26	3.7157e-24	46162	43306	45245	43666	36563	37643	36387	37998	45001	42754	44345	44432	42261	40998	42464	41897
Y71A12B.1	WBGene00004475	rps-6	40S ribosomal protein S6 [Source:UniProtKB/Swiss-Prot;Acc:Q9NEN6]	-0.25651	-10.5652	4.31959e-26	3.82682e-24	40467	37485	38527	37860	32015	33008	31535	32409	38723	37323	38496	38842	35767	35422	36248	35982
Y20C6A.2	WBGene00012492	fbxb-7	F-box B protein [Source:UniProtKB/TrEMBL;Acc:Q9XXS3]	1.01295	10.5316	6.17803e-26	5.44368e-24	115	126	110	166	309	311	283	348	130	140	145	120	198	218	202	224
ZK1320.2	WBGene00014252	ZK1320.2	NULL	0.472959	10.5177	7.15989e-26	6.27492e-24	1141	1227	1187	1247	1608	1775	1663	1713	1206	1151	1274	1264	1380	1368	1443	1431
C26E6.9	WBGene00004782	set-2	Histone-lysine N-methyltransferase set-2 [Source:UniProtKB/Swiss-Prot;Acc:Q18221]	-0.313349	-10.5168	7.2253e-26	6.29838e-24	5596	5296	5508	5345	4291	4217	4491	4434	5388	5613	5536	5614	4486	4646	4799	4651
K10D3.3	WBGene00006394	taf-11.2	TAF (TBP-associated transcription factor) family [Source:UniProtKB/TrEMBL;Acc:Q21417]	0.610441	10.4933	9.27197e-26	8.03949e-24	1511	1481	1311	1386	2354	2034	2228	2338	1403	1428	1298	1542	1737	1738	1601	1546
M04B2.1	WBGene00003218	mep-1	MOG interacting and ectopic P-granules protein 1 [Source:UniProtKB/Swiss-Prot;Acc:Q21502]	-0.277353	-10.4561	1.37433e-25	1.18534e-23	8441	7854	8049	8159	6774	6503	6790	6674	8264	8289	8011	8007	8137	8193	8399	8020
D1007.6	WBGene00004479	rps-10	Ribosomal Protein, Small subunit [Source:UniProtKB/TrEMBL;Acc:O01869]	-0.305601	-10.4494	1.47412e-25	1.26472e-23	29650	27661	28105	27268	22740	23484	22144	22508	28098	26402	28250	27956	26337	25385	26186	26354
Y48G8AL.8	WBGene00004429	rpl-17	60S ribosomal protein L17 [Source:UniProtKB/Swiss-Prot;Acc:Q9BL19]	-0.267964	-10.3958	2.5921e-25	2.21225e-23	41944	39767	40129	39476	33265	33535	32575	34307	40537	38615	40278	40771	38276	37117	38998	38973
F28D1.7	WBGene00004492	rps-23	40S ribosomal protein S23 [Source:UniProtKB/Swiss-Prot;Acc:Q19877]	-0.318463	-10.3948	2.61903e-25	2.22358e-23	34764	31986	32361	32066	25647	27345	26394	25405	33326	31171	32707	32453	30514	30170	30834	31336
Y47G6A.8	WBGene00000794	crn-1	Flap endonuclease 1 [Source:UniProtKB/Swiss-Prot;Acc:Q9N3T2]	-0.305508	-10.3915	2.71115e-25	2.28987e-23	4346	4275	4124	4153	3544	3329	3391	3355	4197	4322	4292	4271	3895	4002	3798	3991
ZK856.12	WBGene00014113	hpo-40	NULL	-0.272118	-10.3871	2.83817e-25	2.38479e-23	4927	4963	4807	4888	4180	4103	3913	3985	5051	4950	4835	4971	4752	4766	4832	4830
C33A12.6	WBGene00007885	ugt-21	UDP-glucuronosyltransferase [Source:UniProtKB/TrEMBL;Acc:Q18361]	0.986227	10.3835	2.94907e-25	2.46527e-23	199	201	163	170	452	469	441	360	222	213	195	192	289	256	216	210
Y38E10A.5	WBGene00012583	clec-4	C-type LECtin [Source:UniProtKB/TrEMBL;Acc:Q9NAK5]	1.25873	10.3661	3.53714e-25	2.94178e-23	69	93	93	147	477	484	418	364	83	95	100	163	103	125	127	147
F48A11.5	WBGene00018586	ubxn-3	UBX domain-containing protein 3 [Source:UniProtKB/Swiss-Prot;Acc:H2L056]	-0.275831	-10.364	3.61567e-25	2.99183e-23	9167	8947	8827	9012	7680	7503	7227	7206	8945	8902	8491	8886	8355	8575	8232	8570
K10B2.5	WBGene00019608	ani-2	Anillin-like protein 2 [Source:UniProtKB/Swiss-Prot;Acc:Q09994]	-0.254968	-10.3208	5.67241e-25	4.66999e-23	11726	11881	11611	11426	10038	9733	9807	9415	11886	11825	11182	11748	11015	10838	10793	10783
T26A8.4	WBGene00020827	T26A8.4	NULL	-0.326831	-10.3146	6.05445e-25	4.95948e-23	4768	4738	4663	4470	3811	3741	3644	3597	4591	4818	4468	4604	4176	4355	4397	4227
MTCE.4	WBGene00010958	ndfl-4	NULL	0.903821	10.3097	6.37292e-25	5.19425e-23	561	512	512	482	1108	884	1273	1104	553	665	636	483	544	577	623	529
Y54E10BL.4	WBGene00001046	dnj-28	DNaJ domain (Prokaryotic heat shock protein) [Source:UniProtKB/TrEMBL;Acc:Q9N3E0]	-0.476049	-10.3066	6.58e-25	5.33635e-23	1332	1318	1246	1216	935	893	878	922	1310	1300	1238	1254	1032	1049	1043	960
C23G10.4	WBGene00004459	rpn-2	26S proteasome non-ATPase regulatory subunit 1 [Source:UniProtKB/Swiss-Prot;Acc:Q18115]	-0.285158	-10.3037	6.78031e-25	5.47158e-23	18163	17614	17089	17332	14795	14722	14359	13562	17525	17948	17185	17544	16631	16441	16135	16223
R08D7.3	WBGene00001227	eif-3.D	Eukaryotic translation initiation factor 3 subunit D [Source:UniProtKB/Swiss-Prot;Acc:P30642]	-0.277064	-10.2969	7.27437e-25	5.84135e-23	8008	7875	7626	7490	6625	6362	6243	6288	7753	7808	7726	7775	7458	7185	7117	7313
F17C11.9	WBGene00008920	eef-1G	Probable elongation factor 1-gamma [Source:UniProtKB/Swiss-Prot;Acc:P54412]	-0.218361	-10.2862	8.13623e-25	6.50141e-23	61538	59976	59209	58301	52186	52281	51473	49246	60457	59794	59182	59767	56272	55690	55912	56229
F26D10.3	WBGene00002005	hsp-1	Heat shock 70 kDa protein A [Source:UniProtKB/Swiss-Prot;Acc:P09446]	-0.263733	-10.2753	9.10177e-25	7.23746e-23	136674	131409	129782	129846	112324	113294	107506	105429	130297	131657	126668	132658	121606	123235	119303	122559
C01B4.7	WBGene00015271	C01B4.7	NULL	2.59487	10.2721	9.41033e-25	7.44649e-23	0	0	0	0	323	238	348	235	0	0	0	0	259	202	166	189
B0228.4	WBGene00015061	cpna-2	Copine family protein 2 [Source:UniProtKB/Swiss-Prot;Acc:Q09221]	0.348561	10.2668	9.95003e-25	7.79785e-23	3917	3951	3981	4116	4913	5333	4901	5308	4177	4041	4318	4182	4829	4876	4932	4664
C41G7.2	WBGene00002226	klp-16	Kinesin-like protein [Source:UniProtKB/TrEMBL;Acc:G5ECC0]	-0.365996	-10.2671	9.90997e-25	7.79785e-23	5840	5536	5312	5633	4454	4462	4168	4133	5606	5423	5278	5656	5437	5269	5335	5576
F54D5.8	WBGene00001031	dnj-13	DNaJ domain (Prokaryotic heat shock protein) [Source:UniProtKB/TrEMBL;Acc:Q20774]	-0.262539	-10.2656	1.00719e-24	7.85561e-23	8205	8459	8031	8148	6903	6900	6570	6965	8223	8473	8436	8422	7736	7716	7563	7974
F40F11.1	WBGene00004480	rps-11	Ribosomal Protein, Small subunit [Source:UniProtKB/TrEMBL;Acc:Q20206]	-0.294792	-10.2558	1.11459e-24	8.65184e-23	36930	34703	35075	34193	28028	29032	27607	29857	35904	33731	35039	35482	33317	32785	32912	32934
F56E10.4	WBGene00004496	rps-27	40S ribosomal protein S27 [Source:UniProtKB/Swiss-Prot;Acc:Q9TXP0]	-0.366866	-10.2427	1.27654e-24	9.86205e-23	13050	12291	11894	12044	9583	9967	9205	9232	12410	11334	12131	11831	11218	11019	10952	11663
F10G7.2	WBGene00006626	tsn-1	Staphylococcal nuclease domain-containing protein [Source:UniProtKB/TrEMBL;Acc:Q19328]	-0.274789	-10.2236	1.55506e-24	1.19571e-22	32060	30910	30583	31702	26285	26835	25331	24815	31507	31358	31483	32405	29918	29255	28619	30377
F57B10.3	WBGene00019001	ipgm-1	2,3-bisphosphoglycerate-independent phosphoglycerate mutase [Source:UniProtKB/Swiss-Prot;Acc:G5EFZ1]	0.270755	10.2114	1.76326e-24	1.34943e-22	6460	6431	6335	6036	7871	7775	7456	7455	6378	6352	6258	6356	6490	6593	6526	6398
Y116A8C.36	WBGene00006405	itsn-1	ITSN (Intersectin) family [Source:UniProtKB/TrEMBL;Acc:E6N0W1]	-0.249545	-10.205	1.88348e-24	1.4347e-22	7756	7499	7416	7653	6432	6348	6205	6488	7505	7656	7558	7526	7385	7472	7056	7362
T05E11.5	WBGene00011481	imp-2	Intramembrane protease 2 [Source:UniProtKB/Swiss-Prot;Acc:P49049]	-0.27269	-10.185	2.31467e-24	1.75495e-22	6978	7122	7125	7244	6028	5744	5967	5740	7237	7228	6758	7110	6570	6489	6379	6405
E02C12.6	WBGene00017092	E02C12.6	NULL	1.30361	10.1581	3.04936e-24	2.30128e-22	11	4	13	13	120	93	97	70	22	7	16	16	33	35	37	35
Y48G8AL.6	WBGene00004880	smg-2	Regulator of nonsense transcripts 1 [Source:UniProtKB/Swiss-Prot;Acc:O76512]	-0.306733	-10.1506	3.29468e-24	2.47496e-22	5682	5802	5521	5613	4608	4518	4549	4547	5619	5738	5303	5874	5371	5266	5229	5500
Y37E3.8	WBGene00021350	Y37E3.8	NULL	-0.299544	-10.1237	4.33722e-24	3.24317e-22	33082	31210	31618	30422	25290	25769	24752	26503	32585	30223	31639	31417	29699	28595	29531	29781
T21C9.6	WBGene00011893	T21C9.6	NULL	0.552357	10.1132	4.8283e-24	3.59388e-22	755	797	727	799	1235	1145	1150	1085	812	733	842	770	924	921	874	975
Y75B12B.2	WBGene00000883	cyn-7	Peptidyl-prolyl cis-trans isomerase 7 [Source:UniProtKB/Swiss-Prot;Acc:P52015]	-0.294991	-10.0959	5.75739e-24	4.26596e-22	38507	36724	35930	36777	30762	31212	29560	28651	37222	35913	36367	36677	34618	34462	33792	36049
F56H1.4	WBGene00004505	rpt-5	26S protease regulatory subunit 6A [Source:UniProtKB/Swiss-Prot;Acc:O76371]	-0.280387	-10.0876	6.26554e-24	4.62147e-22	9300	9097	8924	9179	7703	7679	7414	7168	9158	8995	8665	8921	8619	8532	8153	8468
F14F7.3	WBGene00008810	cyp-13A12	CYtochrome P450 family [Source:UniProtKB/TrEMBL;Acc:O17807]	1.26252	10.0563	8.61527e-24	6.32602e-22	47	49	38	19	454	323	304	201	45	66	43	24	68	78	56	35
Y57G11C.15	WBGene00013311	sec-61	Yeast SEC homolog [Source:UniProtKB/TrEMBL;Acc:G3MU88]	-0.245703	-10.0488	9.30362e-24	6.80082e-22	39374	37033	37542	36489	31962	31720	31838	31118	37258	37158	37302	36227	37068	37229	37330	35458
T05F1.3	WBGene00004488	rps-19	40S ribosomal protein S19 [Source:UniProtKB/Swiss-Prot;Acc:O18650]	-0.291673	-10.0437	9.79381e-24	7.12718e-22	23422	22007	21935	21884	18376	18873	17900	17534	22535	21082	21835	22504	20283	20123	20270	20576
Y105C5B.15	WBGene00013654	Y105C5B.15	Purple acid phosphatase [Source:UniProtKB/TrEMBL;Acc:A0A078BQP7]	0.472953	10.0333	1.08776e-23	7.88066e-22	1552	1525	1566	1618	2237	2190	2222	2154	1140	1268	1258	1328	1314	1474	1520	1476
Y61A9LA.8	WBGene00022019	sut-2	Zinc finger CCCH domain-containing protein 14 [Source:UniProtKB/Swiss-Prot;Acc:Q95XU6]	-0.258043	-10.0306	1.11782e-23	8.06264e-22	5496	5489	5351	5356	4559	4497	4446	4609	5288	5370	5111	5269	5045	5238	4981	5208
ZK1010.1	WBGene00006728	ubq-2	Ubiquitin-60S ribosomal protein L40 Ubiquitin 60S ribosomal protein L40 [Source:UniProtKB/Swiss-Prot;Acc:P49632]	-0.29602	-10.0238	1.19807e-23	8.60343e-22	21580	20168	19820	19551	16370	16940	16165	16392	20703	19413	20180	19877	19488	18857	19039	19168
F42A10.5	WBGene00018341	F42A10.5	NULL	-0.290671	-10.0057	1.43933e-23	1.02906e-21	6041	5746	5747	5747	4780	4593	4628	4982	5937	6053	5743	5857	5520	5540	5402	5490
JC8.3	WBGene00004424	rpl-12	60S ribosomal protein L12 [Source:UniProtKB/Swiss-Prot;Acc:P61866]	-0.270361	-9.98633	1.74931e-23	1.24522e-21	33289	31383	31090	30607	26383	26839	25519	25777	32094	30095	31398	31080	29031	28650	28710	28541
W09C5.6	WBGene00004445	rpl-31	60S ribosomal protein L31 [Source:UniProtKB/Swiss-Prot;Acc:Q9U332]	-0.289224	-9.98043	1.85652e-23	1.31579e-21	20577	19274	20068	19451	16036	16690	15925	16104	20047	18651	20001	19972	18876	18028	18699	19011
Y14H12B.2	WBGene00021192	Y14H12B.2	NULL	-0.399148	-9.95844	2.3166e-23	1.63476e-21	2900	2801	2686	2751	2227	2080	2079	1979	2731	2618	2585	2616	2776	2613	2595	2526
H19N07.1	WBGene00010405	erfa-3	Eukaryotic Release FActor homolog [Source:UniProtKB/TrEMBL;Acc:O45622]	-0.22356	-9.95408	2.42058e-23	1.70077e-21	8148	7727	7873	7867	6718	6755	6686	6895	7874	7884	7867	7733	7476	7529	7535	7762
F46B6.7	WBGene00009772	ztf-7	Zinc finger putative Transcription Factor family [Source:UniProtKB/TrEMBL;Acc:Q20448]	-0.208958	-9.94445	2.66649e-23	1.86551e-21	19085	18883	18751	18506	16421	16078	16538	15953	18808	19496	18419	18689	18107	17749	18211	18240
K09E9.1	WBGene00010724	K09E9.1	NULL	0.863456	9.92939	3.10132e-23	2.16045e-21	258	294	246	308	646	557	500	548	258	348	283	293	356	334	329	314
W05G11.6	WBGene00021043	pck-1	Phosphoenolypyruvate CarboxyKinase [Source:UniProtKB/TrEMBL;Acc:Q8ITY1]	0.357628	9.92868	3.12366e-23	2.16676e-21	4899	5227	4838	5131	6511	6858	6262	6286	4858	5101	4813	4805	5302	5460	5267	5673
F49E12.2	WBGene00009898	dod-23	Downstream Of DAF-16 (Regulated by DAF-16) [Source:UniProtKB/TrEMBL;Acc:Q20615]	-0.702213	-9.92768	3.15504e-23	2.17925e-21	1902	1726	1644	1864	1026	1171	1020	926	2250	1846	2283	2072	1479	1470	1732	1679
C18G1.4	WBGene00003994	pgl-3	Guanyl-specific ribonuclease pgl-3 [Source:UniProtKB/Swiss-Prot;Acc:G5EBV6]	-0.261432	-9.90714	3.87595e-23	2.6659e-21	9423	9207	8857	9062	7819	7744	7564	7292	8995	9018	8634	9026	8688	8836	8793	8687
K12D12.1	WBGene00010785	top-2	DNA topoisomerase 2 top-2 [Source:UniProtKB/Swiss-Prot;Acc:Q23670]	-0.217195	-9.89409	4.41622e-23	3.02474e-21	28922	28583	28197	28447	25323	24621	24087	24023	28173	29480	28463	29087	28088	27808	27523	28687
W06A7.3	WBGene00004336	ret-1	Reticulon-like protein [Source:UniProtKB/TrEMBL;Acc:G5ECZ2]	-0.200792	-9.89223	4.4991e-23	3.06861e-21	16421	15999	16477	16125	13833	14027	14320	14339	15731	15700	16343	15808	15795	15398	15852	15615
C06A1.1	WBGene00007352	cdc-48.1	Transitional endoplasmic reticulum ATPase homolog 1 [Source:UniProtKB/Swiss-Prot;Acc:P54811]	-0.254949	-9.86071	6.16102e-23	4.18461e-21	38343	36565	36226	36819	31860	31369	30889	29586	37154	37889	36541	37537	36081	36280	34553	35925
F08C6.6	WBGene00017244	apy-1	Apyrase apy-1 [Source:UniProtKB/Swiss-Prot;Acc:Q19202]	0.559719	9.85967	6.22513e-23	4.21061e-21	1703	1643	1884	1626	2761	2601	2415	2584	1760	1723	1984	1646	2007	1878	2035	1834
C27A2.2	WBGene00004434	rpl-22	60S ribosomal protein L22 [Source:UniProtKB/Swiss-Prot;Acc:P52819]	-0.300365	-9.84982	6.86671e-23	4.62538e-21	17034	15766	15870	15671	13156	13435	12900	12570	16609	15373	16161	16113	14692	15034	14910	15138
C04F12.4	WBGene00004426	rpl-14	Ribosomal Protein, Large subunit [Source:UniProtKB/TrEMBL;Acc:Q9XVE9]	-0.290036	-9.83618	7.8644e-23	5.27562e-21	19222	18091	18128	17611	14922	15341	14808	14487	18921	17752	18190	17637	17414	17020	17049	17633
ZC53.7	WBGene00004352	rgs-9	Regulator of G-protein signaling rgs-9 [Source:UniProtKB/Swiss-Prot;Acc:Q23376]	-0.786086	-9.83401	8.03516e-23	5.36808e-21	697	699	580	710	337	356	344	393	701	642	542	666	522	534	506	626
F54E4.2	WBGene00010058	F54E4.2	NULL	-1.10776	-9.81644	9.56669e-23	6.36517e-21	176	191	172	153	55	37	51	25	175	165	198	134	117	97	109	66
C28H8.6	WBGene00016197	pxl-1	Paxillin homolog 1 [Source:UniProtKB/Swiss-Prot;Acc:Q09476]	0.576244	9.81145	1.00516e-22	6.66064e-21	650	659	753	728	1012	1079	1074	1106	616	661	611	693	753	802	701	741
F21D5.2	WBGene00009007	otub-3	OTUBain deubiquitylating protease homolog [Source:UniProtKB/TrEMBL;Acc:Q19681]	-0.433307	-9.8105	1.01462e-22	6.69607e-21	4615	4631	4074	4211	3279	3188	2950	3433	4330	4355	4239	4320	4164	4041	3988	4086
C25A1.8	WBGene00007709	clec-87	C-type lectin domain-containing protein 87 [Source:UniProtKB/Swiss-Prot;Acc:Q9XVS3]	-0.294844	-9.79966	1.12966e-22	7.42523e-21	31389	30859	29608	29819	25456	25407	24218	23760	31908	31004	29385	29909	27111	28050	27357	27254
K02B2.5	WBGene00004494	rps-25	40S ribosomal protein S25 [Source:UniProtKB/Swiss-Prot;Acc:P52821]	-0.276139	-9.79163	1.2231e-22	8.00713e-21	29087	27014	28565	27430	22288	23407	22770	23857	28702	27395	28444	27981	27206	26153	27134	27442
F28D1.1	WBGene00009211	wdr-46	WD Repeat protein [Source:UniProtKB/TrEMBL;Acc:Q19873]	-0.28312	-9.77702	1.41314e-22	9.21423e-21	3387	3326	3229	3259	2754	2716	2667	2683	3248	3203	3042	3148	3052	3076	3069	3091
F18E2.2	WBGene00006512	abcf-1	ABC transporter, class F [Source:UniProtKB/TrEMBL;Acc:Q19554]	-0.259957	-9.77084	1.502e-22	9.7546e-21	5732	5734	5551	5564	4867	4788	4580	4579	5682	5651	5461	5624	5408	5303	5275	5417
K09H9.7	WBGene00019598	K09H9.7	NULL	0.818259	9.76849	1.5373e-22	9.94424e-21	251	199	229	224	453	432	454	411	285	301	282	226	239	244	251	212
F15A2.1	WBGene00000757	col-184	COLlagen [Source:UniProtKB/TrEMBL;Acc:Q19470]	-0.308959	-9.74474	1.94275e-22	1.25173e-20	36119	34716	36074	35481	28740	29206	27856	28670	36732	34614	37198	38217	34481	32035	32409	34619
C47B2.4	WBGene00003948	pbs-2	Proteasome subunit beta [Source:UniProtKB/TrEMBL;Acc:O62102]	-0.339178	-9.74041	2.02731e-22	1.30107e-20	6610	6217	6018	6183	5194	4954	4826	4698	6342	6471	6087	6105	5974	6122	5892	6033
F32E10.2	WBGene00017990	cec-4	Chromo domain-containing protein cec-4 [Source:UniProtKB/Swiss-Prot;Acc:Q19972]	-0.435587	-9.69928	3.03622e-22	1.94092e-20	1186	1161	1143	1156	817	900	843	844	1090	1113	1148	1139	955	1035	992	1016
B0416.6	WBGene00001638	gly-13	Putative alpha-1,3-mannosyl-glycoprotein 2-beta-N-acetylglucosaminyltransferase [Source:UniProtKB/Swiss-Prot;Acc:Q11068]	0.697067	9.69843	3.06186e-22	1.94208e-20	536	546	534	473	830	881	827	1054	472	538	504	535	594	668	642	623
T05C12.7	WBGene00000377	cct-1	T-complex protein 1 subunit alpha [Source:UniProtKB/Swiss-Prot;Acc:P41988]	-0.271777	-9.69852	3.059e-22	1.94208e-20	15193	14217	14193	14887	12229	12337	11974	11776	14326	14121	13882	14305	13541	13919	13003	13840
C36B1.4	WBGene00003925	pas-4	Proteasome subunit alpha type-7 [Source:UniProtKB/Swiss-Prot;Acc:Q95005]	-0.275735	-9.6914	3.28008e-22	2.07243e-20	5081	5164	5013	5013	4267	4257	4108	4063	5069	4876	4799	4811	4654	4707	4516	4821
W03H9.4	WBGene00012230	cacn-1	Cactin [Source:UniProtKB/Swiss-Prot;Acc:G5EG14]	-0.251159	-9.68171	3.6063e-22	2.26974e-20	4240	4116	4133	4231	3582	3545	3437	3451	4022	4192	4067	4064	3930	3856	3860	3891
F46G11.3	WBGene00018516	gakh-1	GAK Homolog [Source:UniProtKB/TrEMBL;Acc:Q20483]	-0.716046	-9.67889	3.70719e-22	2.32427e-20	467	439	460	476	282	281	250	239	435	460	427	496	245	252	216	257
D2085.3	WBGene00008428	eif-2Bepsilon	Eukaryotic Initiation Factor [Source:UniProtKB/TrEMBL;Acc:Q18994]	-0.34339	-9.67602	3.81274e-22	2.38128e-20	2463	2531	2480	2415	1994	1998	1895	1859	2402	2320	2378	2323	2267	2136	2103	2225
Y110A7A.13	WBGene00000502	chp-1	CHORD Protein; CHORD containing protein [Source:UniProtKB/TrEMBL;Acc:G5EEI8]	-0.38435	-9.62815	6.0815e-22	3.78376e-20	2560	2386	2380	2301	1864	1865	1798	1793	2303	2435	2159	2303	2174	2232	2183	2189
F32E10.9	WBGene00043068	F32E10.9	NULL	-0.970168	-9.60977	7.27078e-22	4.5065e-20	299	306	269	330	132	135	138	74	307	298	257	275	224	191	227	191
C23F12.1	WBGene00016006	fln-2	FiLamiN (Actin binding protein) homolog [Source:UniProtKB/TrEMBL;Acc:A0A0K3AWA2]	-0.47486	-9.60234	7.81483e-22	4.82536e-20	4285	4160	4801	4167	2871	3072	3262	3114	4347	4408	4836	4500	5150	5010	5353	4786
C26F1.4	WBGene00004499	rps-30	40S ribosomal protein S30 [Source:UniProtKB/TrEMBL;Acc:Q18231]	-0.300903	-9.59756	8.18619e-22	5.01665e-20	18931	17310	17913	17321	14396	14824	14210	14374	18423	17160	17726	17809	16339	16023	16096	17085
VW06B3R.1	WBGene00012158	ucr-2.1	Ubiquinol-Cytochrome c oxidoReductase complex [Source:UniProtKB/TrEMBL;Acc:G5EDD1]	0.363995	9.59777	8.16961e-22	5.01665e-20	3169	2987	3138	2817	3822	4057	3976	3849	3064	3186	3243	3069	3427	3637	3596	3431
Y39B6A.20	WBGene00000214	asp-1	ASpartyl Protease; Aspartic protease 1 [Source:UniProtKB/TrEMBL;Acc:G5EEI4]	-0.405364	-9.59546	8.35422e-22	5.10045e-20	48400	45966	46428	51614	35718	36659	35413	36073	34143	33271	37028	38486	27850	25907	27720	26485
T22C1.1	WBGene00011912	T22C1.1	NULL	-0.239148	-9.58993	8.81458e-22	5.36144e-20	4739	4699	4709	4750	4012	3931	3925	4118	4720	4795	4537	4749	4559	4566	4572	4506
C06B8.8	WBGene00004452	rpl-38	60S ribosomal protein L38 [Source:UniProtKB/Swiss-Prot;Acc:O17570]	-0.300885	-9.58124	9.58844e-22	5.81045e-20	15771	14821	14308	14691	12093	12134	11854	12119	15573	14536	15183	14557	14277	14049	14771	14932
F19F10.10	WBGene00017606	ets-6	ETS class transcription factor [Source:UniProtKB/TrEMBL;Acc:O01525]	-0.354871	-9.56791	1.09093e-21	6.58638e-20	2681	2703	2646	2557	2133	2105	2040	1941	2648	2675	2558	2728	2446	2335	2283	2455
C12D12.2	WBGene00001620	glt-1	Excitatory amino acid transporter [Source:UniProtKB/Swiss-Prot;Acc:Q10901]	0.354434	9.53833	1.45145e-21	8.73067e-20	2987	2935	2901	2887	3801	3900	3782	3588	2931	2898	3159	2981	3314	3553	3639	3653
R05F9.6	WBGene00019890	R05F9.6	NULL	-0.257928	-9.53755	1.46241e-21	8.76422e-20	7098	7229	7020	7321	6076	6096	5812	5936	6722	6946	6963	7261	6759	6552	6633	6777
Y110A7A.14	WBGene00003924	pas-3	Proteasome subunit alpha type-4 [Source:UniProtKB/Swiss-Prot;Acc:Q9N599]	-0.312887	-9.5233	1.67764e-21	1.00173e-19	7468	7296	6868	7233	6025	5888	5579	5647	7404	6961	7052	6998	6900	6905	6627	7027
F22B5.9	WBGene00001498	fars-3	Phenylalanine--tRNA ligase beta subunit [Source:UniProtKB/Swiss-Prot;Acc:Q19713]	-0.2603	-9.52273	1.68684e-21	1.00355e-19	5231	5352	5166	5097	4455	4325	4373	4198	5178	5003	5065	5038	4799	4960	4678	4850
ZK686.2	WBGene00022792	ZK686.2	Putative ATP-dependent RNA helicase ZK686.2 [Source:UniProtKB/Swiss-Prot;Acc:P34668]	-0.306892	-9.52181	1.70183e-21	1.00878e-19	2880	2898	2732	2796	2354	2274	2287	2181	2837	2756	2817	2806	2588	2676	2621	2545
C16C10.3	WBGene00007624	hrde-1	Heritable RNAi Deficient [Source:RefSeq peptide;Acc:NP_497834]	-0.237241	-9.51571	1.80482e-21	1.06595e-19	35109	33741	32984	32467	29298	28534	28237	27648	33660	34354	33026	33267	33713	33255	33601	33083
F10G7.1	WBGene00006497	tag-151	Pre-rRNA-processing protein TSR1 homolog [Source:UniProtKB/Swiss-Prot;Acc:Q19329]	-0.254732	-9.51331	1.84687e-21	1.08685e-19	4643	4712	4542	4631	3980	3825	3904	3772	4418	4542	4487	4527	4288	4520	4500	4411
F10G7.8	WBGene00004461	rpn-5	Proteasome Regulatory Particle, Non-ATPase-like [Source:UniProtKB/TrEMBL;Acc:Q19324]	-0.319558	-9.50555	1.98988e-21	1.1668e-19	11070	11389	10885	11012	9302	9009	8811	8238	11053	11009	10448	10936	10332	10504	9854	10519
K06A5.7	WBGene00000386	cdc-25.1	M-phase inducer phosphatase cdc-25.1 [Source:UniProtKB/Swiss-Prot;Acc:O44552]	-0.24748	-9.50432	2.01352e-21	1.17643e-19	9378	9526	9120	9108	8083	7806	7796	7516	8847	9138	8793	9173	8664	8483	8451	8695
C56G2.7	WBGene00016981	rpn-13	Proteasomal ubiquitin receptor ADRM1 homolog [Source:UniProtKB/Swiss-Prot;Acc:Q09289]	-0.311494	-9.48751	2.36616e-21	1.37753e-19	6367	6338	5939	6021	5093	5004	5048	4636	6161	6058	5793	6141	5768	5856	5823	5745
F11E6.7	WBGene00008710	F11E6.7	NULL	-0.228034	-9.48391	2.44919e-21	1.42079e-19	10657	10596	10476	10444	9334	8885	8836	8878	10365	10646	10415	10707	10401	10518	9961	10223
K07D4.3	WBGene00004467	rpn-11	26S proteasome non-ATPase regulatory subunit 14 [Source:UniProtKB/Swiss-Prot;Acc:O76577]	-0.306849	-9.47762	2.60141e-21	1.50375e-19	8143	7816	7465	7613	6552	6382	5925	6133	7802	7628	7455	7717	7402	7334	7450	7332
K05C4.1	WBGene00003951	pbs-5	Proteasome subunit pbs-5 [Source:UniProtKB/Swiss-Prot;Acc:Q9XUV0]	-0.285498	-9.47469	2.6755e-21	1.54111e-19	6787	6476	6266	6469	5470	5535	5117	5148	6509	6366	6370	6501	6129	6168	6014	6098
Y53C12B.1	WBGene00013143	Y53C12B.1	NULL	-0.341579	-9.44399	3.58842e-21	2.05968e-19	2741	2584	2570	2584	2076	2166	2022	1961	2672	2604	2616	2667	2538	2647	2495	2465
F47D12.9	WBGene00018564	F47D12.9	Uncharacterized WD repeat-containing protein F47D12.9 [Source:UniProtKB/Swiss-Prot;Acc:Q09392]	-0.364838	-9.43863	3.77678e-21	2.16019e-19	4644	4815	4562	4551	3685	3486	3537	3608	4659	5072	4318	4645	3920	4022	3876	3983
T28A8.6	WBGene00012112	T28A8.6	NULL	-0.3795	-9.43742	3.82065e-21	2.17764e-19	1640	1727	1723	1594	1275	1298	1282	1237	1619	1618	1562	1716	1524	1532	1486	1540
ZK688.5	WBGene00022800	ZK688.5	NULL	-0.260861	-9.42213	4.42036e-21	2.51067e-19	10205	9991	10615	10186	8919	8329	8414	8435	10310	10243	10060	10600	9348	9642	9291	9676
C08E8.4	WBGene00007440	C08E8.4	NULL	1.15585	9.41963	4.52681e-21	2.56221e-19	29	49	37	34	165	137	166	151	31	48	48	45	47	71	49	86
F54D5.3	WBGene00010049	F54D5.3	NULL	0.450584	9.40194	5.3565e-21	3.02133e-19	1671	1774	1711	1806	2384	2457	2405	2405	1670	1780	1914	1889	1661	1887	1857	1933
F31D4.3	WBGene00001431	fkb-6	Peptidylprolyl isomerase [Source:UniProtKB/TrEMBL;Acc:O45418]	-0.275523	-9.39114	5.93535e-21	3.33628e-19	10155	10013	9317	9726	8275	8222	7930	7877	9658	9582	9309	9761	9116	8997	8913	9400
R09B3.3	WBGene00011156	rbm-3.2	RNA Binding Motif protein homolog [Source:UniProtKB/TrEMBL;Acc:O45713]	-0.43775	-9.36316	7.73859e-21	4.33494e-19	14518	13539	13380	13547	10464	10793	10103	8691	14217	13352	13364	13701	12448	12370	12166	12647
D1081.7	WBGene00008385	D1081.7	NULL	-0.202439	-9.34723	8.9973e-21	5.02277e-19	18213	18456	18104	18286	15912	15516	15837	16155	18362	18228	17963	19075	16376	16724	16377	17000
C46G7.5	WBGene00044502	C46G7.5	NULL	-1.00446	-9.34555	9.141e-21	5.08558e-19	179	160	163	149	70	51	55	47	194	221	149	175	119	105	92	93
C10C5.5	WBGene00007509	C10C5.5	Aminoacylase [Source:UniProtKB/TrEMBL;Acc:Q17900]	-0.963209	-9.34309	9.35657e-21	5.18781e-19	611	535	444	478	219	208	167	209	695	601	423	632	432	368	295	377
F09F7.3	WBGene00017300	rpc-2	DNA-directed RNA polymerase subunit beta [Source:UniProtKB/TrEMBL;Acc:Q27492]	-0.219866	-9.3337	1.02238e-20	5.64945e-19	8797	8651	8393	8858	7539	7323	7415	7472	8433	8453	8601	8588	8146	8212	8425	7945
K07F5.13	WBGene00003787	npp-1	Nuclear Pore complex Protein [Source:UniProtKB/TrEMBL;Acc:Q9U3C1]	-0.25317	-9.32386	1.12179e-20	6.17778e-19	4412	4356	4285	4400	3695	3617	3588	3714	4501	4281	4221	4400	4061	4198	4172	4070
C47E12.5	WBGene00006699	uba-1	UBA (Human ubiquitin) related [Source:UniProtKB/TrEMBL;Acc:Q27481]	-0.212613	-9.31986	1.16498e-20	6.39407e-19	30159	29582	29133	29915	26260	25524	25601	24968	29393	29674	28881	30331	28192	27979	27161	28778
ZC395.10	WBGene00022599	daf-41	Co-chaperone protein daf-41 [Source:UniProtKB/Swiss-Prot;Acc:Q23280]	-0.282369	-9.31468	1.22325e-20	6.69132e-19	12695	12169	11698	12138	9909	9720	9711	10592	11944	12096	11669	12210	11555	11377	11532	11829
T23F6.4	WBGene00004315	rbd-1	RBD (RNA binding domain) protein [Source:UniProtKB/TrEMBL;Acc:Q9XU67]	-0.277128	-9.30815	1.30073e-20	7.09138e-19	3298	3188	3238	3261	2631	2649	2636	2776	3136	3203	3284	3216	3180	3104	3215	3294
F23H11.3	WBGene00017759	sucl-2	Succinate--CoA ligase [ADP/GDP-forming] subunit alpha, mitochondrial [Source:UniProtKB/TrEMBL;Acc:O02642]	-0.350765	-9.30247	1.37216e-20	7.45586e-19	5176	5118	4813	4865	4072	4115	3733	3639	5051	5155	4949	4907	4751	4641	4781	4754
T21B10.7	WBGene00000378	cct-2	T-complex protein 1 subunit beta [Source:UniProtKB/Swiss-Prot;Acc:P47207]	-0.286627	-9.29219	1.51145e-20	8.18544e-19	14753	13937	14113	14590	11956	12120	11497	11309	14340	13947	13503	14237	13213	13489	12898	13975
Y38C1AA.3	WBGene00021395	pnc-1	Pyrazinamidase and NiCotinamidase [Source:UniProtKB/TrEMBL;Acc:A7WK39]	-0.629994	-9.2824	1.65701e-20	8.94403e-19	880	858	788	692	464	517	494	520	864	818	777	787	616	605	623	678
T20H4.3	WBGene00004189	pars-1	Prolyl Amino-acyl tRNA Synthetase [Source:UniProtKB/TrEMBL;Acc:Q65ZK5]	-0.246294	-9.2741	1.79121e-20	9.6365e-19	8006	7531	7688	7653	6678	6555	6487	6241	7809	7931	7519	7667	7572	7521	7470	7481
F53G12.10	WBGene00004418	rpl-7	60S ribosomal protein L7 [Source:UniProtKB/Swiss-Prot;Acc:O01802]	-0.241153	-9.2699	1.86321e-20	9.99083e-19	56085	52543	54307	52319	44879	45435	44231	47210	54446	51604	53490	53686	51043	51081	51784	51897
F11G11.3	WBGene00001754	gst-6	Probable glutathione S-transferase 6 [Source:UniProtKB/Swiss-Prot;Acc:P91252]	0.814659	9.26621	1.92875e-20	1.03084e-18	180	166	168	218	377	389	341	328	197	238	230	236	201	226	229	208
C01G10.8	WBGene00007235	ahsa-1	Activator of HSp90 (HSP90) Atpase (ATPase) activity homolog [Source:UniProtKB/TrEMBL;Acc:Q93168]	-0.308668	-9.26204	2.00572e-20	1.06847e-18	8232	8154	7710	8082	6696	6660	6361	6146	8230	7941	7893	8194	7461	7426	7035	7691
K05G3.3	WBGene00000281	cah-3	Putative carbonic anhydrase 3 [Source:UniProtKB/Swiss-Prot;Acc:Q27504]	0.511895	9.26152	2.01546e-20	1.07017e-18	1078	1089	1080	964	1495	1501	1610	1538	1061	1054	1121	1066	1310	1386	1429	1168
T05H10.7	WBGene00011511	gpcp-2	Putative glycerophosphocholine phosphodiesterase GPCPD1 homolog 2 [Source:UniProtKB/Swiss-Prot;Acc:Q10003]	-0.331735	-9.25886	2.06628e-20	1.09359e-18	4194	4130	4195	4555	3450	3428	3335	3267	4014	4165	4138	4359	3695	3665	3779	3886
W03G11.1	WBGene00000754	col-181	COLlagen [Source:UniProtKB/TrEMBL;Acc:Q2XN04]	-0.306298	-9.25836	2.07587e-20	1.09511e-18	65434	61755	65158	65110	52369	53635	50513	50765	65412	61905	67829	67555	61949	58220	58890	62780
T07A9.3	WBGene00002187	kgb-1	GLH-binding kinase 1 [Source:UniProtKB/Swiss-Prot;Acc:O44408]	0.553431	9.25613	2.11972e-20	1.11463e-18	621	627	653	663	952	1017	973	926	596	656	766	673	782	783	836	772
C14C10.5	WBGene00007588	C14C10.5	NULL	-0.235623	-9.25149	2.21386e-20	1.16039e-18	21171	20905	21431	21158	18571	17832	18050	17280	20866	22157	20619	21215	21151	21194	20544	20898
Y24D9A.4	WBGene00004419	rpl-7A	60S ribosomal protein L7a [Source:UniProtKB/Swiss-Prot;Acc:Q966C6]	-0.243193	-9.24573	2.3363e-20	1.22064e-18	53366	50311	50372	49769	42373	43304	41341	44840	51008	49280	50697	50805	47837	47385	48338	47808
K01C8.5	WBGene00001571	gei-14	GEX Interacting protein [Source:UniProtKB/TrEMBL;Acc:Q21088]	-0.345908	-9.23987	2.4679e-20	1.28528e-18	3714	3634	3386	3459	2890	2720	2785	2698	3595	3392	3384	3554	3250	3337	3085	3185
C44E4.4	WBGene00016653	ssb-1	Sjogren Syndrome antigen B homolog [Source:UniProtKB/TrEMBL;Acc:O01806]	-0.244833	-9.22573	2.81636e-20	1.46208e-18	8309	7939	7809	7754	6728	6673	6454	6957	7821	7961	8043	7938	7989	7946	7906	7943
F54E7.2	WBGene00004481	rps-12	40S ribosomal protein S12 [Source:UniProtKB/Swiss-Prot;Acc:P49196]	-0.245639	-9.20923	3.28459e-20	1.69975e-18	23168	22013	21923	21314	18334	19216	18499	18376	22763	21458	21957	21539	20578	20824	20913	20814
C27D9.1	WBGene00016163	C27D9.1	NULL	-0.41814	-9.2016	3.52674e-20	1.81929e-18	3755	3735	3554	3630	2872	2859	2742	2368	3701	3552	3522	3717	3499	3400	3335	3357
ZK20.3	WBGene00013924	rad-23	NULL	-0.243439	-9.19497	3.75086e-20	1.92879e-18	8512	8404	8419	8694	7351	6973	7182	7159	8847	8953	8222	8725	8319	8422	8443	8389
T20D3.2	WBGene00011856	T20D3.2	NULL	0.399402	9.18671	4.05057e-20	2.07636e-18	3053	3251	3385	3585	4278	4293	4628	4476	3413	3473	3513	3571	3812	3785	3999	4148
F54F7.2	WBGene00010064	F54F7.2	NULL	-0.674292	-9.18544	4.09863e-20	2.09442e-18	467	431	455	443	285	247	239	290	436	408	402	427	324	345	288	330
T05H4.6	WBGene00020269	erfa-1	Eukaryotic peptide chain release factor subunit 1 [Source:UniProtKB/Swiss-Prot;Acc:O16520]	-0.258117	-9.1727	4.6133e-20	2.35004e-18	10479	9696	10020	9985	8571	8686	8272	7974	9996	9851	10035	10169	9363	9310	9374	9362
F21F8.3	WBGene00000218	asp-5	ASpartyl Protease [Source:UniProtKB/TrEMBL;Acc:O01532]	-0.341399	-9.17212	4.63795e-20	2.35524e-18	13073	13304	12577	14365	10618	10467	10253	10483	11116	10587	11151	11877	8535	8384	8738	8759
F56F3.5	WBGene00004470	rps-1	40S ribosomal protein S3a [Source:UniProtKB/Swiss-Prot;Acc:P48154]	-0.244472	-9.16146	5.11997e-20	2.59195e-18	52508	49437	49216	49070	41896	42875	40698	43196	50061	47532	49258	49349	46791	45533	46974	47610
T06D8.8	WBGene00004465	rpn-9	Proteasome Regulatory Particle, Non-ATPase-like [Source:UniProtKB/TrEMBL;Acc:Q22253]	-0.283842	-9.13232	6.70438e-20	3.38353e-18	8481	8290	7774	8226	6899	6911	6546	6474	8108	8015	7753	8137	7476	7325	7288	7648
F37C12.4	WBGene00004450	rpl-36	60S ribosomal protein L36 [Source:UniProtKB/Swiss-Prot;Acc:P49181]	-0.295481	-9.1286	6.93879e-20	3.49102e-18	19768	18325	18385	18211	14636	15188	14746	16066	19118	18494	19167	18100	17712	17719	17557	18093
C12C8.3	WBGene00003026	lin-41	NULL	-0.251044	-9.11993	7.51762e-20	3.77061e-18	23381	23484	23074	23119	20358	19453	19242	18934	23725	24476	22470	23495	21291	21854	20920	21854
C16A11.4	WBGene00015817	C16A11.4	NULL	-0.370079	-9.11944	7.55129e-20	3.77588e-18	2931	2784	2789	2837	2314	2187	2056	2143	2816	2620	2570	2729	2639	2550	2544	2734
F29F11.1	WBGene00005022	sqv-4	UDP-glucose 6-dehydrogenase [Source:UniProtKB/Swiss-Prot;Acc:Q19905]	-0.262501	-9.11076	8.18099e-20	4.07824e-18	6332	6282	5966	6279	5353	5237	5117	4953	6339	6179	5998	6208	5761	5750	5584	5755
E01A2.6	WBGene00017088	akir-1	AKIRin (Conserved nuclear protein family) homolog [Source:UniProtKB/TrEMBL;Acc:Q966L3]	-0.281077	-9.10166	8.89593e-20	4.42112e-18	7057	6848	6410	6585	5549	5373	5481	5674	6764	6701	6363	6664	6669	6462	6483	6590
R12H7.2	WBGene00000217	asp-4	ASpartyl Protease [Source:UniProtKB/TrEMBL;Acc:Q21966]	-0.366983	-9.09353	9.58713e-20	4.75015e-18	11795	12114	11362	12384	8969	9497	9095	9101	12849	12860	12530	13161	9270	10100	9476	10872
C52E4.4	WBGene00004501	rpt-1	26S proteasome regulatory subunit 7 [Source:UniProtKB/Swiss-Prot;Acc:Q18787]	-0.253474	-9.08316	1.05467e-19	5.19399e-18	10906	10751	10252	10424	9113	9118	8644	8553	10715	10480	10136	10593	10075	10088	9856	9943
F30F8.1	WBGene00009270	F30F8.1	NULL	-0.317382	-9.08349	1.0515e-19	5.19399e-18	4670	4714	4552	4482	3845	3789	3693	3366	4513	4622	4581	4689	4291	4171	4341	4239
C23H4.2	WBGene00007691	C23H4.2	Carboxylic ester hydrolase [Source:UniProtKB/TrEMBL;Acc:Q93251]	1.02986	9.08247	1.0614e-19	5.21142e-18	62	51	58	57	192	175	152	142	78	80	81	67	64	99	92	74
T23G11.3	WBGene00001595	gld-1	Female germline-specific tumor suppressor gld-1 [Source:UniProtKB/Swiss-Prot;Acc:Q17339]	-0.212975	-9.0821	1.06498e-19	5.21327e-18	38841	38820	37640	36613	33735	32637	32161	32335	38443	38810	36998	38316	35863	35721	35551	36383
T11G6.1	WBGene00002001	hars-1	Histidine--tRNA ligase [Source:UniProtKB/Swiss-Prot;Acc:P34183]	-0.274974	-9.07684	1.11778e-19	5.45535e-18	4533	4344	4318	4559	3784	3693	3548	3597	4291	4429	4145	4234	4124	4145	4024	4113
MTCE.34	WBGene00010966	nduo-3	NADH-ubiquinone oxidoreductase chain 3 [Source:UniProtKB/Swiss-Prot;Acc:P24895]	0.661232	9.04855	1.44878e-19	7.04971e-18	697	727	744	593	1121	1050	1105	1342	680	743	812	727	796	780	723	729
C26E6.4	WBGene00016140	rpb-2	DNA-directed RNA polymerase II subunit RPB2 [Source:UniProtKB/Swiss-Prot;Acc:Q10578]	-0.207471	-9.0451	1.49528e-19	7.25432e-18	7647	8048	7848	8027	6874	6670	6839	6910	7763	8005	7917	8028	7509	7546	7694	7541
F26B1.2	WBGene00017816	hrpk-1	Heterogeneous nuclear RibonucleoProtein (HnRNP) K homolog [Source:UniProtKB/TrEMBL;Acc:Q8I7G9]	-0.265124	-9.04242	1.53237e-19	7.41221e-18	10491	10335	9621	10345	8576	8176	8560	8535	10338	10554	10071	9853	9523	9452	9668	9636
F27D9.2	WBGene00017861	F27D9.2	NULL	0.972404	9.02315	1.82756e-19	8.81393e-18	101	94	106	75	273	263	238	207	102	145	153	98	151	157	174	176
M163.1	WBGene00010935	M163.1	NULL	0.660899	9.01997	1.8814e-19	9.0468e-18	324	390	377	329	569	536	602	666	358	391	344	344	420	445	444	439
F10E7.7	WBGene00004447	rpl-33	60S ribosomal protein L35a [Source:UniProtKB/Swiss-Prot;Acc:P49180]	-0.285806	-9.01893	1.89931e-19	9.10606e-18	20047	18543	19551	18672	15201	16048	15189	16352	19319	18196	19223	19435	18144	17595	18234	17971
K01C8.10	WBGene00000379	cct-4	T-complex protein 1 subunit delta [Source:UniProtKB/Swiss-Prot;Acc:P47208]	-0.246627	-9.01261	2.01205e-19	9.61831e-18	12050	12122	11398	11854	10249	10121	9773	9738	11972	12164	11509	12011	11240	11348	10774	11264
C09D4.5	WBGene00004431	rpl-19	60S ribosomal protein L19 [Source:UniProtKB/Swiss-Prot;Acc:O02639]	-0.301564	-9.01115	2.03902e-19	9.71873e-18	37628	35033	35239	34292	28231	28575	27494	30579	35915	33648	35462	35000	32365	32796	33665	33210
K11C4.5	WBGene00006801	unc-68	NULL	0.274954	9.00847	2.0895e-19	9.93029e-18	4092	4138	4237	4203	4787	5244	5140	5074	4156	4370	4411	4290	5127	5088	5092	4938
Y54E10A.9	WBGene00006888	vbh-1	Vasa-and Belle-like Helicase [Source:UniProtKB/TrEMBL;Acc:Q65XX1]	-0.207081	-8.99623	2.33592e-19	1.10691e-17	20015	18577	19698	19709	16850	16514	16949	17154	19539	19911	19287	19579	18644	18906	18896	19071
C47D12.6	WBGene00006617	tars-1	Threonine--tRNA ligase, cytoplasmic [Source:UniProtKB/Swiss-Prot;Acc:P52709]	-0.196862	-8.99537	2.35434e-19	1.11241e-17	13607	13327	13314	13212	11925	11884	11487	11283	13059	13391	13306	13401	12860	12868	12447	12660
B0336.10	WBGene00004435	rpl-23	60S ribosomal protein L23 [Source:UniProtKB/Swiss-Prot;Acc:P48158]	-0.262731	-8.99391	2.38587e-19	1.12405e-17	24614	23174	22581	22700	19218	19325	18828	20001	23323	22230	23073	23019	21826	21222	22243	22393
Y34D9A.4	WBGene00004952	spd-1	SPD-1 [Source:UniProtKB/TrEMBL;Acc:G5ED58]	-0.263109	-8.99256	2.41536e-19	1.13466e-17	4009	3816	3908	4007	3302	3302	3229	3243	3949	3766	3925	3914	3774	3807	3980	3979
C12D12.1	WBGene00015713	C12D12.1	NULL	0.415328	8.98463	2.59614e-19	1.21608e-17	3179	3334	3288	3167	4398	4715	4427	3963	3010	3225	3324	3286	3599	3672	3987	3827
C02F5.9	WBGene00003952	pbs-6	Proteasome subunit beta type-1 [Source:UniProtKB/Swiss-Prot;Acc:P34286]	-0.268068	-8.96769	3.02803e-19	1.41433e-17	5717	5480	5278	5364	4666	4494	4483	4437	5494	5335	5271	5369	5314	5232	5057	5051
F39B2.10	WBGene00001030	dnj-12	DNaJ domain (Prokaryotic heat shock protein) [Source:UniProtKB/TrEMBL;Acc:O45502]	-0.278231	-8.96686	3.05097e-19	1.42097e-17	10061	9664	9406	9654	7928	7520	7980	8452	9829	10032	9603	9679	9278	9306	9584	9467
F22B3.7	WBGene00009038	F22B3.7	NULL	1.97648	8.95711	3.3331e-19	1.54794e-17	0	0	0	0	162	140	109	96	1	0	0	0	0	0	0	0
C34B2.6	WBGene00016391	lonp-1	Lon protease homolog, mitochondrial [Source:UniProtKB/Swiss-Prot;Acc:O44952]	0.239033	8.95532	3.38745e-19	1.56872e-17	4391	4525	4356	4540	5391	5227	5275	5166	4480	4520	4482	4694	4579	4534	4365	4526
K12F2.1	WBGene00003515	myo-3	Myosin-3 [Source:UniProtKB/Swiss-Prot;Acc:P12844]	0.5602	8.95348	3.44447e-19	1.5906e-17	2932	2833	3274	3055	4247	4675	4842	4650	2560	3050	3115	2725	3362	3273	3534	2863
C46H11.11	WBGene00016735	fhod-1	Formin HOmology Domain [Source:UniProtKB/TrEMBL;Acc:A0A0K3AR77]	0.577249	8.94529	3.70965e-19	1.70822e-17	464	492	527	498	724	778	790	768	545	543	622	539	551	609	657	560
F13D12.3	WBGene00008739	F13D12.3	NULL	0.602828	8.91657	4.80959e-19	2.20848e-17	310	319	298	321	475	523	463	522	312	315	305	306	313	315	333	344
Y102A5C.36	WBGene00044213	Y102A5C.36	NULL	1.12279	8.91546	4.8579e-19	2.2244e-17	56	45	73	41	216	204	221	233	64	34	69	32	50	63	74	41
R11D1.8	WBGene00004442	rpl-28	60S ribosomal protein L28 [Source:UniProtKB/Swiss-Prot;Acc:Q21930]	-0.338686	-8.90947	5.1276e-19	2.34132e-17	19029	17357	17614	17110	13633	14076	13154	15021	18469	17066	17641	17717	16407	16501	16549	16451
Y61A9LA.10	WBGene00022021	Y61A9LA.10	NULL	-0.287464	-8.89585	5.79729e-19	2.63971e-17	4176	3875	4066	3957	3281	3183	3259	3396	3976	3865	4069	3891	4051	3818	3968	3837
F20D12.1	WBGene00017641	csr-1	Chromosome-Segregation and RNAi deficient [Source:UniProtKB/TrEMBL;Acc:H2KZD5]	-0.188332	-8.89236	5.98271e-19	2.71655e-17	17797	16897	17195	17518	15300	15244	15326	14968	17496	17029	16957	17563	16653	16313	16065	16210
F25H2.5	WBGene00009119	ndk-1	Nucleoside diphosphate kinase [Source:UniProtKB/TrEMBL;Acc:Q93576]	-0.245927	-8.88593	6.33859e-19	2.87015e-17	32760	31555	30424	29878	26564	26900	25689	25691	31376	29943	30479	30571	30236	29476	29414	30185
H05L14.2	WBGene00010367	H05L14.2	NULL	-0.259546	-8.8805	6.6559e-19	3.00548e-17	4520	4586	4768	4634	3904	3802	3763	3940	4495	4816	4766	4576	4561	4454	4460	4393
C14B9.4	WBGene00004042	plk-1	Serine/threonine-protein kinase plk-1 [Source:UniProtKB/Swiss-Prot;Acc:P34331]	-0.260942	-8.8714	7.22338e-19	3.25272e-17	12116	11965	11296	11695	10311	9847	9746	9254	11816	11649	11732	11878	10993	11033	11043	11300
Y47A7.1	WBGene00021613	ttc-37	TeTratriCopeptide repeat domain protein related [Source:UniProtKB/TrEMBL;Acc:Q9BKR2]	-0.309169	-8.85332	8.49564e-19	3.81508e-17	2283	2297	2254	2305	1935	1829	1828	1731	2340	2270	2239	2328	2136	2174	2105	2165
F12F6.1	WBGene00008720	F12F6.1	NULL	-0.2248	-8.85077	8.69176e-19	3.89243e-17	6445	6268	6064	6219	5481	5280	5213	5385	6131	6305	6043	6150	5839	5961	5974	5952
T23G11.2	WBGene00001647	gna-2	Glucosamine phosphate N-Acetyl transferase; Phosphoglucosamine acetyltransferase [Source:UniProtKB/TrEMBL;Acc:G5EC27]	-0.321758	-8.8495	8.79162e-19	3.92636e-17	4411	4443	4329	4281	3661	3365	3600	3246	4756	4615	4398	4661	4169	4300	4119	4113
T07A9.11	WBGene00004493	rps-24	Ribosomal Protein, Small subunit [Source:UniProtKB/TrEMBL;Acc:Q1XFY9]	-0.256431	-8.83294	1.01963e-18	4.54127e-17	27652	25679	26335	25653	21771	21789	21540	22837	26563	25024	26086	25974	24753	24457	25155	25923
F49C12.8	WBGene00004463	rpn-7	26S proteasome non-ATPase regulatory subunit 6 [Source:UniProtKB/Swiss-Prot;Acc:Q20585]	-0.325512	-8.82839	1.06194e-18	4.71682e-17	11085	11204	10532	10566	9140	8890	8362	8022	10896	10546	10624	10670	10165	10207	9526	10241
ZK973.2	WBGene00022831	cec-10	C.Elegans Chromodomain protein [Source:UniProtKB/TrEMBL;Acc:Q9N4L7]	-0.249733	-8.82759	1.06953e-18	4.7376e-17	5336	5335	5225	5119	4635	4322	4275	4389	5123	5162	4980	5060	4832	4760	4712	4842
C41C4.8	WBGene00008053	cdc-48.2	Transitional endoplasmic reticulum ATPase homolog 2 [Source:UniProtKB/Swiss-Prot;Acc:P54812]	-0.192005	-8.81154	1.23437e-18	5.45298e-17	20543	20151	19743	19906	18106	17710	17083	17354	19732	20037	19963	20003	19493	19139	18634	19221
F40D4.13	WBGene00009572	F40D4.13	NULL	1.17456	8.80934	1.25886e-18	5.54611e-17	7	9	7	17	83	53	101	81	12	10	14	11	12	16	9	10
K08D12.3	WBGene00019537	K08D12.3	NULL	-0.237984	-8.80268	1.33587e-18	5.86956e-17	11978	11652	11757	11721	9815	10040	9671	10349	12136	11563	11776	12165	11099	10748	10967	11505
ZK337.1	WBGene00013969	tep-1	TEP (ThiolEster containing Protein) [Source:UniProtKB/TrEMBL;Acc:Q7JKM0]	0.406674	8.80217	1.34201e-18	5.88066e-17	1600	1684	1613	1768	2258	2339	2250	2089	1505	1717	1577	1667	1698	1675	1722	1779
T03D3.1	WBGene00020182	ugt-53	UDP-GlucuronosylTransferase [Source:UniProtKB/TrEMBL;Acc:O16988]	-0.874591	-8.80136	1.35168e-18	5.90716e-17	318	304	381	315	124	156	165	144	287	270	344	242	217	201	277	245
C50A2.2	WBGene00016796	cec-2	C.Elegans Chromodomain protein [Source:UniProtKB/TrEMBL;Acc:U4PMK7]	-0.324225	-8.79275	1.45937e-18	6.36074e-17	2443	2334	2378	2316	1964	1915	1855	1776	2367	2273	2204	2356	2208	2180	2126	2193
C05C10.2	WBGene00007329	C05C10.2	Uncharacterized ATP-dependent helicase C05C10.2 [Source:UniProtKB/Swiss-Prot;Acc:Q09449]	-0.226225	-8.79239	1.46406e-18	6.36415e-17	7398	7466	7557	7471	6584	6421	6376	6098	7515	7713	7759	7851	7461	7176	7152	7367
W01A11.3	WBGene00006815	unc-83	Nuclear migration protein unc-83 [Source:UniProtKB/Swiss-Prot;Acc:Q23064]	0.480629	8.78472	1.56754e-18	6.79588e-17	1384	1356	1458	1303	1826	2070	2064	1873	1373	1342	1448	1315	1478	1569	1756	1601
B0205.13	WBGene00044644	B0205.13	NULL	1.08237	8.78341	1.58586e-18	6.85706e-17	72	136	129	66	789	708	675	372	109	136	90	92	133	208	155	106
Y59A8A.3	WBGene00013340	tcc-1	Transmembrane and Coiled-Coil protein [Source:UniProtKB/TrEMBL;Acc:Q9GRZ9]	-0.201465	-8.77923	1.64599e-18	7.0982e-17	17651	16771	16716	17111	15122	14430	14734	14987	16699	16807	16300	17067	15929	16213	15883	16244
F31D5.3	WBGene00006495	cpna-1	Copine family protein 1 [Source:UniProtKB/Swiss-Prot;Acc:H2KYS8]	0.409553	8.76664	1.84076e-18	7.91721e-17	1522	1466	1501	1297	1905	2008	1986	1886	1576	1553	1588	1462	1738	1653	1784	1721
E04A4.8	WBGene00004432	rpl-20	60S ribosomal protein L18a [Source:UniProtKB/Swiss-Prot;Acc:O44480]	-0.273352	-8.76365	1.89026e-18	8.10871e-17	31616	29606	30301	29853	24578	25268	23925	26327	30095	28463	30229	30472	28296	27049	27497	28107
T27A3.1	WBGene00020838	trak-1	TRAK1 and TRAK2 related [Source:UniProtKB/TrEMBL;Acc:Q86NB8]	0.342264	8.75965	1.9585e-18	8.37938e-17	1886	1942	1965	1777	2508	2424	2366	2358	1830	1837	1926	1796	2017	1958	1924	1862
C50F7.10	WBGene00016848	klo-1	KLOtho (Mammalian aging-associated protein) homolog [Source:UniProtKB/TrEMBL;Acc:Q18758]	0.634894	8.74783	2.17487e-18	9.28077e-17	447	446	442	349	735	685	659	679	462	482	497	467	483	592	562	536
R11A8.7	WBGene00011240	mask-1	Ankyrin repeat and KH domain-containing protein mask-1 [Source:UniProtKB/Swiss-Prot;Acc:Q21920]	-0.244038	-8.74272	2.27562e-18	9.68533e-17	18911	18609	19094	18169	16217	15649	15747	15358	18561	19962	18542	18285	17766	18038	17903	17415
Y40B10A.1	WBGene00021486	lbp-9	Fatty acid-binding protein homolog 9 [Source:UniProtKB/Swiss-Prot;Acc:Q965W1]	-0.230251	-8.73933	2.34488e-18	9.95412e-17	11886	11736	11151	11639	10162	9760	9672	9896	12023	11410	11229	11738	10783	10811	10679	10906
T16G1.4	WBGene00011798	T16G1.4	NULL	1.11923	8.736	2.41503e-18	1.02253e-16	10	4	7	4	120	87	74	57	13	9	15	16	3	7	14	3
Y43E12A.1	WBGene00000866	cyb-2.1	CYclin B [Source:UniProtKB/TrEMBL;Acc:O45926]	-0.23077	-8.72898	2.56979e-18	1.08524e-16	5196	4967	5031	5072	4388	4285	4294	4262	5199	4905	4993	5116	4797	4650	4695	4837
F57A10.4	WBGene00010185	F57A10.4	NULL	-0.989963	-8.71785	2.83534e-18	1.19429e-16	257	290	406	319	95	98	90	36	312	234	220	315	155	105	184	125
T05A1.2	WBGene00000696	col-122	COLlagen [Source:UniProtKB/TrEMBL;Acc:Q22183]	-0.260776	-8.70919	3.06059e-18	1.28254e-16	76780	73365	76757	75978	64379	64550	60587	62498	77772	76387	80175	81355	75408	70653	69722	74243
W02D3.5	WBGene00002258	lbp-6	Fatty acid-binding protein homolog 6 [Source:UniProtKB/Swiss-Prot;Acc:O01812]	0.306432	8.70936	3.05587e-18	1.28254e-16	5463	5440	5452	4910	6542	6482	6544	6874	5354	5316	5671	5314	5527	5734	5771	5538
T28F3.1	WBGene00012128	nra-1	Nicotinic receptor-associated protein 1 [Source:UniProtKB/Swiss-Prot;Acc:Q9XUB9]	-0.252422	-8.70812	3.08956e-18	1.29136e-16	3586	3562	3486	3577	3034	3070	2854	2948	3394	3571	3536	3516	3347	3385	3357	3383
W01C8.5	WBGene00020921	W01C8.5	XG314 [Source:UniProtKB/TrEMBL;Acc:G5EBU2]	0.601755	8.70407	3.202e-18	1.33493e-16	649	611	690	631	887	997	1110	1101	694	700	767	731	868	818	980	941
T06C12.10	WBGene00011517	cgt-1	Ceramide glucosyltransferase 1 [Source:UniProtKB/Swiss-Prot;Acc:O18037]	1.06218	8.701	3.28961e-18	1.36796e-16	27	35	25	30	111	114	103	80	34	40	33	38	45	48	38	44
T01C3.6	WBGene00004485	rps-16	40S ribosomal protein S16 [Source:UniProtKB/Swiss-Prot;Acc:Q22054]	-0.252992	-8.68626	3.74581e-18	1.5537e-16	20606	19394	19818	19563	16722	17258	16802	15636	20077	19296	20495	20387	19459	19380	19305	19253
C16A3.3	WBGene00002850	let-716	NULL	-0.291278	-8.67869	4.00349e-18	1.65324e-16	10025	9799	10559	10884	8241	8301	8474	8551	9969	10284	10365	10913	10526	10072	10364	10478
F55C5.5	WBGene00010094	tsfm-1	Elongation factor Ts, mitochondrial [Source:UniProtKB/Swiss-Prot;Acc:Q20819]	0.379767	8.67862	4.00608e-18	1.65324e-16	1482	1514	1511	1393	2065	1924	1882	1873	1537	1554	1413	1466	1542	1565	1499	1473
F39H11.5	WBGene00003953	pbs-7	Proteasome subunit beta [Source:UniProtKB/TrEMBL;Acc:P90868]	-0.274579	-8.66559	4.49184e-18	1.84903e-16	6277	6228	5865	6156	5229	5046	5029	4895	6273	6074	5918	6204	5638	5756	5512	5971
F56F3.1	WBGene00004132	ifet-1	Translational repressor ifet-1 [Source:UniProtKB/Swiss-Prot;Acc:Q20898]	-0.175558	-8.65352	4.99366e-18	2.05042e-16	34891	33393	33662	34103	30915	29547	29975	29895	34428	35288	33657	34249	33315	33447	33069	33042
F42G9.1	WBGene00018362	ppm-1.G	Probable protein phosphatase 2C F42G9.1 [Source:UniProtKB/Swiss-Prot;Acc:P49595]	-0.239437	-8.6507	5.1183e-18	2.09632e-16	7321	7111	7275	6977	6095	5830	5940	6381	7137	7192	7183	6953	6951	6787	6857	6755
Y48B6A.2	WBGene00004456	rpl-43	60S ribosomal protein L37a [Source:UniProtKB/Swiss-Prot;Acc:Q9U2A8]	-0.328289	-8.64464	5.39751e-18	2.20513e-16	17306	15535	15171	14734	12261	12741	12214	12460	16247	15130	15782	15530	14779	14530	14757	14933
T27E9.7	WBGene00012097	abcf-2	ABC transporter, class F [Source:UniProtKB/TrEMBL;Acc:G5EFG4]	-0.211542	-8.6413	5.55752e-18	2.26483e-16	13718	12949	13109	13228	11442	11560	11352	11355	13009	12679	13266	13290	12221	11632	12034	12299
Y51A2D.5	WBGene00013074	hmit-1.2	H(+) MyoInositol coTransporter [Source:UniProtKB/TrEMBL;Acc:Q9XXQ9]	-0.877345	-8.62009	6.6903e-18	2.71967e-16	362	327	338	264	131	143	166	125	337	299	293	243	171	212	230	168
M106.2	WBGene00010910	M106.2	NULL	-0.275663	-8.61223	7.16518e-18	2.90546e-16	2971	3114	3000	2930	2526	2420	2452	2488	2923	3044	2851	2861	2591	2631	2562	2680
F42C5.10	WBGene00018350	ifo-1	Intermediate Filament Organize [Source:UniProtKB/TrEMBL;Acc:Q20330]	0.6026	8.59992	7.9772e-18	3.22671e-16	981	996	1169	1077	1653	1744	1796	1507	963	980	1214	1077	1250	1379	1460	1276
C49C8.5	WBGene00016769	C49C8.5	NULL	0.573855	8.59887	8.05049e-18	3.24829e-16	914	859	796	966	1423	1413	1440	1183	585	630	667	666	869	754	811	819
R151.3	WBGene00004417	rpl-6	60S ribosomal protein L6 [Source:UniProtKB/Swiss-Prot;Acc:P47991]	-0.248328	-8.59313	8.46281e-18	3.40623e-16	42159	39599	39187	39130	33956	34821	32502	33133	40589	37903	39842	39756	38887	37819	39012	38741
F49E8.3	WBGene00003914	pam-1	Puromycin-sensitive aminopeptidase [Source:UniProtKB/Swiss-Prot;Acc:Q4TT88]	-0.193579	-8.59038	8.66795e-18	3.4802e-16	16792	16120	16052	16046	14389	14451	13938	14009	15992	15947	15658	16086	15446	15412	14829	15589
F08B4.1	WBGene00000994	dic-1	DICE1 (Deleted In Cancer) homolog [Source:UniProtKB/TrEMBL;Acc:B7WN63]	-0.343767	-8.54945	1.23673e-17	4.95332e-16	2329	2395	2180	2351	1910	1831	1744	1752	2223	2324	2307	2325	2101	2152	1980	2082
Y32F6B.1	WBGene00012531	Y32F6B.1	Solute carrier organic anion transporter family member [Source:UniProtKB/TrEMBL;Acc:O62421]	0.558323	8.53956	1.34733e-17	5.38303e-16	538	577	518	489	857	793	860	726	550	562	572	550	604	608	571	676
T01C8.5	WBGene00020146	got-1.2	Aspartate aminotransferase, cytoplasmic [Source:UniProtKB/Swiss-Prot;Acc:Q22067]	0.338874	8.53112	1.4494e-17	5.77671e-16	1497	1531	1457	1434	1856	1892	1899	1904	1580	1612	1515	1667	1935	1765	1884	1823
B0393.6	WBGene00007171	B0393.6	NULL	-0.410049	-8.53016	1.46142e-17	5.8104e-16	3646	3689	3535	3525	2857	2835	2595	2399	3448	3438	3294	3456	3246	3139	2866	2944
F58G11.3	WBGene00010281	F58G11.3	NULL	-0.274763	-8.52269	1.55883e-17	6.18262e-16	5490	5600	5297	5393	4666	4605	4413	4248	5277	5582	5357	5445	5007	4875	4936	5167
ZK617.1	WBGene00006759	unc-22	Twitchin [Source:UniProtKB/Swiss-Prot;Acc:Q23551]	0.337877	8.51555	1.65797e-17	6.55985e-16	14579	15165	15328	15025	18535	20458	18538	18982	15882	17712	16731	16092	19514	19329	18253	17658
F18H3.3	WBGene00003903	pab-2	Polyadenylate-binding protein [Source:UniProtKB/TrEMBL;Acc:Q19579]	0.487759	8.50911	1.75266e-17	6.9177e-16	2308	2230	2380	2304	3195	3180	3470	3389	2067	2326	2716	2281	2765	2802	3082	2836
C06A8.4	WBGene00004823	skr-17	SKR-17; SKp1 Related (Ubiquitin ligase complex component) [Source:UniProtKB/TrEMBL;Acc:G5EGN7]	-0.4173	-8.49721	1.9421e-17	7.64691e-16	1440	1485	1332	1459	1113	1141	976	994	1403	1437	1398	1392	1271	1287	1250	1287
ZK809.4	WBGene00001320	ent-1	Equilibrative Nucleoside Transporter; Equilibrative nucleoside transporter 1 [Source:UniProtKB/TrEMBL;Acc:G5EDJ3]	-0.290186	-8.49417	1.99345e-17	7.83017e-16	6494	6966	6607	6316	5436	5054	5390	5599	6314	6587	6360	6288	6414	6369	6349	6114
C26D10.2	WBGene00001840	hel-1	Spliceosome RNA helicase DDX39B homolog [Source:UniProtKB/Swiss-Prot;Acc:Q18212]	-0.174265	-8.49131	2.04316e-17	8.00613e-16	15092	14789	14756	14623	13248	13113	13093	13013	14985	14512	14510	14451	14495	14785	14048	14652
T22D1.9	WBGene00004458	rpn-1	26S proteasome non-ATPase regulatory subunit 2 [Source:UniProtKB/TrEMBL;Acc:Q9GZH5]	-0.216457	-8.47698	2.31109e-17	9.0343e-16	18788	18467	18501	18292	16431	16061	15729	15381	18720	19298	18153	18562	18072	17943	17091	17705
Y48G1C.8	WBGene00021681	Y48G1C.8	NULL	-0.188615	-8.47228	2.40639e-17	9.38436e-16	11325	11214	11463	11539	10221	9904	9907	9857	10865	11514	11021	11450	11028	11030	11061	11034
Y37E11B.4	WBGene00006383	taf-2	Transcription initiation factor TFIID subunit 2 [Source:UniProtKB/Swiss-Prot;Acc:Q9TYN3]	-0.301425	-8.46283	2.60958e-17	1.01524e-15	2571	2494	2461	2390	2035	2054	1974	1944	2378	2528	2421	2450	2340	2232	2241	2381
Y54G2A.31	WBGene00006708	ubc-13	Ubiquitin-conjugating enzyme E2 13 [Source:UniProtKB/Swiss-Prot;Acc:Q95XX0]	-0.283731	-8.46224	2.62296e-17	1.01802e-15	3628	3425	3586	3584	2784	2898	2889	3078	3559	3694	3460	3530	3468	3342	3461	3389
C05G5.4	WBGene00007350	sucl-1	Succinate--CoA ligase [ADP/GDP-forming] subunit alpha, mitochondrial [Source:UniProtKB/Swiss-Prot;Acc:P53596]	0.27431	8.43092	3.42968e-17	1.32481e-15	3194	2980	3168	2894	3727	3729	3703	3697	3181	3041	3018	2987	3563	3589	3563	3497
H17B01.1	WBGene00019207	fgt-1	Facilitated glucose transporter protein 1 [Source:UniProtKB/Swiss-Prot;Acc:O44827]	0.30413	8.43093	3.42936e-17	1.32481e-15	2636	2513	2542	2453	3172	3056	3193	3170	2554	2611	2580	2376	2540	2507	2641	2433
F38B6.4	WBGene00018174	F38B6.4	Trifunctional purine biosynthetic protein adenosine-3 Phosphoribosylamine--glycine ligase Phosphoribosylformylglycinamidine cyclo-ligase Phosphoribosylglycinamide formyltransferase [Source:UniProtKB/TrEMBL;Acc:Q20143]	0.628613	8.40896	4.1366e-17	1.59411e-15	924	871	1057	817	1557	1581	1546	1315	1125	1298	1401	1132	1214	1237	1333	1133
T08A9.8	WBGene00004989	spp-4	SaPosin-like Protein family [Source:UniProtKB/TrEMBL;Acc:Q22338]	-0.58226	-8.40357	4.3309e-17	1.66505e-15	965	833	913	880	593	605	553	561	363	308	305	379	269	227	230	248
ZC155.3	WBGene00022531	morc-1	NULL	-0.264387	-8.39105	4.81831e-17	1.84808e-15	4280	4106	4172	4157	3582	3554	3366	3362	4260	4155	4352	4226	4278	4015	4046	3986
R05D3.11	WBGene00019883	met-2	Histone-lysine N-methyltransferase met-2 [Source:UniProtKB/Swiss-Prot;Acc:P34544]	-0.205437	-8.38898	4.90365e-17	1.8764e-15	6253	6255	6269	6437	5585	5357	5361	5520	6397	6264	6296	6447	6149	5947	6067	6281
C18D4.6	WBGene00007675	C18D4.6	NULL	1.04708	8.38651	5.00776e-17	1.91175e-15	47	138	86	55	325	321	295	380	41	80	65	63	128	111	109	133
ZK945.2	WBGene00003928	pas-7	Proteasome subunit alpha type-3 [Source:UniProtKB/Swiss-Prot;Acc:Q09583]	-0.226148	-8.37369	5.58406e-17	2.12677e-15	5782	5653	5469	5536	4828	4904	4659	4771	5516	5561	5276	5456	5273	5147	5141	5325
C17E4.5	WBGene00003904	pabp-2	PolyA Binding Protein (Nuclear) [Source:UniProtKB/TrEMBL;Acc:Q93233]	-0.255216	-8.3704	5.74242e-17	2.18199e-15	3907	3797	3702	3746	3077	3176	3147	3279	3792	3853	3630	3755	3780	3651	3852	3817
F30A10.10	WBGene00009267	usp-48	Ubiquitin carboxyl-terminal hydrolase [Source:UniProtKB/TrEMBL;Acc:G5ECC7]	-0.188351	-8.36696	5.91258e-17	2.24142e-15	7824	7818	7965	7680	7112	6683	6826	6771	7712	7817	7912	7774	7537	7536	7580	7504
K08D12.1	WBGene00003947	pbs-1	Proteasome subunit beta [Source:UniProtKB/TrEMBL;Acc:Q966I8]	-0.252633	-8.36611	5.95516e-17	2.25232e-15	7963	7890	7572	7609	6477	6514	6240	6764	7680	7697	7392	7573	7376	7300	6993	7571
F52B5.3	WBGene00009922	F52B5.3	NULL	-0.219453	-8.36287	6.12096e-17	2.30434e-15	6538	6514	6321	6689	5781	5485	5500	5565	6668	6611	6501	6879	6310	6149	6157	6208
W03D8.6	WBGene00002174	itx-1	InTestinal NeureXin-like [Source:UniProtKB/TrEMBL;Acc:H1ZUX6]	0.388264	8.36292	6.11843e-17	2.30434e-15	1174	1162	1249	1147	1514	1646	1592	1510	1122	1267	1230	1196	1302	1385	1405	1336
C14B9.7	WBGene00004433	rpl-21	60S ribosomal protein L21 [Source:UniProtKB/Swiss-Prot;Acc:P34334]	-0.270762	-8.35839	6.35789e-17	2.38802e-15	33408	31245	31702	31741	25838	26334	25473	28156	32609	29996	31682	31922	30111	29280	30271	30271
F35A5.1	WBGene00018024	F35A5.1	NULL	0.371556	8.35421	6.58724e-17	2.46847e-15	1640	1643	1560	1429	2092	2091	1997	2028	1630	1579	1493	1510	1965	2086	1979	1950
ZC404.9	WBGene00022603	gck-2	Mitogen-activated protein kinase kinase kinase kinase [Source:UniProtKB/TrEMBL;Acc:Q23290]	-0.239974	-8.35187	6.71912e-17	2.51212e-15	3961	4094	3973	3968	3470	3350	3441	3231	4015	4037	3846	4038	3949	3940	3888	3834
C13B4.2	WBGene00006856	usp-14	Ubiquitin carboxyl-terminal hydrolase 14 [Source:UniProtKB/Swiss-Prot;Acc:Q17361]	-0.234823	-8.32364	8.53013e-17	3.18191e-15	9032	8934	8534	8711	7617	7534	7321	7386	8693	8184	8357	8755	8106	8222	7833	8266
C05C10.5	WBGene00007332	C05C10.5	NULL	-0.274301	-8.32057	8.7543e-17	3.25808e-15	7701	7196	7161	7322	6086	6159	6253	5694	7259	7316	6953	7181	6985	7049	6628	6780
Y48B6A.1	WBGene00012978	Y48B6A.1	Ribosome biogenesis protein BOP1 homolog [Source:UniProtKB/Swiss-Prot;Acc:Q9U2A9]	-0.207526	-8.31362	9.2825e-17	3.44679e-15	4298	4267	4238	4352	3794	3707	3685	3633	4259	4186	4338	4247	4251	4182	4112	4222
R01H10.1	WBGene00001002	div-1	DNA polymerase alpha subunit B [Source:UniProtKB/Swiss-Prot;Acc:Q21625]	-0.252434	-8.3091	9.64325e-17	3.57261e-15	3248	3203	3168	3186	2783	2680	2653	2592	3160	3224	3077	3230	3014	2916	2879	2999
F40G9.17	WBGene00185078	F40G9.17	NULL	-0.444019	-8.30534	9.9531e-17	3.67903e-15	869	840	841	785	625	586	565	634	848	851	790	834	780	742	733	735
F10G7.4	WBGene00004737	scc-1	Sister chromatid cohesion protein 1 [Source:UniProtKB/Swiss-Prot;Acc:Q19325]	-0.249474	-8.3031	1.01429e-16	3.74072e-15	3266	3081	3078	3149	2715	2621	2631	2573	3019	3106	3015	3129	2995	3037	3002	3045
F01F1.6	WBGene00000115	alh-9	Putative aldehyde dehydrogenase family 7 member A1 homolog [Source:UniProtKB/Swiss-Prot;Acc:P46562]	-0.226395	-8.30248	1.01957e-16	3.75168e-15	7229	7081	7152	7009	6133	6133	5754	6280	6593	6565	6778	6858	6056	6059	5950	6141
F26E4.8	WBGene00006528	tba-1	Tubulin alpha chain [Source:UniProtKB/TrEMBL;Acc:O18688]	-0.226791	-8.29671	1.0703e-16	3.92951e-15	28546	27533	27032	28467	24394	24669	23648	22420	27107	27190	26708	27190	26341	27077	26330	26607
T20F7.1	WBGene00020630	T20F7.1	NULL	0.723514	8.29356	1.09912e-16	4.02624e-15	895	808	840	836	1456	1306	1328	2062	800	774	837	828	828	930	861	896
B0348.6	WBGene00002061	ife-3	Eukaryotic translation initiation factor 4E-3 [Source:UniProtKB/Swiss-Prot;Acc:O61955]	-0.236964	-8.29316	1.10283e-16	4.03077e-15	10766	10388	9993	10554	8982	8976	8627	8720	10636	10241	10242	10784	9849	9538	9336	9849
T05H10.5	WBGene00006734	ufd-2	Ubiquitin conjugation factor E4 ufd-2 [Source:UniProtKB/Swiss-Prot;Acc:Q09349]	-0.181045	-8.28776	1.15401e-16	4.20838e-15	8348	8226	8226	8414	7453	7104	7371	7317	8276	8398	8067	8413	8110	8025	8179	8225
F10G8.5	WBGene00003564	ncs-2	Neuronal calcium sensor 2 [Source:UniProtKB/Swiss-Prot;Acc:P36609]	0.299144	8.28134	1.21801e-16	4.43187e-15	2863	2787	2925	2862	3344	3482	3736	3582	2814	2846	2899	2856	3326	3353	3590	3343
C42D4.8	WBGene00004411	rpc-1	DNA-directed RNA polymerase subunit [Source:UniProtKB/TrEMBL;Acc:Q18566]	-0.264029	-8.27815	1.25102e-16	4.54183e-15	6443	6398	6796	6698	5435	5551	5613	5236	6393	6559	6570	7026	6252	6206	6219	6369
F28C6.7	WBGene00004440	rpl-26	60S ribosomal protein L26 [Source:UniProtKB/Swiss-Prot;Acc:Q19869]	-0.244619	-8.27633	1.27028e-16	4.60154e-15	20523	19387	19448	19416	16046	16655	15932	17703	19607	19431	19811	19789	18497	18282	18504	18793
B0414.6	WBGene00001600	glh-3	ATP-dependent RNA helicase glh-3 [Source:UniProtKB/Swiss-Prot;Acc:O01836]	-0.336312	-8.26905	1.3503e-16	4.88053e-15	2501	2545	2423	2448	2094	2004	1915	1772	2479	2503	2419	2527	2281	2240	2211	2276
H06I04.4	WBGene00006725	ubl-1	Ubiquitin-like protein 1-40S ribosomal protein S27a Ubiquitin-like protein 1 40S ribosomal protein S27a [Source:UniProtKB/Swiss-Prot;Acc:P37165]	-0.251166	-8.24869	1.60143e-16	5.77543e-15	27484	25536	25741	25664	21574	22187	21032	22703	26535	24870	25683	26042	24544	23579	24838	24731
C04A2.3	WBGene00001194	egl-27	Egg-laying defective protein 27 [Source:UniProtKB/Swiss-Prot;Acc:Q09228]	-0.189023	-8.24284	1.6817e-16	6.05154e-15	7287	7130	7298	7207	6269	6206	6371	6493	7190	7236	7046	7265	6845	7101	7100	7189
Y66H1A.6	WBGene00002041	hum-8	Heavy chain, Unconventional Myosin [Source:UniProtKB/TrEMBL;Acc:Q6EZG5]	0.355617	8.24035	1.71712e-16	6.16536e-15	983	986	969	976	1255	1304	1251	1249	1112	989	1075	1073	1240	1212	1190	1176
F28H1.3	WBGene00000197	aars-2	Alanine--tRNA ligase, cytoplasmic [Source:UniProtKB/Swiss-Prot;Acc:O01541]	-0.190712	-8.23912	1.73476e-16	6.215e-15	12408	11673	11756	12192	10550	10750	10475	10257	12145	11968	11794	11902	11536	11550	11784	11616
F52H3.3	WBGene00009945	bath-38	BTB and MATH domain-containing protein 38 [Source:UniProtKB/Swiss-Prot;Acc:Q20681]	0.548081	8.23814	1.74907e-16	6.25255e-15	370	419	370	378	588	536	567	645	349	361	389	398	532	520	524	543
F26H11.4	WBGene00009182	F26H11.4	NULL	-0.81571	-8.23556	1.78724e-16	6.37499e-15	288	303	272	316	153	159	151	92	268	298	313	233	190	201	182	185
C33C12.3	WBGene00016335	gba-1	Putative glucosylceramidase 1 [Source:UniProtKB/Swiss-Prot;Acc:O16580]	0.540445	8.21788	2.07136e-16	7.37232e-15	553	557	537	548	856	838	852	759	586	581	596	706	664	631	620	735
C25A8.4	WBGene00016084	cht-3	Chitinase-like protein C25A8.4 [Source:UniProtKB/Swiss-Prot;Acc:Q18143]	-0.370556	-8.21029	2.20651e-16	7.83622e-15	11264	11594	10578	12016	9017	8960	8351	8466	11166	11091	11036	12151	9645	9809	9262	10684
H11L12.1	WBGene00019189	H11L12.1	NULL	0.903423	8.21001	2.21174e-16	7.83774e-15	142	133	130	160	322	275	302	487	136	170	151	145	151	198	178	179
F54C8.4	WBGene00010037	F54C8.4	Probable tyrosine-protein phosphatase F54C8.4 [Source:UniProtKB/Swiss-Prot;Acc:P34442]	-0.30766	-8.20875	2.23509e-16	7.90331e-15	4747	4644	4251	4356	3743	3748	3554	3418	4576	4498	4312	4431	4435	4429	4330	4380
C53H9.1	WBGene00004441	rpl-27	60S ribosomal protein L27 [Source:UniProtKB/Swiss-Prot;Acc:P91914]	-0.240513	-8.2019	2.36614e-16	8.34859e-15	23594	22195	22223	22329	18308	18956	18769	20260	23247	22240	22780	22465	21610	21620	21968	22131
K08E7.9	WBGene00003995	pgp-1	Multidrug resistance protein pgp-1 [Source:UniProtKB/Swiss-Prot;Acc:P34712]	0.926947	8.19669	2.47087e-16	8.69928e-15	295	277	324	301	989	821	732	516	231	227	315	249	353	319	433	255
T04C12.5	WBGene00000064	act-2	Actin-2 [Source:UniProtKB/Swiss-Prot;Acc:P10984]	-0.207244	-8.19605	2.48416e-16	8.72721e-15	53949	52581	51560	51001	46282	46800	43620	44111	53011	51358	51172	52567	49742	50340	48949	49882
H14A12.3	WBGene00019196	H14A12.3	NULL	-0.353187	-8.19074	2.59617e-16	9.10111e-15	2166	2044	1955	1989	1593	1613	1632	1490	2135	2052	1921	2002	1795	1721	1710	1797
T12F5.3	WBGene00001601	glh-4	ATP-dependent RNA helicase glh-4 [Source:UniProtKB/Swiss-Prot;Acc:O76743]	-0.228807	-8.18973	2.61821e-16	9.15868e-15	7137	6921	6931	7251	6054	6287	5854	5853	7290	7213	7276	6994	6756	6710	7012	6771
T12E12.2	WBGene00020463	cec-6	C.Elegans Chromodomain protein [Source:UniProtKB/TrEMBL;Acc:Q22430]	-0.265723	-8.18942	2.62496e-16	9.16263e-15	3081	3065	2996	2816	2473	2504	2438	2509	3082	3050	3050	3057	2875	3005	2911	2835
ZK858.3	WBGene00014117	clec-91	C-type lectin domain-containing protein 91 [Source:UniProtKB/Swiss-Prot;Acc:Q94417]	-0.288945	-8.15337	3.53933e-16	1.23279e-14	5665	5580	5287	5514	4748	4598	4449	4154	5714	5670	5392	5539	4990	5095	5028	5101
F28B12.3	WBGene00017895	vrk-1	Serine/threonine-protein kinase VRK1 [Source:UniProtKB/Swiss-Prot;Acc:Q19848]	-0.245264	-8.14849	3.68486e-16	1.28074e-14	5443	5039	4985	5001	4399	4294	4243	4291	5144	5067	5040	4987	4709	4809	4586	4711
F23F1.8	WBGene00004504	rpt-4	Probable 26S proteasome regulatory subunit 10B [Source:UniProtKB/Swiss-Prot;Acc:O17071]	-0.308302	-8.14588	3.76535e-16	1.30594e-14	7814	7503	7360	7315	6360	6287	5871	5554	7549	7640	7193	7445	7311	7093	6882	7093
EEED8.3	WBGene00017134	EEED8.3	NULL	-0.421069	-8.14531	3.78325e-16	1.30936e-14	3593	3711	3412	3534	2795	2907	2422	2351	3506	3380	3453	3516	3290	3155	3046	3265
F18A11.1	WBGene00004242	puf-6	Pumilio domain-containing protein 6 [Source:UniProtKB/Swiss-Prot;Acc:O01322]	-0.280242	-8.12662	4.41411e-16	1.52446e-14	6824	6775	6413	6658	5656	5501	5450	5254	6706	6996	6353	6384	6621	6644	6252	6460
Y53G8AL.1	WBGene00021799	Y53G8AL.1	NULL	1.02274	8.12016	4.65552e-16	1.60443e-14	26	20	26	21	93	72	98	111	23	23	30	23	43	33	45	22
C09F9.3	WBGene00007480	glna-1	GLutamiNAse [Source:UniProtKB/TrEMBL;Acc:U4PRW7]	0.627703	8.10392	5.32159e-16	1.83011e-14	345	350	359	316	644	541	538	520	426	355	387	401	402	422	406	346
F38H4.7	WBGene00006415	tag-30	NULL	-0.332969	-8.10363	5.33428e-16	1.83043e-14	1926	1993	1881	1816	1517	1506	1543	1431	1966	2024	1918	1929	1716	1764	1625	1793
Y23H5B.5	WBGene00021276	Y23H5B.5	NULL	-0.295379	-8.10339	5.34499e-16	1.83043e-14	2718	2787	2574	2692	2251	2198	2176	2105	2771	2701	2521	2704	2623	2551	2491	2608
F56C9.7	WBGene00018951	F56C9.7	NULL	0.334744	8.09794	5.58979e-16	1.91026e-14	2084	2180	2098	2162	2709	2832	2645	2654	2109	2108	2113	2391	2281	2368	2303	2433
ZK673.3	WBGene00003038	lin-56	NULL	-0.471591	-8.08889	6.02104e-16	2.05333e-14	682	642	603	614	462	435	435	461	645	631	612	606	527	551	571	542
Y69H2.3	WBGene00013481	Y69H2.3	NULL	-0.290262	-8.08582	6.17493e-16	2.10141e-14	3724	3834	3644	3723	3163	3071	2881	3033	3580	3555	3527	3660	2759	2750	2651	2972
T28F12.3	WBGene00004947	sos-1	Son of sevenless homolog [Source:UniProtKB/Swiss-Prot;Acc:Q9N5D3]	-0.254884	-8.07868	6.54712e-16	2.22343e-14	3918	4174	3957	3870	3430	3294	3371	3189	3957	4119	3879	3994	3703	3650	3729	3724
W04A4.5	WBGene00012234	W04A4.5	NULL	-0.292064	-8.07765	6.60277e-16	2.23766e-14	3184	3103	3357	3261	2729	2617	2563	2559	3295	3225	3109	3319	3037	3151	2960	3211
F58B3.5	WBGene00003415	mars-1	Methionine--tRNA ligase, cytoplasmic [Source:UniProtKB/Swiss-Prot;Acc:Q20970]	-0.242388	-8.07564	6.71216e-16	2.27002e-14	9293	8866	8529	8696	7633	7641	7418	7137	9010	8727	9006	8853	8408	8318	8637	8163
R193.2	WBGene00020128	R193.2	NULL	0.626033	8.06215	7.49652e-16	2.53004e-14	9391	9601	9762	7394	16109	15303	14597	13354	8942	9935	8964	8256	10452	11402	10589	9900
Y73F8A.34	WBGene00013538	ari-1.4	RBR-type E3 ubiquitin transferase [Source:UniProtKB/TrEMBL;Acc:D3NQB5]	-0.450277	-8.05796	7.75766e-16	2.61276e-14	5930	5065	4751	5244	3879	4007	3689	3481	5602	5798	4982	5297	4475	4385	4320	4322
Y105E8A.19	WBGene00013677	yars-1	Tyrosine--tRNA ligase [Source:UniProtKB/TrEMBL;Acc:G5ED95]	-0.278816	-8.05511	7.94079e-16	2.66892e-14	3294	3046	3098	3319	2546	2696	2548	2695	3116	3014	3055	3148	2994	3022	2943	3043
K08F4.2	WBGene00010677	gtbp-1	Ras-Gtpase-activating protein SH3 (Three) domain-Binding Protein [Source:UniProtKB/TrEMBL;Acc:Q21351]	-0.186337	-8.05257	8.1075e-16	2.71935e-14	16888	16724	16277	16506	14931	14738	14325	14282	16685	17196	16297	16841	15756	16126	15571	16223
ZC513.8	WBGene00000620	col-43	Collagen [Source:UniProtKB/TrEMBL;Acc:G5ED38]	-0.887253	-8.04614	8.54462e-16	2.86008e-14	255	243	209	245	109	112	68	91	218	164	176	212	114	112	91	154
M02F4.7	WBGene00019738	clec-265	C-type LECtin [Source:UniProtKB/TrEMBL;Acc:Q21471]	0.695977	8.02934	9.79944e-16	3.27338e-14	446	558	514	609	983	1036	946	818	617	537	732	740	744	665	740	720
F58G6.1	WBGene00010272	amph-1	AMPHiphysin homolog [Source:UniProtKB/TrEMBL;Acc:Q21004]	0.383575	8.02398	1.02377e-15	3.41277e-14	987	880	969	960	1214	1272	1245	1285	919	978	999	1009	989	1002	1063	1056
K10D2.3	WBGene00019629	cid-1	Caffeine Induced Death (S. pombe Cid) homolog [Source:UniProtKB/TrEMBL;Acc:Q09409]	-0.199036	-8.02361	1.0268e-15	3.41588e-14	7623	7804	7711	8003	6959	6593	6629	6894	7792	7849	7760	8081	7500	7581	7393	7482
Y54G11A.3	WBGene00013214	Y54G11A.3	NULL	-0.326099	-7.98806	1.37081e-15	4.55103e-14	3798	3431	3436	3558	2972	2894	2780	2611	3482	3649	3379	3447	3167	3209	3192	3237
Y63D3A.5	WBGene00006565	tfg-1	TFG related [Source:UniProtKB/TrEMBL;Acc:Q9U1W1]	-0.25579	-7.98574	1.39685e-15	4.62804e-14	5950	5712	5768	5762	4969	5038	4905	4432	5751	5834	5803	5776	5611	5535	5626	5669
C14A4.4	WBGene00000796	crn-3	Cell death-related nuclease 3; Cell-death-Related Nuclease [Source:UniProtKB/TrEMBL;Acc:G5EBX6]	-0.231156	-7.98065	1.45569e-15	4.81322e-14	5416	5629	5237	5273	4652	4601	4536	4536	5558	5346	5357	5545	5388	5276	5070	5324
F29G9.5	WBGene00004502	rpt-2	Probable 26S proteasome regulatory subunit 4 [Source:UniProtKB/Swiss-Prot;Acc:O16368]	-0.236941	-7.9793	1.47169e-15	4.84849e-14	10366	10104	9843	9434	8713	8376	8205	8345	10014	9980	9670	9800	9350	9675	9186	9561
W10G11.3	WBGene00021136	W10G11.3	NULL	-0.795091	-7.97925	1.4723e-15	4.84849e-14	269	309	224	254	130	124	115	133	300	301	268	340	229	228	160	242
F08C6.3	WBGene00007059	vps-52	Vacuolar protein sorting-associated protein 52 homolog [Source:UniProtKB/Swiss-Prot;Acc:G5EFV8]	0.613256	7.97459	1.52883e-15	5.02449e-14	463	450	437	482	693	684	698	903	413	478	459	441	465	501	539	484
E01A2.4	WBGene00002696	let-504	NULL	-0.268991	-7.96868	1.60374e-15	5.26007e-14	4105	4027	3789	3837	3386	3200	3114	3335	4015	3959	3908	3819	3758	3781	3666	3771
W08E3.1	WBGene00004915	snr-2	Probable small nuclear ribonucleoprotein-associated protein B [Source:UniProtKB/Swiss-Prot;Acc:P91918]	-0.235165	-7.96003	1.72001e-15	5.63009e-14	7232	7212	7125	7220	6045	6187	5759	6428	7192	7050	7164	7269	6749	6867	6678	7073
T23D8.3	WBGene00011944	T23D8.3	NULL	-0.233472	-7.95852	1.74113e-15	5.68779e-14	3783	3715	3626	3546	3043	3141	3049	3241	3661	3676	3599	3558	3562	3604	3569	3596
F20C5.3	WBGene00008968	elli-1	EnLarged germLIne granules [Source:UniProtKB/TrEMBL;Acc:D3YT17]	-0.346951	-7.94675	1.91467e-15	6.24219e-14	2764	2532	2600	2614	2120	2100	1830	2148	2485	2450	2456	2528	2467	2577	2562	2556
F44G3.6	WBGene00004809	skr-3	SKR-3; SKp1 Related (Ubiquitin ligase complex component) [Source:UniProtKB/TrEMBL;Acc:G5EE67]	0.448736	7.93276	2.1433e-15	6.97365e-14	465	488	462	484	657	709	655	627	481	515	506	508	615	625	589	624
C44B7.8	WBGene00004058	pmp-1	Peroxisomal Membrane Protein related [Source:UniProtKB/TrEMBL;Acc:Q18597]	0.450055	7.93224	2.15225e-15	6.9888e-14	689	734	750	754	943	1056	1082	998	692	778	730	800	805	868	834	814
F32D1.10	WBGene00003159	mcm-7	DNA replication licensing factor MCM7 [Source:UniProtKB/TrEMBL;Acc:O16297]	-0.229883	-7.93088	2.17604e-15	7.05203e-14	19268	18953	18414	18905	16875	16154	15969	15237	18654	19297	18264	18954	17676	18058	17479	18369
K08E7.3	WBGene00002368	let-99	NULL	-0.282304	-7.92985	2.19409e-15	7.09641e-14	4119	4038	3814	4093	3521	3271	3159	3190	3921	4020	3869	4087	3836	3784	3742	3784
C42C1.8	WBGene00016586	C42C1.8	NULL	-0.443657	-7.92873	2.21394e-15	7.14642e-14	3883	3811	3697	3522	2977	2826	2669	2263	3825	3748	3586	3789	3844	3679	3592	3584
ZK596.1	WBGene00014006	ZK596.1	NULL	0.898505	7.92835	2.22074e-15	7.15419e-14	169	209	136	142	410	475	392	343	173	180	125	157	152	186	116	114
F45F2.10	WBGene00018482	F45F2.10	NULL	-0.2472	-7.91666	2.4397e-15	7.8441e-14	7693	7537	7647	7354	6309	6020	6361	6704	7731	8082	7522	7508	7206	7308	7331	7291
Y38A8.2	WBGene00003949	pbs-3	Proteasome subunit beta type-3 [Source:UniProtKB/Swiss-Prot;Acc:Q23237]	-0.290939	-7.90332	2.7156e-15	8.71399e-14	4540	4700	4490	4520	3906	3797	3549	3583	4628	4602	4327	4643	4306	4452	4076	4382
F49E12.1	WBGene00009897	skpo-1	Peroxidase skpo-1 [Source:UniProtKB/Swiss-Prot;Acc:Q20616]	-0.381907	-7.89863	2.8198e-15	9.03057e-14	11144	10759	10386	11598	8902	8562	8105	7686	11038	10611	10369	11376	9438	9080	8594	10033
C07B5.5	WBGene00003828	nuc-1	Deoxyribonuclease-2 [Source:UniProtKB/Swiss-Prot;Acc:Q17778]	-0.433635	-7.89714	2.85385e-15	9.1217e-14	1664	1540	1749	1705	1109	1241	1209	1281	1757	1610	1889	1788	1522	1422	1543	1585
C24A11.9	WBGene00000761	coq-1	COenzyme Q (Ubiquinone) biosynthesis [Source:UniProtKB/TrEMBL;Acc:P91093]	0.376446	7.89643	2.86999e-15	9.15533e-14	1413	1396	1370	1288	1814	1883	1840	1642	1391	1321	1245	1272	1363	1433	1350	1350
Y44E3B.1	WBGene00021552	zip-4	BZIP transcription factor family [Source:UniProtKB/TrEMBL;Acc:Q965I4]	-0.345349	-7.89338	2.94117e-15	9.36407e-14	1862	1766	1588	1698	1389	1303	1365	1341	1732	1721	1757	1765	1510	1566	1562	1591
F13H8.10	WBGene00000259	bpl-1	Biotin Protein Ligase [Source:UniProtKB/TrEMBL;Acc:Q9BI98]	-0.384593	-7.89241	2.96412e-15	9.41874e-14	1522	1436	1495	1547	1200	1124	1180	1018	1534	1535	1523	1555	1221	1349	1278	1358
F44B9.6	WBGene00003021	lin-36	NULL	-0.213425	-7.89214	2.97054e-15	9.42077e-14	7249	7047	7062	6814	6240	6050	5889	6073	6843	7075	6705	6752	6583	6820	6674	6820
C29A12.1	WBGene00007797	C29A12.1	NULL	-0.285935	-7.88394	3.17204e-15	1.00403e-13	1964	1993	1944	1951	1649	1637	1584	1533	1985	1911	1923	1962	1899	1803	1836	1748
F20D1.2	WBGene00008974	tbc-1	TBC (Tre-2/Bub2/Cdc16) domain family [Source:UniProtKB/TrEMBL;Acc:Q93534]	0.579384	7.88265	3.20516e-15	1.01254e-13	844	837	864	899	1316	1206	1205	1684	800	861	847	838	874	929	885	943
K09H11.3	WBGene00019600	rga-3	Rho GTPase Activating protein [Source:UniProtKB/TrEMBL;Acc:O01585]	-0.228326	-7.87307	3.46056e-15	1.09112e-13	8568	8092	8057	8273	7183	7052	7074	6774	8438	8591	8142	8145	7820	8124	8114	7723
C03E10.4	WBGene00001645	gly-20	GLYcosylation related [Source:UniProtKB/TrEMBL;Acc:O17560]	-0.255519	-7.86345	3.73702e-15	1.17601e-13	3325	3427	3370	3390	2871	2728	2803	2872	3591	3312	3291	3379	3207	3283	3109	3179
C16A3.7	WBGene00007048	nfx-1	Transcriptional repressor NF-X1 homolog [Source:UniProtKB/Swiss-Prot;Acc:Q18034]	-0.171365	-7.85997	3.84225e-15	1.20679e-13	10275	9997	10022	10101	9281	8913	8730	8899	10236	10047	10157	10387	9854	9920	9902	10026
K05C4.7	WBGene00010583	K05C4.7	Armadillo repeat-containing protein 1 [Source:UniProtKB/TrEMBL;Acc:Q9XUU5]	-0.318359	-7.85876	3.87958e-15	1.21384e-13	2977	2901	2742	2652	2284	2252	2088	2370	2808	2767	2714	2779	2597	2656	2621	2667
ZK177.9	WBGene00022674	ZK177.9	NULL	1.38662	7.85884	3.8771e-15	1.21384e-13	0	0	0	0	51	59	69	64	1	0	0	0	3	1	1	0
C28H8.3	WBGene00016194	C28H8.3	Uncharacterized helicase C28H8.3 [Source:UniProtKB/Swiss-Prot;Acc:Q09475]	-0.20729	-7.84556	4.31031e-15	1.34602e-13	16041	15739	16628	16385	13636	13645	14126	14608	15991	16433	16620	16949	16228	15824	15874	15905
F25H2.11	WBGene00009122	tct-1	Translationally-controlled tumor protein homolog [Source:UniProtKB/Swiss-Prot;Acc:Q93573]	-0.239444	-7.84453	4.34588e-15	1.35454e-13	21336	20051	20082	19688	16765	17166	16699	17940	20427	19141	20024	19698	19622	19113	20143	19954
F56D1.2	WBGene00018960	ilcr-2	Interleukin cytokine receptor-related protein 2 [Source:UniProtKB/Swiss-Prot;Acc:Q10128]	-0.284287	-7.83379	4.73378e-15	1.47262e-13	2965	2933	2944	2927	2570	2331	2416	2276	2817	2725	2789	2896	2583	2740	2632	2652
F31E9.6	WBGene00009299	F31E9.6	NULL	0.890564	7.82653	5.01524e-15	1.55721e-13	60	89	52	66	177	180	157	165	51	52	56	84	104	111	120	103
C08B11.7	WBGene00006724	ubh-4	Ubiquitin carboxyl-terminal hydrolase ubh-4 [Source:UniProtKB/Swiss-Prot;Acc:Q09444]	-0.251378	-7.82452	5.09583e-15	1.57922e-13	3262	3381	3236	3301	2772	2754	2744	2768	3217	3224	3165	3433	3253	3303	3230	3465
B0035.12	WBGene00007111	sart-3	SART-3/p110 homolog [Source:UniProtKB/TrEMBL;Acc:Q17430]	-0.232777	-7.82426	5.10656e-15	1.57954e-13	6759	6454	6337	6309	5688	5445	5385	5429	6335	6177	6039	6373	6127	5865	5817	6008
B0035.6	WBGene00007109	edg-1	Enlarged Deps-1 Granule phenotype [Source:UniProtKB/TrEMBL;Acc:Q17436]	-0.246321	-7.81897	5.32561e-15	1.64418e-13	5104	5097	4913	4820	4282	4305	4179	3985	4766	4855	4800	4817	4793	4652	4442	4521
Y55F3AR.3	WBGene00021934	cct-8	T-complex protein 1 subunit theta [Source:UniProtKB/Swiss-Prot;Acc:Q9N358]	-0.193199	-7.8052	5.94072e-15	1.83062e-13	12758	12704	12544	12922	11302	11217	10759	11208	12288	12665	12549	13067	12024	11867	11599	12276
Y48G1A.1	WBGene00021657	Y48G1A.1	NULL	-0.449531	-7.79623	6.37838e-15	1.96177e-13	766	800	767	804	596	592	505	555	814	854	777	792	730	719	721	794
R07G3.7	WBGene00019943	R07G3.7	NULL	-0.277926	-7.79298	6.54489e-15	2.00919e-13	2631	2714	2604	2663	2193	2056	2184	2278	2763	2670	2649	2692	2446	2492	2418	2633
R12A1.4	WBGene00001578	ges-1	Gut esterase 1 [Source:UniProtKB/Swiss-Prot;Acc:Q04457]	0.403206	7.78786	6.81561e-15	2.08837e-13	779	736	719	694	988	1009	982	958	722	763	849	799	825	848	847	844
F57B1.2	WBGene00006311	sun-1	Sun domain-containing protein 1 [Source:UniProtKB/Swiss-Prot;Acc:Q20924]	-0.276053	-7.78227	7.12358e-15	2.17864e-13	4225	4093	3960	4208	3552	3488	3347	3157	4096	3967	3938	4123	3780	3725	3597	3693
T23D8.6	WBGene00001942	his-68	Histone H2A [Source:UniProtKB/Swiss-Prot;Acc:P09588]	-0.525192	-7.78105	7.19253e-15	2.19561e-13	702	618	640	637	467	419	406	446	639	695	702	614	515	585	585	513
Y71F9AL.9	WBGene00022114	Y71F9AL.9	NULL	-0.238413	-7.77584	7.49462e-15	2.27929e-13	10999	10325	10256	10056	8982	8546	8873	8787	10427	10804	9917	10309	9909	10132	10090	9824
Y77E11A.15	WBGene00000680	col-106	COLlagen [Source:UniProtKB/TrEMBL;Acc:Q8MXT6]	-0.277846	-7.77602	7.48433e-15	2.27929e-13	36719	34535	36889	36426	29647	30581	28426	30030	37486	34748	38000	38427	35535	33008	33751	36066
R11E3.5	WBGene00003694	nhr-104	Nuclear Hormone Receptor family; Nuclear receptor NHR-104 [Source:UniProtKB/TrEMBL;Acc:Q86PJ5]	0.814123	7.77537	7.52249e-15	2.2835e-13	144	128	105	111	269	220	302	240	121	105	125	98	142	109	131	128
F21G4.2	WBGene00003410	mrp-4	NULL	-0.211296	-7.77392	7.60943e-15	2.3056e-13	15650	16007	14743	15252	13596	13407	12953	13203	15556	15768	15080	15597	14498	14860	14316	15038
B0205.14	WBGene00044646	B0205.14	NULL	1.04481	7.76975	7.8644e-15	2.37843e-13	4	8	4	11	45	63	63	55	2	7	6	7	7	7	6	7
C26F1.9	WBGene00004453	rpl-39	60S ribosomal protein L39 [Source:UniProtKB/Swiss-Prot;Acc:P52814]	-0.292853	-7.76631	8.08044e-15	2.43925e-13	11961	11523	11877	12263	9666	10086	10037	8857	11968	11736	12409	11733	11106	10773	11127	11800
C47G2.5	WBGene00008166	saps-1	SAPS (Phosphatase associated) domain protein [Source:UniProtKB/TrEMBL;Acc:B2D6K9]	-0.210204	-7.76472	8.18236e-15	2.46545e-13	6253	6100	6065	6020	5306	5059	5421	5288	6119	6149	5983	6155	5741	6041	5677	5786
F22B3.4	WBGene00009035	gfat-2	Glutamine-Fructose 6-phosphate AminoTransferase homolog [Source:UniProtKB/TrEMBL;Acc:Q19699]	-0.263562	-7.76347	8.26359e-15	2.48533e-13	26563	25773	24046	25162	21995	21809	20529	19918	25235	24482	24440	25354	23447	23459	22649	23887
W08E3.3	WBGene00012344	ola-1	Obg-like ATPase 1 [Source:UniProtKB/Swiss-Prot;Acc:P91917]	-0.240503	-7.75644	8.73476e-15	2.6222e-13	9000	8612	8356	8586	7407	7557	7331	6866	8349	8247	8156	8076	8934	8528	8665	8409
C03E10.5	WBGene00007282	clec-223	C-type LECtin [Source:UniProtKB/TrEMBL;Acc:O17562]	-0.508202	-7.75601	8.76448e-15	2.62628e-13	3379	3280	2924	3262	2255	2259	2065	2158	3721	3266	3204	3975	2489	2408	2062	2571
T08A9.9	WBGene00004990	spp-5	SaPosin-like Protein family [Source:UniProtKB/TrEMBL;Acc:Q86FL8]	-0.489597	-7.75329	8.95436e-15	2.67826e-13	6767	6329	6596	7846	4581	4990	4701	4770	7059	6586	7594	8363	5923	5580	6005	6517
F54E2.3	WBGene00004130	ketn-1	KETtiN (Drosophila actin-binding) homolog; Kettin [Source:UniProtKB/TrEMBL;Acc:Q9NL87]	0.342636	7.7511	9.1098e-15	2.71976e-13	10378	11126	10884	9855	13674	13603	13090	13697	10053	11433	10489	9980	12065	12725	11812	11305
ZK546.15	WBGene00006619	try-1	TRYpsin-like protease [Source:UniProtKB/TrEMBL;Acc:Q23528]	-0.387905	-7.74611	9.47533e-15	2.82372e-13	1874	1811	1668	1790	1456	1291	1319	1315	1799	1750	1587	1612	1576	1627	1539	1640
C37A5.7	WBGene00007991	C37A5.7	NULL	0.565116	7.73453	1.03788e-14	3.08733e-13	342	379	355	398	625	582	529	543	338	372	354	358	350	360	322	295
Y17G7B.20	WBGene00012471	Y17G7B.20	NULL	-0.250063	-7.73408	1.04152e-14	3.09249e-13	7543	7723	7520	6951	6381	6258	6252	6023	7400	7359	7258	7010	7252	7394	7450	7063
C53A5.6	WBGene00008266	C53A5.6	NULL	-0.218869	-7.73182	1.0602e-14	3.14225e-13	4015	3923	4087	4117	3531	3352	3425	3515	3813	3861	3720	3898	3730	3756	3671	3849
B0273.2	WBGene00004243	puf-7	Pumilio domain-containing protein 7 [Source:UniProtKB/Swiss-Prot;Acc:O44169]	-0.332781	-7.72967	1.07822e-14	3.18985e-13	9424	8870	8278	8749	7502	6982	6938	6380	9094	8844	8312	8935	8508	8582	8369	8539
T03D8.6	WBGene00011393	T03D8.6	NULL	0.544384	7.71752	1.18613e-14	3.50273e-13	389	419	453	436	676	669	650	576	400	406	471	437	515	473	562	496
C34E10.11	WBGene00016412	mrps-26	Mitochondrial Ribosomal Protein, Small [Source:UniProtKB/TrEMBL;Acc:Q95QS3]	-0.303653	-7.71006	1.25762e-14	3.70713e-13	1668	1701	1762	1792	1452	1385	1355	1368	1678	1713	1675	1688	1748	1692	1755	1622
C34G6.1	WBGene00016418	hpo-27	NULL	-0.185599	-7.70438	1.31483e-14	3.86879e-13	7266	7141	7381	7338	6355	6453	6575	6169	7353	7639	7569	7597	7272	7078	7229	7315
M01G5.1	WBGene00019715	M01G5.1	NULL	-0.307041	-7.69674	1.3958e-14	4.09961e-13	3684	3815	3386	3555	3092	2878	2843	2782	3503	3725	3498	3702	3364	3279	3308	3382
K05C4.5	WBGene00010582	K05C4.5	NULL	-0.218824	-7.69404	1.42563e-14	4.16474e-13	3993	3878	3750	3890	3400	3339	3225	3344	3845	3853	3747	3840	3794	3635	3730	3790
T05G5.7	WBGene00011501	rmd-1	Regulator of microtubule dynamics protein 1 [Source:UniProtKB/Swiss-Prot;Acc:P34560]	-0.325567	-7.69412	1.42472e-14	4.16474e-13	11272	10957	10048	10530	8861	8808	8230	7994	11018	10562	9866	10252	9525	9844	9103	9792
Y77E11A.11	WBGene00000547	clp-7	CaLPain family [Source:UniProtKB/TrEMBL;Acc:U4PMH7]	-0.363707	-7.69437	1.42194e-14	4.16474e-13	3624	3418	3337	3361	2834	2795	2599	2323	3494	3359	3408	3389	2857	2710	2701	2724
M117.6	WBGene00044253	M117.6	NULL	-0.874725	-7.68988	1.47276e-14	4.29471e-13	83	83	81	71	16	33	15	9	72	65	43	74	41	53	49	32
C27B7.4	WBGene00007761	rad-26	NULL	-0.215104	-7.68269	1.55788e-14	4.53481e-13	5688	5773	5769	5672	5004	4927	4744	5014	5592	5843	5693	5770	5222	5374	5408	5657
Y116A8A.9	WBGene00003130	map-2	Methionine aminopeptidase 2 [Source:UniProtKB/TrEMBL;Acc:H1UBK1]	-0.220362	-7.67911	1.60194e-14	4.65476e-13	6567	6274	6274	6276	5576	5476	5458	5225	6456	6298	6162	6602	6104	6054	5857	6089
R03D7.2	WBGene00010989	R03D7.2	NULL	0.601536	7.67652	1.63474e-14	4.74161e-13	659	688	599	556	991	1146	1025	872	564	651	570	654	563	555	669	609
MTCE.16	WBGene00010961	nduo-2	NADH-ubiquinone oxidoreductase chain 2 [Source:UniProtKB/Swiss-Prot;Acc:P24889]	0.603692	7.65776	1.89206e-14	5.47825e-13	1041	1082	1002	960	1934	1772	1445	1453	920	1055	1124	1162	1176	1051	991	1108
ZK637.7	WBGene00002998	lin-9	NULL	-0.230878	-7.65367	1.95323e-14	5.64531e-13	3889	3940	3950	4040	3528	3378	3260	3260	4120	3996	3936	4006	3806	3726	3658	3702
K10D2.6	WBGene00001262	emb-8	NADPH--cytochrome P450 reductase [Source:UniProtKB/TrEMBL;Acc:Q09590]	0.291253	7.63745	2.21562e-14	6.39237e-13	6051	6347	6300	5980	8177	7751	7302	7127	6194	6159	5880	5860	6134	6287	6046	5987
Y82E9BR.19	WBGene00022351	Y82E9BR.19	NULL	-0.321913	-7.62677	2.40711e-14	6.93257e-13	1954	1964	1944	2037	1610	1562	1555	1538	1964	1981	1792	1985	1805	1691	1774	1917
Y62E10A.14	WBGene00013380	memi-2	MEiosis-to-MItosis transition associated [Source:UniProtKB/TrEMBL;Acc:Q9U1X3]	-0.30802	-7.61806	2.57522e-14	7.40365e-13	3035	2966	2809	2824	2430	2433	2294	2179	2866	2756	2709	2955	2666	2747	2695	2610
F41E6.6	WBGene00007055	tag-196	NULL	0.310686	7.61739	2.58849e-14	7.42869e-13	1428	1483	1593	1473	1850	1952	1843	1810	1427	1471	1551	1421	1662	1703	1716	1705
Y105E8A.21	WBGene00013679	Y105E8A.21	NULL	-0.272932	-7.61204	2.69803e-14	7.72945e-13	3173	3161	2912	2933	2626	2555	2422	2436	3059	3056	3016	3105	2802	2789	2841	2776
Y75B7AL.4	WBGene00022286	rga-4	Rho GTPase Activating protein [Source:UniProtKB/TrEMBL;Acc:A0A0K3ASJ8]	-0.215706	-7.60687	2.80806e-14	8.03055e-13	7627	7392	7440	7231	6511	6526	6296	6175	7518	7760	7256	7283	7339	7079	7396	7227
B0041.8	WBGene00015011	B0041.8	NULL	-0.251566	-7.59737	3.02198e-14	8.6272e-13	2796	2827	2705	2763	2290	2352	2308	2345	2784	2752	2760	2796	2689	2730	2572	2873
F40F12.7	WBGene00009595	cbp-3	CBP/p300 homolog [Source:UniProtKB/TrEMBL;Acc:Q7JMS5]	0.575565	7.59389	3.1044e-14	8.847e-13	386	411	390	398	689	584	674	529	354	397	389	400	382	442	437	429
F32D1.9	WBGene00017988	fipp-1	Factor Interacting with Poly(A) Polymerase [Source:UniProtKB/TrEMBL;Acc:O16293]	-0.239019	-7.58547	3.31288e-14	9.42466e-13	4560	4464	4438	4364	3958	3776	3695	3618	4592	4607	4327	4478	4169	4349	4217	4182
Y106G6G.4	WBGene00013713	Y106G6G.4	NULL	0.981515	7.57627	3.55644e-14	1.00999e-12	4	11	14	6	52	61	50	80	6	6	10	8	13	7	12	15
T16G1.7	WBGene00011801	T16G1.7	NULL	0.979686	7.57391	3.62147e-14	1.02667e-12	24	18	35	35	165	165	111	80	48	30	29	23	17	23	18	18
W01D2.1	WBGene00012179	W01D2.1	Ribosomal protein L37 [Source:UniProtKB/TrEMBL;Acc:O62388]	-0.28664	-7.5724	3.6638e-14	1.03687e-12	14065	12614	13089	12159	10402	11003	10581	10357	13479	12889	13175	13073	12224	11843	12366	12918
ZC434.5	WBGene00001337	ears-1	Glutamyl(E) Amino-acyl tRNA Synthetase [Source:UniProtKB/TrEMBL;Acc:Q23315]	-0.162858	-7.57028	3.7242e-14	1.05213e-12	11766	11592	11748	11775	10521	10601	10286	10430	11466	11726	11463	12117	11498	11558	11372	11172
Y71F9B.7	WBGene00004043	plk-2	Serine/threonine-protein kinase plk-2 [Source:UniProtKB/Swiss-Prot;Acc:Q9N2L7]	-0.318885	-7.5642	3.9027e-14	1.10066e-12	4706	4556	4261	4322	3737	3551	3659	3240	4332	4534	4213	4418	4133	4010	4000	3864
ZK328.2	WBGene00001166	eftu-2	Elongation Factor TU family [Source:UniProtKB/TrEMBL;Acc:Q23463]	-0.205649	-7.55643	4.14283e-14	1.16636e-12	8767	8640	8328	8958	7767	7651	7344	7259	8723	8448	8636	8673	8320	8312	8140	8401
C35B1.5	WBGene00016435	C35B1.5	NULL	0.375144	7.55342	4.23975e-14	1.1909e-12	1299	1282	1350	1188	1683	1743	1586	1717	1227	1250	1323	1219	1221	1371	1389	1372
Y54E10A.4	WBGene00001481	fog-1	Feminization Of Germline [Source:UniProtKB/TrEMBL;Acc:A0A0K3AQU4]	-0.434704	-7.55327	4.24461e-14	1.1909e-12	839	866	811	826	660	598	619	534	790	773	781	770	744	803	714	732
T07A9.9	WBGene00020297	nog-1	Nucleolar GTP-binding protein 1 [Source:UniProtKB/Swiss-Prot;Acc:O44411]	-0.201613	-7.52254	5.37218e-14	1.50467e-12	6760	6617	6737	6388	5707	5705	5781	5812	6634	6543	6601	6268	6408	6384	6548	6171
C41D11.2	WBGene00001231	eif-3.H	Eukaryotic translation initiation factor 3 subunit H [Source:UniProtKB/Swiss-Prot;Acc:O01974]	-0.235268	-7.52123	5.42632e-14	1.51723e-12	4090	4001	3889	3999	3467	3468	3336	3264	3920	3852	3824	3849	3511	3481	3316	3637
F21H12.6	WBGene00017686	tpp-2	Tripeptidyl-peptidase 2 [Source:UniProtKB/Swiss-Prot;Acc:Q09541]	-0.17958	-7.52064	5.45072e-14	1.52144e-12	13500	13075	13017	13543	11882	11881	11754	11329	12898	13160	13155	13591	12845	12743	12712	13195
C05C10.4	WBGene00007331	pho-11	Putative acid phosphatase 11 [Source:UniProtKB/Swiss-Prot;Acc:Q09451]	-0.51829	-7.51855	5.5385e-14	1.5433e-12	3386	3143	2959	3350	2162	1973	1900	2587	3963	3598	4043	3993	3811	3478	3466	4025
C15C8.3	WBGene00007605	hrg-7	Heme Responsive protein [Source:UniProtKB/TrEMBL;Acc:Q18020]	0.579715	7.51803	5.56095e-14	1.54691e-12	20061	21469	20306	15644	31680	31608	30830	28452	21191	23380	20391	19489	21544	24308	22228	21293
Y43F8B.24	WBGene00195176	Y43F8B.24	NULL	0.901604	7.51663	5.62068e-14	1.56086e-12	46	55	39	42	138	120	117	122	48	39	34	60	57	45	46	67
C03H5.3	WBGene00015405	C03H5.3	NULL	-0.385552	-7.50902	5.95702e-14	1.65145e-12	1751	1743	1642	1552	1285	1336	1261	1168	1591	1602	1444	1643	1559	1542	1455	1442
R09B5.3	WBGene00000556	cnc-2	CaeNaCin (Caenorhabditis bacteriocin) [Source:UniProtKB/TrEMBL;Acc:O44611]	0.940669	7.50706	6.04716e-14	1.67359e-12	23	26	20	31	109	90	91	71	26	34	21	27	28	49	28	36
W03G9.2	WBGene00021014	W03G9.2	NULL	-0.415504	-7.49452	6.6542e-14	1.83848e-12	1614	1635	1601	1460	1301	1132	1146	1052	1643	1648	1527	1485	1308	1321	1354	1315
C27B7.5	WBGene00007762	C27B7.5	NULL	-0.295951	-7.49336	6.7133e-14	1.84854e-12	2625	2445	2489	2444	2080	2048	1888	2090	2486	2404	2495	2633	2256	2305	2228	2257
MTCE.3	WBGene00010957	nduo-6	NADH-ubiquinone oxidoreductase chain 6 [Source:UniProtKB/Swiss-Prot;Acc:P24885]	0.581157	7.49355	6.70373e-14	1.84854e-12	1977	2029	1739	1678	3242	2635	3148	2736	1844	2314	2423	1841	2065	1889	1931	2065
T23B3.1	WBGene00020709	T23B3.1	NULL	-0.247139	-7.49148	6.80991e-14	1.87198e-12	2796	2832	2805	2633	2384	2304	2362	2230	2810	2825	2669	2757	2569	2570	2550	2565
C02D5.4	WBGene00043097	C02D5.4	NULL	0.631132	7.49051	6.86079e-14	1.88279e-12	1310	1299	1210	1087	2349	2086	2132	1651	1423	1521	1353	1230	1698	1600	1428	1270
F23F1.9	WBGene00017749	rpoa-49	RNA POlymerase I (A) subunit [Source:UniProtKB/TrEMBL;Acc:Q95X83]	-0.306604	-7.48832	6.97634e-14	1.91128e-12	1934	1808	1713	1795	1501	1455	1461	1407	1776	1685	1710	1812	1745	1726	1751	1691
T05B11.4	WBGene00020247	T05B11.4	NULL	-0.581894	-7.48599	7.10114e-14	1.94221e-12	425	374	394	440	256	258	267	243	440	378	417	495	305	323	314	322
M110.4	WBGene00002066	ifg-1	Initiation Factor 4G (eIF4G) family [Source:UniProtKB/TrEMBL;Acc:B5BM23]	-0.186064	-7.48295	7.26736e-14	1.98434e-12	22876	22834	23876	22796	20262	19607	20503	20693	22492	24204	23238	23611	22651	22744	22954	23086
T24B8.1	WBGene00004446	rpl-32	Ribosomal Protein, Large subunit [Source:UniProtKB/TrEMBL;Acc:Q22716]	-0.231869	-7.48209	7.31486e-14	1.99397e-12	24350	22499	22754	22424	19105	19241	19147	20663	23385	22226	23036	22167	21580	21759	22209	21890
F27D9.1	WBGene00006757	unc-18	Putative acetylcholine regulator unc-18 [Source:UniProtKB/Swiss-Prot;Acc:P34815]	0.373957	7.47937	7.46784e-14	2.03228e-12	1515	1396	1555	1431	2017	1837	1981	1893	1516	1581	1458	1475	1547	1690	1818	1637
H19M22.2	WBGene00002915	let-805	Myotactin form A [Source:UniProtKB/TrEMBL;Acc:Q9UB29]	0.417281	7.47221	7.88566e-14	2.1424e-12	7409	7233	8460	7569	10033	11043	10789	9858	7273	7569	8400	7367	8935	8501	10134	8852
T10F2.4	WBGene00020423	prp-19	Pre-mRNA-processing factor 19 [Source:UniProtKB/Swiss-Prot;Acc:Q10051]	-0.198205	-7.47191	7.904e-14	2.14381e-12	8223	7888	7688	7613	6914	6707	6849	6869	7684	7854	7521	7785	7434	7740	7540	7656
K09A9.5	WBGene00001520	gas-1	Probable NADH dehydrogenase [ubiquinone] iron-sulfur protein 2, mitochondrial [Source:UniProtKB/Swiss-Prot;Acc:Q93873]	0.449239	7.47151	7.92793e-14	2.14673e-12	2756	2642	2935	2429	3662	3523	3559	4309	2601	2704	2984	2644	2901	3075	3057	2856
Y54E10A.6	WBGene00021828	Y54E10A.6	NULL	-0.282675	-7.4692	8.06833e-14	2.18112e-12	2734	2620	2573	2713	2166	2308	2131	2103	2618	2568	2809	2769	2588	2554	2495	2490
F14F7.1	WBGene00000673	col-98	COLlagen [Source:UniProtKB/TrEMBL;Acc:O17805]	-0.427194	-7.46769	8.16152e-14	2.20267e-12	13774	12692	14975	13756	9541	10070	9934	10676	12793	12324	15393	14539	13738	12418	13084	13453
W06B4.1	WBGene00021056	W06B4.1	NULL	-0.270247	-7.4605	8.61961e-14	2.32245e-12	5262	5136	4797	4949	4363	4278	4071	3913	5014	5098	4830	5181	4824	4768	4729	4834
F10C2.4	WBGene00008645	F10C2.4	DNA polymerase delta catalytic subunit [Source:UniProtKB/Swiss-Prot;Acc:P90829]	-0.176112	-7.45685	8.86185e-14	2.38378e-12	7417	7435	7521	7612	6831	6509	6587	6554	7489	7533	7303	7571	7121	7157	6968	7337
Y105E8A.16	WBGene00004489	rps-20	Ribosomal Protein, Small subunit [Source:UniProtKB/TrEMBL;Acc:Q8WQA8]	-0.190989	-7.45558	8.94713e-14	2.40275e-12	24699	24289	24904	25230	21003	22253	21191	22263	24808	23783	24689	25311	23582	22795	23790	23589
Y57A10A.18	WBGene00004167	pqn-87	Prion-like-(Q/N-rich)-domain-bearing protein [Source:UniProtKB/TrEMBL;Acc:G2HK03]	-0.144765	-7.45141	9.23465e-14	2.47589e-12	24029	23498	23910	23248	21518	21639	21390	21032	23584	24567	24181	23407	23952	23433	23736	23616
Y15E3A.4	WBGene00012443	Y15E3A.4	NULL	0.651253	7.4498	9.34824e-14	2.50223e-12	321	264	321	290	481	583	493	497	257	260	365	301	369	397	423	405
F25B3.6	WBGene00009103	rtfo-1	RNA polymerase-associated protein RTF1 homolog [Source:UniProtKB/Swiss-Prot;Acc:G5EBY0]	-0.200244	-7.44365	9.79403e-14	2.61725e-12	7918	7919	7373	8010	6975	6673	6649	6834	7861	7739	7641	7722	7491	7440	7308	7483
Y65B4BL.5	WBGene00022037	acs-13	Fatty Acid CoA Synthetase family [Source:UniProtKB/TrEMBL;Acc:V6CLI5]	-0.18838	-7.44244	9.88447e-14	2.6371e-12	23801	22749	22915	23806	20749	20460	20647	19857	23203	23309	21975	23665	22217	22469	21772	22248
M88.6	WBGene00003915	pan-1	P-granule-associated novel protein 1 [Source:UniProtKB/Swiss-Prot;Acc:Q9U3A0]	0.668372	7.43972	1.00899e-13	2.68751e-12	593	627	736	613	896	1092	1331	1203	596	578	667	709	1284	1175	1258	983
T16G12.5	WBGene00011806	ekl-6	NULL	-0.255947	-7.43826	1.02021e-13	2.71297e-12	4451	4395	4525	4521	3929	3748	3794	3424	4409	4576	4482	4427	4305	4222	4131	4114
EEED8.5	WBGene00003393	mog-5	Probable pre-mRNA-splicing factor ATP-dependent RNA helicase mog-5 [Source:UniProtKB/Swiss-Prot;Acc:Q09530]	-0.238011	-7.42649	1.11521e-13	2.96076e-12	5982	5893	5794	6225	5044	5017	5002	5137	5913	6096	5993	6508	5995	5784	5677	5930
R06A4.8	WBGene00011050	agl-1	AGL (Amylo-1,6-GLucosidase, 4-alpha-glucanotransferase) glycogen debranching enzyme [Source:UniProtKB/TrEMBL;Acc:O62334]	-0.200201	-7.42285	1.14624e-13	3.0382e-12	6020	6049	6048	6018	5400	5061	5297	5189	5970	5836	5681	6121	6031	6071	5857	5987
B0336.3	WBGene00015143	rbm-26	RNA Binding Motif protein homolog [Source:UniProtKB/TrEMBL;Acc:A0A2K5ATS7]	-0.151263	-7.41854	1.18416e-13	3.13361e-12	9648	9520	9230	9244	8490	8442	8450	8506	9475	9637	9506	9380	9107	9150	8900	9072
C17H1.7	WBGene00007660	pals-6	Protein containing ALS2cr12 (ALS2CR12) signature [Source:UniProtKB/TrEMBL;Acc:O45258]	0.969319	7.41733	1.19502e-13	3.15722e-12	12	6	7	5	52	56	56	37	10	6	10	5	11	11	12	11
F55G1.8	WBGene00004044	plk-3	Serine/threonine-protein kinase plk-3 [Source:UniProtKB/Swiss-Prot;Acc:Q20845]	-0.234257	-7.40953	1.26743e-13	3.33771e-12	13807	13589	13557	13544	12222	11841	11346	10761	14026	13519	13557	14295	13044	13164	12862	13062
R07B5.9	WBGene00045419	lsy-12	Histone acetyltransferase [Source:UniProtKB/TrEMBL;Acc:L8E6K3]	-0.248644	-7.40971	1.26572e-13	3.33771e-12	3471	3250	3242	3289	2832	2784	2768	2730	3371	3183	3193	3275	2991	3243	3146	3110
T27B7.4	WBGene00003705	nhr-115	Nuclear hormone receptor family member nhr-115 [Source:UniProtKB/Swiss-Prot;Acc:O16662]	0.886023	7.40725	1.28946e-13	3.39023e-12	48	48	64	39	141	133	156	101	49	62	45	40	64	55	70	56
T23H2.3	WBGene00020742	T23H2.3	NULL	-0.225674	-7.40642	1.29754e-13	3.40599e-12	6143	6168	6081	5991	5474	5141	5149	5014	5908	6174	6044	5992	5937	5750	5557	5971
F30A10.5	WBGene00006061	stl-1	STomatin-Like [Source:UniProtKB/TrEMBL;Acc:H2FLJ1]	0.265871	7.40148	1.34673e-13	3.52944e-12	2174	2071	2101	2074	2687	2530	2518	2421	2075	2097	2063	2174	2052	2042	2115	2055
C07H4.2	WBGene00000532	clh-5	Chloride channel protein [Source:UniProtKB/TrEMBL;Acc:G5EGT4]	-0.185583	-7.39636	1.39966e-13	3.66226e-12	3736	3720	3754	3772	3281	3249	3283	3340	3868	3848	3803	3806	3755	3753	3610	3695
Y41D4B.5	WBGene00004497	rps-28	40S ribosomal protein S28 [Source:UniProtKB/Swiss-Prot;Acc:Q95Y04]	-0.306278	-7.39128	1.45421e-13	3.79889e-12	9627	8918	8980	8912	7358	7358	7741	6792	9712	8922	9267	8595	8536	8438	8819	9001
F25G6.9	WBGene00017800	F25G6.9	NULL	-0.231684	-7.38735	1.49789e-13	3.90673e-12	6857	7095	7180	7539	6231	6107	6085	5901	7201	7249	7452	7688	7137	6902	6815	7081
Y73B6BL.1	WBGene00022231	tyr-6	TYRosinase [Source:UniProtKB/TrEMBL;Acc:Q95XC6]	0.583266	7.38671	1.50501e-13	3.91903e-12	272	315	303	294	482	483	475	444	274	279	347	330	412	366	460	407
F23F12.6	WBGene00004503	rpt-3	Probable 26S proteasome regulatory subunit 6B [Source:UniProtKB/Swiss-Prot;Acc:P46502]	-0.231379	-7.37673	1.62228e-13	4.21766e-12	7644	7793	7442	7370	6691	6527	6175	6299	7688	7475	7273	7558	7001	7187	6670	7043
T03F7.7	WBGene00011404	T03F7.7	NULL	0.568277	7.37241	1.67576e-13	4.34977e-12	263	212	243	241	396	341	368	397	256	264	263	249	320	332	341	297
C03B8.4	WBGene00003002	lin-13	Zinc finger protein lin-13 [Source:UniProtKB/Swiss-Prot;Acc:Q11107]	-0.227256	-7.37185	1.68278e-13	4.36105e-12	12767	12798	13510	13779	11291	11361	11504	10843	12776	13695	13689	13767	12448	12208	12339	12055
F54B3.3	WBGene00010015	atad-3	ATPase family AAA domain-containing protein 3 [Source:UniProtKB/Swiss-Prot;Acc:Q20748]	-0.196191	-7.367	1.74506e-13	4.51528e-12	5422	5385	5316	5213	4706	4635	4578	4677	5324	5125	5074	5364	5160	5055	5003	4881
T07C4.3	WBGene00011560	T07C4.3	NULL	-0.212612	-7.36517	1.76916e-13	4.57037e-12	10156	9678	9947	10282	9003	8663	8619	8186	9896	10235	9638	9906	9347	9499	9471	9361
Y105E8B.4	WBGene00013689	bath-40	BTB and MATH domain-containing protein 40 [Source:UniProtKB/Swiss-Prot;Acc:Q9NF14]	-0.301035	-7.36456	1.77736e-13	4.58428e-12	5523	5514	5339	5353	4774	4341	4346	4040	5392	5511	5084	5439	5261	4955	5002	4911
F15A8.6	WBGene00017478	F15A8.6	Carboxylic ester hydrolase [Source:UniProtKB/TrEMBL;Acc:A0A1C3NSL8]	0.687287	7.36333	1.7938e-13	4.61938e-12	146	145	143	140	240	297	220	280	130	134	155	132	171	175	193	179
Y82E9BR.16	WBGene00022348	Y82E9BR.16	NULL	-0.282793	-7.36248	1.80528e-13	4.64162e-12	2528	2552	2559	2459	2162	2108	2065	1906	2412	2650	2488	2553	2375	2394	2428	2414
Y38E10A.14	WBGene00012592	Y38E10A.14	NULL	0.844157	7.36022	1.83602e-13	4.71321e-12	123	114	197	160	315	372	448	317	126	89	161	122	245	207	256	202
C50F4.11	WBGene00003160	mdf-1	MAD (Yeast Mitosis arrest DeFicient) related; MDF-1 [Source:UniProtKB/TrEMBL;Acc:G5EFM0]	-0.182836	-7.35776	1.87016e-13	4.7933e-12	4469	4566	4418	4459	4028	4011	3855	3865	4541	4479	4446	4491	4418	4457	4475	4359
LLC1.2	WBGene00010793	LLC1.2	NULL	0.321823	7.35631	1.89069e-13	4.83833e-12	2437	2416	2369	2564	2938	3068	3091	3247	2385	2407	2538	2627	2593	2604	2611	2897
F58A4.2	WBGene00010227	F58A4.2	NULL	-0.349211	-7.35073	1.97121e-13	5.0286e-12	1197	1186	1139	1116	951	925	884	838	1136	1133	1124	1171	1091	1014	1046	1107
R03G5.1	WBGene00001169	eef-1A.2	Elongation factor 1-alpha [Source:UniProtKB/Swiss-Prot;Acc:P53013]	0.381912	7.35086	1.96935e-13	5.0286e-12	9739	9497	10329	9949	11931	12846	13438	14035	9016	9630	10558	10076	10824	11394	12570	12144
D1007.12	WBGene00004436	rpl-24.1	60S ribosomal protein L24 [Source:UniProtKB/Swiss-Prot;Acc:O01868]	-0.24361	-7.34672	2.03137e-13	5.17395e-12	39124	36036	37388	36288	30401	30955	30314	33618	37618	35697	37261	36760	35053	34260	35582	35658
Y41E3.10	WBGene00012768	eef-1B.2	Probable elongation factor 1-beta/1-delta 2 [Source:UniProtKB/Swiss-Prot;Acc:Q9U2H9]	-0.203154	-7.34623	2.03868e-13	5.18449e-12	12609	11608	12064	11749	10391	10613	10124	10525	12119	11477	11723	11964	11123	11331	11069	11396
C47B2.3	WBGene00006529	tba-2	Tubulin alpha-2 chain [Source:UniProtKB/Swiss-Prot;Acc:P34690]	-0.153697	-7.3454	2.05152e-13	5.20901e-12	45370	43995	43653	44310	40456	41132	38819	38874	44705	44503	43981	44430	42732	43324	42082	42925
F23B12.8	WBGene00000257	bmk-1	Kinesin-like protein [Source:UniProtKB/TrEMBL;Acc:G5ECF4]	-0.219925	-7.34283	2.0912e-13	5.28507e-12	5314	5133	5011	5243	4638	4520	4277	4292	5102	4939	5013	5073	4843	4752	4913	4780
F45F2.11	WBGene00018483	F45F2.11	NULL	-0.304645	-7.34316	2.08612e-13	5.28507e-12	3676	3659	3636	3433	3149	2977	2742	2702	3437	3454	3398	3563	3280	3290	3171	3208
Y50D4C.1	WBGene00006770	unc-34	UNC-34 [Source:UniProtKB/TrEMBL;Acc:G5EG53]	-0.245689	-7.34297	2.089e-13	5.28507e-12	3035	2966	2925	2854	2524	2490	2431	2457	2960	3009	2800	2823	2657	2779	2716	2826
H21P03.1	WBGene00003148	mbf-1	MBF (Multiprotein bridging factor) transcriptional coactivator [Source:UniProtKB/TrEMBL;Acc:Q9XTV4]	-0.338351	-7.34247	2.09687e-13	5.29118e-12	3603	3514	3320	3694	2910	2981	2688	2486	3446	3485	3445	3539	3323	3215	3123	3341
Y71F9B.3	WBGene00022127	yop-1	Receptor expression-enhancing protein [Source:UniProtKB/TrEMBL;Acc:Q9N4G8]	-0.242444	-7.3409	2.12164e-13	5.34542e-12	9720	9343	8802	9216	8043	7734	7670	7797	9495	8960	8586	9055	8659	8826	8417	8654
Y76B12C.6	WBGene00022300	Y76B12C.6	NULL	-0.304804	-7.32756	2.34388e-13	5.89624e-12	3624	3506	3321	3633	3050	2798	2760	2706	3422	3464	3353	3640	3146	3274	3067	3294
K01D12.14	WBGene00010473	hrg-2	Cadmium-inducible lysosomal protein CDR-5; Heme Responsive protein [Source:UniProtKB/TrEMBL;Acc:G5EGC7]	0.890765	7.32377	2.41099e-13	6.0557e-12	264	317	236	160	953	977	870	697	299	428	270	197	364	393	275	243
Y47G6A.10	WBGene00004978	spg-7	AFG3-like protein spg-7 [Source:UniProtKB/Swiss-Prot;Acc:Q9N3T5]	0.210214	7.31917	2.49504e-13	6.25718e-12	4705	4758	4684	4827	5707	5609	5462	5206	4618	4798	4712	4572	4784	4678	4773	4735
C49F5.7	WBGene00008211	C49F5.7	NULL	-0.570065	-7.30247	2.82541e-13	7.07481e-12	611	652	658	621	408	438	462	298	652	695	688	646	537	497	523	519
Y54E10A.3	WBGene00021826	txl-1	ThioredoXin-Like; Thioredoxin-like protein; Thioredoxin-like protein TXL [Source:UniProtKB/TrEMBL;Acc:G5EES9]	-0.2431	-7.30145	2.84689e-13	7.11766e-12	2999	2977	2887	3055	2459	2547	2440	2606	3001	2882	2838	2900	2851	2799	2659	2748
R06B9.3	WBGene00011054	arrd-13	ARRestin Domain protein [Source:UniProtKB/TrEMBL;Acc:O17982]	-0.635331	-7.29966	2.88505e-13	7.20202e-12	1304	1247	1181	1156	748	703	906	506	1273	1225	1259	1159	1155	1115	1067	1098
B0513.3	WBGene00004443	rpl-29	60S ribosomal protein L29 [Source:UniProtKB/TrEMBL;Acc:O45226]	-0.268966	-7.29708	2.9408e-13	7.32998e-12	12551	11148	11236	11521	9588	9670	9641	9472	11647	11056	11716	10853	11159	10624	11433	11484
Y34B4A.6	WBGene00021322	Y34B4A.6	NULL	0.273639	7.28064	3.32229e-13	8.26819e-12	2467	2582	2397	2468	3013	3130	3056	2851	2479	2489	2577	2692	2554	2562	2694	2534
C41D11.7	WBGene00016566	eri-7	Enhanced RNAI (RNA interference) [Source:UniProtKB/TrEMBL;Acc:O01976]	-0.356983	-7.27774	3.39458e-13	8.43523e-12	1789	1876	1722	1798	1467	1453	1296	1329	1887	1646	1817	1843	1632	1540	1553	1592
F35G12.10	WBGene00000206	asb-1	ATP Synthase B homolog [Source:UniProtKB/TrEMBL;Acc:Q20053]	-0.201037	-7.27415	3.4861e-13	8.64944e-12	7516	7642	7230	7531	6568	6567	6387	6463	7630	7419	7302	7421	7314	7119	6773	7294
B0414.5	WBGene00000772	cpb-3	Cytoplasmic polyadenylation element-binding protein 3 [Source:UniProtKB/Swiss-Prot;Acc:O01835]	-0.240053	-7.26712	3.67221e-13	9.09738e-12	8677	8371	7919	8134	7020	6801	7107	7010	8397	8885	7999	8200	7846	7961	8089	8106
T08G11.4	WBGene00011631	T08G11.4	NULL	-0.262949	-7.26611	3.69995e-13	9.15219e-12	2215	2277	2254	2166	1909	1838	1828	1811	2213	2319	2243	2087	2120	2181	2124	2175
C24G7.2	WBGene00016064	acd-1	NULL	0.84707	7.25841	3.91665e-13	9.67353e-12	30	7	9	28	149	198	122	158	7	2	5	8	20	38	29	82
W02D3.2	WBGene00020932	dhod-1	Dihydroorotate dehydrogenase (quinone), mitochondrial [Source:UniProtKB/TrEMBL;Acc:O01815]	-0.213059	-7.24025	4.47871e-13	1.1045e-11	2943	2955	2861	2949	2566	2453	2498	2559	2893	2839	2776	2903	2814	2750	2802	2875
K04H4.1	WBGene00001263	emb-9	Collagen alpha-1(IV) chain [Source:UniProtKB/Swiss-Prot;Acc:P17139]	0.213481	7.23053	4.81117e-13	1.1847e-11	15111	14724	15477	14180	16916	17068	17071	18104	14939	15404	15289	14978	17217	16808	17277	16325
Y73B6BL.6	WBGene00022235	sqd-1	Homologous to Drosophila SQD (Squid) protein [Source:UniProtKB/TrEMBL;Acc:Q8MXR6]	-0.250582	-7.22969	4.84082e-13	1.1902e-11	29130	27276	28402	27455	22613	22340	24089	24950	28648	29407	28048	27591	26902	27449	28479	26824
C30B5.1	WBGene00077732	szy-4	Suppressor of ZYg-1 [Source:UniProtKB/TrEMBL;Acc:Q18320]	-0.330287	-7.22724	4.92904e-13	1.21006e-11	7914	7826	7383	7733	6535	6318	6166	5278	7722	7494	7407	7789	7241	7101	7025	6938
F53A3.3	WBGene00004491	rps-22	Ribosomal Protein, Small subunit [Source:UniProtKB/TrEMBL;Acc:O17218]	-0.241859	-7.22689	4.94191e-13	1.2114e-11	20728	18653	18897	18586	15993	16687	15641	16467	19431	18405	19446	19361	17457	17445	17987	18044
F54A3.3	WBGene00018782	cct-3	T-complex protein 1 subunit gamma [Source:UniProtKB/Swiss-Prot;Acc:Q9N4J8]	-0.221694	-7.22371	5.05868e-13	1.23816e-11	13045	12510	12240	12600	11083	11153	10313	10558	12368	12409	12443	12908	12056	11751	11307	12118
F54H12.6	WBGene00018846	eef-1B.1	Probable elongation factor 1-beta/1-delta 1 [Source:UniProtKB/Swiss-Prot;Acc:P34460]	-0.173814	-7.22197	5.12383e-13	1.25223e-11	18789	18174	18165	17961	16280	16581	16102	15751	18620	17368	18103	18088	17112	17098	17102	17547
Y38F2AR.12	WBGene00021430	Y38F2AR.12	NULL	0.431725	7.21568	5.36645e-13	1.30956e-11	961	909	1014	944	1349	1505	1252	1171	986	971	1025	961	1034	1058	1123	1082
Y37D8A.6	WBGene00012548	Y37D8A.6	NULL	0.608323	7.21187	5.51873e-13	1.3447e-11	238	224	247	206	387	350	335	429	255	211	229	215	271	254	244	246
C17G10.9	WBGene00015920	eif-3.L	Eukaryotic translation initiation factor 3 subunit L [Source:UniProtKB/Swiss-Prot;Acc:Q95QW0]	-0.195738	-7.20744	5.70155e-13	1.38718e-11	6962	6892	7036	6986	5989	5991	6061	6256	7037	6906	6587	7275	6926	6823	6848	6830
F13D12.5	WBGene00008740	F13D12.5	NULL	-0.288151	-7.1999	6.02561e-13	1.46384e-11	1420	1374	1384	1381	1183	1099	1146	1084	1412	1373	1352	1430	1302	1311	1296	1310
R01H10.7	WBGene00010975	R01H10.7	NULL	-0.190704	-7.18295	6.82216e-13	1.65488e-11	3895	3799	3849	3882	3494	3383	3258	3350	3916	3893	3884	3871	3592	3645	3603	3575
T19C4.6	WBGene00001663	gpa-1	Guanine nucleotide-binding protein alpha-1 subunit [Source:UniProtKB/Swiss-Prot;Acc:P28051]	0.854073	7.17855	7.04554e-13	1.70653e-11	32	33	24	27	79	87	95	91	24	41	43	20	76	72	75	62
F58A4.7	WBGene00001955	hlh-11	Helix-loop-helix protein 11 [Source:UniProtKB/Swiss-Prot;Acc:P34474]	0.333094	7.17265	7.35584e-13	1.77904e-11	1078	1009	1018	1030	1280	1391	1316	1281	1116	1025	989	1041	1089	1071	1148	1089
C46G7.4	WBGene00004112	pqn-22	Prion-like-(Q/N-rich)-domain-bearing protein [Source:UniProtKB/TrEMBL;Acc:V6CKH6]	0.219477	7.16971	7.51568e-13	1.81501e-11	5236	5444	5256	4923	6152	6060	5993	6156	5507	5596	5710	5559	6389	6266	6128	5940
C05D9.3	WBGene00015472	C05D9.3	Uncharacterized integrin beta-like protein C05D9.3 [Source:UniProtKB/Swiss-Prot;Acc:Q9GYK2]	0.543776	7.16874	7.56886e-13	1.82515e-11	269	259	293	281	417	398	439	431	276	310	272	270	335	330	397	392
F08F1.8	WBGene00006649	tth-1	Thymosin beta [Source:UniProtKB/Swiss-Prot;Acc:O17389]	0.454312	7.16533	7.76016e-13	1.86851e-11	415	441	410	439	586	610	589	619	405	429	453	424	424	466	479	517
Y62E10A.1	WBGene00004410	rla-2	Ribosomal protein, Large subunit, Acidic (P1) [Source:UniProtKB/TrEMBL;Acc:Q9U1X9]	-0.324289	-7.16342	7.86904e-13	1.89194e-11	7562	7289	6930	7077	5912	6128	5822	4971	7295	7010	7208	7230	6636	6688	6497	6686
Y40B1B.5	WBGene00012738	eif-3.J	Eukaryotic Initiation Factor [Source:UniProtKB/TrEMBL;Acc:Q9XWP7]	-0.288374	-7.16087	8.01689e-13	1.92464e-11	3217	3076	3101	2878	2605	2389	2475	2511	3203	3064	2981	2890	2743	2872	2846	2746
C54H2.3	WBGene00016937	tag-294	NULL	-0.379506	-7.15803	8.18461e-13	1.96202e-11	942	983	965	948	734	732	680	763	935	913	1001	967	878	1009	910	966
K10B3.10	WBGene00004951	spc-1	SPeCtrin [Source:UniProtKB/TrEMBL;Acc:G4S034]	0.294299	7.15754	8.21395e-13	1.96616e-11	7605	7276	7847	8104	8894	9747	9834	9589	7290	7875	8307	7839	8680	8920	9043	9258
C05D2.5	WBGene00001514	xnd-1	X chromosome NonDisjunction factor [Source:UniProtKB/TrEMBL;Acc:O45134]	-0.263746	-7.14769	8.82501e-13	2.10933e-11	6950	6684	6400	6403	5878	5431	5369	5228	6710	6465	6256	6713	6031	6082	6032	6214
MTCE.23	WBGene00010962	ctc-3	Cytochrome c oxidase subunit 3 [Source:UniProtKB/Swiss-Prot;Acc:P24891]	0.776739	7.14283	9.14281e-13	2.18209e-11	10270	8470	10735	10916	19126	15388	25816	26451	10295	11558	10247	9621	10805	11082	13333	10520
B0464.5	WBGene00004980	spk-1	Serine/threonine-protein kinase spk-1 [Source:UniProtKB/Swiss-Prot;Acc:Q03563]	-0.145223	-7.13583	9.62083e-13	2.29282e-11	12786	12501	12541	12199	11228	11386	11168	11442	12188	12611	12534	12614	12254	12176	12437	12068
K10H10.2	WBGene00010759	cysl-2	Bifunctional L-3-cyanoalanine synthase/cysteine synthase [Source:UniProtKB/Swiss-Prot;Acc:O45679]	0.395546	7.12907	1.01052e-12	2.40474e-11	1018	1072	999	1049	1409	1379	1346	1405	1077	1089	1020	1133	1063	1163	1014	1268
Y19D10A.5	WBGene00021220	Y19D10A.5	NULL	0.782549	7.12745	1.02243e-12	2.42953e-11	23	32	32	20	92	119	106	77	56	48	73	27	107	151	141	93
T28A8.4	WBGene00012110	T28A8.4	NULL	-0.325455	-7.12684	1.02701e-12	2.43688e-11	1762	1749	1660	1712	1450	1383	1348	1254	1818	1646	1690	1665	1492	1550	1443	1490
F56D2.6	WBGene00018967	ddx-15	Pre-mRNA-splicing factor ATP-dependent RNA helicase ddx-15 [Source:UniProtKB/Swiss-Prot;Acc:Q20875]	-0.222498	-7.11456	1.1227e-12	2.66005e-11	6273	5936	5769	5773	5333	4989	5055	4915	5699	5887	5756	5851	5481	5603	5592	5619
W04A4.2	WBGene00012231	W04A4.2	NULL	-0.718656	-7.11249	1.13969e-12	2.69639e-11	348	304	327	432	181	134	179	221	342	354	303	385	283	297	242	325
F09E5.13	WBGene00000094	agt-2	AlkylGuanine DNA alkylTransferase [Source:UniProtKB/TrEMBL;Acc:Q19263]	-0.379868	-7.10784	1.17874e-12	2.78474e-11	1063	1190	1138	1057	828	878	777	892	1084	1015	1060	1145	980	983	968	974
ZK856.11	WBGene00014112	ZK856.11	Probable RNA-binding protein EIF1AD [Source:UniProtKB/Swiss-Prot;Acc:Q23646]	-0.34443	-7.10206	1.22912e-12	2.89954e-11	1567	1567	1462	1489	1251	1183	1140	1164	1588	1455	1509	1491	1417	1588	1434	1583
F53A9.8	WBGene00018731	F53A9.8	NULL	0.837081	7.10076	1.24072e-12	2.92268e-11	70	113	85	91	229	256	245	163	63	93	63	105	110	95	109	98
ZK131.2	WBGene00001899	his-25	Histone H3 [Source:UniProtKB/Swiss-Prot;Acc:P08898]	0.81612	7.0965	1.2796e-12	3.00992e-11	37	39	89	101	201	249	205	243	57	90	100	91	155	181	228	189
Y102A5C.1	WBGene00013610	fbxa-206	F-box A protein [Source:UniProtKB/TrEMBL;Acc:G5EDK0]	-0.346601	-7.09621	1.28227e-12	3.01185e-11	891	923	869	890	701	695	707	672	940	874	909	913	945	882	881	855
ZK909.3	WBGene00014148	ZK909.3	NULL	0.55937	7.09393	1.30352e-12	3.05737e-11	239	252	277	256	393	432	384	385	224	220	222	274	289	251	286	274
K04C2.2	WBGene00019380	K04C2.2	NULL	-0.201356	-7.08959	1.34507e-12	3.15028e-11	4552	4448	4422	4381	4012	3920	3744	3773	4467	4415	4457	4463	4231	4061	4272	4278
T23G5.2	WBGene00011962	T23G5.2	CRAL-TRIO domain-containing protein T23G5.2 [Source:UniProtKB/Swiss-Prot;Acc:Q03606]	-0.221564	-7.08738	1.36672e-12	3.19639e-11	4982	4877	4620	4793	4228	3928	4126	4202	4788	4585	4480	4705	4306	4224	4259	4346
R166.4	WBGene00004185	pro-1	Pre-rRNA-processing protein pro-1 [Source:UniProtKB/Swiss-Prot;Acc:Q22006]	-0.292429	-7.08628	1.37767e-12	3.21739e-11	1305	1247	1269	1284	1073	999	1023	1041	1243	1209	1238	1257	1207	1196	1179	1131
F22D3.1	WBGene00000459	ceh-38	Homeobox protein ceh-38 [Source:UniProtKB/Swiss-Prot;Acc:Q19720]	-0.177237	-7.07884	1.45365e-12	3.38999e-11	5068	4977	4867	5095	4419	4347	4456	4450	5020	4991	4910	4873	4995	5013	4814	4827
T12G3.2	WBGene00011738	T12G3.2	NULL	0.384273	7.07135	1.53431e-12	3.57298e-11	1818	1941	2170	1960	2493	2732	2639	2593	1858	1934	2170	1942	2484	2399	2617	2276
ZK546.1	WBGene00006997	zyg-12	Zygote defective protein 12 [Source:UniProtKB/Swiss-Prot;Acc:Q23529]	-0.168875	-7.07007	1.54852e-12	3.60092e-11	6266	6476	6312	6174	5620	5601	5556	5644	6420	6445	6108	6263	6102	6227	6100	6242
K01C8.9	WBGene00003821	nst-1	Guanine nucleotide-binding protein-like 3 homolog [Source:UniProtKB/Swiss-Prot;Acc:Q21086]	-0.207781	-7.06283	1.63142e-12	3.78829e-11	7283	7220	6883	6785	6254	6197	5946	5947	7183	6990	6909	6912	6896	7103	6722	6882
F47B10.1	WBGene00009812	suca-1	Succinate--CoA ligase [ADP-forming] subunit beta, mitochondrial [Source:UniProtKB/Swiss-Prot;Acc:P53588]	0.420034	7.06241	1.63641e-12	3.79446e-11	4282	4154	4336	4253	5611	5228	5596	6853	4206	4386	4283	4201	5129	6025	5850	5328
Y79H2A.11	WBGene00006993	zyg-8	Serine/threonine-protein kinase zyg-8 [Source:UniProtKB/Swiss-Prot;Acc:Q95QC4]	-0.268167	-7.06078	1.65573e-12	3.83381e-11	2605	2452	2444	2445	2169	2010	2036	1993	2467	2443	2411	2538	2345	2307	2167	2335
ZK1290.8	WBGene00006956	wrt-10	WaRThog (Hedgehog-like family) [Source:UniProtKB/TrEMBL;Acc:Q09635]	0.784758	7.05068	1.78049e-12	4.11685e-11	34	31	64	57	166	162	234	255	44	40	124	58	122	111	194	142
K03D10.1	WBGene00002181	kal-1	KALlmann syndrome homolog [Source:UniProtKB/TrEMBL;Acc:G5EDX1]	0.651173	7.05044	1.78348e-12	4.11791e-11	181	183	221	201	314	333	377	348	173	194	250	217	302	281	338	354
C41D11.1	WBGene00016561	eri-6	Enhanced RNAI (RNA interference) [Source:UniProtKB/TrEMBL;Acc:G4RZ35]	0.531379	7.04688	1.82974e-12	4.21876e-11	471	390	458	448	668	757	602	653	475	453	516	467	413	440	491	405
K09E3.7	WBGene00019578	K09E3.7	NULL	-0.401169	-7.04419	1.8654e-12	4.2949e-11	585	631	596	594	436	454	458	440	576	609	554	598	537	536	548	517
Y41G9A.10	WBGene00044901	Y41G9A.10	NULL	0.846123	7.03609	1.9771e-12	4.54565e-11	99	114	91	64	250	254	237	191	70	96	75	41	92	90	83	89
Y53G8AR.7	WBGene00021814	Y53G8AR.7	NULL	0.538386	7.0341	2.00547e-12	4.60438e-11	230	225	263	246	354	353	386	374	256	309	294	268	302	272	281	283
F55H2.6	WBGene00000550	clu-1	Clustered mitochondria protein homolog [Source:UniProtKB/Swiss-Prot;Acc:P34466]	-0.160847	-7.02889	2.08188e-12	4.7731e-11	14869	15087	14977	14473	13455	13389	13438	12782	15041	15332	14504	15026	14861	14950	14750	14636
Y105E8A.14	WBGene00013674	Y105E8A.14	NULL	-0.335458	-7.02801	2.09494e-12	4.79629e-11	2091	2008	1862	2034	1646	1658	1467	1503	2122	1968	1975	1905	1923	1937	1973	1850
W05F2.4	WBGene00021036	W05F2.4	NULL	0.455729	7.01934	2.22912e-12	5.09633e-11	1159	1045	1038	990	1485	1498	1575	1419	1119	1159	1033	916	1359	1261	1402	1192
F53F4.11	WBGene00009993	F53F4.11	NULL	-0.248148	-7.0124	2.34258e-12	5.34823e-11	4471	4340	4247	4068	3700	3641	3387	3645	4382	4209	4149	4337	4255	4150	4055	4043
C18C4.7	WBGene00015968	C18C4.7	NULL	0.32539	7.00833	2.41172e-12	5.49838e-11	965	922	933	983	1152	1203	1233	1226	946	901	1005	987	1067	1033	1118	1086
C48B4.4	WBGene00000421	ced-7	ABC transporter ced-7 [Source:UniProtKB/Swiss-Prot;Acc:P34358]	-0.184725	-7.00666	2.44069e-12	5.55665e-11	9083	9258	9454	9635	8426	8042	8331	8044	9159	9505	9297	9731	9042	9050	9199	8896
T20F5.2	WBGene00003950	pbs-4	Proteasome subunit beta type-2 [Source:UniProtKB/Swiss-Prot;Acc:P91477]	-0.198129	-7.00323	2.50134e-12	5.68679e-11	4943	4878	4730	4741	4275	4272	3988	4265	4821	4688	4632	4674	4598	4597	4500	4614
F25B5.2	WBGene00017774	nop-1	Pseudocleavage protein nop-1 [Source:UniProtKB/Swiss-Prot;Acc:Q09314]	-0.203078	-7.00208	2.52183e-12	5.72539e-11	5542	5540	5228	5483	4841	4729	4598	4730	5518	5513	5193	5530	5056	5295	5204	5213
C24B5.4	WBGene00016046	C24B5.4	NULL	0.680315	6.99869	2.5836e-12	5.85748e-11	108	129	128	125	231	218	240	200	135	139	181	179	155	161	144	169
Y66D12A.5	WBGene00013431	ceh-92	C. Elegans Homeobox [Source:UniProtKB/TrEMBL;Acc:Q95Q08]	-0.335819	-6.99621	2.62975e-12	5.95382e-11	1912	2108	1858	1973	1665	1581	1472	1432	1996	1926	2030	1881	1628	1651	1612	1660
F49D11.1	WBGene00018625	prp-17	Yeast PRP (Splicing factor) related [Source:UniProtKB/TrEMBL;Acc:O44729]	-0.2591	-6.99186	2.71274e-12	6.13321e-11	3567	3635	3397	3621	3144	3039	2773	2871	3740	3557	3583	3642	3459	3391	3493	3395
K08F11.3	WBGene00019543	cif-1	COP9/Signalosome and eIF3 complex-shared subunit 1 [Source:UniProtKB/Swiss-Prot;Acc:Q94261]	-0.206713	-6.99131	2.72325e-12	6.14843e-11	6585	6446	6089	6088	5417	5511	5478	5404	6311	6149	5982	6102	5925	6165	5847	5919
Y54E5A.1	WBGene00013197	ttm-5	Putative sphingolipid delta(4)-desaturase/C4-monooxygenase [Source:UniProtKB/Swiss-Prot;Acc:G5EC63]	0.61387	6.98385	2.87193e-12	6.47515e-11	148	129	151	166	250	249	255	233	154	154	186	160	216	210	236	239
K10B3.8	WBGene00001684	gpd-2	Glyceraldehyde-3-phosphate dehydrogenase 2 [Source:UniProtKB/Swiss-Prot;Acc:P17329]	0.309299	6.97427	3.07458e-12	6.92247e-11	7934	8200	8533	7377	10256	10104	9893	9779	7944	8058	8847	7812	8382	8699	8346	7741
F11C1.6	WBGene00003623	nhr-25	Nuclear hormone receptor family member nhr-25 [Source:UniProtKB/Swiss-Prot;Acc:Q19345]	0.800859	6.97081	3.15129e-12	7.08541e-11	98	73	122	117	188	289	269	275	71	86	145	102	196	217	221	218
C46A5.1	WBGene00016698	C46A5.1	NULL	0.883046	6.96998	3.16988e-12	7.11738e-11	6	11	4	2	42	37	64	59	6	5	8	4	4	9	7	3
W08F4.8	WBGene00021097	cdc-37	Probable Hsp90 co-chaperone cdc37 [Source:UniProtKB/Swiss-Prot;Acc:O02108]	-0.223658	-6.96922	3.187e-12	7.14598e-11	4812	4792	4423	4725	4032	4072	4012	3905	4796	4946	4550	4845	4615	4752	4618	4547
Y71H2AM.19	WBGene00002244	laf-1	ATP-dependent RNA helicase laf-1 [Source:UniProtKB/Swiss-Prot;Acc:D0PV95]	-0.204423	-6.96778	3.21979e-12	7.20959e-11	11345	10784	11329	11649	9786	9721	9363	10194	10948	11205	11350	11627	10933	10608	10767	10897
Y71G12B.8	WBGene00022148	ddx-27	DEAD boX helicase homolog [Source:UniProtKB/TrEMBL;Acc:Q95XM9]	-0.271756	-6.96428	3.30083e-12	7.38092e-11	2962	2954	2964	3238	2505	2517	2363	2601	3004	3019	3160	3050	3168	3008	3144	2940
C14F11.1	WBGene00015778	got-2.2	Aspartate aminotransferase [Source:UniProtKB/TrEMBL;Acc:Q17994]	0.199805	6.96341	3.32124e-12	7.41637e-11	5250	5246	5042	4930	5989	6002	5817	5763	5116	5184	5279	5296	5790	5779	5459	5597
F53A2.7	WBGene00009952	acaa-2	ACetyl-CoA Acyltransferase 2 homolog [Source:UniProtKB/TrEMBL;Acc:O45552]	-0.255531	-6.95933	3.41887e-12	7.62395e-11	6169	6238	6107	5911	5259	5106	5160	4832	6143	6098	6183	5666	5559	5821	5751	5270
M117.2	WBGene00003920	par-5	14-3-3-like protein 1 [Source:UniProtKB/Swiss-Prot;Acc:P41932]	-0.18933	-6.95688	3.47886e-12	7.74711e-11	25541	24622	23624	24350	21785	22223	21335	20576	24792	23731	24004	24267	23286	23583	23025	23827
F10E7.5	WBGene00017347	F10E7.5	Ribosome assembly factor mrt4 [Source:UniProtKB/TrEMBL;Acc:Q19302]	-0.214003	-6.95623	3.4949e-12	7.77223e-11	3178	3088	3069	2993	2694	2663	2673	2567	3094	2966	2925	2943	2866	2841	2804	2755
Y43F4A.3	WBGene00012798	Y43F4A.3	NULL	0.887124	6.95454	3.53714e-12	7.85544e-11	1	2	4	0	50	21	62	50	3	7	4	5	3	2	1	1
F40B1.1	WBGene00018223	bath-13	BTB and MATH domain containing [Source:UniProtKB/TrEMBL;Acc:O76568]	0.850059	6.95399	3.55086e-12	7.87517e-11	10	11	14	9	59	58	54	48	12	21	20	24	13	12	30	15
W02D9.3	WBGene00012209	hmg-20	HMG [Source:UniProtKB/TrEMBL;Acc:Q9XVG8]	-0.416137	-6.95371	3.558e-12	7.88028e-11	1098	1059	909	1027	772	770	781	679	1045	1067	946	1023	819	876	813	874
LLC1.1	WBGene00006606	tra-3	Calpain-5 [Source:UniProtKB/Swiss-Prot;Acc:Q22036]	0.458814	6.95093	3.62898e-12	8.0266e-11	1694	1678	1451	1602	2380	2304	2031	2405	1761	1725	1653	1908	2346	2388	2576	2009
B0546.4	WBGene00015251	B0546.4	Protein yippee-like B0546.4 [Source:UniProtKB/Swiss-Prot;Acc:O44440]	-0.533868	-6.95025	3.64636e-12	8.0541e-11	498	475	399	509	302	344	307	281	507	504	433	509	433	409	402	388
F22H10.6	WBGene00017730	F22H10.6	NULL	-0.535976	-6.94919	3.67397e-12	8.08224e-11	345	355	346	337	206	215	238	249	327	292	333	337	220	240	242	214
T06D8.1	WBGene00011522	srap-1	Serine Rich Adhesion Protein-like [Source:UniProtKB/TrEMBL;Acc:G5EDB1]	-0.437535	-6.94935	3.66971e-12	8.08224e-11	3719	3712	4254	3701	2679	3209	2730	2446	4033	3862	4267	3870	3321	3161	3498	3006
T24C4.6	WBGene00020762	zer-1	Zyg eleven-related protein 1 [Source:UniProtKB/Swiss-Prot;Acc:Q2WF59]	-0.155578	-6.94952	3.66526e-12	8.08224e-11	8225	8175	8093	8035	7437	7320	7131	7289	8097	8283	8069	8092	7935	8223	7791	7968
Y56A3A.20	WBGene00000369	ccf-1	CCR4-NOT transcription complex subunit 7 [Source:UniProtKB/Swiss-Prot;Acc:Q17345]	-0.205674	-6.94639	3.74743e-12	8.23274e-11	4751	4791	4408	4674	4072	3941	4029	4082	4607	4857	4677	4579	4600	4492	4551	4612
Y37D8A.9	WBGene00003406	mrg-1	MRG (Mortality factor-Related Gene) related [Source:UniProtKB/TrEMBL;Acc:A7DTF0]	-0.214152	-6.94427	3.80421e-12	8.34622e-11	5909	5827	5653	5641	5054	5011	4803	4943	5688	5512	5446	5874	5628	5538	5401	5809
F46C8.3	WBGene00018485	F46C8.3	NULL	0.690313	6.94215	3.86179e-12	8.46116e-11	92	85	102	105	161	180	184	187	96	101	119	109	133	137	149	117
F14B4.3	WBGene00008781	rpoa-2	DNA-directed RNA polymerase subunit beta [Source:UniProtKB/TrEMBL;Acc:Q27493]	-0.232771	-6.9383	3.96854e-12	8.68337e-11	4813	4410	4474	4609	4004	3825	3947	3738	4772	4515	4522	4746	4626	4643	4558	4781
ZK858.1	WBGene00014115	gld-4	Poly(A) RNA polymerase gld-4 [Source:UniProtKB/Swiss-Prot;Acc:G5EFL0]	-0.174463	-6.93584	4.03827e-12	8.82411e-11	13631	13354	13014	13313	11793	11716	11739	11938	13562	13971	12906	13915	12891	13372	13222	13317
C05C8.2	WBGene00015461	krr-1	KRR1 small subunit processome component [Source:UniProtKB/TrEMBL;Acc:O16311]	-0.246053	-6.93158	4.16177e-12	9.0818e-11	2315	2268	2219	2321	1933	1904	1885	1943	2331	2216	2257	2330	2275	2234	2114	2335
C37A2.2	WBGene00004110	pqn-20	Prion-like-(Q/N-rich)-domain-bearing protein [Source:UniProtKB/TrEMBL;Acc:O01505]	-0.161932	-6.92704	4.29741e-12	9.36524e-11	11686	11764	11537	11318	10622	10550	10085	10086	11192	11640	11379	11513	11101	11205	10902	11179
F59G1.3	WBGene00006933	vps-35	Vacuolar protein sorting-associated protein 35 [Source:UniProtKB/TrEMBL;Acc:A0A2C9C3A2]	-0.23743	-6.9246	4.37224e-12	9.51561e-11	6305	5794	5784	6252	5129	4971	5204	5093	5948	6072	5610	6070	5559	5845	5680	5713
F49E2.5	WBGene00009888	F49E2.5	NULL	0.302287	6.92296	4.423e-12	9.61325e-11	3364	3203	3312	3213	3869	4088	4044	4282	3275	3286	3272	2973	3542	3631	3925	3406
Y37H2A.14	WBGene00045416	Y37H2A.14	NULL	0.824518	6.9222	4.44696e-12	9.65244e-11	66	70	59	67	142	180	174	167	51	73	64	73	52	71	60	109
M02H5.8	WBGene00019744	M02H5.8	NULL	0.676709	6.92109	4.48177e-12	9.71508e-11	604	652	560	463	1216	1091	1097	770	580	693	688	518	787	928	952	837
C05C10.6	WBGene00007333	ufd-3	Ubiquitin fusion degradation protein 3 homolog [Source:UniProtKB/Swiss-Prot;Acc:G5EES6]	-0.214029	-6.92023	4.50905e-12	9.74827e-11	11527	12433	11085	11497	10315	10064	9866	9777	11149	11372	11013	11597	10874	10981	10780	11060
K11D12.2	WBGene00004136	pqn-51	Prion-like-(Q/N-rich)-domain-bearing protein [Source:UniProtKB/TrEMBL;Acc:O44625]	-0.270717	-6.92029	4.50714e-12	9.74827e-11	5463	5220	5163	5073	4620	4161	4373	4075	5247	5312	4831	4937	5022	4948	5012	5023
Y43F4B.6	WBGene00002229	klp-19	Kinesin-like protein [Source:UniProtKB/TrEMBL;Acc:O45935]	-0.19127	-6.91726	4.60457e-12	9.94161e-11	15791	14988	15104	15841	13879	13627	13602	12832	15327	15617	15434	15962	15460	15091	15573	14924
K09F6.6	WBGene00019589	K09F6.6	NULL	0.712458	6.91532	4.66804e-12	1.00653e-10	72	88	64	106	165	185	148	156	107	109	113	99	146	148	150	153
Y48G10A.4	WBGene00013021	Y48G10A.4	NULL	-0.264093	-6.91395	4.71338e-12	1.01496e-10	2434	2446	2384	2360	2145	1931	2008	1871	2372	2432	2314	2449	2172	2179	2181	2212
T19B4.5	WBGene00020558	T19B4.5	NULL	-0.231665	-6.90727	4.94071e-12	1.06251e-10	4148	4042	3868	3984	3563	3405	3188	3470	3930	3972	3793	3853	3734	3736	3713	3766
Y66A7A.6	WBGene00001633	gly-8	Probable N-acetylgalactosaminyltransferase 8 [Source:UniProtKB/Swiss-Prot;Acc:O45293]	-0.503486	-6.90324	5.08281e-12	1.09163e-10	740	725	737	791	438	565	500	525	685	640	759	792	549	631	634	606
F20D6.4	WBGene00005648	srp-7	SeRPin; Serine or cysteine protease inhibitor [Source:UniProtKB/TrEMBL;Acc:Q6QUQ6]	-0.19084	-6.89664	5.32484e-12	1.14211e-10	4491	4630	4417	4439	3983	4052	3856	3836	4488	4341	4405	4495	4387	4451	4261	4449
B0464.1	WBGene00001094	dars-1	Aspartate--tRNA ligase, cytoplasmic [Source:UniProtKB/Swiss-Prot;Acc:Q03577]	-0.189118	-6.89426	5.41441e-12	1.15979e-10	7220	7327	6984	7149	6448	6446	5995	6235	7093	6968	7364	7248	6851	6809	6742	6726
W03F9.1	WBGene00020999	W03F9.1	Zinc finger protein ZPR1 homolog [Source:UniProtKB/Swiss-Prot;Acc:O16999]	-0.306437	-6.89366	5.43751e-12	1.16321e-10	4371	4213	3986	4344	3452	3499	3213	3410	4318	4249	3890	4416	4069	4275	3772	4081
R10E4.2	WBGene00006331	sup-26	SUPpressor [Source:UniProtKB/TrEMBL;Acc:D5MCQ8]	0.472035	6.89238	5.48678e-12	1.17222e-10	2384	2073	2430	2633	3117	3110	3777	3655	2069	2302	2590	2381	3056	3022	3214	3034
Y76A2B.1	WBGene00004075	pod-1	POD-1 [Source:UniProtKB/TrEMBL;Acc:G5EDS2]	-0.213465	-6.89143	5.52346e-12	1.17851e-10	22218	21865	21338	21486	19764	18410	18479	18087	21557	22560	21090	22075	18934	17897	17553	17947
Y66D12A.19	WBGene00013445	Y66D12A.19	NULL	-0.275988	-6.89104	5.53876e-12	1.18023e-10	1528	1584	1489	1592	1232	1286	1266	1312	1576	1553	1555	1570	1502	1518	1534	1644
F28F5.3	WBGene00017904	lim-8	LIM domain family [Source:UniProtKB/TrEMBL;Acc:Q95QI2]	0.512449	6.89054	5.55809e-12	1.1828e-10	387	368	423	425	540	603	608	640	362	380	443	413	431	421	504	449
C23H3.9	WBGene00016022	C23H3.9	NULL	0.736074	6.89032	5.56683e-12	1.18311e-10	95	79	106	96	173	199	203	180	90	91	140	108	107	107	101	89
C56G2.15	WBGene00016983	C56G2.15	NULL	-0.547875	-6.8793	6.01462e-12	1.27662e-10	272	276	302	270	192	193	166	166	255	257	278	266	247	241	229	237
C36E8.1	WBGene00007980	C36E8.1	NULL	-0.210135	-6.87518	6.1911e-12	1.31237e-10	6172	6130	6027	6207	5627	5351	5058	5110	6260	6175	6040	6141	5930	5731	5742	5800
C32F10.5	WBGene00001973	hmg-3	FACT complex subunit ssrp1-B [Source:UniProtKB/Swiss-Prot;Acc:O01683]	-0.222579	-6.87199	6.33135e-12	1.34035e-10	7597	7460	7099	7172	6469	6031	6277	6279	7437	7437	7138	7095	6911	7071	6504	6950
F10C1.2	WBGene00002053	ifb-1	Intermediate filament protein ifb-1 [Source:UniProtKB/Swiss-Prot;Acc:Q19289]	0.345417	6.87165	6.34631e-12	1.34178e-10	4245	4071	4605	4329	5226	5535	5732	5687	4016	3986	4689	4156	4669	4538	5105	4594
C09G4.1	WBGene00002043	hyl-1	Ceramide synthase hyl-1 [Source:UniProtKB/Swiss-Prot;Acc:G5ED45]	-0.227816	-6.86627	6.59001e-12	1.3915e-10	2408	2352	2334	2360	2092	1940	2070	1926	2246	2248	2278	2260	2200	2232	2199	2244
Y82E9BR.17	WBGene00022349	Y82E9BR.17	NULL	0.783485	6.85873	6.94735e-12	1.46506e-10	142	156	247	188	381	429	520	502	147	164	319	169	401	417	458	405
Y48B6A.6	WBGene00012980	efhd-1	EF HanD calcium binding protein [Source:UniProtKB/TrEMBL;Acc:Q8I0Z7]	0.468865	6.85779	6.99325e-12	1.47283e-10	494	520	486	434	666	662	674	772	447	455	427	435	566	485	581	536
F13H8.2	WBGene00017435	F13H8.2	NULL	-0.219457	-6.8494	7.41624e-12	1.5599e-10	3885	4065	4088	3977	3584	3391	3456	3258	3856	3895	4097	4019	3909	3863	4000	3907
F09E5.10	WBGene00017288	F09E5.10	NULL	0.311788	6.84456	7.67138e-12	1.61148e-10	1018	1041	1122	1051	1326	1300	1342	1318	1098	1132	1120	1112	1072	1110	1177	1018
ZK488.2	WBGene00003680	nhr-90	Nuclear hormone receptor family member nhr-90 [Source:UniProtKB/Swiss-Prot;Acc:O17025]	0.677192	6.84283	7.76411e-12	1.62886e-10	167	140	130	142	290	239	291	229	147	177	128	151	119	138	131	140
F46B6.3	WBGene00004882	smg-4	Suppressor with Morphological effect on Genitalia [Source:UniProtKB/TrEMBL;Acc:Q8WQF3]	-0.247896	-6.84065	7.88327e-12	1.65174e-10	2255	2226	2182	2154	1845	1991	1784	1785	2179	2256	2182	2251	2135	2104	2122	2090
ZK632.1	WBGene00003158	mcm-6	DNA replication licensing factor mcm-6 [Source:UniProtKB/Swiss-Prot;Acc:P34647]	-0.214972	-6.83694	8.09026e-12	1.69293e-10	12729	12490	11629	12311	11065	10483	10433	10255	12250	12240	11682	12285	11381	11407	11050	11745
ZK131.5	WBGene00001885	his-11	Histone H2B 1 [Source:UniProtKB/Swiss-Prot;Acc:P04255]	0.747737	6.83583	8.15315e-12	1.7039e-10	64	70	112	99	313	371	311	385	58	123	213	122	270	291	265	328
Y80D3A.1	WBGene00006945	wars-1	Tryptophanyl(W) Amino-acyl tRNA Synthetase; Tryptophanyl-tRNA synthetase (Cytosolic) [Source:UniProtKB/TrEMBL;Acc:G5EDY2]	-0.252266	-6.83537	8.17931e-12	1.70718e-10	3972	3714	3752	3770	3281	3191	3046	3195	3807	3861	3511	3982	3657	3626	3545	3657
W02A2.3	WBGene00004156	pqn-74	Prion-like-(Q/N-rich)-domain-bearing protein [Source:UniProtKB/TrEMBL;Acc:A0A061AKS9]	0.771557	6.82886	8.55904e-12	1.78415e-10	87	76	124	123	206	206	272	242	109	94	128	90	171	163	205	133
Y54E2A.8	WBGene00013193	Y54E2A.8	NULL	-0.298438	-6.82691	8.67626e-12	1.80628e-10	1377	1273	1315	1314	1102	1064	1046	1044	1278	1278	1212	1286	1267	1261	1202	1159
C52E12.1	WBGene00016888	C52E12.1	NULL	-0.180328	-6.82274	8.93206e-12	1.85557e-10	5378	5132	5143	5179	4710	4637	4417	4598	5242	5252	5118	5299	5014	5079	5014	4931
Y71F9AL.17	WBGene00022119	copa-1	Coatomer subunit alpha [Source:UniProtKB/TrEMBL;Acc:Q9N4H7]	-0.132687	-6.82268	8.93578e-12	1.85557e-10	12466	12160	12420	12552	11335	11420	11142	11315	12065	12589	12657	12494	12202	12193	12171	12260
C09B8.4	WBGene00015623	C09B8.4	NULL	-0.480699	-6.8177	9.25099e-12	1.91858e-10	370	544	529	175	66	62	45	42	461	410	476	182	428	376	403	142
F33H1.2	WBGene00001686	gpd-4	Glyceraldehyde-3-phosphate dehydrogenase 4 [Source:UniProtKB/Swiss-Prot;Acc:P17331]	-0.298803	-6.81329	9.53886e-12	1.97577e-10	7856	7420	7066	7813	6435	6272	6067	5541	7578	7157	7147	7378	6799	7066	6424	6978
Y57A10A.30	WBGene00002063	ife-5	Eukaryotic translation initiation factor 4E-5 [Source:UniProtKB/Swiss-Prot;Acc:P56570]	0.530091	6.81129	9.67267e-12	2.00094e-10	269	280	254	266	414	368	378	472	282	280	289	304	278	280	283	318
F46C3.3	WBGene00002037	hum-4	Heavy chain, Unconventional Myosin [Source:UniProtKB/TrEMBL;Acc:D3YT14]	0.405656	6.80874	9.8457e-12	2.03415e-10	1127	1132	1214	1267	1465	1641	1729	1572	1197	1241	1384	1154	1248	1373	1383	1382
F01F1.1	WBGene00017158	hpo-10	NULL	-0.339298	-6.80293	1.0251e-11	2.11521e-10	1832	1700	1619	1746	1340	1479	1261	1320	1645	1656	1573	1685	1632	1592	1763	1624
F34D10.4	WBGene00009374	F34D10.4	NULL	-0.334112	-6.80211	1.03101e-11	2.12471e-10	3289	3336	3118	2993	2657	2546	2515	2267	3026	3395	3006	3109	2909	2987	2753	2898
R07E5.10	WBGene00011116	pdcd-2	PDCD (Mammalian ProgrammeD Cell Death protein) homolog [Source:UniProtKB/TrEMBL;Acc:Q21826]	-0.323402	-6.80112	1.03812e-11	2.13666e-10	1194	1162	1121	1155	924	948	879	921	1095	1162	1130	1046	1135	1016	1073	1077
C36C9.1	WBGene00016485	meg-4	NULL	-0.370143	-6.79556	1.07894e-11	2.21788e-10	2125	2055	1825	2141	1651	1596	1490	1470	2014	2076	1935	2051	1579	1750	1673	1852
Y54F10BM.2	WBGene00021857	iffb-1	Eukaryotic translation initiation factor eIF5B; Initiation Factor Five B (eIF5B) [Source:UniProtKB/TrEMBL;Acc:G5EGT7]	-0.181982	-6.79313	1.09728e-11	2.25274e-10	9694	9422	9150	9564	8512	8399	7974	8421	9834	9632	9307	9542	9384	9362	9087	9137
F52D10.3	WBGene00001502	ftt-2	14-3-3-like protein 2 [Source:UniProtKB/Swiss-Prot;Acc:Q20655]	0.171316	6.79288	1.09921e-11	2.25385e-10	8724	7990	8362	8472	9431	9437	9617	9341	8105	8142	8281	8087	8642	8815	8786	8548
T05G5.3	WBGene00000405	cdk-1	Cyclin-dependent kinase 1 [Source:UniProtKB/Swiss-Prot;Acc:P34556]	-0.238103	-6.79057	1.11694e-11	2.28733e-10	6607	6684	6423	6565	5801	5688	5467	5232	6789	6409	6107	6318	6193	6262	6091	6430
F42G8.4	WBGene00004057	pmk-3	Mitogen-activated protein kinase pmk-3 [Source:UniProtKB/Swiss-Prot;Acc:O44514]	0.644288	6.78941	1.12589e-11	2.2999e-10	273	237	320	321	462	531	614	398	284	299	284	315	356	340	362	334
H06H21.3	WBGene00019162	eif-1.A	Eukaryotic Initiation Factor [Source:UniProtKB/TrEMBL;Acc:Q9TXU7]	-0.217243	-6.78948	1.12537e-11	2.2999e-10	9091	8522	8665	8915	7475	7444	7319	7962	9011	8597	8842	8895	8413	7892	8252	8565
C24B9.3	WBGene00016048	C24B9.3	NULL	-0.383169	-6.7891	1.12833e-11	2.302e-10	3432	3225	3401	3064	2477	2600	2518	2284	3730	3212	3840	3828	3354	3011	3330	2970
T28F3.5	WBGene00012131	T28F3.5	NULL	0.77418	6.7873	1.14248e-11	2.32794e-10	56	56	74	45	144	129	129	116	75	66	51	70	86	66	74	65
K08C7.3	WBGene00001328	epi-1	Laminin-like protein epi-1 [Source:UniProtKB/Swiss-Prot;Acc:Q21313]	0.572542	6.78312	1.17608e-11	2.39341e-10	5406	5405	6865	5868	8527	9725	9683	9712	5138	6116	7181	5846	8703	8584	9342	8795
ZK1086.1	WBGene00014215	obr-3	Oxysterol Binding protein (OSBP) Related [Source:UniProtKB/TrEMBL;Acc:G5EC19]	0.331875	6.78233	1.18256e-11	2.4036e-10	816	802	786	758	1047	985	992	999	749	815	771	732	846	898	841	894
F25B4.1	WBGene00017765	gcst-1	Aminomethyltransferase [Source:UniProtKB/TrEMBL;Acc:Q22968]	0.249898	6.77904	1.20975e-11	2.45275e-10	2678	2596	2709	2548	3216	3160	3131	3064	2611	2572	2722	2553	2710	2812	2915	2586
K07A1.12	WBGene00003036	lin-53	Probable histone-binding protein lin-53 [Source:UniProtKB/Swiss-Prot;Acc:P90916]	-0.213437	-6.7791	1.20928e-11	2.45275e-10	8969	8955	8735	8512	7932	7708	7447	7153	8844	8774	8361	8582	8408	8581	8149	8338
F59E12.2	WBGene00006988	zyg-1	Probable serine/threonine-protein kinase zyg-1 [Source:UniProtKB/Swiss-Prot;Acc:Q9GT24]	-0.234581	-6.77638	1.23228e-11	2.49533e-10	2903	2831	2820	2806	2512	2409	2374	2315	2920	2894	2647	2868	2681	2718	2727	2728
Y49E10.1	WBGene00004506	rpt-6	Proteasome Regulatory Particle, ATPase-like [Source:UniProtKB/TrEMBL;Acc:Q9XTT9]	-0.26571	-6.77231	1.26745e-11	2.56336e-10	5856	5705	5521	5394	4841	4796	4703	4246	5724	5741	5302	5509	5444	5445	5247	5445
F56C9.1	WBGene00001748	gsp-2	Serine/threonine-protein phosphatase PP1-beta [Source:UniProtKB/Swiss-Prot;Acc:P48727]	-0.15957	-6.76943	1.29295e-11	2.61169e-10	12539	12202	11773	11918	11052	10752	10687	10831	12196	11874	11667	11776	11819	11799	11502	11870
R06B9.6	WBGene00003246	mig-14	NULL	-0.505826	-6.76862	1.30015e-11	2.62299e-10	2015	2067	2017	2082	1499	1618	1338	1037	2043	2300	2065	2096	1920	1883	1901	1934
T23G4.3	WBGene00011959	nyn-1	NYN domain ribonuclease homolog [Source:UniProtKB/TrEMBL;Acc:O18125]	-0.368518	-6.76803	1.30551e-11	2.63054e-10	1152	1114	1043	1056	904	835	840	742	1133	1029	1076	1033	995	997	981	1018
F52D1.1	WBGene00018682	aagr-4	Acid Alpha Glucosidase Relate [Source:UniProtKB/TrEMBL;Acc:O17352]	0.504395	6.76775	1.308e-11	2.6323e-10	576	570	620	564	778	807	983	889	611	600	769	623	862	833	937	925
Y49E10.4	WBGene00013030	Y49E10.4	NULL	-0.508275	-6.76728	1.31224e-11	2.63759e-10	1933	1987	1711	1912	1409	1456	1215	976	1909	1947	1772	1911	1453	1360	1396	1442
Y49E10.15	WBGene00004919	snr-6	Probable small nuclear ribonucleoprotein E [Source:UniProtKB/Swiss-Prot;Acc:Q9XTU6]	-0.224964	-6.76293	1.35224e-11	2.71464e-10	2583	2556	2557	2593	2220	2225	2144	2187	2641	2692	2585	2535	2504	2530	2379	2610
F35H10.10	WBGene00018073	F35H10.10	CELF35-1 [Source:UniProtKB/TrEMBL;Acc:G5ECZ3]	0.371733	6.75701	1.40871e-11	2.82453e-10	1548	1441	1642	1634	2095	2046	2171	1909	1466	1480	1714	1636	1848	1746	1817	1670
C02B10.5	WBGene00015330	C02B10.5	NULL	-0.189191	-6.75615	1.41704e-11	2.83774e-10	3208	3118	3181	3253	2818	2825	2813	2703	3181	3205	3147	3200	3179	3240	3244	3329
C34F6.3	WBGene00000752	col-179	COLlagen [Source:UniProtKB/TrEMBL;Acc:O17642]	-0.389373	-6.75488	1.42958e-11	2.85934e-10	12463	12017	14324	12431	9126	10246	9365	9646	13216	12184	15084	13490	10588	9262	10066	9546
F46H5.7	WBGene00018522	F46H5.7	NULL	0.281451	6.75184	1.45985e-11	2.9163e-10	2750	2594	2875	2640	3260	3468	3405	3143	2651	2735	2845	2742	3127	2987	3279	2979
F54D11.2	WBGene00018812	sumv-2	NULL	-0.218996	-6.75048	1.47356e-11	2.94009e-10	7287	7292	6922	6792	6318	5933	6090	5888	6976	7342	6838	6811	6721	6806	6796	6563
B0496.3	WBGene00006814	unc-82	NULL	0.515341	6.74988	1.47967e-11	2.94868e-10	651	729	765	725	978	981	1254	1086	636	721	737	689	866	835	913	718
F58A4.3	WBGene00001831	hcp-3	Histone H3-like centromeric protein hcp-3 [Source:UniProtKB/Swiss-Prot;Acc:P34470]	-0.269671	-6.7436	1.54514e-11	3.07538e-10	3130	3071	3057	2980	2616	2666	2397	2415	2988	2949	2853	3177	2929	3070	2958	3077
Y82E9BR.18	WBGene00022350	Y82E9BR.18	NULL	-0.265588	-6.74211	1.56099e-11	3.10313e-10	3041	2960	2840	2922	2601	2326	2442	2350	2908	2959	2692	2798	2692	2655	2640	2567
F31C3.2	WBGene00009284	F31C3.2	NULL	-0.202256	-6.74093	1.57373e-11	3.12466e-10	4398	4205	4404	4327	3897	3798	3746	3568	4237	4253	4291	4268	4121	4103	4250	3986
F07A11.3	WBGene00003791	npp-5	Nuclear pore complex protein 5 [Source:UniProtKB/Swiss-Prot;Acc:Q19131]	-0.216059	-6.73694	1.61754e-11	3.20774e-10	4651	4559	4303	4464	4016	3928	3746	3746	4585	4457	4278	4483	4255	4180	4168	4238
Y67H2A.8	WBGene00001393	fat-1	Omega-3 fatty acid desaturase fat-1 [Source:UniProtKB/Swiss-Prot;Acc:Q9NEQ0]	-0.255707	-6.72718	1.72981e-11	3.4262e-10	10128	10071	9266	9006	8407	8146	7695	7823	10618	10189	10215	9903	8682	8761	8682	9007
C47A10.5	WBGene00008127	ddo-1	D-aspartate oxidase 1 [Source:UniProtKB/Swiss-Prot;Acc:O45307]	0.621038	6.72658	1.73696e-11	3.43619e-10	158	179	175	174	304	291	272	298	215	225	151	219	227	240	198	199
T02E1.3	WBGene00011376	gla-3	NULL	-0.253907	-6.72256	1.78559e-11	3.52812e-10	6833	6679	6223	6495	5833	5525	5435	5090	6573	6502	6293	6670	6108	6105	5985	6350
F52H3.1	WBGene00002497	let-268	Multifunctional procollagen lysine hydroxylase and glycosyltransferase Procollagen-lysine,2-oxoglutarate 5-dioxygenase Procollagen glycosyltransferase [Source:UniProtKB/Swiss-Prot;Acc:Q20679]	0.498546	6.71838	1.83758e-11	3.62643e-10	326	346	396	347	502	504	541	536	339	362	428	396	436	399	476	432
C49C3.9	WBGene00008199	C49C3.9	NULL	0.520494	6.7165	1.86139e-11	3.66899e-10	376	459	345	411	633	597	591	583	374	419	345	393	422	489	450	517
F56H1.7	WBGene00045483	oxy-5	NULL	-0.248459	-6.71264	1.91133e-11	3.75834e-10	1754	1878	1744	1843	1563	1496	1496	1491	1801	1841	1781	1809	1697	1652	1647	1613
T01G9.4	WBGene00003788	npp-2	Nuclear pore complex protein Nup85 [Source:UniProtKB/TrEMBL;Acc:Q22078]	-0.219404	-6.71272	1.9103e-11	3.75834e-10	5336	5452	5178	5045	4662	4572	4466	4288	5233	5263	5132	5054	5084	5167	4823	5053
Y67D2.4	WBGene00022054	Y67D2.4	NULL	-0.44106	-6.71132	1.9287e-11	3.78792e-10	477	516	488	465	368	326	357	335	495	534	511	468	489	481	484	441
F53H4.2	WBGene00010007	F53H4.2	NULL	0.336815	6.7111	1.93164e-11	3.78914e-10	1440	1635	1714	1626	2103	1990	2155	1928	1627	1738	1767	1623	1939	1997	2021	1895
Y39C12A.8	WBGene00001044	dnj-26	DNaJ domain (Prokaryotic heat shock protein) [Source:UniProtKB/TrEMBL;Acc:Q9U2L4]	-0.53532	-6.71028	1.94257e-11	3.806e-10	702	753	707	753	532	524	491	341	780	733	738	778	698	655	647	677
F37B4.7	WBGene00018138	folt-2	Folate-like transporter 2 [Source:UniProtKB/Swiss-Prot;Acc:O45166]	-0.358868	-6.70715	1.98468e-11	3.87917e-10	13443	13818	14718	12493	10520	10558	10533	10238	13661	12887	14603	12402	14778	13756	14529	12353
T06E4.1	WBGene00001830	hcp-2	HoloCentric chromosome binding Protein [Source:UniProtKB/TrEMBL;Acc:Q22257]	-0.17202	-6.70732	1.98233e-11	3.87917e-10	7874	7718	7868	7890	7072	6996	7043	6653	7854	8047	7977	8107	7816	7375	7372	7496
F21A3.5	WBGene00008995	prde-1	piRNA biogenesis factor prde-1 [Source:UniProtKB/Swiss-Prot;Acc:O17828]	-0.381297	-6.70237	2.05068e-11	4.00337e-10	798	730	739	709	544	603	565	537	754	769	761	731	662	613	590	597
Y54E10A.16	WBGene00021834	mab-31	NULL	0.368481	6.69981	2.08691e-11	4.06922e-10	559	585	646	573	741	772	787	793	588	598	627	568	602	599	621	627
W02D9.4	WBGene00012210	W02D9.4	NULL	-0.493334	-6.69424	2.16789e-11	4.22207e-10	492	490	475	530	368	337	354	284	476	446	468	430	472	394	415	444
F40F4.3	WBGene00002253	lbp-1	Fatty acid-binding protein homolog 1 [Source:UniProtKB/Swiss-Prot;Acc:Q20223]	0.515466	6.69226	2.19755e-11	4.27473e-10	830	914	1077	972	1247	1419	1521	1510	874	967	1163	990	1258	1300	1292	1135
F55H2.5	WBGene00010131	F55H2.5	Putative cytochrome b561 [Source:UniProtKB/Swiss-Prot;Acc:P34465]	-0.311498	-6.69055	2.22329e-11	4.31964e-10	908	894	941	934	735	732	733	730	843	846	854	837	818	810	775	849
E01A2.2	WBGene00017085	E01A2.2	Serrate RNA effector molecule homolog [Source:UniProtKB/Swiss-Prot;Acc:Q966L5]	-0.194793	-6.68993	2.23284e-11	4.33303e-10	8587	8242	8278	8420	7383	7396	6937	7531	8200	8289	8021	8497	7835	7803	7604	8096
ZK829.5	WBGene00006555	tbx-36	Putative T-box protein 36 [Source:UniProtKB/Swiss-Prot;Acc:Q23622]	-0.408554	-6.68841	2.25601e-11	4.3728e-10	542	524	511	528	402	368	401	374	525	476	534	542	504	501	502	486
Y41D4B.11	WBGene00021514	Y41D4B.11	NULL	-0.308025	-6.68355	2.33219e-11	4.51508e-10	1881	1827	1823	1735	1452	1415	1347	1615	1846	1875	1799	1739	1690	1682	1681	1705
F07B7.1	WBGene00017185	F07B7.1	NULL	0.401254	6.67949	2.39777e-11	4.63655e-10	14	0	11	7	429	356	499	625	0	0	0	8	4	9	8	7
T07H8.6	WBGene00004229	ptr-15	PaTched Related family [Source:UniProtKB/TrEMBL;Acc:O61894]	0.826168	6.67361	2.49582e-11	4.82041e-10	29	37	37	34	78	81	118	125	31	42	49	26	35	35	43	43
K06G5.1	WBGene00010605	K06G5.1	NULL	0.311627	6.67088	2.54272e-11	4.90518e-10	4569	4669	4458	5060	5799	6061	6022	5616	4779	4971	5116	5450	5008	5166	5299	5721
T22G5.6	WBGene00002260	lbp-8	Lipid Binding Protein [Source:UniProtKB/TrEMBL;Acc:O02324]	0.828131	6.66924	2.57124e-11	4.95434e-10	24	12	21	16	94	80	79	48	18	17	30	11	30	20	33	26
C49A9.3	WBGene00016757	C49A9.3	NULL	0.697325	6.66751	2.60174e-11	5.00721e-10	96	89	68	92	176	193	154	154	121	113	86	109	154	137	134	120
M01A10.1	WBGene00019692	fubl-4	FUBp (FUBP) Like [Source:UniProtKB/TrEMBL;Acc:P91393]	-0.27242	-6.66394	2.66585e-11	5.12453e-10	1858	1980	1882	1854	1606	1646	1520	1459	1849	1896	1769	1829	1696	1700	1627	1699
F33G12.5	WBGene00018017	golg-2	GOLGi associated coiled-coil protein homolog [Source:UniProtKB/TrEMBL;Acc:Q19989]	-0.200301	-6.66246	2.69274e-11	5.17013e-10	5036	4816	4820	4866	4430	4132	4275	4111	4879	4971	4823	4883	4886	4753	4558	4727
T26C12.1	WBGene00020831	T26C12.1	Acetolactate synthase-like protein [Source:UniProtKB/Swiss-Prot;Acc:O61856]	-0.182806	-6.66108	2.71827e-11	5.213e-10	4207	4095	3948	4016	3690	3487	3575	3552	4014	4071	4013	4074	3790	3869	3837	3770
Y66A7A.5	WBGene00013425	ceh-91	C. Elegans Homeobox [Source:UniProtKB/TrEMBL;Acc:Q7K6J1]	-0.407371	-6.65704	2.79393e-11	5.3518e-10	744	753	699	663	563	482	539	520	738	725	730	667	596	550	615	597
F23D12.11	WBGene00194674	F23D12.11	NULL	-0.383387	-6.65482	2.83649e-11	5.42695e-10	1701	1828	1987	2091	1447	1346	1533	1382	1890	1875	2019	2006	1807	1826	1875	2035
T27D12.4	WBGene00003979	pes-5	Patterned Expression Site [Source:UniProtKB/TrEMBL;Acc:F9UKU6]	-0.486288	-6.65275	2.87662e-11	5.49728e-10	580	591	538	527	443	388	335	363	504	526	557	513	442	501	490	480
T16G12.4	WBGene00011805	T16G12.4	NULL	0.52471	6.65256	2.88037e-11	5.498e-10	334	396	449	418	571	582	608	654	423	463	471	385	422	384	382	357
F19C7.1	WBGene00017591	F19C7.1	NULL	0.243132	6.65053	2.92035e-11	5.5678e-10	3742	3732	3455	3674	4470	4461	4314	4120	3546	3394	3624	3566	3461	3679	3754	3736
T26A5.2	WBGene00020819	T26A5.2	NULL	-0.250833	-6.64693	2.99267e-11	5.69901e-10	2758	2601	2602	2585	2368	2126	2131	2188	2562	2629	2545	2661	2568	2500	2483	2459
Y105E8A.4	WBGene00001156	ech-7	Enoyl-CoA Hydratase [Source:UniProtKB/TrEMBL;Acc:Q9NEZ8]	0.334347	6.64607	3.01022e-11	5.72574e-10	1887	1767	1805	1700	2265	2474	2256	2146	2012	1941	1993	2137	2336	2068	2044	2089
C18D11.1	WBGene00007679	C18D11.1	NULL	0.559978	6.64497	3.03278e-11	5.76193e-10	261	263	295	295	368	424	459	513	268	268	303	285	361	354	402	344
Y54E5A.4	WBGene00003790	npp-4	Nuclear Pore complex Protein [Source:UniProtKB/TrEMBL;Acc:Q9XWK3]	-0.214754	-6.64402	3.05237e-11	5.7924e-10	2823	2752	2913	2848	2460	2474	2456	2335	2819	2849	2787	2861	2784	2617	2681	2808
F33H1.4	WBGene00009365	F33H1.4	NULL	-0.201105	-6.64147	3.10573e-11	5.8868e-10	9724	9389	9374	9888	8593	8539	8123	8040	9605	9936	9605	10005	9133	8785	8766	9351
F20D1.1	WBGene00008973	F20D1.1	NULL	0.519327	6.64055	3.1251e-11	5.91664e-10	965	956	987	905	1309	1186	1453	1816	970	1051	983	980	996	1079	1059	1033
F29C4.6	WBGene00017928	tut-1	Cytoplasmic tRNA 2-thiolation protein 1 [Source:UniProtKB/Swiss-Prot;Acc:O76365]	-0.269459	-6.63774	3.18529e-11	6.0236e-10	1425	1495	1396	1428	1185	1226	1176	1155	1461	1436	1488	1416	1342	1290	1395	1302
ZK546.14	WBGene00022765	ZK546.14	NULL	-0.25761	-6.63742	3.19227e-11	6.02981e-10	4649	4414	4142	4217	3759	3631	3413	3708	4523	4339	4184	4262	4147	4014	4089	4135
C50C3.1	WBGene00016799	C50C3.1	NULL	-0.312162	-6.63421	3.26256e-11	6.14832e-10	2000	1927	1899	1994	1564	1693	1612	1366	1927	1890	1836	1931	1783	1803	1828	1764
F53F4.12	WBGene00009994	F53F4.12	NULL	-0.32945	-6.63423	3.26208e-11	6.14832e-10	1127	1106	1096	1037	927	869	850	781	1002	1033	959	1017	1010	1018	1005	997
F45C12.15	WBGene00018446	ceh-83	C. Elegans Homeobox [Source:UniProtKB/TrEMBL;Acc:O16749]	-0.359202	-6.63294	3.29064e-11	6.19407e-10	940	922	907	919	737	710	655	733	946	852	931	846	818	864	778	852
W06H3.3	WBGene00012316	ctps-1	CTP synthase [Source:UniProtKB/TrEMBL;Acc:G5EC98]	-0.204453	-6.63227	3.30568e-11	6.21521e-10	6054	5845	5978	6261	5274	5304	4970	5356	5819	6021	6228	6201	5768	5742	5613	5632
B0205.3	WBGene00004466	rpn-10	26S proteasome non-ATPase regulatory subunit 4 [Source:UniProtKB/Swiss-Prot;Acc:O61742]	-0.189675	-6.63165	3.31954e-11	6.23408e-10	4725	4673	4483	4565	4088	4167	3983	3913	4674	4554	4539	4647	4509	4374	4282	4517
R06C7.1	WBGene00011061	wago-1	Argonaute protein wago-1 [Source:UniProtKB/Swiss-Prot;Acc:Q21770]	-0.193575	-6.62909	3.37768e-11	6.33596e-10	33353	33565	31598	32328	30096	29025	27849	27193	32684	32865	32017	32855	30241	30072	29118	30262
F46B6.5	WBGene00009770	F46B6.5	NULL	-0.201893	-6.62784	3.40642e-11	6.38253e-10	6255	6006	5947	5833	5377	5210	5111	5155	6120	6041	5597	5989	5446	5523	5422	5523
F19F10.9	WBGene00017605	F19F10.9	NULL	-0.213627	-6.62691	3.42775e-11	6.41513e-10	5506	5199	5202	5152	4497	4447	4386	4798	5355	5230	5044	5336	5228	5052	5040	5099
T19B10.2	WBGene00011831	T19B10.2	NULL	0.581919	6.62486	3.47574e-11	6.49749e-10	430	408	473	491	666	727	819	709	366	434	524	364	567	552	675	609
M04C3.1	WBGene00010850	M04C3.1	NULL	0.385655	6.61932	3.60866e-11	6.73823e-10	568	531	582	560	731	806	741	702	543	532	602	517	595	622	628	629
T20F5.7	WBGene00020629	T20F5.7	NULL	-0.257386	-6.61331	3.75829e-11	7.00961e-10	2170	2093	2047	2148	1837	1655	1719	1827	2124	1990	2028	2078	2095	2001	2020	2088
T20G5.11	WBGene00004326	rde-4	RNA interference promoting factor [Source:UniProtKB/TrEMBL;Acc:G5EBF5]	-0.234937	-6.61286	3.76961e-11	7.02268e-10	4136	4147	4035	3911	3650	3495	3302	3282	4160	3926	3933	3952	3981	3870	3903	4019
T19H12.9	WBGene00020592	ugt-12	UDP-GlucuronosylTransferase [Source:UniProtKB/TrEMBL;Acc:O01614]	0.439927	6.60997	3.84401e-11	7.1531e-10	2044	2079	2076	1810	3060	2965	2785	2371	2050	2140	1960	1770	1980	2041	1838	1835
F43E2.8	WBGene00002008	hsp-4	Endoplasmic reticulum chaperone BiP homolog [Source:UniProtKB/Swiss-Prot;Acc:P20163]	-0.236207	-6.60793	3.89731e-11	7.24402e-10	15769	15259	14495	14765	13398	12934	12608	12034	15171	14734	14300	14954	15404	14913	14104	14494
F19H6.4	WBGene00008959	F19H6.4	NULL	0.383096	6.60691	3.92429e-11	7.28586e-10	617	642	555	597	831	802	758	823	643	596	591	654	735	776	707	789
C14A4.14	WBGene00007564	mrps-22	Mitochondrial Ribosomal Protein, Small [Source:UniProtKB/TrEMBL;Acc:Q9U3Q0]	-0.247942	-6.60264	4.03899e-11	7.49028e-10	1965	2042	1907	1865	1583	1672	1617	1665	2040	2007	2041	1964	1866	1895	1922	1989
F18E2.3	WBGene00004738	scc-3	Cohesin subunit scc-3 [Source:UniProtKB/Swiss-Prot;Acc:Q19555]	-0.175542	-6.60199	4.05678e-11	7.51472e-10	8282	8593	8289	8273	7686	7253	7377	7226	8314	8288	8206	8398	8038	8475	7969	8326
R03G8.6	WBGene00011000	R03G8.6	Aminopeptidase [Source:UniProtKB/TrEMBL;Acc:Q9XVV9]	-0.328166	-6.60111	4.0809e-11	7.55082e-10	1503	1559	1567	1593	1199	1247	1249	1203	1344	1266	1493	1412	1426	1324	1317	1237
F22B5.2	WBGene00001230	eif-3.G	Eukaryotic translation initiation factor 3 subunit G [Source:UniProtKB/Swiss-Prot;Acc:Q19706]	-0.204942	-6.59598	4.22469e-11	7.80801e-10	3373	3386	3108	3393	2839	2865	2856	2934	3286	3221	3179	3292	3118	3136	3090	3191
Y54H5A.1	WBGene00021899	Y54H5A.1	NULL	-0.246043	-6.59411	4.27818e-11	7.89791e-10	4342	4258	3907	3951	3510	3563	3308	3452	4233	4144	4053	4245	3917	4131	3872	3920
B0334.5	WBGene00007145	B0334.5	NULL	-0.280977	-6.59144	4.35586e-11	8.03222e-10	2022	1979	1795	1969	1597	1576	1623	1555	2092	1898	1893	1953	1753	1825	1834	1856
ZK381.4	WBGene00003992	pgl-1	Guanyl-specific ribonuclease pgl-1 [Source:UniProtKB/Swiss-Prot;Acc:Q9TZQ3]	-0.194166	-6.58453	4.56318e-11	8.40502e-10	15151	14640	14183	14093	13153	12990	12495	12004	14610	14369	14419	14975	13842	13578	13723	13742
C43H8.2	WBGene00016622	mafr-1	Repressor of RNA polymerase III transcription MAF1 [Source:UniProtKB/TrEMBL;Acc:Q9TZN2]	-0.325105	-6.58074	4.68117e-11	8.60405e-10	1389	1462	1432	1384	1185	1175	1074	1033	1508	1397	1323	1373	1358	1375	1331	1296
F39B2.2	WBGene00006730	uev-1	Ubiquitin-conjugating enzyme E2 variant 1 [Source:UniProtKB/Swiss-Prot;Acc:O45495]	-0.233344	-6.58072	4.6818e-11	8.60405e-10	2667	2684	2529	2544	2308	2252	2128	2148	2604	2540	2588	2582	2457	2427	2310	2452
C27B7.9	WBGene00007765	C27B7.9	NULL	-0.523368	-6.57818	4.76232e-11	8.74217e-10	519	597	544	703	376	363	439	372	548	602	538	597	424	391	413	435
Y39E4B.2	WBGene00012715	snpc-1.2	SNAPc (Small Nuclear RNA Activating Complex) homolog [Source:UniProtKB/TrEMBL;Acc:Q9U2K7]	-0.252496	-6.57242	4.95035e-11	9.07713e-10	3541	3391	3208	3255	2963	2826	2696	2706	3337	3317	3212	3227	3173	3195	3008	3208
Y39A1A.22	WBGene00012659	Y39A1A.22	NULL	-0.246384	-6.56567	5.17997e-11	9.48749e-10	3763	3478	3540	3613	3135	3089	2811	3050	3408	3502	3384	3590	3520	3358	3343	3498
R12E2.9	WBGene00002137	inx-15	Innexin [Source:UniProtKB/TrEMBL;Acc:O61786]	0.481929	6.5634	5.25928e-11	9.61713e-10	465	424	492	408	593	698	700	612	440	459	496	535	580	527	594	566
Y46G5A.31	WBGene00001793	gsy-1	Glycogen [starch] synthase [Source:UniProtKB/Swiss-Prot;Acc:Q9U2D9]	-0.211829	-6.56331	5.26255e-11	9.61713e-10	8831	8507	8181	8893	7708	7527	7282	7107	8680	8596	8320	8676	7972	7875	7544	8036
D1046.5	WBGene00008366	tpra-1	Transmembrane protein adipocyte-associated 1 homolog [Source:UniProtKB/Swiss-Prot;Acc:Q18936]	0.638808	6.56296	5.27517e-11	9.6294e-10	182	229	203	212	332	302	381	442	207	277	223	220	240	277	281	245
M03F8.3	WBGene00019762	M03F8.3	NULL	-0.172083	-6.55888	5.42137e-11	9.8852e-10	5086	4942	4803	5171	4507	4487	4401	4332	5041	4974	5027	4936	5021	4900	4962	4925
Y54G2A.14	WBGene00021879	clec-83	C-type LECtin [Source:UniProtKB/TrEMBL;Acc:Q9N3B9]	0.380553	6.55739	5.47585e-11	9.96685e-10	763	714	766	748	999	994	1039	927	778	828	855	912	866	822	965	861
ZK858.7	WBGene00014120	ZK858.7	NULL	-0.240903	-6.55732	5.47837e-11	9.96685e-10	2332	2423	2378	2288	2044	1938	1904	2054	2360	2383	2371	2362	2138	2199	2163	2344
K05F1.5	WBGene00019407	lect-2	LECT-2; LEukocyte cell-derived ChemoTaxin 2 (LECT-2) homolog [Source:UniProtKB/TrEMBL;Acc:Q21241]	0.647468	6.54685	5.87632e-11	1.06789e-09	102	98	116	117	182	193	188	212	99	91	138	111	190	163	190	180
F01G12.5	WBGene00002280	let-2	Collagen alpha-2(IV) chain [Source:UniProtKB/Swiss-Prot;Acc:P17140]	0.232455	6.54573	5.92052e-11	1.07473e-09	23292	22471	24197	22019	26381	26970	26513	28628	23218	24730	23721	22970	26882	26609	26955	24933
T05H10.1	WBGene00011507	T05H10.1	Ubiquitin carboxyl-terminal hydrolase [Source:UniProtKB/TrEMBL;Acc:Q22240]	-0.184913	-6.5405	6.13136e-11	1.11176e-09	12521	12137	12026	12674	11205	10845	10467	10819	12493	12474	12119	13097	12029	11976	11657	12187
Y50D7A.4	WBGene00021754	hpo-29	NULL	-0.244467	-6.53713	6.27103e-11	1.13582e-09	5787	5784	5545	5639	4975	4663	4520	4969	5520	5574	5094	5637	5294	5186	5284	5565
F57A8.1	WBGene00010177	F57A8.1	NULL	0.544542	6.53392	6.40708e-11	1.15918e-09	393	353	384	414	503	552	698	652	384	426	463	407	443	446	484	494
T04F8.8	WBGene00011446	T04F8.8	NULL	-0.268917	-6.53143	6.51468e-11	1.17734e-09	3661	3256	3666	3458	2739	3022	2897	2931	3454	3280	3398	3621	3109	3070	3106	3075
R10D12.14	WBGene00011195	sao-1	Suppressor of aph-1 [Source:UniProtKB/Swiss-Prot;Acc:C6KRN1]	-0.178497	-6.52952	6.59793e-11	1.19106e-09	9256	8787	8628	8969	8013	7933	7733	7767	8827	9042	8465	8888	8689	8867	8472	8552
F08C6.4	WBGene00006063	sto-1	Stomatin-1 [Source:UniProtKB/Swiss-Prot;Acc:Q19200]	0.678304	6.52697	6.71136e-11	1.2102e-09	293	299	359	321	531	541	624	720	260	248	409	317	460	488	645	495
F58G1.1	WBGene00010263	wago-4	Piwi-like protein [Source:UniProtKB/TrEMBL;Acc:O62275]	-0.232496	-6.52358	6.8647e-11	1.23648e-09	7451	6724	6664	6872	6052	6045	5828	5570	7025	7092	6819	6945	6743	6957	6600	6915
C08H9.15	WBGene00007474	C08H9.15	NULL	0.604303	6.52091	6.98828e-11	1.25735e-09	191	196	274	238	362	368	385	384	239	211	277	224	280	293	348	280
ZK652.11	WBGene00000835	cuc-1	CU (Copper) Chaperonin; Copper chaperone [Source:UniProtKB/TrEMBL;Acc:G5EE41]	0.428655	6.51942	7.058e-11	1.26849e-09	828	888	935	879	1384	1219	1210	1057	826	878	895	886	973	983	872	867
C14B9.2	WBGene00015752	C14B9.2	Probable protein disulfide-isomerase A4 [Source:UniProtKB/Swiss-Prot;Acc:P34329]	0.454661	6.51137	7.44701e-11	1.33694e-09	920	811	978	983	1203	1421	1279	1336	868	844	1051	1042	1431	1367	1496	1381
C07G1.6	WBGene00015572	C07G1.6	NULL	0.766656	6.51102	7.46419e-11	1.33855e-09	0	3	9	3	49	57	33	40	2	1	1	2	3	9	6	3
C55A6.9	WBGene00008338	pafo-1	RNA polymerase II-associated factor 1 homolog [Source:UniProtKB/Swiss-Prot;Acc:P90783]	-0.224021	-6.51063	7.48343e-11	1.34052e-09	3674	3808	3604	3704	3264	3151	2985	3225	3751	3669	3541	3617	3583	3529	3469	3752
B0511.8	WBGene00044321	mrps-30	Mitochondrial Ribosomal Protein, Small [Source:UniProtKB/TrEMBL;Acc:O61818]	-0.24366	-6.50971	7.52946e-11	1.34729e-09	2818	2869	2673	2809	2477	2428	2247	2237	2864	2873	2745	2835	2790	2763	2789	2653
F57B9.10	WBGene00004462	rpn-6.1	Probable 26S proteasome regulatory subunit rpn-6.1 [Source:UniProtKB/Swiss-Prot;Acc:Q20938]	-0.202805	-6.50854	7.58863e-11	1.35639e-09	6841	7006	6666	6533	6030	5779	5877	5748	6858	6738	6208	6520	6319	6394	6252	6337
E04D5.1	WBGene00008480	eif-2A	Eukaryotic translation initiation factor 2A [Source:UniProtKB/Swiss-Prot;Acc:Q19052]	-0.150618	-6.50675	7.67963e-11	1.37115e-09	12540	12336	12021	12359	11333	11284	10819	10899	12164	12074	11617	12267	11625	11718	11774	11540
Y54H5A.3	WBGene00021901	rbm-42	RNA Binding Motif protein homolog [Source:UniProtKB/TrEMBL;Acc:Q9N394]	-0.25153	-6.50577	7.72952e-11	1.37854e-09	2324	2394	2225	2287	1992	2034	1861	1831	2276	2232	2267	2256	2249	2153	2141	2075
C38D4.1	WBGene00008003	enu-3.2	ENhancer of Uncoordination [Source:UniProtKB/TrEMBL;Acc:Q18507]	-0.390094	-6.50253	7.89789e-11	1.40571e-09	1631	1667	1475	1476	1291	1187	1128	1060	1586	1618	1451	1501	1662	1607	1435	1579
F21D5.1	WBGene00009006	F21D5.1	Phosphoacetylglucosamine mutase [Source:UniProtKB/TrEMBL;Acc:Q19680]	-0.235857	-6.50251	7.89909e-11	1.40571e-09	8252	8271	7717	7902	7107	6777	6696	6600	8297	8136	7554	8148	7468	7791	7186	7176
F26G5.9	WBGene00006523	tam-1	Tandem Array expression Modifier; Tandem-array-modifier protein [Source:UniProtKB/TrEMBL;Acc:G5ED20]	-0.151877	-6.50126	7.96475e-11	1.41585e-09	7547	7298	7353	7294	6743	6539	6676	6547	7404	7599	7711	7581	7305	7498	7637	7322
K07A1.8	WBGene00002070	ile-1	ERGIC-53-like protein; Intracellular LEctin [Source:UniProtKB/TrEMBL;Acc:G5EDE8]	-0.151532	-6.4997	8.0481e-11	1.42911e-09	5734	5603	5618	5753	5117	4951	5143	5207	5785	5879	5620	5783	5604	5549	5547	5595
R01H10.3	WBGene00000768	cor-1	Coronin-like protein cor-1 [Source:UniProtKB/Swiss-Prot;Acc:Q21624]	0.485307	6.49673	8.20861e-11	1.45602e-09	306	290	333	278	446	458	446	410	266	302	320	276	393	394	417	347
H27C11.1	WBGene00003687	nhr-97	Nuclear hormone receptor family member nhr-97 [Source:UniProtKB/Swiss-Prot;Acc:Q9BJK5]	0.339797	6.4945	8.3307e-11	1.47607e-09	1608	1582	1838	1741	2023	2132	2301	2214	1728	1638	1805	1620	1962	2005	2026	1835
D2092.5	WBGene00017066	maco-1	Macoilin [Source:UniProtKB/Swiss-Prot;Acc:P91193]	-0.147748	-6.48914	8.63273e-11	1.52649e-09	6773	6604	6587	6820	6143	6007	5947	6056	6742	6500	6544	6635	6417	6551	6364	6559
Y32H12A.2	WBGene00021311	thoc-5	THO Complex (Transcription factor/nuclear export) subunit [Source:UniProtKB/TrEMBL;Acc:C2BR94]	-0.255575	-6.48912	8.63399e-11	1.52649e-09	2285	2364	2221	2428	2052	1839	1950	1892	2375	2259	2357	2390	2214	2291	2188	2301
C08F11.7	WBGene00007454	C08F11.7	NULL	0.770908	6.48458	8.89794e-11	1.57146e-09	11	9	21	9	64	65	112	43	18	24	19	8	13	20	19	9
F37B1.1	WBGene00001772	gst-24	Glutathione S-Transferase [Source:UniProtKB/TrEMBL;Acc:Q93694]	0.730474	6.48195	9.05461e-11	1.59739e-09	53	63	65	51	130	122	117	119	44	62	78	57	80	70	78	70
F02E8.1	WBGene00000207	asb-2	ATP Synthase B homolog [Source:UniProtKB/TrEMBL;Acc:Q19126]	0.280099	6.47798	9.2957e-11	1.63815e-09	7358	7055	7794	6650	8511	8808	8731	9246	7507	7518	7725	7115	8432	8476	8662	7791
C14C6.2	WBGene00015756	C14C6.2	NULL	0.491837	6.47483	9.4916e-11	1.67087e-09	373	352	334	293	450	484	542	520	388	407	424	454	325	321	308	302
F16H11.5	WBGene00003635	nhr-45	Nuclear Hormone Receptor family [Source:UniProtKB/TrEMBL;Acc:Q19496]	0.458036	6.46993	9.80479e-11	1.72414e-09	332	310	308	349	441	449	459	506	304	373	335	353	382	390	388	406
F39B2.6	WBGene00004495	rps-26	40S ribosomal protein S26 [Source:UniProtKB/Swiss-Prot;Acc:O45499]	-0.226967	-6.46968	9.82094e-11	1.72512e-09	19296	17918	18421	18210	15142	15456	15076	17210	18873	18200	18322	18756	17475	17537	17510	17716
Y49A3A.1	WBGene00013024	cept-2	Choline/EthanolaminePhosphoTransferase [Source:UniProtKB/TrEMBL;Acc:G5EC25]	-0.389438	-6.46427	1.01786e-10	1.78601e-09	3611	3522	3560	3597	2879	2963	2666	2165	3502	3506	3432	3676	3299	3045	3180	3275
C14B1.1	WBGene00003962	pdi-1	Protein disulfide-isomerase 1 [Source:UniProtKB/Swiss-Prot;Acc:Q17967]	-0.155335	-6.4641	1.01906e-10	1.7862e-09	13744	13094	13286	13877	12310	12370	12002	11743	13338	12953	13235	13415	13333	13453	13550	13148
F09G2.1	WBGene00017310	F09G2.1	NULL	0.4465	6.46131	1.038e-10	1.81744e-09	433	484	431	374	620	605	587	617	420	446	472	418	426	483	457	490
F40F8.5	WBGene00009578	F40F8.5	NULL	-0.297558	-6.45719	1.06664e-10	1.86359e-09	3363	3310	3359	2957	2628	2631	2648	2570	3332	3566	3177	3213	2432	2680	2404	2564
W06D12.3	WBGene00001397	fat-5	Delta(9)-fatty-acid desaturase fat-5 [Source:UniProtKB/Swiss-Prot;Acc:G5ED44]	-0.563471	-6.45721	1.0665e-10	1.86359e-09	1040	1116	1097	1140	692	699	618	735	1089	1064	1338	1147	592	878	856	928
F14F4.3	WBGene00003411	mrp-5	NULL	0.357323	6.45441	1.08642e-10	1.89611e-09	9945	10100	10211	8119	12738	12768	12681	11752	9781	10472	9810	9275	10182	11294	10259	10299
Y39G10AR.7	WBGene00021465	ekl-7	NULL	-0.283191	-6.45228	1.10181e-10	1.92092e-09	2080	2006	2076	2041	1680	1679	1735	1588	2180	2012	1969	2060	2014	2089	1824	1988
F33H12.7	WBGene00045457	F33H12.7	NULL	0.817709	6.45196	1.10412e-10	1.92289e-09	27	43	25	34	128	120	85	104	24	35	13	28	37	56	25	35
Y39G8C.1	WBGene00012730	xrn-1	5'-3' exoribonuclease 1 [Source:UniProtKB/TrEMBL;Acc:Q9BHK7]	-0.161162	-6.44805	1.13295e-10	1.971e-09	6082	5773	5874	5931	5441	5195	5276	5205	5926	6087	5862	5978	5883	5825	5715	5734
T05F1.11	WBGene00011495	T05F1.11	NULL	0.781642	6.44667	1.14332e-10	1.98692e-09	23	17	25	21	62	64	66	54	36	28	29	34	25	36	33	37
T11B7.4	WBGene00001132	alp-1	ALP/Enigma encoding [Source:UniProtKB/TrEMBL;Acc:G5EFG1]	0.352725	6.43993	1.1953e-10	2.07503e-09	1547	1468	1544	1407	1939	1903	1944	1950	1548	1479	1729	1535	1927	1660	1784	1585
K07C11.4	WBGene00019477	K07C11.4	Carboxylic ester hydrolase [Source:UniProtKB/TrEMBL;Acc:Q21266]	0.611738	6.43885	1.20382e-10	2.08761e-09	217	221	259	235	340	350	471	427	250	234	304	229	320	339	391	324
Y75B8A.8	WBGene00013545	Y75B8A.8	NULL	-0.202824	-6.43493	1.2353e-10	2.13993e-09	2872	2790	2954	2976	2539	2483	2519	2488	2841	2957	2845	2782	2699	2838	2760	2792
Y57A10A.26	WBGene00013266	Y57A10A.26	NULL	0.565026	6.43018	1.27452e-10	2.20551e-09	358	344	384	434	546	596	645	642	385	338	416	331	478	439	548	389
F01F1.8	WBGene00000381	cct-6	T-complex protein 1 subunit zeta [Source:UniProtKB/Swiss-Prot;Acc:P46550]	-0.185114	-6.42702	1.30133e-10	2.24952e-09	13486	13009	12606	13308	11840	11622	11207	11342	13193	12885	12873	13647	12600	12724	12070	12829
T12A2.2	WBGene00020437	stt-3	Dolichyl-diphosphooligosaccharide--protein glycosyltransferase subunit stt-3 [Source:UniProtKB/Swiss-Prot;Acc:P46975]	-0.100477	-6.42659	1.30502e-10	2.25351e-09	14509	14433	14393	14422	13579	13465	13451	13351	14459	14357	14417	14397	13933	14134	14012	14376
C50H11.15	WBGene00016860	cyp-33C9	CYtochrome P450 family [Source:UniProtKB/TrEMBL;Acc:O16482]	0.493685	6.42572	1.31251e-10	2.26405e-09	559	571	563	396	790	787	775	734	555	547	503	494	580	619	598	602
T25B6.2	WBGene00020788	nep-22	NEPrilysin metallopeptidase family [Source:UniProtKB/TrEMBL;Acc:Q22763]	0.45419	6.42287	1.33724e-10	2.30427e-09	1895	1889	1906	1577	2628	2808	2631	2242	1536	1869	1685	1596	1674	1891	1796	1559
C36B1.8	WBGene00007975	gls-1	Germline survival defective-1 [Source:UniProtKB/Swiss-Prot;Acc:Q8I4M5]	-0.155729	-6.42001	1.36267e-10	2.3456e-09	8042	7839	7774	8077	7418	6887	7022	7109	7920	7980	8028	8019	7512	7581	7410	7553
C56C10.8	WBGene00002045	icd-1	Transcription factor BTF3 homolog [Source:UniProtKB/Swiss-Prot;Acc:Q18885]	-0.185711	-6.41893	1.37234e-10	2.35976e-09	33774	32163	31052	31732	28886	29152	27582	27334	32080	30268	31354	31710	30122	29733	29264	30347
R09A8.3	WBGene00006493	ivns-1	Influenza Virus NS1a (A) binding protein homolog [Source:UniProtKB/TrEMBL;Acc:Q21854]	-0.202115	-6.41561	1.40256e-10	2.40917e-09	3871	3769	3823	3979	3334	3410	3286	3363	4008	4041	3873	4193	3984	3841	3818	4084
H01A20.1	WBGene00003602	nhr-3	Nuclear hormone receptor family member nhr-3 [Source:UniProtKB/Swiss-Prot;Acc:Q9XTJ4]	0.530986	6.41306	1.42623e-10	2.44726e-09	282	259	298	318	407	445	488	429	263	244	268	257	332	261	313	262
C04G6.6	WBGene00015456	C04G6.6	NULL	0.677477	6.41266	1.42999e-10	2.45114e-09	165	147	161	126	310	304	268	248	146	144	161	162	130	164	188	109
T02G5.7	WBGene00020166	T02G5.7	NULL	-0.181916	-6.41013	1.45396e-10	2.4896e-09	4643	4635	4462	4401	4036	3968	3939	4030	4495	4467	4637	4402	4527	4443	4517	4274
Y43C5A.6	WBGene00004297	rad-51	DNA repair protein RAD51 homolog [Source:UniProtKB/TrEMBL;Acc:L8E822]	-0.25861	-6.40923	1.46254e-10	2.50166e-09	2663	2461	2275	2372	2042	2087	2015	1992	2385	2376	2356	2338	2303	2267	2224	2214
F07A5.3	WBGene00008542	scav-6	SCAVenger receptor (CD36 family) related [Source:UniProtKB/TrEMBL;Acc:Q19140]	0.59397	6.40615	1.49237e-10	2.55001e-09	208	190	175	225	324	334	370	297	156	196	203	197	237	236	258	301
Y47G6A.11	WBGene00003422	msh-6	MSH (MutS Homolog) family [Source:UniProtKB/TrEMBL;Acc:Q9N3T8]	-0.185785	-6.3844	1.72069e-10	2.93707e-09	9103	9081	8824	9154	8191	8088	7746	7701	8955	9264	8804	9488	8721	8668	8293	8704
Y40C5A.1	WBGene00021495	sqst-2	SeQueSTosome related [Source:UniProtKB/TrEMBL;Acc:Q9N3Z0]	0.56697	6.38164	1.75206e-10	2.98748e-09	136	139	148	152	234	218	239	228	133	160	141	129	223	213	193	187
Y54G11A.1	WBGene00013212	Y54G11A.1	NULL	-0.284222	-6.37919	1.7803e-10	3.0293e-09	2008	1982	1914	2080	1710	1606	1581	1606	1957	1989	2013	2130	1709	1757	1661	1900
ZC53.1	WBGene00022508	ZC53.1	NULL	-0.384679	-6.37929	1.77908e-10	3.0293e-09	724	657	675	730	493	530	500	576	670	671	620	689	619	586	641	641
F53F8.5	WBGene00010002	F53F8.5	NULL	-0.226405	-6.37902	1.7822e-10	3.02937e-09	3418	3169	3017	3104	2740	2643	2784	2656	3128	3107	3068	3125	2889	2948	2979	2894
F17A9.4	WBGene00017536	F17A9.4	NULL	0.443293	6.37772	1.79749e-10	3.05217e-09	571	537	546	460	724	764	799	685	555	562	553	527	679	649	672	557
Y51F10.2	WBGene00021763	Y51F10.2	NULL	-0.287353	-6.37705	1.80531e-10	3.06226e-09	7906	7690	7040	7145	6475	6182	6055	5491	7500	7377	6785	7328	6539	6553	6553	6590
Y71H2AL.1	WBGene00003941	pbo-1	NULL	0.373839	6.37395	1.84217e-10	3.12154e-09	533	523	498	548	746	698	653	678	508	522	463	511	594	599	561	582
C24G6.1	WBGene00006376	syp-2	NULL	-0.312614	-6.37342	1.84861e-10	3.12919e-09	1654	1643	1625	1715	1452	1351	1244	1231	1605	1593	1677	1631	1575	1594	1449	1597
T22E5.5	WBGene00003495	mup-2	Troponin T [Source:UniProtKB/Swiss-Prot;Acc:Q27371]	0.397007	6.372	1.86573e-10	3.15491e-09	4909	4623	5280	4610	6090	6384	6742	6953	4776	4841	5437	4523	6494	5980	6605	5269
T24C12.3	WBGene00020765	T24C12.3	NULL	0.404437	6.37169	1.86952e-10	3.15804e-09	439	509	536	490	653	690	674	653	507	445	538	489	630	606	646	637
Y53H1B.1	WBGene00013180	cutl-10	CUTiclin-Like [Source:UniProtKB/TrEMBL;Acc:Q9U250]	0.770751	6.37132	1.87406e-10	3.16243e-09	37	39	52	64	107	135	148	90	52	63	49	46	52	50	62	47
K04G7.1	WBGene00019400	K04G7.1	NULL	-0.269681	-6.36345	1.97266e-10	3.32538e-09	2869	2975	2744	2826	2462	2465	2209	2276	2756	2634	2642	2807	2533	2737	2501	2540
F45H11.3	WBGene00009744	hpo-35	NULL	-0.237571	-6.36132	2.00023e-10	3.36836e-09	3144	3198	2950	2984	2591	2453	2640	2688	3101	3229	2981	3070	2979	3039	2860	2992
F56F11.4	WBGene00018991	F56F11.4	NULL	-0.267342	-6.35206	2.12447e-10	3.57388e-09	3136	3017	2743	2960	2563	2419	2440	2366	3019	3024	2762	3030	2693	2695	2565	2708
F53G2.7	WBGene00018769	mnat-1	MNAT (Menage a trois) TFIIH subunit [Source:UniProtKB/TrEMBL;Acc:O17245]	-0.241251	-6.35155	2.13153e-10	3.58207e-09	2449	2481	2288	2389	2082	1876	2032	2101	2371	2319	2332	2372	2289	2221	2357	2249
ZK328.5	WBGene00003796	npp-10	Nuclear pore complex protein Nup98-Nup96 Nuclear pore complex protein Nup98 Nuclear pore complex protein Nup96 [Source:UniProtKB/Swiss-Prot;Acc:G5EEH9]	-0.160437	-6.35054	2.14553e-10	3.60189e-09	19355	18676	18738	19224	17596	17136	16907	16248	18795	19268	18229	19168	18241	18030	18152	18435
R03D7.4	WBGene00010990	tceb-3	Transcription elongation factor B polypeptide 3 [Source:UniProtKB/Swiss-Prot;Acc:Q09413]	-0.224581	-6.34837	2.17611e-10	3.64946e-09	3238	3078	2944	2962	2652	2609	2522	2653	3088	2975	2845	2925	2826	2846	2863	2830
H06I04.3	WBGene00019168	H06I04.3	rRNA methyltransferase [Source:UniProtKB/TrEMBL;Acc:Q5CCJ3]	-0.224175	-6.34687	2.19745e-10	3.68147e-09	5890	5642	5796	5702	4821	4911	4608	5323	5602	5786	5660	5778	5852	5634	5522	5663
ZC518.3	WBGene00000376	ccr-4	CCR (Yeast CCR4/NOT complex component) homolog [Source:UniProtKB/TrEMBL;Acc:A0A061AD13]	-0.127824	-6.34569	2.2143e-10	3.70589e-09	15652	15203	15102	15505	14372	13787	13965	14081	15189	15276	14747	15400	15053	14887	14839	15054
F44D12.1	WBGene00009678	magu-4	MAGUK family [Source:UniProtKB/TrEMBL;Acc:S6F5A3]	0.390847	6.34413	2.23688e-10	3.73866e-09	593	582	546	613	758	785	770	821	591	613	610	632	619	695	734	597
Y51H1A.6	WBGene00013096	mcd-1	Modifier of cell death [Source:UniProtKB/Swiss-Prot;Acc:B7FAS0]	-0.21338	-6.34402	2.23847e-10	3.73866e-09	3848	3771	3764	3690	3373	3138	3153	3291	3754	4066	3923	3860	3613	3794	3590	3788
ZK809.5	WBGene00014087	ZK809.5	NULL	-0.183917	-6.34312	2.25159e-10	3.75671e-09	3771	3730	3594	3821	3281	3321	3187	3333	3745	3681	3699	3898	3653	3598	3580	3548
Y111B2A.12	WBGene00013735	Y111B2A.12	NULL	-0.238791	-6.34194	2.26886e-10	3.78167e-09	2555	2513	2398	2295	2094	1935	2103	2104	2393	2426	2333	2380	2332	2359	2385	2367
T13F2.1	WBGene00001396	fat-4	Delta(5) fatty acid desaturase fat-4 [Source:UniProtKB/Swiss-Prot;Acc:G5EG11]	0.151743	6.34086	2.28488e-10	3.80448e-09	6331	6375	6143	6398	7005	7111	6915	7069	6641	6489	6328	6598	6992	6787	6888	7127
Y57E12AL.5	WBGene00003164	mdt-6	Mediator of RNA polymerase II transcription subunit 6 [Source:UniProtKB/Swiss-Prot;Acc:Q9N337]	-0.243658	-6.33524	2.36973e-10	3.94172e-09	1973	1959	1849	1865	1658	1614	1511	1656	1903	1909	1831	1867	1786	1855	1818	1789
D1022.1	WBGene00006703	ubc-6	UBiquitin Conjugating enzyme [Source:UniProtKB/TrEMBL;Acc:B1Q233]	-0.240789	-6.33323	2.4008e-10	3.98934e-09	2343	2474	2391	2299	2053	2018	1998	1933	2428	2500	2283	2448	2346	2318	2179	2216
F36G3.1	WBGene00009482	F36G3.1	NULL	0.396132	6.33156	2.42699e-10	4.02875e-09	550	575	560	539	741	769	758	729	546	579	652	601	690	612	736	627
Y57G11C.36	WBGene00013325	Y57G11C.36	NULL	-0.344379	-6.33109	2.43428e-10	4.03675e-09	821	759	752	748	626	575	607	578	801	783	757	777	666	623	700	648
ZK6.10	WBGene00022644	dod-19	Downstream Of DAF-16 (Regulated by DAF-16) [Source:UniProtKB/TrEMBL;Acc:A0A0K3ASK2]	0.542246	6.33057	2.44259e-10	4.04641e-09	2164	2225	1925	2472	3312	3647	3471	3330	2462	2948	2502	3138	2734	2771	3191	3471
DY3.7	WBGene00006324	sup-17	Disintegrin and metalloproteinase domain-containing protein 10 homolog [Source:UniProtKB/Swiss-Prot;Acc:G5EFD9]	-0.170607	-6.32653	2.50735e-10	4.14947e-09	9224	8955	8909	8749	8193	7922	7965	7699	8851	9178	8472	8808	8270	8287	8123	8286
R12E2.10	WBGene00020035	egg-5	Inactive protein-tyrosine phosphatase egg-5 [Source:UniProtKB/Swiss-Prot;Acc:O61789]	-0.254853	-6.3262	2.51267e-10	4.15407e-09	10223	9727	9282	9865	8684	8488	7851	7557	9595	9554	9332	10106	9267	9454	9094	9551
K05C4.2	WBGene00010579	K05C4.2	NULL	-0.255623	-6.32519	2.5292e-10	4.17716e-09	2373	2259	2216	2198	1833	1944	1897	1870	2309	2072	2257	2267	2267	2289	2207	2121
C26G2.1	WBGene00007750	syg-2	Synaptogenesis protein syg-2 [Source:UniProtKB/Swiss-Prot;Acc:Q9U3P2]	0.647059	6.32368	2.55402e-10	4.21388e-09	215	195	217	221	350	347	436	405	156	170	245	189	239	309	358	287
R12E2.5	WBGene00002138	inx-16	Innexin-16 [Source:UniProtKB/Swiss-Prot;Acc:O61787]	0.36293	6.31831	2.6444e-10	4.35857e-09	525	552	558	514	692	673	704	745	565	539	597	553	631	611	688	667
F25H2.9	WBGene00003926	pas-5	Proteasome subunit alpha type-5 [Source:UniProtKB/Swiss-Prot;Acc:Q95008]	-0.178298	-6.31723	2.66297e-10	4.38476e-09	6670	6417	6086	6305	5652	5649	5504	5692	6399	6102	6154	6212	6344	6272	6117	6299
B0464.6	WBGene00007186	B0464.6	NULL	-0.162049	-6.31469	2.7071e-10	4.45195e-09	5267	5268	5078	5231	4808	4638	4611	4540	5290	5157	5058	5179	5002	5105	5181	5078
Y67D8A.3	WBGene00022060	dmd-9	DM (Doublesex/MAB-3) Domain family [Source:UniProtKB/TrEMBL;Acc:Q95XU1]	0.473801	6.31456	2.70924e-10	4.45195e-09	324	292	260	313	412	435	437	445	323	362	302	298	288	309	316	290
C25F9.5	WBGene00007725	C25F9.5	NULL	0.596526	6.31329	2.73165e-10	4.47614e-09	116	137	120	113	222	202	188	206	153	151	146	139	147	186	148	155
T23D8.7	WBGene00011945	alg-5	NULL	-0.2379	-6.31329	2.73162e-10	4.47614e-09	5435	5379	5155	5017	4588	4299	4408	4420	5342	5248	4886	4978	5139	4940	4793	4668
Y54G2A.6	WBGene00021872	clec-85	C-type LECtin [Source:UniProtKB/TrEMBL;Acc:U4PAM5]	0.616283	6.31326	2.7322e-10	4.47614e-09	527	614	466	697	1026	1027	937	1012	555	495	603	761	855	807	773	1065
ZK1127.9	WBGene00022855	tcer-1	TransCription Elongation Regulator homolog [Source:UniProtKB/TrEMBL;Acc:Q95PX9]	-0.198498	-6.31273	2.74152e-10	4.48691e-09	7360	6979	7168	7108	6595	6274	5998	5994	6876	7181	7093	7343	6930	6924	6796	6962
B0252.1	WBGene00015087	B0252.1	NULL	0.718299	6.31257	2.74437e-10	4.48706e-09	45	60	53	62	133	105	113	114	46	66	61	53	68	83	90	71
Y18D10A.19	WBGene00001427	fkb-2	Peptidylprolyl isomerase [Source:UniProtKB/TrEMBL;Acc:Q9U2Q8]	-0.260457	-6.30935	2.8021e-10	4.57686e-09	8073	7817	7647	7768	6376	6260	6055	7306	7629	7549	7350	7401	7151	7111	7102	7284
Y105E8A.26	WBGene00013683	zoo-1	ZO-1 (Zonula Occludens tight junctional protein) Ortholog [Source:UniProtKB/TrEMBL;Acc:H1UBK8]	-0.43469	-6.30756	2.83462e-10	4.62534e-09	830	855	952	956	571	660	652	690	844	811	971	921	903	1015	1005	1064
C25D7.6	WBGene00003155	mcm-3	DNA helicase [Source:UniProtKB/TrEMBL;Acc:Q9XVR7]	-0.215562	-6.30723	2.84072e-10	4.63066e-09	14448	14639	14039	13819	12886	12412	12179	11390	14434	14436	13756	14249	13370	13551	12778	13766
H23N18.1	WBGene00019232	ugt-13	UDP-GlucuronosylTransferase [Source:UniProtKB/TrEMBL;Acc:Q9TXZ6]	0.419798	6.30546	2.87344e-10	4.67932e-09	589	530	618	539	727	810	743	855	540	563	531	543	697	642	590	594
R74.8	WBGene00011282	R74.8	NULL	-0.187546	-6.30479	2.88583e-10	4.6948e-09	7346	6987	6971	6873	6407	6038	6139	6098	7047	6735	6794	6873	6749	6674	6452	6951
F49E8.5	WBGene00000996	dif-1	NULL	-0.218555	-6.30285	2.92214e-10	4.74913e-09	2335	2277	2282	2207	2031	1936	1909	1912	2305	2265	2309	2374	2226	2158	2108	2094
C46F9.3	WBGene00016719	math-24	MATH (Meprin-associated Traf homology) domain containing [Source:UniProtKB/TrEMBL;Acc:O17190]	0.705972	6.30055	2.966e-10	4.81082e-09	38	48	58	56	94	109	120	102	57	67	59	55	84	96	108	87
F08F3.4	WBGene00017262	F08F3.4	NULL	0.436784	6.30063	2.96438e-10	4.81082e-09	1179	1200	1450	1337	1871	1803	1865	1670	1198	1207	1522	1271	1391	1469	1609	1535
R07E4.5	WBGene00019938	R07E4.5	NULL	-0.301914	-6.2983	3.00931e-10	4.87623e-09	1090	1137	1145	1130	866	974	861	926	1094	1054	1075	1104	992	1038	1016	1096
Y43F8C.12	WBGene00003413	mrp-7	NULL	-0.229958	-6.29566	3.06104e-10	4.95512e-09	9929	9852	9689	9579	8757	8524	8286	7577	10012	10361	9506	10015	9009	9019	8677	8973
F14D12.2	WBGene00006826	unc-97	LIM domain-containing protein unc-97 [Source:UniProtKB/Swiss-Prot;Acc:P50464]	0.369287	6.29537	3.06665e-10	4.95927e-09	770	764	864	779	970	992	1097	1119	812	872	827	795	1005	962	1029	898
F53A2.6	WBGene00002059	ife-1	Eukaryotic translation initiation factor 4E-1 [Source:UniProtKB/Swiss-Prot;Acc:O45551]	-0.2066	-6.29382	3.09744e-10	5.0041e-09	4933	4599	4706	4650	4018	4219	4031	4063	5007	4772	4627	5046	4346	4517	4508	4363
F54D1.6	WBGene00010047	F54D1.6	NULL	0.42531	6.29295	3.11488e-10	5.02729e-09	833	805	877	962	1101	1294	1233	1182	769	806	911	911	981	865	1027	987
Y105E8B.3	WBGene00013688	riok-2	Serine/threonine-protein kinase RIO2 [Source:UniProtKB/Swiss-Prot;Acc:Q95Q34]	-0.209946	-6.2925	3.12401e-10	5.03704e-09	3864	3679	3735	3860	3344	3319	3064	3328	3781	3665	3801	3912	3708	3583	3610	3729
Y73B6BL.32	WBGene00003082	lsm-8	U6 snRNA-associated Sm-like protein LSm8 [Source:UniProtKB/TrEMBL;Acc:Q95XD4]	-0.27365	-6.29089	3.15641e-10	5.08426e-09	1568	1645	1530	1461	1227	1308	1252	1324	1604	1567	1591	1619	1609	1550	1471	1559
Y105C5B.5	WBGene00013647	Y105C5B.5	NULL	-0.370804	-6.28856	3.20419e-10	5.15612e-09	1760	1702	1686	1650	1411	1329	1244	1168	2067	1835	1859	1748	1661	1552	1423	1481
H21P03.3	WBGene00004892	sms-1	Phosphatidylcholine:ceramide cholinephosphotransferase 1 [Source:UniProtKB/Swiss-Prot;Acc:Q9U3D4]	-0.289263	-6.28732	3.23001e-10	5.19255e-09	4228	3921	3861	4128	3473	3224	3157	3237	4260	3964	3607	3870	3680	3964	3982	3854
Y22F5A.5	WBGene00003091	lys-2	Lysozyme-like protein 2 [Source:UniProtKB/Swiss-Prot;Acc:O62416]	0.440868	6.28571	3.26361e-10	5.24138e-09	2653	2838	2358	2885	4079	3899	3571	3528	3112	3169	3211	3748	2663	2872	2738	3385
M04G12.4	WBGene00010868	somi-1	Suppressor of Overexpressed MIcro-RNA [Source:UniProtKB/TrEMBL;Acc:Q8I4H1]	0.534083	6.28499	3.27869e-10	5.26043e-09	415	405	550	493	658	717	794	709	436	462	543	460	515	582	654	577
Y55F3BR.8	WBGene00021945	lem-4	Ankyrin repeat and LEM domain-containing protein 2 homolog [Source:UniProtKB/Swiss-Prot;Acc:H2KZB2]	-0.220859	-6.28177	3.34744e-10	5.36545e-09	1856	1774	1803	1785	1589	1568	1530	1478	1758	1798	1764	1777	1808	1775	1773	1747
Y46B2A.1	WBGene00021576	fbxc-51	F-box C protein [Source:UniProtKB/TrEMBL;Acc:Q9N4X2]	0.694124	6.28069	3.37083e-10	5.39763e-09	175	205	320	235	415	440	523	566	190	240	340	235	441	413	527	482
F58B3.6	WBGene00010232	F58B3.6	NULL	-0.216014	-6.27796	3.43044e-10	5.48769e-09	3704	3701	3429	3567	3201	3136	3037	2986	3542	3447	3367	3678	3520	3516	3458	3538
F38A1.14	WBGene00009526	clec-169	C-type LECtin [Source:UniProtKB/TrEMBL;Acc:A4F316]	0.765202	6.27673	3.45763e-10	5.52036e-09	26	27	34	43	86	85	80	112	30	28	46	31	33	57	45	56
ZK353.8	WBGene00022703	ubxn-4	UBX domain-containing protein 4 [Source:UniProtKB/Swiss-Prot;Acc:P34631]	-0.163929	-6.2768	3.45622e-10	5.52036e-09	4419	4486	4604	4386	4024	3977	3992	3942	4390	4367	4297	4433	4465	4274	4255	4229
K08F9.4	WBGene00010687	K08F9.4	NULL	-0.249441	-6.27591	3.47602e-10	5.54428e-09	2825	2854	2785	2753	2470	2388	2299	2222	2688	2767	2497	2719	2648	2672	2638	2859
F38B2.4	WBGene00009531	F38B2.4	Adenylate kinase isoenzyme 1 [Source:UniProtKB/Swiss-Prot;Acc:Q20140]	0.310939	6.27567	3.48132e-10	5.54731e-09	879	820	836	798	1016	1026	1073	1070	916	816	846	800	977	1008	992	971
C05D11.1	WBGene00015481	C05D11.1	NULL	-0.159945	-6.27171	3.57104e-10	5.67917e-09	5927	6092	5820	5828	5311	5359	5166	5338	5668	5885	5716	5899	5692	5668	5527	5462
Y66H1A.4	WBGene00022046	Y66H1A.4	Probable H/ACA ribonucleoprotein complex subunit 1-like protein [Source:UniProtKB/Swiss-Prot;Acc:Q9TYK1]	-0.284895	-6.27178	3.56933e-10	5.67917e-09	4245	4210	4425	4201	3431	3406	3210	3870	4187	4394	4433	4336	4236	3890	4101	4334
R06A4.7	WBGene00003220	mes-2	Histone-lysine N-methyltransferase mes-2 [Source:UniProtKB/Swiss-Prot;Acc:O17514]	-0.234089	-6.27092	3.5892e-10	5.70248e-09	3127	3062	3050	2993	2736	2607	2585	2413	3111	3023	3104	3038	2868	2875	2653	2881
T20G5.7	WBGene00011869	dod-6	Downstream Of DAF-16 (Regulated by DAF-16) [Source:UniProtKB/TrEMBL;Acc:Q22613]	-0.321394	-6.26774	3.6632e-10	5.8144e-09	926	855	925	908	675	723	748	711	913	955	932	869	922	942	923	865
C43E11.10	WBGene00000382	cdc-6	Cell division control protein [Source:UniProtKB/TrEMBL;Acc:P91155]	-0.224673	-6.26734	3.67277e-10	5.82392e-09	3644	3661	3402	3512	3067	3133	2927	3010	3711	3522	3356	3550	3434	3521	3309	3449
C32E8.11	WBGene00016326	ubr-1	E3 ubiquitin-protein ligase ubr-1 [Source:UniProtKB/Swiss-Prot;Acc:P91133]	-0.163337	-6.26517	3.72409e-10	5.89955e-09	10516	10157	10278	10624	9406	9200	9158	9303	10198	10786	10091	10756	10566	10243	10221	10138
H43E16.1	WBGene00019273	H43E16.1	NULL	0.528941	6.2649	3.73058e-10	5.90409e-09	231	244	296	278	365	454	431	358	223	236	259	233	288	299	302	295
C36B1.1	WBGene00000527	cle-1	CLE-1B protein; CoLlagen with Endostatin domain [Source:UniProtKB/TrEMBL;Acc:G5EDV5]	0.303181	6.26402	3.75185e-10	5.932e-09	1169	1173	1249	1259	1540	1554	1500	1438	1039	1175	1183	1200	1354	1388	1362	1274
T23B12.4	WBGene00020719	natc-1	N-alpha-AcetylTransferase C complex subunit [Source:UniProtKB/TrEMBL;Acc:O17003]	-0.189272	-6.25752	3.9116e-10	6.17858e-09	5549	5347	5302	5554	4952	4726	4569	4786	5471	5531	5229	5649	5181	5194	5124	5251
C28C12.9	WBGene00001566	acdh-13	Acyl CoA DeHydrogenase [Source:UniProtKB/TrEMBL;Acc:H2KYN3]	-0.243636	-6.25603	3.94907e-10	6.23173e-09	1930	1940	1877	2032	1611	1692	1669	1566	1961	1986	1866	1953	1850	1809	1961	1844
F55D12.5	WBGene00010113	F55D12.5	NULL	-0.206437	-6.25176	4.05854e-10	6.39828e-09	3474	3537	3473	3282	2939	3056	2940	2971	3286	3481	3193	3360	3203	3195	3064	3107
C40H1.1	WBGene00000770	cpb-1	Cytoplasmic polyadenylation element-binding protein 1 [Source:UniProtKB/Swiss-Prot;Acc:Q03571]	-0.322926	-6.2482	4.15213e-10	6.5395e-09	2153	2163	2040	1896	1656	1740	1640	1483	2033	2112	1903	2029	1838	1793	1737	1943
F53C3.12	WBGene00018755	bcmo-2	Beta-Carotene 15,15'-MonoOxygenase [Source:UniProtKB/TrEMBL;Acc:Q9TXT9]	0.640519	6.24249	4.30659e-10	6.77623e-09	238	214	235	194	465	405	412	296	221	248	228	169	237	240	234	192
C11G6.1	WBGene00006384	taf-3	TAF (TBP-associated transcription factor) family [Source:UniProtKB/TrEMBL;Acc:E9P862]	-0.320723	-6.23703	4.4596e-10	7.01021e-09	1369	1316	1314	1401	1020	1059	1004	1202	1236	1304	1265	1331	1279	1235	1264	1354
Y23H5A.7	WBGene00000800	cars-1	Cysteinyl Amino-acyl tRNA Synthetase [Source:UniProtKB/TrEMBL;Acc:O76618]	-0.170962	-6.23087	4.6385e-10	7.28441e-09	7814	7400	7650	7698	6979	6948	6646	6518	7733	7443	7357	7482	7355	7264	7192	7431
R11G11.1	WBGene00003722	nhr-132	Nuclear Hormone Receptor family [Source:UniProtKB/TrEMBL;Acc:O16961]	0.712309	6.21415	5.16018e-10	8.09586e-09	77	68	52	63	128	126	140	158	62	61	80	78	59	60	88	69
Y48A6B.11	WBGene00012972	rsa-2	Regulator of spindle assembly protein 2 [Source:UniProtKB/Swiss-Prot;Acc:G5EFV3]	-0.178948	-6.21229	5.22183e-10	8.18471e-09	6511	6502	6422	6352	5676	5986	5677	5399	6367	6579	6367	6326	6064	6134	6122	6381
F48E3.4	WBGene00018605	F48E3.4	NULL	-0.270188	-6.20707	5.39801e-10	8.45274e-09	4335	4232	4133	4285	3731	3685	3417	3144	4213	4127	4020	4258	3601	3453	3520	3762
F22B7.6	WBGene00017696	polk-1	DNA polymerase kappa [Source:UniProtKB/Swiss-Prot;Acc:P34409]	-0.270148	-6.2061	5.43166e-10	8.49727e-09	3215	3354	3058	3308	2833	2833	2497	2489	3258	3305	3123	3335	3166	3166	3086	3127
Y57G11A.1	WBGene00013289	tag-273	NULL	0.460199	6.20562	5.44832e-10	8.51516e-09	823	672	832	717	982	1028	1158	1195	737	717	849	725	888	925	1035	1018
Y53F4B.22	WBGene00013168	arp-1	Actin-Related Proteins [Source:UniProtKB/TrEMBL;Acc:U4PR70]	-0.190069	-6.20489	5.47355e-10	8.54639e-09	3742	3762	3594	3561	3235	3264	3169	3162	3690	3424	3515	3598	3390	3484	3531	3422
ZK1320.9	WBGene00014258	ZK1320.9	NULL	-0.294423	-6.2023	5.56442e-10	8.67996e-09	4131	4247	4253	3816	3500	3337	3265	3178	4110	4230	4382	3874	4019	3650	3976	3562
H13N06.6	WBGene00006541	tbh-1	Tyramine beta-hydroxylase [Source:UniProtKB/Swiss-Prot;Acc:Q9XTQ6]	-0.360439	-6.19801	5.71831e-10	8.91148e-09	9606	9525	8573	9147	7682	7545	6770	6197	9290	9201	8626	9440	7462	7791	6704	8039
K10D3.6	WBGene00010740	K10D3.6	NULL	-0.684092	-6.19513	5.82367e-10	9.06701e-09	152	133	113	148	77	70	61	49	151	133	111	142	106	106	75	120
K07E3.8	WBGene00006890	vem-1	NULL	0.399571	6.19336	5.88952e-10	9.15205e-09	632	649	606	544	907	810	801	766	624	583	657	562	714	670	680	668
T08B2.10	WBGene00004486	rps-17	40S ribosomal protein S17 [Source:UniProtKB/Swiss-Prot;Acc:O01692]	-0.229986	-6.19343	5.88699e-10	9.15205e-09	21460	20039	19769	20006	16509	16924	16752	18845	20736	19273	20269	20179	18753	18432	18890	18921
F52E1.7	WBGene00002021	hsp-17	Heat Shock Protein [Source:UniProtKB/TrEMBL;Acc:Q7JP52]	0.440698	6.1928	5.91062e-10	9.17609e-09	348	357	344	450	526	519	514	545	355	360	384	363	412	432	441	434
C33B4.3	WBGene00006444	shn-1	NULL	0.589282	6.18995	6.01817e-10	9.33417e-09	275	296	358	281	493	515	553	462	304	344	393	340	364	352	519	380
Y111B2A.3	WBGene00013729	Y111B2A.3	NULL	-0.204343	-6.18959	6.03192e-10	9.34661e-09	4627	4239	4327	4492	3950	3812	3914	3615	4305	4408	4512	4361	4129	4215	4179	4196
T19H12.2	WBGene00020588	T19H12.2	Acidic leucine-rich nuclear phosphoprotein 32-related protein 2 [Source:UniProtKB/Swiss-Prot;Acc:O01615]	-0.215865	-6.18622	6.16239e-10	9.53971e-09	12059	11441	11028	11277	10200	10063	9723	9315	11555	11729	11003	11366	10771	10838	10333	11258
T04A8.6	WBGene00011408	nifk-1	NIFK homolog [Source:UniProtKB/TrEMBL;Acc:Q22135]	-0.226627	-6.17344	6.68199e-10	1.03343e-08	3150	3120	2942	2890	2677	2626	2488	2516	3077	2932	3098	2971	2933	2828	2804	2935
C29E6.1	WBGene00002827	let-653	NULL	0.638247	6.17283	6.70771e-10	1.03642e-08	185	165	220	183	320	297	375	378	173	172	264	237	248	254	301	314
Y39B6A.36	WBGene00012694	gtf-2F2	General transcription factor IIF subunit 2 [Source:UniProtKB/TrEMBL;Acc:Q8MYM8]	-0.240488	-6.17225	6.73235e-10	1.03924e-08	2077	2070	1922	1981	1682	1681	1619	1819	1993	1940	1923	1900	1918	1874	1901	1862
Y47G6A.33	WBGene00045399	Y47G6A.33	NULL	-0.38087	-6.17131	6.77255e-10	1.04446e-08	1323	1193	1178	1134	984	932	916	791	1201	1108	1174	1073	1223	1151	1144	1082
C07G2.3	WBGene00000380	cct-5	T-complex protein 1 subunit epsilon [Source:UniProtKB/Swiss-Prot;Acc:P47209]	-0.225454	-6.16811	6.91097e-10	1.0648e-08	17614	17460	16464	17720	15340	15142	14618	13896	17054	16885	16140	17466	16483	15823	15231	16718
R148.3	WBGene00020102	R148.3	NULL	-0.175087	-6.16711	6.95516e-10	1.0706e-08	6664	6562	6416	6447	5832	5932	5770	5533	6394	6799	6402	6414	6364	6506	6566	6266
C14A4.3	WBGene00007556	algn-9	Putative glycosyltransferase C14A4.3 [Source:UniProtKB/Swiss-Prot;Acc:P54002]	-0.202863	-6.16642	6.98531e-10	1.07321e-08	2579	2720	2605	2695	2366	2292	2246	2274	2684	2801	2577	2663	2518	2505	2538	2494
F52D2.4	WBGene00001569	meg-3	NULL	-0.186609	-6.16643	6.98482e-10	1.07321e-08	3538	3488	3357	3472	3050	3129	2984	2996	3433	3493	3354	3550	3284	3438	3325	3470
R02F2.4	WBGene00019833	R02F2.4	NULL	-0.226739	-6.16346	7.1172e-10	1.09244e-08	2018	1927	1984	1920	1723	1692	1597	1670	1980	1859	1856	1914	1803	1767	1771	1836
T11F8.3	WBGene00004374	rme-2	Receptor Mediated Endocytosis [Source:UniProtKB/TrEMBL;Acc:O44191]	-0.234279	-6.16164	7.19933e-10	1.10401e-08	44400	43342	41006	42801	38066	38048	35841	33213	41585	42608	40658	43165	40509	39854	38245	40810
C10H11.9	WBGene00002694	let-502	Rho-associated protein kinase let-502 [Source:UniProtKB/Swiss-Prot;Acc:P92199]	-0.161779	-6.16117	7.22106e-10	1.1063e-08	8743	8328	8552	8580	7615	7254	7869	7782	8422	8705	8444	8572	8430	8246	8497	8475
T15B7.1	WBGene00020516	T15B7.1	NULL	-0.641499	-6.16018	7.26624e-10	1.11218e-08	2935	3291	3412	2440	1572	1814	1659	1417	3093	3070	3568	2514	2430	2544	2637	1725
Y57E12AL.6	WBGene00021959	Y57E12AL.6	NULL	-0.229665	-6.15917	7.31292e-10	1.11827e-08	2617	2517	2476	2524	2233	2143	2095	2134	2538	2546	2339	2475	2330	2438	2351	2531
H31G24.4	WBGene00000867	cyb-2.2	CYclin B [Source:UniProtKB/TrEMBL;Acc:Q9BLB5]	-0.193473	-6.15607	7.45701e-10	1.13924e-08	8781	8930	8533	9042	8166	7637	7460	7507	8930	8516	8454	8809	8600	8559	8203	8605
B0041.7	WBGene00006961	xnp-1	Transcriptional regulator ATRX homolog [Source:UniProtKB/Swiss-Prot;Acc:Q9U7E0]	-0.208476	-6.15476	7.51905e-10	1.14657e-08	5300	5528	5273	5445	4658	4649	4395	4903	5480	5372	5531	5521	5284	5132	5394	5627
C01C10.3	WBGene00015295	acl-12	Putative 1-acyl-sn-glycerol-3-phosphate acyltransferase acl-12 [Source:UniProtKB/Swiss-Prot;Acc:Q11087]	0.478044	6.15483	7.5158e-10	1.14657e-08	379	351	318	311	466	536	483	508	314	326	330	356	373	393	395	474
C25H3.6	WBGene00016115	mdt-26	MeDiaTor [Source:UniProtKB/TrEMBL;Acc:H2KYV0]	-0.311793	-6.15298	7.60407e-10	1.15743e-08	4751	4679	4363	4194	3491	3408	3552	3887	4463	4827	4192	4197	4154	4316	4403	4011
M7.2	WBGene00002214	klc-1	Kinesin Light Chain [Source:UniProtKB/TrEMBL;Acc:H9G2T2]	-0.200719	-6.15297	7.60446e-10	1.15743e-08	6171	6193	5891	6113	5530	5408	5227	4971	6251	5924	5945	6189	5831	5886	5648	5930
T20B12.1	WBGene00020600	trd-1	Tetratricopeptide repeat-containing protein trd-1 [Source:UniProtKB/Swiss-Prot;Acc:P41842]	-0.253178	-6.14962	7.76679e-10	1.18103e-08	2422	2458	2404	2264	2063	2080	1985	1831	2410	2238	2314	2404	2278	2212	2208	2291
Y66D12A.15	WBGene00013441	xpb-1	XPB (Xeroderma Pigmentosum complementation group B) related [Source:UniProtKB/TrEMBL;Acc:Q95PZ4]	-0.207876	-6.14291	8.10248e-10	1.23093e-08	4092	3900	3902	4059	3534	3519	3523	3178	3992	4168	4027	4177	3818	3733	3729	3775
R107.6	WBGene00000549	cls-2	NULL	-0.273767	-6.14098	8.20135e-10	1.24479e-08	3224	3040	3059	3136	2701	2674	2548	2296	3216	2994	2920	3131	3025	2878	2859	2883
T04H1.9	WBGene00006539	tbb-6	Tubulin beta chain [Source:UniProtKB/TrEMBL;Acc:G5EF01]	0.55517	6.13916	8.29574e-10	1.25794e-08	234	252	257	235	347	398	398	417	257	239	232	257	196	216	181	278
T24H10.3	WBGene00001041	dnj-23	DNaJ domain (Prokaryotic heat shock protein) [Source:UniProtKB/TrEMBL;Acc:Q22751]	-0.237836	-6.13853	8.32864e-10	1.26176e-08	2436	2432	2279	2362	2056	1986	1960	2030	2314	2377	2153	2367	2154	2112	2152	2295
R05H10.2	WBGene00011043	rbm-28	RNA Binding Motif protein homolog [Source:UniProtKB/TrEMBL;Acc:O62325]	-0.21477	-6.1382	8.34615e-10	1.26324e-08	2748	2652	2757	2785	2295	2339	2312	2456	2747	2639	2770	2720	2644	2525	2776	2604
Y45F10A.2	WBGene00004239	puf-3	PUF (Pumilio/FBF) domain-containing [Source:UniProtKB/TrEMBL;Acc:Q9U2G4]	-0.1935	-6.138	8.35685e-10	1.26368e-08	15972	15407	14749	15512	13994	13637	13139	12997	15831	15719	15062	15363	14826	14289	13679	14474
F13H8.4	WBGene00017437	nmgp-1	Neuronal Membrane GlycoProtein [Source:UniProtKB/TrEMBL;Acc:Q19430]	0.704147	6.13734	8.39132e-10	1.26706e-08	43	46	59	48	122	98	99	91	54	45	61	51	64	72	69	58
T27F7.3	WBGene00020868	eif-1	Eukaryotic Initiation Factor [Source:UniProtKB/TrEMBL;Acc:Q967F1]	-0.193446	-6.13728	8.39471e-10	1.26706e-08	4300	4210	4083	4098	3619	3507	3600	3850	4129	3997	4018	3993	3880	3734	3895	3971
F08A8.7	WBGene00008569	fbxa-101	F-box A protein [Source:UniProtKB/TrEMBL;Acc:G5EDX9]	-0.302134	-6.13365	8.58861e-10	1.29512e-08	994	1015	1025	1000	821	832	796	786	1077	1003	961	1012	916	987	909	866
M199.4	WBGene00010953	clec-190	C-type LECtin [Source:UniProtKB/TrEMBL;Acc:Q9NAP0]	-0.625433	-6.13308	8.61947e-10	1.29858e-08	764	709	549	886	336	201	172	282	1244	900	738	1173	913	715	528	950
Y48G9A.11	WBGene00021704	Y48G9A.11	NULL	-0.618995	-6.12793	8.90294e-10	1.34004e-08	416	401	401	431	280	273	228	139	407	405	368	369	281	309	328	318
Y43F8C.14	WBGene00012835	ani-3	Anillin-like protein 3 [Source:UniProtKB/Swiss-Prot;Acc:Q9XWN6]	-0.228361	-6.12555	9.03682e-10	1.35894e-08	2818	2784	2788	2849	2548	2370	2384	2232	2798	2921	2725	2846	2630	2534	2668	2684
C01F6.6	WBGene00006438	nrfl-1	NHERF (Mammalian Na/H Exchange Regulatory Factor) Like [Source:UniProtKB/TrEMBL;Acc:X5LVA5]	0.336262	6.123	9.18272e-10	1.37834e-08	1872	1889	1920	1753	2200	2207	2589	2528	1919	1830	1949	1901	2065	1954	2253	1962
F22B8.6	WBGene00009048	cth-1	CystaTHionine gamma lyase [Source:UniProtKB/TrEMBL;Acc:O45391]	0.471894	6.12311	9.1767e-10	1.37834e-08	599	730	654	522	828	1027	867	927	652	666	735	654	773	735	762	833
ZK742.1	WBGene00002078	xpo-1	EXPOrtin (Nuclear export receptor) [Source:UniProtKB/TrEMBL;Acc:Q8MPS6]	-0.157257	-6.12275	9.19726e-10	1.37925e-08	20208	19329	19421	19430	17701	17066	17154	18289	19675	19734	18929	19626	19206	18693	18287	18756
C29F9.4	WBGene00016219	pals-24	Protein containing ALS2cr12 (ALS2CR12) signature [Source:UniProtKB/TrEMBL;Acc:Q336K9]	0.626135	6.12189	9.24743e-10	1.3855e-08	107	115	106	150	220	237	182	220	156	132	138	187	151	163	162	167
F59E12.9	WBGene00019124	F59E12.9	NULL	-0.131097	-6.11611	9.5888e-10	1.43533e-08	8626	8604	8419	8549	7961	7835	7670	7741	8677	8766	8477	8732	8527	8660	8290	8460
W06H3.1	WBGene00012315	immt-2	MICOS complex subunit MIC60-2 [Source:UniProtKB/Swiss-Prot;Acc:Q9XXN2]	-0.224193	-6.11539	9.63185e-10	1.44045e-08	4440	4571	4394	4484	4121	3859	3711	3547	4560	4468	4377	4319	4190	4218	4172	4100
ZC477.9	WBGene00000942	deb-1	Vinculin [Source:UniProtKB/Swiss-Prot;Acc:P19826]	0.345756	6.1144	9.69194e-10	1.44811e-08	2239	1999	2223	2041	2597	2695	2808	2880	2076	2174	2061	1881	2316	2403	2585	2101
C27H6.8	WBGene00007787	C27H6.8	UPF0160 protein C27H6.8 [Source:UniProtKB/Swiss-Prot;Acc:O17606]	-0.186907	-6.11077	9.91541e-10	1.48014e-08	3195	3313	3234	3086	2875	2898	2738	2732	3175	3101	3153	3203	2988	2993	2994	3042
K12G11.3	WBGene00010790	sodh-1	Alcohol dehydrogenase 1 [Source:UniProtKB/Swiss-Prot;Acc:Q17334]	0.589451	6.10987	9.97104e-10	1.48708e-08	697	729	753	515	1071	1287	1301	907	1168	1095	916	905	1158	984	1070	887
B0412.4	WBGene00004498	rps-29	Ribosomal Protein, Small subunit [Source:UniProtKB/TrEMBL;Acc:P90983]	-0.287662	-6.10796	1.00912e-09	1.50362e-08	8210	7802	7826	8332	6719	7095	6577	5725	7812	7745	8236	7680	7561	7301	7098	7651
C07A12.3	WBGene00003628	nhr-35	Nuclear hormone receptor family member nhr-35 [Source:UniProtKB/Swiss-Prot;Acc:Q17771]	0.403165	6.10697	1.01542e-09	1.51106e-08	347	321	362	324	429	472	472	466	347	358	365	341	362	347	371	357
Y41D4A.5	WBGene00021507	Y41D4A.5	Tyrosine-protein phosphatase [Source:UniProtKB/TrEMBL;Acc:Q95Y26]	-0.203404	-6.10688	1.01597e-09	1.51106e-08	6372	6029	6244	6002	5658	5373	5066	5238	6230	6073	5800	5983	5787	5855	5790	5753
K09F6.15	WBGene00271744	K09F6.15	NULL	0.676687	6.10389	1.03516e-09	1.53821e-08	65	60	77	60	131	144	137	118	69	89	84	72	122	88	141	99
F43G9.10	WBGene00009671	mfap-1	Microfibrillar-associated protein 1 [Source:UniProtKB/Swiss-Prot;Acc:Q93712]	-0.267326	-6.10339	1.03841e-09	1.54164e-08	3650	3680	3238	3454	3002	3030	2680	2872	3480	3415	3232	3288	3255	3316	3165	3278
D1054.9	WBGene00008376	D1054.9	NULL	0.718537	6.10263	1.04338e-09	1.54761e-08	10	6	17	15	59	61	85	64	5	4	26	12	12	20	18	11
R148.4	WBGene00020103	R148.4	NULL	-0.273135	-6.10093	1.05451e-09	1.56269e-08	1146	1119	1036	1151	943	904	927	881	1124	1095	1137	1140	1025	1004	1040	1014
AH6.5	WBGene00003231	mex-6	Zinc finger protein mex-6 [Source:UniProtKB/Swiss-Prot;Acc:Q09436]	-0.163646	-6.0974	1.0781e-09	1.59475e-08	15940	15120	14494	15014	13824	13300	13428	13448	15244	14835	14500	14963	14048	14160	13773	14185
F26H11.2	WBGene00009180	nurf-1	Nucleosome-remodeling factor subunit NURF301-like [Source:UniProtKB/Swiss-Prot;Acc:Q6BER5]	-0.189979	-6.09741	1.07802e-09	1.59475e-08	14166	13745	12712	13292	11976	11495	11580	12116	13682	13465	13286	13634	12651	12648	12537	11941
ZK185.1	WBGene00022681	ZK185.1	NULL	-0.386167	-6.09719	1.0795e-09	1.59538e-08	535	534	548	490	425	390	381	373	466	479	444	477	443	472	436	474
ZK455.1	WBGene00000040	aco-1	Probable cytoplasmic aconitate hydratase [Source:UniProtKB/Swiss-Prot;Acc:Q23500]	0.262509	6.09536	1.09194e-09	1.61229e-08	5406	5372	5802	4917	6411	6524	6655	6361	5345	5543	5708	5577	6672	6121	6451	5906
F49E12.6	WBGene00009899	efl-3	E2F-like (Mammalian transcription factor) [Source:UniProtKB/TrEMBL;Acc:Q20619]	0.584764	6.09252	1.11144e-09	1.6396e-08	292	297	362	291	439	483	561	601	330	342	421	300	443	436	573	506
C46A5.9	WBGene00001827	hcf-1	HCF1 related; Host cell factor 1 [Source:UniProtKB/TrEMBL;Acc:G5EC23]	-0.140449	-6.09106	1.12168e-09	1.65321e-08	9343	9108	8811	9111	8437	8228	8192	8113	9238	9185	9016	9219	8795	8895	8680	9073
M04F3.5	WBGene00019771	M04F3.5	NULL	-0.249223	-6.08878	1.13771e-09	1.67532e-08	2858	2874	2716	2749	2464	2457	2317	2125	2737	2756	2631	2680	2623	2688	2676	2543
K11G12.5	WBGene00019656	slc-25A10	Oxoglutarate/malate carrier protein; SLC (SoLute Carrier) homolog [Source:UniProtKB/TrEMBL;Acc:G5EE96]	0.223617	6.08756	1.14642e-09	1.68662e-08	1542	1491	1608	1526	1783	1836	1777	1834	1621	1564	1714	1632	1750	1727	1740	1755
R11E3.7	WBGene00001060	dpf-7	Dipeptidyl Peptidase Four (IV) family [Source:UniProtKB/TrEMBL;Acc:Q8MXE4]	-0.220153	-6.08739	1.14769e-09	1.68697e-08	2713	2691	2644	2867	2432	2341	2258	2298	2729	2739	2566	2820	2563	2583	2533	2515
T09H2.1	WBGene00020386	cyp-34A4	CYtochrome P450 family [Source:UniProtKB/TrEMBL;Acc:O61935]	-0.512219	-6.08381	1.17361e-09	1.72352e-08	278	245	277	274	183	183	178	158	331	281	287	299	215	183	180	201
T04F3.1	WBGene00011436	T04F3.1	NULL	0.389897	6.08363	1.17493e-09	1.7239e-08	3293	3203	4003	3865	4382	5098	4815	4980	3548	3627	4177	4153	4681	4454	4642	4362
T06C12.4	WBGene00011513	fbxa-197	F-box A protein [Source:UniProtKB/TrEMBL;Acc:O18043]	-0.492827	-6.08342	1.17644e-09	1.72456e-08	323	325	300	312	212	196	225	213	305	281	298	263	300	232	280	276
M01E5.4	WBGene00010807	M01E5.4	NULL	-0.252164	-6.07814	1.21586e-09	1.78076e-08	2102	2029	1906	1923	1668	1598	1653	1735	2112	1980	1904	1969	1896	1954	1961	1902
T02G5.12	WBGene00020168	mct-5	MonoCarboxylate Transporter family [Source:UniProtKB/TrEMBL;Acc:Q22109]	-0.245123	-6.07546	1.23633e-09	1.8091e-08	2544	2554	2484	2390	2207	2006	2063	2086	2571	2533	2303	2502	2425	2355	2270	2357
T17E9.1	WBGene00002201	kin-18	Serine/threonine-protein kinase SULU [Source:UniProtKB/Swiss-Prot;Acc:P46549]	-0.16349	-6.07496	1.24021e-09	1.81316e-08	8765	8340	8505	8885	7602	7760	7557	7845	8303	8703	8653	8778	8126	8490	8339	8525
C47E12.1	WBGene00005663	sars-1	Probable serine--tRNA ligase, cytoplasmic [Source:UniProtKB/Swiss-Prot;Acc:Q18678]	-0.150769	-6.07282	1.25684e-09	1.83418e-08	6207	6219	6126	6013	5615	5586	5305	5611	6037	6132	5940	6130	5910	5841	5824	6006
M01E5.5	WBGene00006595	top-1	DNA topoisomerase 1 [Source:UniProtKB/Swiss-Prot;Acc:O17966]	-0.206439	-6.0729	1.25622e-09	1.83418e-08	11261	10655	10375	10784	9284	8918	9106	9922	11105	10851	10247	10410	10421	10482	10527	10562
Y53C10A.12	WBGene00002004	hsf-1	Heat Shock Factor; Heat shock transcription factor 1 [Source:UniProtKB/TrEMBL;Acc:G5EFT5]	-0.21783	-6.07242	1.26001e-09	1.83715e-08	4146	4025	3850	3763	3541	3440	3328	3212	3988	3971	3747	3936	3601	3640	3588	3594
C10C6.5	WBGene00007513	wht-2	WHiTe (Drosophila) related ABC transporter [Source:UniProtKB/TrEMBL;Acc:P90746]	-0.257046	-6.07159	1.26646e-09	1.84491e-08	2815	2936	2846	2949	2562	2441	2417	2165	2809	2841	2640	2730	2551	2676	2530	2624
Y39B6A.39	WBGene00012697	mrps-35	Mitochondrial Ribosomal Protein, Small [Source:UniProtKB/TrEMBL;Acc:D4YWC8]	-0.265182	-6.07081	1.27264e-09	1.85225e-08	2202	2252	2209	2188	1864	1704	1729	2023	2154	2170	2248	2154	2161	2034	2074	2047
F22D6.5	WBGene00004186	prpf-4	Vertebrate Pre-mRNA Processing Factor [Source:UniProtKB/TrEMBL;Acc:E3W737]	-0.243656	-6.06832	1.29254e-09	1.87954e-08	5296	4996	4692	4806	4320	4050	3966	4302	5066	4883	4605	4900	4485	4564	4519	4716
F42G2.2	WBGene00018351	F42G2.2	NULL	0.572698	6.06631	1.30879e-09	1.90148e-08	358	455	362	290	667	616	620	509	476	449	424	377	480	504	462	395
C26F1.3	WBGene00016148	C26F1.3	NULL	-0.26657	-6.06552	1.31531e-09	1.90925e-08	1361	1292	1263	1234	1088	1097	1000	1077	1292	1245	1255	1236	1247	1242	1295	1265
Y17D7A.3	WBGene00003655	nhr-65	Nuclear hormone receptor family member nhr-65 [Source:UniProtKB/Swiss-Prot;Acc:O45907]	0.560419	6.06488	1.32056e-09	1.91516e-08	153	144	139	141	234	250	221	227	123	155	161	131	188	201	178	156
Y48G1A.4	WBGene00021660	nol-14	NucleOLar protein [Source:UniProtKB/TrEMBL;Acc:Q9N3Q9]	-0.266453	-6.06448	1.32383e-09	1.91821e-08	1860	1861	1861	1907	1618	1438	1476	1649	1711	1867	1862	1888	1787	1752	1799	1751
K11D12.13	WBGene00044535	K11D12.13	NULL	-0.305769	-6.06282	1.33756e-09	1.93638e-08	1402	1466	1353	1532	1121	1224	1129	1136	1632	1497	1483	1635	1262	1262	1218	1362
Y38C1AA.2	WBGene00000815	csn-3	COP9 signalosome complex subunit 3 [Source:UniProtKB/Swiss-Prot;Acc:Q9N425]	-0.203634	-6.06213	1.34335e-09	1.94302e-08	2904	2987	2979	2925	2651	2556	2503	2490	3015	3075	2956	3016	2983	2954	2726	2839
F55A3.3	WBGene00018849	spt-16	FACT complex subunit spt-16 [Source:UniProtKB/Swiss-Prot;Acc:Q9N5R9]	-0.116616	-6.06118	1.35127e-09	1.95275e-08	16233	15919	15840	15488	15007	14581	14402	14527	15695	16044	15725	15818	15421	15389	15422	15275
F47B10.2	WBGene00009813	haly-1	Histidine ammonia-lyase [Source:UniProtKB/Swiss-Prot;Acc:Q20502]	0.362468	6.06095	1.35316e-09	1.95375e-08	1143	1082	1230	1031	1481	1512	1447	1432	982	1011	1111	970	1160	1208	1342	1094
F57G8.6	WBGene00010215	nhr-193	Nuclear Hormone Receptor family [Source:UniProtKB/TrEMBL;Acc:G5EC41]	0.708369	6.05701	1.38674e-09	2.00046e-08	43	52	59	64	127	104	122	105	54	56	54	35	51	63	60	66
F58E1.6	WBGene00003734	nhx-6	Sodium/hydrogen exchanger [Source:UniProtKB/TrEMBL;Acc:H2L039]	0.117107	6.05596	1.39578e-09	2.01173e-08	0	0	1	4	41	73	63	57	47	3	80	38	396	226	362	302
B0464.2	WBGene00007184	ctr-9	RNA polymerase-associated protein CTR9 [Source:UniProtKB/Swiss-Prot;Acc:Q03560]	-0.220363	-6.05506	1.40362e-09	2.01946e-08	5879	6054	6293	6609	5626	5139	5203	5243	5926	5973	5820	5898	5681	5915	5647	5966
F01G10.7	WBGene00008510	lipl-7	Lipase [Source:UniProtKB/TrEMBL;Acc:O17766]	0.38698	6.05511	1.40322e-09	2.01946e-08	413	388	350	414	501	519	533	551	431	404	407	430	486	506	517	535
F12A10.8	WBGene00017397	F12A10.8	NULL	-0.365302	-6.05367	1.41583e-09	2.03522e-08	1007	1004	891	929	806	732	740	632	926	935	861	925	847	806	834	843
C16A3.4	WBGene00015809	C16A3.4	NULL	-0.208791	-6.05262	1.42509e-09	2.04673e-08	3758	3723	3489	3566	3281	3151	2977	3137	3608	3637	3595	3494	3467	3402	3329	3523
R09E12.3	WBGene00019983	sti-1	Stress-induced-phosphoprotein 1 [Source:UniProtKB/Swiss-Prot;Acc:O16259]	-0.231719	-6.05238	1.42723e-09	2.048e-08	6658	6403	6414	6523	5725	5734	5490	5083	6453	6437	6051	6563	5976	5928	5563	6104
ZK1127.7	WBGene00022854	cin-4	DNA topoisomerase-like protein cin-4 [Source:UniProtKB/Swiss-Prot;Acc:G5ECQ8]	-0.373798	-6.05196	1.43093e-09	2.0515e-08	2309	1947	1942	2084	1752	1566	1438	1499	2134	1987	2165	1995	1992	1756	1856	1741
F54C9.8	WBGene00004241	puf-5	Pumilio domain-containing protein 5 [Source:UniProtKB/Swiss-Prot;Acc:Q20757]	-0.185382	-6.05131	1.4367e-09	2.05796e-08	35519	34295	33304	34348	31491	30822	30046	28245	34899	33837	33048	34568	32623	32418	31452	32606
ZC8.3	WBGene00022499	set-30	SET (Trithorax/polycomb) domain containing [Source:UniProtKB/TrEMBL;Acc:Q23084]	0.585448	6.04781	1.46828e-09	2.10136e-08	148	152	201	167	245	305	269	294	162	130	168	131	232	189	209	215
C14A4.11	WBGene00007561	ccm-3	Programmed cell death protein 10 homolog [Source:UniProtKB/Swiss-Prot;Acc:Q17958]	-0.228788	-6.04645	1.48073e-09	2.11546e-08	1782	1767	1732	1669	1498	1474	1435	1505	1752	1660	1685	1765	1670	1642	1582	1671
C15H9.7	WBGene00015802	kynu-1	Kynureninase [Source:UniProtKB/Swiss-Prot;Acc:Q18026]	-0.258941	-6.04655	1.4798e-09	2.11546e-08	3215	2892	3201	3008	2498	2573	2452	2711	2879	2797	3079	2898	2579	2670	2544	2745
Y54G2A.3	WBGene00021869	vrp-1	Vitellogenin Regulating Protein [Source:UniProtKB/TrEMBL;Acc:Q95XW9]	-0.241244	-6.04553	1.48915e-09	2.12563e-08	2044	1975	1938	2042	1629	1671	1686	1756	2069	2047	2030	2081	1614	1625	1477	1689
F13E6.1	WBGene00008745	F13E6.1	NULL	0.286295	6.04386	1.50471e-09	2.14596e-08	1130	1125	1234	1194	1422	1422	1457	1451	1153	1152	1270	1244	1299	1425	1452	1443
Y73B6BL.38	WBGene00022257	puf-11	PUF (Pumilio/FBF) domain-containing [Source:UniProtKB/TrEMBL;Acc:Q8IU00]	-0.234682	-6.0435	1.50809e-09	2.14889e-08	13435	13085	12016	12865	11510	11209	10517	10243	13177	12485	12194	12785	11699	11941	11452	12073
K07A12.3	WBGene00000209	asg-1	Probable ATP synthase subunit g 1, mitochondrial [Source:UniProtKB/Swiss-Prot;Acc:P90921]	-0.280619	-6.04265	1.51605e-09	2.15835e-08	3754	3817	3539	3546	3257	3079	2942	2677	3673	3413	3515	3525	3572	3442	3424	3617
F12E12.11	WBGene00044811	F12E12.11	NULL	0.717039	6.03896	1.55109e-09	2.20631e-08	63	68	50	50	182	138	132	106	90	74	75	59	104	59	68	79
T21E12.4	WBGene00000962	dhc-1	Dynein heavy chain, cytoplasmic [Source:UniProtKB/Swiss-Prot;Acc:Q19020]	-0.168669	-6.03772	1.56303e-09	2.22136e-08	37719	38787	38372	38948	35215	34722	33739	32927	38934	42185	38750	39927	40112	39955	39319	38603
C01B10.8	WBGene00015282	C01B10.8	NULL	-0.185037	-6.03354	1.60404e-09	2.27765e-08	3160	3168	3122	3121	2811	2792	2684	2749	3330	3129	3072	3161	2997	2928	2891	3003
C44H4.2	WBGene00002282	let-4	Leucine-rich repeat-containing protein let-4 [Source:UniProtKB/Swiss-Prot;Acc:Q93373]	0.700568	6.03151	1.62434e-09	2.30447e-08	37	44	78	71	183	167	212	208	37	30	90	67	122	102	205	113
C13F10.4	WBGene00015743	soap-1	Sorting Of Apical Proteins [Source:UniProtKB/TrEMBL;Acc:O01485]	-0.152454	-6.02755	1.66469e-09	2.35966e-08	6848	6914	7030	7156	6438	6193	6345	6105	6965	7168	6897	7059	6921	6971	6699	7033
F17C11.13	WBGene00023503	F17C11.13	NULL	0.717109	6.02667	1.67377e-09	2.37047e-08	24	11	27	17	96	66	74	50	25	27	14	35	32	26	44	30
C53A5.13	WBGene00008270	C53A5.13	NULL	0.448632	6.02235	1.71899e-09	2.43241e-08	269	245	243	243	364	357	348	353	239	236	284	235	282	296	276	269
ZK512.2	WBGene00013983	ZK512.2	Probable ATP-dependent RNA helicase DDX55 homolog [Source:UniProtKB/Swiss-Prot;Acc:P34640]	-0.242071	-6.02188	1.72404e-09	2.43743e-08	2319	2296	2138	2312	1931	1923	1803	1982	2314	2297	2109	2256	2144	2099	2186	2223
T05B11.1	WBGene00020245	T05B11.1	NULL	0.645487	6.01844	1.76102e-09	2.48755e-08	84	100	93	106	168	170	187	209	118	117	174	99	176	144	164	145
ZK328.4	WBGene00022694	gcna-1	Germ Cell Nuclear Antigen [Source:UniProtKB/TrEMBL;Acc:Q23462]	-0.232696	-6.01511	1.79761e-09	2.53705e-08	2428	2424	2417	2454	2131	2133	1895	2084	2432	2374	2317	2465	2324	2301	2188	2327
F10B5.6	WBGene00001281	emb-27	Cell division cycle protein 16 homolog [Source:UniProtKB/Swiss-Prot;Acc:G5EG38]	-0.198985	-6.0149	1.79993e-09	2.53812e-08	3384	3374	3442	3515	3033	3023	2998	2845	3383	3508	3516	3290	3253	3312	3133	3093
F34H10.3	WBGene00009380	F34H10.3	NULL	0.488057	6.01146	1.83857e-09	2.58813e-08	422	425	437	373	571	531	679	672	418	496	402	395	422	452	482	417
T06G6.9	WBGene00006889	pfd-3	Probable prefoldin subunit 3 [Source:UniProtKB/Swiss-Prot;Acc:O18054]	-0.248669	-6.01158	1.83723e-09	2.58813e-08	2256	2106	2112	2104	1679	1862	1872	1775	2245	2123	2082	2207	2086	2012	1975	2061
Y79H2A.1	WBGene00000273	brp-1	Bypass of Response to Pheromone in yeast [Source:UniProtKB/TrEMBL;Acc:Q9U1S2]	-0.194123	-6.0095	1.86102e-09	2.61747e-08	10190	9274	9429	9538	8660	8499	8169	8176	9339	9375	9330	9661	7886	7952	8269	8446
T20D4.6	WBGene00020612	arrd-22	ARRestin Domain protein [Source:UniProtKB/TrEMBL;Acc:P91469]	0.602899	6.0091	1.86558e-09	2.62163e-08	129	102	106	83	172	188	201	171	122	114	129	115	148	135	159	136
Y45F10C.3	WBGene00012879	fbxa-215	F-box A protein [Source:UniProtKB/TrEMBL;Acc:O62474]	-0.164948	-6.00864	1.87087e-09	2.62679e-08	6718	6676	6663	6726	6097	6010	5970	5761	6970	6809	6507	6818	6437	6578	6265	6705
M04C3.2	WBGene00010851	M04C3.2	NULL	0.689218	6.00742	1.88501e-09	2.64436e-08	46	56	53	47	110	92	108	103	48	49	60	53	56	72	50	62
MTCE.12	WBGene00010960	atp-6	ATP synthase subunit a [Source:UniProtKB/Swiss-Prot;Acc:P24888]	0.694576	6.00476	1.91616e-09	2.68576e-08	3546	2756	3340	3461	6610	5109	9063	7988	3222	4447	3734	3129	3934	3973	5552	3622
T14E8.1	WBGene00020504	svh-2	Tyrosine-protein kinase receptor svh-2 [Source:UniProtKB/Swiss-Prot;Acc:H2KZU7]	0.275482	5.99818	1.99537e-09	2.79438e-08	1198	1261	1139	1273	1458	1531	1517	1443	1183	1250	1293	1324	1301	1268	1341	1364
Y105C5A.15	WBGene00013639	Y105C5A.15	NULL	0.603348	5.99754	2.00325e-09	2.803e-08	189	187	215	212	346	301	335	396	228	212	145	164	221	175	186	214
F09F7.5	WBGene00017302	F09F7.5	NULL	0.392895	5.99673	2.01325e-09	2.81227e-08	387	416	400	413	554	557	538	524	393	437	449	373	439	419	472	469
ZK430.1	WBGene00022739	toe-1	HEAT repeat-containing protein 1 homolog [Source:UniProtKB/Swiss-Prot;Acc:Q23495]	-0.226516	-5.99673	2.01332e-09	2.81227e-08	6250	5875	6538	6438	5115	5298	5363	5584	6040	6252	6582	6567	6523	6222	6355	6564
T21C9.3	WBGene00011891	del-6	DEgenerin Like [Source:UniProtKB/TrEMBL;Acc:Q8MPW1]	-0.344939	-5.9959	2.02361e-09	2.82422e-08	2626	2390	2759	2668	1892	2047	2011	2138	2615	2317	2910	2755	2318	2254	2400	2466
C05D11.11	WBGene00003214	mel-32	Serine hydroxymethyltransferase [Source:UniProtKB/Swiss-Prot;Acc:P50432]	-0.206822	-5.99168	2.07678e-09	2.89595e-08	14608	14138	14488	13452	12549	12755	12179	11465	13886	13326	13956	13231	14249	13815	13816	13344
C50C3.6	WBGene00004187	prp-8	Pre-mRNA-splicing factor 8 homolog [Source:UniProtKB/Swiss-Prot;Acc:P34369]	-0.159913	-5.99014	2.09657e-09	2.92105e-08	31122	30563	32381	32367	28359	28188	28713	27714	31417	34123	33239	33432	32814	32124	31587	32446
C07H6.8	WBGene00000854	cux-7	Clk-2 Upstream, human gene XE7 related [Source:UniProtKB/TrEMBL;Acc:Q95YE8]	-0.251967	-5.98968	2.10254e-09	2.92436e-08	2020	1925	1956	1920	1724	1617	1548	1637	2092	1928	1913	1927	1708	1828	1813	1828
D1054.2	WBGene00003923	pas-2	Proteasome subunit alpha type-2 [Source:UniProtKB/Swiss-Prot;Acc:Q27488]	-0.211597	-5.98976	2.10148e-09	2.92436e-08	5612	5431	5064	5422	4742	4876	4501	4419	5490	5341	5153	5327	5128	5001	4978	5102
R06A4.9	WBGene00011051	pfs-2	Polyadenylation Factor Subunit homolog [Source:UniProtKB/TrEMBL;Acc:U4PN22]	-0.225296	-5.98906	2.11061e-09	2.93308e-08	3813	3710	3670	3649	3365	3120	3206	2934	3671	3831	3736	3589	3620	3638	3429	3483
C10G8.8	WBGene00015684	C10G8.8	NULL	0.320076	5.98837	2.1196e-09	2.94306e-08	1948	1631	1752	1749	2143	2169	2168	2488	1663	1554	1677	1639	1884	1735	1835	1800
R09B5.6	WBGene00019978	hacd-1	Hydroxy-Acyl-CoA Dehydrogenase [Source:UniProtKB/TrEMBL;Acc:O44608]	0.393504	5.98577	2.15372e-09	2.98789e-08	2034	1707	1856	1959	2486	2674	2368	2661	1686	1617	1754	1857	1922	1718	1885	2248
C01H6.5	WBGene00003622	nhr-23	Nuclear hormone receptor family member nhr-23 [Source:UniProtKB/Swiss-Prot;Acc:P41828]	-0.262088	-5.98158	2.20981e-09	3.0631e-08	2551	2475	2465	2474	2175	2113	2127	1823	2572	2515	2363	2526	2408	2411	2344	2387
T28D6.3	WBGene00012123	T28D6.3	NULL	-0.348823	-5.97799	2.25912e-09	3.12747e-08	840	714	797	787	597	598	622	600	846	738	866	789	843	829	872	833
ZK675.1	WBGene00004208	ptc-1	NULL	-0.161848	-5.97792	2.26008e-09	3.12747e-08	36040	34965	35218	36790	32781	32080	32181	30576	35305	36921	34273	36494	34113	33836	33242	34167
T05B11.3	WBGene00020246	clic-1	Clathrin light chain [Source:UniProtKB/TrEMBL;Acc:P90961]	-0.179713	-5.97643	2.28086e-09	3.15354e-08	4509	4336	4298	4483	3953	3796	3856	3923	4487	4286	4142	4335	4164	4254	4078	4310
F41H10.10	WBGene00002032	htp-1	Him-Three Paralog [Source:UniProtKB/TrEMBL;Acc:Q20305]	-0.269707	-5.97628	2.28296e-09	3.15377e-08	2502	2341	2246	2339	2053	2044	1906	1755	2428	2378	2342	2420	2368	2325	2260	2420
C05C8.4	WBGene00001563	gei-6	GEX Interacting protein [Source:UniProtKB/TrEMBL;Acc:O16310]	-0.168524	-5.97593	2.28784e-09	3.15784e-08	5690	5419	5417	5640	5136	4832	4902	4803	5398	5651	5589	5548	5401	5442	5270	5425
F41E6.4	WBGene00018285	smk-1	SMEK (Dictyostelium Suppressor of MEK null) homolog [Source:UniProtKB/TrEMBL;Acc:H2KYN7]	-0.163286	-5.96991	2.37382e-09	3.27375e-08	10593	10207	10816	10622	9430	9115	9609	9485	10495	10973	10222	10658	10041	10607	10383	10313
F32H2.3	WBGene00004953	spd-2	Spindle-defective protein 2 [Source:UniProtKB/Swiss-Prot;Acc:P91870]	-0.175795	-5.96865	2.3922e-09	3.2963e-08	8148	8250	7949	8141	7479	7222	7153	6836	8122	8292	7885	8257	7971	7760	7470	7923
E04F6.6	WBGene00017126	E04F6.6	NULL	0.424437	5.96553	2.43837e-09	3.35708e-08	313	334	360	305	445	467	446	462	300	291	335	309	394	423	418	353
C08B6.9	WBGene00000142	aos-1	SUMO-activating enzyme subunit aos-1 [Source:UniProtKB/Swiss-Prot;Acc:Q17820]	-0.191067	-5.96007	2.52124e-09	3.46825e-08	3422	3567	3533	3508	3193	2943	3001	3109	3716	3627	3522	3572	3319	3365	3235	3444
F09F3.9	WBGene00008629	cpt-5	Carnitine Palmitoyl Transferase [Source:UniProtKB/TrEMBL;Acc:G5EG54]	-0.559615	-5.95812	2.55157e-09	3.50701e-08	204	211	256	223	115	128	137	167	254	220	257	232	170	192	179	190
F32A5.4	WBGene00017970	F32A5.4	NULL	0.44101	5.95732	2.56407e-09	3.52123e-08	490	535	581	519	699	841	763	695	612	621	618	581	601	620	647	491
T26G10.1	WBGene00012059	T26G10.1	Putative ATP-dependent RNA helicase T26G10.1 [Source:UniProtKB/Swiss-Prot;Acc:P34580]	-0.239425	-5.95713	2.56701e-09	3.5223e-08	2156	2019	2281	2132	1836	1831	1701	1866	2134	2139	2097	2021	2072	2075	2110	2124
Y55F3AM.12	WBGene00021929	dcap-1	mRNA DeCAPping enzyme [Source:UniProtKB/TrEMBL;Acc:Q9N363]	-0.193369	-5.95604	2.58417e-09	3.54286e-08	3338	3287	3225	3207	2957	2735	2800	2894	3222	3303	3130	3194	2918	3046	2947	3107
F56C9.3	WBGene00018948	F56C9.3	NULL	-0.166928	-5.94725	2.7268e-09	3.73526e-08	4092	3968	3878	3951	3641	3477	3479	3534	3995	4007	3841	3951	3758	3914	3821	3770
W10C8.5	WBGene00021128	W10C8.5	NULL	0.365076	5.9471	2.72938e-09	3.73566e-08	2704	2814	2935	2291	3598	3621	3646	3253	2673	2906	3127	2609	3119	3135	3301	3068
Y56A3A.17	WBGene00003802	npp-16	Nuclear Pore complex Protein [Source:UniProtKB/TrEMBL;Acc:Q7K6X4]	-0.209008	-5.9466	2.73774e-09	3.74395e-08	4650	4562	4382	4505	4089	4066	3747	3703	4549	4611	4303	4384	4383	4467	4465	4500
Y105C5B.28	WBGene00001604	gln-3	Glutamine synthetase [Source:UniProtKB/TrEMBL;Acc:H8ESF5]	-0.321784	-5.94287	2.80081e-09	3.82699e-08	7999	6951	6677	6929	5834	5410	5318	5986	7605	6897	6803	7423	6512	5877	5739	6284
Y37A1C.1	WBGene00012543	nkcc-1	Na-K-Cl Cotransporter homolog [Source:UniProtKB/TrEMBL;Acc:L8E912]	-0.218299	-5.94136	2.82674e-09	3.85919e-08	5466	5179	5289	5257	4774	4390	4691	4267	5228	5321	4878	5231	5061	4888	5026	5167
C32A3.2	WBGene00007859	mrps-31	28S ribosomal protein S31, mitochondrial [Source:UniProtKB/Swiss-Prot;Acc:Q09261]	-0.250439	-5.93885	2.87033e-09	3.91541e-08	1423	1341	1364	1464	1202	1194	1117	1160	1357	1351	1285	1377	1358	1316	1308	1349
T07C4.9	WBGene00003589	nex-2	Annexin [Source:UniProtKB/TrEMBL;Acc:Q7JMT5]	0.292605	5.93783	2.88815e-09	3.93643e-08	1052	1048	959	981	1291	1262	1201	1252	975	999	875	1018	1040	1082	1114	1089
C04E6.11	WBGene00015425	C04E6.11	NULL	-0.194524	-5.93715	2.9002e-09	3.94956e-08	2778	2712	2732	2625	2435	2408	2310	2298	2618	2655	2628	2648	2427	2487	2589	2581
F46A9.4	WBGene00004808	skr-2	SKR-2; SKp1 Related (Ubiquitin ligase complex component) [Source:UniProtKB/TrEMBL;Acc:G5EDD8]	-0.245043	-5.93519	2.93498e-09	3.99358e-08	4106	4125	3893	3944	3510	3453	3195	3328	4132	3790	3717	4079	3927	3813	3658	4026
Y54E5A.5	WBGene00013200	Y54E5A.5	NULL	-0.272263	-5.93478	2.94237e-09	4.0003e-08	1607	1552	1719	1617	1372	1340	1285	1331	1654	1480	1592	1572	1438	1430	1432	1578
Y97E10C.1	WBGene00022410	Y97E10C.1	NULL	0.53659	5.93438	2.94949e-09	4.00664e-08	408	323	365	392	461	628	670	584	372	355	437	339	387	378	422	397
E03H4.10	WBGene00008477	clec-17	C-type LECtin [Source:UniProtKB/TrEMBL;Acc:O17741]	0.772002	5.93405	2.95545e-09	4.01139e-08	7	8	7	9	34	77	59	30	3	3	4	2	0	3	5	1
F55D10.2	WBGene00004438	rpl-25.1	60S ribosomal protein L23a 1 [Source:UniProtKB/Swiss-Prot;Acc:P48162]	0.264302	5.92757	3.07446e-09	4.16945e-08	3225	2968	3215	2939	3478	3890	3633	3951	3097	3085	3382	3142	3329	3231	3394	3197
R12C12.5	WBGene00020025	R12C12.5	NULL	-0.313514	-5.92481	3.12657e-09	4.23308e-08	1000	962	1041	940	767	834	760	775	950	901	954	897	1015	1024	965	893
T05F1.2	WBGene00011489	T05F1.2	NULL	-0.218605	-5.92483	3.12628e-09	4.23308e-08	10407	10669	9924	10134	9331	9172	8544	8159	10613	10612	10326	10092	9794	9661	9343	9524
F15G9.1	WBGene00008865	F15G9.1	NULL	0.325394	5.9238	3.14588e-09	4.25568e-08	697	716	718	717	823	889	922	994	644	680	658	623	753	748	779	752
R151.2	WBGene00020107	R151.2	NULL	-0.157415	-5.92162	3.18776e-09	4.30877e-08	8230	8178	8175	8118	7397	7270	7266	7344	8026	8650	8003	8045	8015	8324	8046	7857
C10C6.1	WBGene00002192	kin-4	KIN-4 protein; Protein KINase [Source:UniProtKB/TrEMBL;Acc:G5EFA4]	-0.141094	-5.92097	3.2004e-09	4.32226e-08	11596	11216	11293	11325	10669	10205	10094	10176	11425	11485	11006	11247	10949	10732	10551	11016
T05B4.2	WBGene00003647	nhr-57	Nuclear hormone receptor family member nhr-57 [Source:UniProtKB/Swiss-Prot;Acc:O16425]	0.670973	5.92076	3.20453e-09	4.32426e-08	72	69	87	88	168	134	136	192	73	94	68	74	111	100	75	91
C32E12.4	WBGene00016330	C32E12.4	NULL	0.425399	5.92046	3.2105e-09	4.32873e-08	373	381	334	429	517	517	536	541	333	412	414	394	449	466	435	440
F57C2.3	WBGene00010195	pot-2	Protection Of Telomeres 1 (Pot1) homolog [Source:UniProtKB/TrEMBL;Acc:O45595]	-0.392485	-5.91771	3.26458e-09	4.39801e-08	872	880	891	852	712	674	649	550	858	900	777	813	781	800	694	818
F11H8.4	WBGene00000872	cyk-1	CYtoKinesis defect [Source:UniProtKB/TrEMBL;Acc:Q7JP75]	-0.223282	-5.917	3.27869e-09	4.41337e-08	3291	3242	3372	3320	3009	2791	2880	2573	3386	3314	3308	3268	3194	3056	3152	3194
F52C9.1	WBGene00018672	sorf-2	Suppressor of organelle fusion 2 [Source:UniProtKB/Swiss-Prot;Acc:Q10122]	0.258185	5.91626	3.29354e-09	4.4297e-08	1379	1269	1283	1345	1581	1550	1570	1659	1227	1367	1284	1290	1516	1541	1475	1420
F20A1.9	WBGene00017620	tofu-2	Twenty One u-rna (21U-RNA) biogenesis Fouled Up [Source:UniProtKB/TrEMBL;Acc:Q19614]	-0.344895	-5.91566	3.30541e-09	4.442e-08	2184	2126	2001	2198	1782	1744	1665	1387	2224	2080	2169	2071	2043	2040	1829	1957
C33G3.4	WBGene00007904	C33G3.4	Probable beta-mannosidase [Source:UniProtKB/Swiss-Prot;Acc:Q93324]	0.548238	5.91196	3.38062e-09	4.53933e-08	279	272	391	276	458	459	556	474	260	308	355	269	470	477	514	501
F29C4.8	WBGene00000674	col-99	Putative cuticle collagen 99 [Source:UniProtKB/Swiss-Prot;Acc:O76368]	0.680639	5.91105	3.39925e-09	4.56059e-08	106	89	131	85	200	214	260	282	96	92	192	120	182	180	260	226
K09A9.6	WBGene00010703	K09A9.6	NULL	0.368094	5.91068	3.40698e-09	4.5672e-08	431	393	450	406	572	514	576	541	405	399	398	405	469	485	511	479
C31H1.8	WBGene00016291	C31H1.8	NULL	-0.183666	-5.90697	3.48453e-09	4.66732e-08	5042	4917	4754	4714	4383	4294	4186	4207	4922	5068	4662	5007	4729	4546	4643	4614
Y54F10AR.1	WBGene00021854	Y54F10AR.1	NULL	-0.219734	-5.90522	3.52181e-09	4.71339e-08	3629	3564	3291	3594	3119	3002	2990	2930	3349	3451	3221	3450	3347	3196	3074	3235
C41G11.3	WBGene00004349	rgs-6	Regulator of G-protein signaling rgs-6 [Source:UniProtKB/Swiss-Prot;Acc:Q18563]	0.582426	5.90503	3.52576e-09	4.7148e-08	140	167	158	146	208	263	272	282	143	156	131	124	171	163	199	150
D2013.9	WBGene00008405	ttll-12	Tubulin--tyrosine ligase-like protein 12 [Source:UniProtKB/Swiss-Prot;Acc:Q09512]	-0.20818	-5.90402	3.54754e-09	4.74003e-08	2903	2914	2811	2706	2533	2428	2440	2373	2774	2810	2814	2801	2657	2748	2501	2593
T22C1.7	WBGene00002179	jph-1	JunctoPHilin [Source:UniProtKB/TrEMBL;Acc:Q22667]	0.415487	5.9012	3.60876e-09	4.81788e-08	549	515	583	648	705	795	838	819	566	508	566	532	553	588	630	549
Y22D7AL.5	WBGene00002025	hsp-60	Chaperonin homolog Hsp-60, mitochondrial [Source:UniProtKB/Swiss-Prot;Acc:P50140]	-0.251625	-5.8978	3.68382e-09	4.91407e-08	18383	16681	16626	17528	14934	13264	14316	15262	17344	17678	16436	18066	17862	18021	17816	16655
B0365.1	WBGene00007150	acly-2	ATP-citrate synthase [Source:UniProtKB/TrEMBL;Acc:P90731]	-0.157922	-5.89497	3.74738e-09	4.99477e-08	15216	15188	14248	15198	13649	13695	13123	13110	14890	14909	14529	15181	14086	13949	13640	14426
T25G3.3	WBGene00012030	T25G3.3	60S ribosomal export protein NMD3 [Source:UniProtKB/TrEMBL;Acc:Q22792]	-0.185263	-5.89107	3.83694e-09	5.10996e-08	4290	4256	4115	3975	3772	3570	3614	3639	4171	4096	3890	4103	4003	3950	3864	3970
Y54G11A.7	WBGene00013216	Y54G11A.7	NULL	0.439444	5.89051	3.85006e-09	5.12325e-08	1268	1303	1294	1049	1769	1855	1786	1518	1223	1283	1275	1103	1404	1465	1299	1128
F25B3.5	WBGene00009102	F25B3.5	NULL	0.698741	5.88807	3.90738e-09	5.19528e-08	58	66	47	62	158	126	122	125	65	86	40	58	86	55	83	78
R04F11.3	WBGene00011016	R04F11.3	NULL	-0.249363	-5.88759	3.91859e-09	5.20595e-08	4403	4412	4032	4148	3723	3740	3484	3266	4373	4085	4179	4353	4246	4171	4010	4038
H03A11.2	WBGene00010357	H03A11.2	NULL	0.340764	5.8862	3.95172e-09	5.24568e-08	1734	1595	1693	1937	2113	2266	2311	2273	1699	1969	2038	2100	2129	2047	2108	2096
C17H12.13	WBGene00015938	anat-1	AANAT (Arylalkylamine N-AcetylTransferase) homolog [Source:UniProtKB/TrEMBL;Acc:G4S185]	-0.23025	-5.88115	4.07421e-09	5.40388e-08	2600	2522	2528	2531	2228	2063	2211	2125	2750	2738	2476	2494	2559	2531	2525	2446
Y82E9BR.2	WBGene00022335	Y82E9BR.2	NULL	-0.34632	-5.8796	4.1127e-09	5.4505e-08	668	751	672	700	555	516	562	518	701	699	696	767	674	679	615	687
Y34D9A.11	WBGene00021335	spp-23	SaPosin-like Protein family [Source:UniProtKB/TrEMBL;Acc:Q6AW11]	0.555004	5.87865	4.13625e-09	5.47726e-08	235	227	286	324	410	443	481	403	349	345	447	420	360	326	282	340
T07G12.11	WBGene00011601	zim-3	Zinc finger In Meiosis [Source:UniProtKB/TrEMBL;Acc:O18065]	-0.224294	-5.87666	4.18635e-09	5.5391e-08	1983	2077	2024	1927	1786	1648	1698	1685	1953	1889	1944	2045	1775	1739	1734	1810
Y39A1A.12	WBGene00012650	orc-1	Origin recognition complex subunit 1 [Source:UniProtKB/TrEMBL;Acc:Q9XX17]	-0.258412	-5.8763	4.19547e-09	5.54666e-08	6226	6342	5768	5961	5414	5219	4816	4725	6095	6101	5673	5959	5505	5555	5229	5811
W06F12.2	WBGene00012306	W06F12.2	NULL	0.472194	5.87389	4.25685e-09	5.62325e-08	302	258	285	313	397	453	438	401	274	251	309	295	305	300	363	345
Y47D3A.16	WBGene00012929	rsks-1	Ribosomal protein S6 kinase beta [Source:UniProtKB/Swiss-Prot;Acc:Q9NAH6]	-0.145013	-5.87284	4.28391e-09	5.65441e-08	8607	8383	8413	8521	7906	7604	7754	7357	8347	8654	8455	8532	8144	8361	8096	8411
C01B10.6	WBGene00015280	C01B10.6	NULL	0.331161	5.86841	4.39985e-09	5.80275e-08	2888	2827	3011	3255	3859	3907	4008	3518	2825	3003	3316	3431	3063	3151	3263	3411
F29D11.2	WBGene00009254	capg-1	Condensin complex subunit capg-1 [Source:UniProtKB/Swiss-Prot;Acc:G5EFJ4]	-0.171429	-5.86561	4.47493e-09	5.89699e-08	6234	6342	6261	6656	5883	5600	5655	5433	6225	6363	6382	6601	6110	6204	6070	6082
F52B10.1	WBGene00003776	nmy-1	Non-muscle MYosin [Source:UniProtKB/TrEMBL;Acc:Q20641]	0.319933	5.8644	4.50754e-09	5.93517e-08	6595	6162	7525	6861	7977	8439	8883	9041	6476	6869	7490	7164	8062	7512	8289	7427
F48E8.5	WBGene00003901	paa-1	Probable serine/threonine-protein phosphatase PP2A regulatory subunit [Source:UniProtKB/Swiss-Prot;Acc:Q09543]	-0.128973	-5.86307	4.54382e-09	5.97811e-08	12924	12769	12547	12825	11951	11730	11673	11292	12819	13162	12518	12829	12771	12729	12433	12519
ZC196.7	WBGene00001616	glr-5	GLutamate Receptor family (AMPA) [Source:UniProtKB/TrEMBL;Acc:O01623]	0.649777	5.86271	4.55386e-09	5.98649e-08	85	68	94	112	175	166	170	158	63	89	89	69	76	83	72	89
T05H4.1	WBGene00020264	acl-8	ACyLtransferase-like [Source:UniProtKB/TrEMBL;Acc:O16526]	-0.222614	-5.84534	5.05523e-09	6.64023e-08	2307	2245	2240	2153	1945	1994	1888	1807	2207	2093	2219	2242	2019	2016	2002	2133
DC2.5	WBGene00017082	DC2.5	NULL	0.550896	5.83961	5.23218e-09	6.86713e-08	231	234	223	229	373	392	401	298	148	203	219	171	213	237	194	209
F25H5.1	WBGene00006407	lim-9	LIM domain family [Source:UniProtKB/TrEMBL;Acc:G5EDJ5]	0.262259	5.83814	5.27856e-09	6.91843e-08	1670	1599	1738	1740	1999	2141	2066	1938	1608	1555	1780	1584	1985	1880	1876	1901
F52H3.4	WBGene00009946	ogr-2	Oocyte and Germ-line Related [Source:UniProtKB/TrEMBL;Acc:Q20682]	-0.347359	-5.83811	5.27975e-09	6.91843e-08	963	962	907	813	747	723	680	665	964	897	904	845	786	782	736	783
C42D8.8	WBGene00000149	apl-1	Amyloid-beta-like protein [Source:UniProtKB/Swiss-Prot;Acc:Q10651]	0.289585	5.83312	5.44006e-09	7.12276e-08	4772	4480	5107	4724	5474	5763	6308	6008	4757	4884	5058	4877	5400	5321	6029	5089
K05C4.11	WBGene00010587	sol-2	SOL-2 protein; Suppressor Of Lurcher movement defect [Source:UniProtKB/TrEMBL;Acc:Q9XUU2]	0.727179	5.83181	5.48308e-09	7.17333e-08	30	24	22	21	87	65	67	71	23	23	29	20	38	21	44	18
F25H8.3	WBGene00001650	gon-1	A disintegrin and metalloproteinase with thrombospondin motifs gon-1 [Source:UniProtKB/Swiss-Prot;Acc:Q19791]	0.406363	5.83124	5.50164e-09	7.19184e-08	682	637	810	775	985	957	1043	971	740	784	930	810	886	880	947	833
C44B9.4	WBGene00008081	athp-1	AT Hook plus PHD finger transcription factor [Source:UniProtKB/TrEMBL;Acc:Q18605]	-0.155307	-5.83069	5.51993e-09	7.20997e-08	4238	4244	4206	4221	3929	3805	3712	3705	4237	4193	4246	4354	4158	4077	4031	4192
F15E6.1	WBGene00017482	set-9	Histone-lysine N-methyltransferase set-9 [Source:UniProtKB/Swiss-Prot;Acc:O44498]	-0.26252	-5.82484	5.71678e-09	7.46111e-08	7209	6942	6821	6330	5922	5718	5729	5218	7022	7446	7036	6629	7109	6962	7129	6526
F53B2.6	WBGene00001820	ham-1	NULL	0.645911	5.82336	5.76754e-09	7.52133e-08	130	128	221	185	283	284	390	362	149	177	250	176	287	319	327	316
F59A6.5	WBGene00019087	F59A6.5	NULL	-0.169102	-5.82201	5.81452e-09	7.57654e-08	8006	7819	7530	8220	7231	6872	6953	6970	7992	7954	7638	8151	7825	7608	7779	7880
F46F3.1	WBGene00000449	ceh-27	C. Elegans Homeobox [Source:UniProtKB/TrEMBL;Acc:Q9XVN4]	0.682228	5.81824	5.94694e-09	7.7429e-08	37	35	55	51	94	81	128	128	38	43	58	57	76	80	92	114
K11D12.10	WBGene00003374	mlk-1	Mitogen-activated protein kinase kinase kinase mlk-1 [Source:UniProtKB/Swiss-Prot;Acc:A0A0K3AV08]	0.417283	5.81696	5.99268e-09	7.79622e-08	583	623	642	668	873	860	942	792	633	711	728	595	651	714	774	628
F33E11.2	WBGene00018010	F33E11.2	NULL	-0.221637	-5.81643	6.01182e-09	7.81488e-08	1677	1721	1660	1668	1472	1505	1379	1390	1693	1639	1630	1624	1574	1516	1528	1583
C53B4.3	WBGene00008273	C53B4.3	NULL	0.554165	5.81593	6.02972e-09	7.83191e-08	281	214	244	235	445	347	427	358	263	249	243	210	323	358	400	286
W04B5.3	WBGene00021020	W04B5.3	Galectin [Source:UniProtKB/TrEMBL;Acc:Q9UA61]	0.33414	5.81379	6.10758e-09	7.92672e-08	994	960	982	1006	1351	1264	1271	1154	872	1007	1033	1018	1055	1154	1030	1146
Y37E3.13	WBGene00021353	iglr-3	IG(Immunoglobulin) and LRR(Leucine Rich Repeat) domains [Source:UniProtKB/TrEMBL;Acc:X5LX93]	0.586596	5.81315	6.13073e-09	7.95044e-08	108	93	103	89	164	173	185	143	111	103	106	88	126	113	116	112
F54D5.14	WBGene00010056	smc-6	Structural maintenance of chromosomes protein 6 homolog smc-6 [Source:UniProtKB/Swiss-Prot;Acc:G5EG17]	-0.170521	-5.80657	6.37659e-09	8.2627e-08	11253	10632	10222	10870	9889	9497	9442	9284	10950	10902	10779	11056	10625	10444	10181	10779
R09F10.4	WBGene00002127	inx-5	Innexin-5 [Source:UniProtKB/Swiss-Prot;Acc:Q23027]	0.487541	5.80307	6.51106e-09	8.43025e-08	379	371	435	434	501	603	643	661	394	380	474	354	486	476	501	443
ZK1098.7	WBGene00014224	mrps-23	Probable 28S ribosomal protein S23, mitochondrial [Source:UniProtKB/Swiss-Prot;Acc:P34748]	-0.364058	-5.80149	6.57285e-09	8.5035e-08	656	720	665	662	515	555	511	476	664	697	640	678	677	644	573	579
Y56A3A.16	WBGene00013235	Y56A3A.16	NULL	-0.222538	-5.80036	6.61708e-09	8.55392e-08	2814	2631	2609	2708	2341	2314	2161	2380	2576	2651	2562	2693	2383	2448	2499	2595
C09H6.2	WBGene00002999	lin-10	NULL	0.245675	5.79996	6.63302e-09	8.56773e-08	1551	1629	1713	1594	1908	1839	1973	2008	1604	1658	1602	1641	1665	1743	1723	1867
T11F9.12	WBGene00011713	T11F9.12	NULL	0.291289	5.79853	6.69003e-09	8.63454e-08	970	1009	1036	1026	1249	1223	1244	1274	910	988	1070	1018	1136	1064	1200	1080
K10C2.8	WBGene00045265	K10C2.8	NULL	-0.551025	-5.79749	6.73133e-09	8.68097e-08	389	330	403	291	257	182	185	235	474	405	464	400	368	352	312	357
F19B2.5	WBGene00008944	F19B2.5	NULL	0.413833	5.79681	6.75863e-09	8.70928e-08	925	983	926	1103	1342	1406	1240	1434	870	847	837	809	1035	957	760	899
F59E12.1	WBGene00019118	F59E12.1	NULL	-0.188016	-5.79608	6.7884e-09	8.74074e-08	5946	6060	5960	5707	5501	5095	5121	4992	6000	5988	5683	5767	5755	5628	5465	5630
ZK858.4	WBGene00003209	mel-26	Protein maternal effect lethal 26 [Source:UniProtKB/Swiss-Prot;Acc:Q94420]	-0.195215	-5.79004	7.03717e-09	9.0539e-08	6909	6521	6744	6938	6204	5718	5880	5793	6820	6615	6197	6619	6703	6987	6625	6701
T10H9.3	WBGene00020425	syx-18	SYntaXin [Source:UniProtKB/TrEMBL;Acc:O76413]	-0.197018	-5.7808	7.43466e-09	9.55776e-08	2355	2293	2367	2315	2096	2039	2047	1916	2286	2344	2222	2304	2187	2077	2138	2144
W02A2.7	WBGene00003230	mex-5	Zinc finger protein mex-5 [Source:UniProtKB/Swiss-Prot;Acc:Q9XUB2]	-0.180782	-5.78002	7.46913e-09	9.59451e-08	32375	30625	29926	30825	27462	26287	27364	27815	31758	32132	29000	31352	28889	29645	29269	29707
F19B6.2	WBGene00006733	ufd-1	Ubiquitin fusion degradation protein 1 homolog [Source:UniProtKB/Swiss-Prot;Acc:Q19584]	-0.209978	-5.77987	7.4757e-09	9.59538e-08	3838	3829	3671	3545	3332	3228	3147	3114	3657	3774	3676	3487	3465	3486	3349	3638
Y110A2AR.1	WBGene00022452	Y110A2AR.1	Receptor expression-enhancing protein [Source:UniProtKB/TrEMBL;Acc:Q9N488]	-0.284559	-5.77865	7.53034e-09	9.65791e-08	3432	3544	3308	3442	2989	2977	2798	2387	3514	3446	3477	3386	2993	3070	2962	3068
K08E3.6	WBGene00000875	cyk-4	CYtoKinesis defect [Source:UniProtKB/TrEMBL;Acc:Q9XUS9]	-0.167432	-5.77694	7.60716e-09	9.74877e-08	9046	8993	8712	8793	8343	7813	7892	7526	8736	9088	8671	8738	8716	8976	8659	8825
C07A9.3	WBGene00006579	tlk-1	Serine/threonine-protein kinase tousled-like 1 [Source:UniProtKB/Swiss-Prot;Acc:P34314]	-0.123391	-5.7741	7.73645e-09	9.90667e-08	12583	12361	12444	12616	11566	11205	11578	11509	12454	13051	12723	12355	12102	12439	12118	12053
K01D12.6	WBGene00010465	K01D12.6	NULL	-0.219596	-5.76941	7.95474e-09	1.01782e-07	2780	2900	2790	2714	2491	2418	2411	2234	2863	2795	2655	2780	2697	2759	2569	2754
B0414.3	WBGene00001856	hil-5	Histone H1.5 [Source:UniProtKB/Swiss-Prot;Acc:O01833]	-0.251597	-5.76634	8.10124e-09	1.03575e-07	9802	9691	9062	8369	8093	7911	7506	7304	9389	9693	9317	8968	9170	9602	9288	9046
F18E9.5	WBGene00017571	jmjd-3.1	Lysine-specific demethylase jmjd-3.1 [Source:UniProtKB/Swiss-Prot;Acc:Q95QK3]	0.588496	5.76607	8.11426e-09	1.0366e-07	262	210	325	277	407	420	498	524	252	244	364	278	315	345	393	375
H20J04.8	WBGene00003390	mog-2	Probable U2 small nuclear ribonucleoprotein A' [Source:UniProtKB/Swiss-Prot;Acc:Q9BLB6]	-0.247729	-5.76536	8.14852e-09	1.04016e-07	2399	2262	2323	2307	1892	2043	1788	2071	2354	2306	2152	2299	2176	2120	2121	2162
ZK938.7	WBGene00014163	rnh-1.2	RNase H [Source:UniProtKB/TrEMBL;Acc:Q23676]	-0.45	-5.76512	8.15998e-09	1.04081e-07	765	749	705	792	579	560	485	481	764	726	647	761	508	419	543	574
K01B6.1	WBGene00010453	fozi-1	Formin-homology and zinc finger domains protein 1 [Source:UniProtKB/Swiss-Prot;Acc:P34489]	0.583785	5.7649	8.17039e-09	1.04133e-07	100	85	80	94	162	151	168	131	84	81	95	86	133	145	135	124
R186.1	WBGene00011305	R186.1	NULL	0.702399	5.7621	8.30748e-09	1.05797e-07	38	36	66	46	118	102	89	106	45	36	29	29	52	49	50	46
K02D3.2	WBGene00010505	K02D3.2	NULL	0.731238	5.76169	8.32769e-09	1.05972e-07	19	15	15	9	65	53	61	43	10	19	19	4	17	15	12	12
Y54E2A.3	WBGene00006381	tac-1	Transforming acid coiled-coil-containing protein 1 [Source:UniProtKB/Swiss-Prot;Acc:G5ECG0]	-0.223662	-5.75853	8.48481e-09	1.07887e-07	2560	2630	2494	2653	2259	2252	2225	2070	2498	2535	2481	2688	2416	2219	2321	2372
F44E2.8	WBGene00018421	F44E2.8	NULL	-0.187142	-5.75774	8.52454e-09	1.08307e-07	4446	4487	4201	4183	3865	3889	3638	3796	4300	4149	4153	4307	4178	4060	3950	3995
C34G6.7	WBGene00004109	stam-1	Signal transducing adapter molecule 1 [Source:UniProtKB/Swiss-Prot;Acc:O01498]	-0.189587	-5.75538	8.64488e-09	1.09751e-07	3838	3919	3742	3859	3568	3376	3333	3136	3908	3829	3785	3867	3656	3624	3699	3644
R06C7.4	WBGene00011063	cpg-3	Chondroitin proteoglycan 3 [Source:UniProtKB/Swiss-Prot;Acc:Q21771]	-0.25413	-5.7513	8.85595e-09	1.12343e-07	14345	13422	12813	13636	11762	12115	11195	10078	13547	13482	13107	13638	12364	11654	11661	12176
F13H6.1	WBGene00017430	bcl-11	Mammalian BCL (B cell lymphoma) gene homologs [Source:UniProtKB/TrEMBL;Acc:H2KZR6]	0.364121	5.74884	8.98559e-09	1.13899e-07	622	607	660	631	778	788	891	854	544	664	638	615	640	665	688	605
C34C12.7	WBGene00007926	C34C12.7	NULL	0.618848	5.74701	9.0838e-09	1.15054e-07	72	82	72	67	138	134	147	115	78	85	79	75	101	94	120	81
Y92H12A.5	WBGene00022361	Y92H12A.5	NULL	-0.148984	-5.7461	9.13263e-09	1.15583e-07	4016	4102	4062	4048	3623	3686	3600	3719	4007	4128	3854	4006	3808	3835	3838	3783
C25A11.2	WBGene00016087	C25A11.2	NULL	-0.281017	-5.74563	9.15797e-09	1.15814e-07	1127	1206	1112	1204	988	987	922	891	1143	1140	1069	1184	1014	1058	1000	1071
ZK546.11	WBGene00001778	gst-30	Glutathione S-Transferase [Source:UniProtKB/TrEMBL;Acc:Q23520]	0.696431	5.74534	9.17359e-09	1.15922e-07	42	48	32	51	87	88	99	110	46	36	41	30	52	41	36	38
T09B4.9	WBGene00020383	tin-44	Probable mitochondrial import inner membrane translocase subunit tin-44 [Source:UniProtKB/Swiss-Prot;Acc:O02161]	0.217286	5.74219	9.34624e-09	1.18012e-07	2560	2560	2459	2444	2957	3088	2730	2944	2411	2426	2383	2527	2395	2366	2263	2398
C09B8.6	WBGene00002023	hsp-25	Heat Shock Protein [Source:UniProtKB/TrEMBL;Acc:Q86GU1]	0.234929	5.74051	9.43903e-09	1.19091e-07	2567	2258	2400	2318	2782	2944	2734	2844	2397	2265	2452	2364	2650	2563	2668	2505
T19C3.8	WBGene00001412	fem-2	Protein phosphatase fem-2 [Source:UniProtKB/Swiss-Prot;Acc:P49594]	-0.181495	-5.73964	9.48802e-09	1.19617e-07	4157	4360	4081	4316	3806	3731	3679	3662	4265	4171	3988	4336	3955	4063	4017	4168
D1009.1	WBGene00017012	acs-22	Fatty Acid CoA Synthetase family [Source:UniProtKB/TrEMBL;Acc:Q18916]	-0.234876	-5.73926	9.50907e-09	1.19789e-07	1591	1679	1562	1649	1398	1391	1327	1367	1556	1643	1573	1604	1552	1484	1553	1653
ZK1055.7	WBGene00022848	ZK1055.7	NULL	0.368451	5.7377	9.59721e-09	1.20806e-07	604	592	570	615	840	836	773	692	599	603	607	684	595	658	598	652
F53A2.4	WBGene00003829	nud-1	Aspergillus NUclear Division related; NUD-1 [Source:UniProtKB/TrEMBL;Acc:G5EE74]	-0.227203	-5.73715	9.62848e-09	1.21106e-07	3868	3781	3425	3497	3135	3016	2978	3279	3721	3672	3541	3686	3511	3408	3389	3411
C05C8.6	WBGene00015463	hpo-9	NULL	-0.170418	-5.73528	9.73532e-09	1.22356e-07	4048	4130	3856	3997	3632	3478	3539	3573	4070	3981	3828	4134	3801	3787	3828	3871
Y54G9A.7	WBGene00013210	Y54G9A.7	2O16 [Source:UniProtKB/TrEMBL;Acc:G5EC67]	-0.223777	-5.73477	9.76457e-09	1.22629e-07	1667	1635	1573	1618	1340	1429	1340	1446	1525	1602	1593	1550	1509	1462	1511	1533
C03G5.11	WBGene00044339	nspc-4	Nematode Specific Peptide family, group C [Source:UniProtKB/TrEMBL;Acc:Q4TTA4]	-0.513088	-5.72968	1.00622e-08	1.26269e-07	337	383	373	321	253	253	224	181	362	371	342	301	304	328	269	333
F28D1.10	WBGene00001580	gex-3	Membrane-associated protein gex-3 [Source:UniProtKB/Swiss-Prot;Acc:P55163]	-0.164548	-5.72719	1.02106e-08	1.28033e-07	4700	4804	4540	4904	4235	4232	4224	4188	4800	4883	4805	5081	4827	4749	4649	4880
F16D3.4	WBGene00008887	tbcd-1	Tubulin-specific chaperone D [Source:UniProtKB/Swiss-Prot;Acc:Q19493]	-0.183498	-5.72401	1.0404e-08	1.30358e-07	5789	5714	5849	6155	5317	5166	5115	5035	6061	5990	5776	6194	5873	5701	5422	5675
F44G4.1	WBGene00009711	F44G4.1	Brix domain-containing protein F44G4.1 [Source:UniProtKB/Swiss-Prot;Acc:P54073]	-0.176169	-5.72349	1.04356e-08	1.30653e-07	2808	2777	2757	2843	2556	2464	2408	2445	2774	2737	2705	2885	2743	2728	2676	2693
T05A8.4	WBGene00020230	nep-2	Neprilysin-2 [Source:UniProtKB/Swiss-Prot;Acc:O44857]	0.326745	5.72114	1.05811e-08	1.32374e-07	571	571	547	544	673	729	698	756	559	517	592	517	605	607	635	608
F31C3.3	WBGene00009285	F31C3.3	NULL	-0.154629	-5.71973	1.06695e-08	1.33377e-07	10780	11112	10466	10863	10066	9727	9487	9489	10721	11063	10593	11012	10380	10499	10102	10683
F46A9.5	WBGene00004807	skr-1	Skp1-related protein [Source:UniProtKB/Swiss-Prot;Acc:G5ECU1]	-0.163823	-5.71686	1.08511e-08	1.35544e-07	4567	4497	4646	4605	4005	4096	3989	4242	4457	4624	4657	4397	4471	4537	4614	4390
F56B6.4	WBGene00006863	gyg-1	Glycogenin-1 [Source:UniProtKB/Swiss-Prot;Acc:H2KYQ5]	0.399226	5.71499	1.09708e-08	1.36934e-07	804	832	903	738	1009	1144	1120	1185	820	828	869	757	996	915	1064	832
F02E9.2	WBGene00003014	lin-28	NULL	-0.224152	-5.71241	1.11389e-08	1.38925e-07	1547	1418	1483	1516	1264	1262	1272	1286	1376	1396	1436	1341	1358	1362	1398	1371
H02I12.1	WBGene00010351	cbd-1	Chitin-binding domain protein cbd-1 [Source:UniProtKB/Swiss-Prot;Acc:O45599]	-0.217731	-5.71189	1.1173e-08	1.39244e-07	125136	126604	118352	120846	110776	109083	104129	96377	122530	129254	118598	124883	113752	117623	111979	118678
F33D4.5	WBGene00017997	mrpl-1	Mitochondrial Ribosomal Protein, Large [Source:UniProtKB/TrEMBL;Acc:Q7KPW7]	-0.212683	-5.71092	1.12365e-08	1.39822e-07	2055	2023	2037	2036	1730	1812	1689	1786	2100	1978	1970	2085	1953	1920	1803	1929
K08A8.2	WBGene00004949	sox-2	Transcription factor sox-2 [Source:UniProtKB/Swiss-Prot;Acc:Q21305]	0.627974	5.71101	1.12304e-08	1.39822e-07	196	153	241	196	290	333	428	432	190	142	224	207	263	262	337	255
C31H2.4	WBGene00016294	C31H2.4	NULL	0.564952	5.70386	1.17123e-08	1.45632e-07	121	122	141	122	205	229	210	183	98	121	134	100	104	118	112	128
C17G10.4	WBGene00000383	cdc-14	Tyrosine-protein phosphatase cdc-14 [Source:UniProtKB/Swiss-Prot;Acc:P81299]	-0.136586	-5.70304	1.17691e-08	1.46183e-07	5908	5912	5845	5749	5327	5308	5413	5225	5760	5941	5799	5846	5713	5982	5906	5704
T27B1.2	WBGene00003933	pat-9	Paralysed Arrest at Two-fold [Source:UniProtKB/TrEMBL;Acc:Q22829]	0.646084	5.70296	1.17747e-08	1.46183e-07	108	99	153	133	187	247	308	256	114	115	175	122	176	198	245	184
T25G12.5	WBGene00020812	acdh-7	Acyl CoA DeHydrogenase [Source:UniProtKB/TrEMBL;Acc:Q22781]	-0.207863	-5.69919	1.20376e-08	1.49334e-07	2110	2146	2013	2114	1807	1894	1732	1814	2016	2131	2144	2099	1923	2014	1981	1957
C03G5.1	WBGene00015391	sdha-1	Succinate dehydrogenase [ubiquinone] flavoprotein subunit, mitochondrial [Source:UniProtKB/Swiss-Prot;Acc:Q09508]	0.195828	5.69877	1.20672e-08	1.49587e-07	4105	4180	3993	3778	4616	4572	4521	4756	4078	3922	4143	4022	4404	4527	4286	4171
Y102E9.2	WBGene00022420	wdr-4	tRNA (guanine-N(7)-)-methyltransferase non-catalytic subunit [Source:UniProtKB/Swiss-Prot;Acc:Q23232]	-0.180918	-5.69808	1.21166e-08	1.50085e-07	4917	4750	4584	4596	4263	4168	4117	4041	4825	4637	4427	4637	4445	4472	4308	4496
Y97E10AR.6	WBGene00022401	Y97E10AR.6	NULL	-0.177605	-5.69461	1.23656e-08	1.53053e-07	2842	2959	2847	2895	2534	2513	2538	2604	2842	2925	2816	3021	2929	2873	2816	2962
C49A1.4	WBGene00001377	eya-1	Eyes absent homolog 1 [Source:UniProtKB/Swiss-Prot;Acc:O17670]	0.614877	5.68897	1.27805e-08	1.5807e-07	97	112	137	141	194	210	241	256	119	108	159	130	172	192	236	245
F20H11.5	WBGene00017648	ddo-3	D-aspartate oxidase 3 [Source:UniProtKB/Swiss-Prot;Acc:O01739]	-0.309101	-5.68883	1.27916e-08	1.58087e-07	3543	3427	3308	3625	2880	3090	2663	2442	3451	3381	3336	3478	2772	2873	2656	3061
ZK792.2	WBGene00002130	inx-8	Innexin-8 [Source:UniProtKB/Swiss-Prot;Acc:Q23593]	-0.245987	-5.68686	1.29394e-08	1.59792e-07	2902	3062	3011	2886	2538	2609	2476	2311	3156	2986	2858	2973	2431	2717	2464	2519
F52C6.2	WBGene00018659	F52C6.2	NULL	-0.346667	-5.68566	1.30311e-08	1.60803e-07	708	718	656	691	548	493	523	579	729	707	690	620	575	583	563	538
C10C5.1	WBGene00007505	pezo-1	Piezo-type mechanosensitive ion channel component [Source:UniProtKB/TrEMBL;Acc:A0A061AE33]	0.204335	5.68503	1.3079e-08	1.61272e-07	5944	5849	6446	6363	7003	6986	7363	7070	6127	6695	6507	6390	6585	6263	6545	6715
F52D2.2	WBGene00004351	rgs-8.1	Regulator of G protein Signaling [Source:UniProtKB/TrEMBL;Acc:G5ECK9]	-0.346342	-5.68234	1.32861e-08	1.63702e-07	544	559	583	555	440	458	426	401	585	550	519	544	541	559	502	517
C08F8.3	WBGene00007445	C08F8.3	NULL	-0.254637	-5.68125	1.33711e-08	1.64624e-07	3179	2987	2700	2935	2585	2530	2338	2377	2939	2780	2797	2971	2726	2635	2752	2710
T04D3.8	WBGene00011435	T04D3.8	NULL	-0.596539	-5.68069	1.34149e-08	1.65038e-07	239	232	161	222	125	140	118	91	254	268	223	204	162	178	146	135
K10B2.1	WBGene00003009	lin-23	F-box/WD repeat-containing protein lin-23 [Source:UniProtKB/Swiss-Prot;Acc:Q09990]	-0.154521	-5.67963	1.34983e-08	1.65939e-07	6166	6134	6265	6262	5672	5325	5517	5747	6408	6458	6158	6344	6191	6205	6116	6448
F10E9.6	WBGene00003243	mig-10	Abnormal cell migration protein 10 [Source:UniProtKB/Swiss-Prot;Acc:P34400]	0.469032	5.67499	1.38698e-08	1.70378e-07	633	607	725	662	853	930	991	1068	602	563	810	683	760	838	902	852
C28H8.11	WBGene00016201	tdo-2	Tryptophan 2,3-dioxygenase [Source:UniProtKB/Swiss-Prot;Acc:Q09474]	0.319518	5.67423	1.39318e-08	1.7101e-07	1044	1043	1252	1188	1408	1440	1428	1441	985	1079	1152	1131	1245	1204	1291	1261
C43E11.9	WBGene00016607	C43E11.9	60S ribosome subunit biogenesis protein NIP7 homolog [Source:UniProtKB/TrEMBL;Acc:P91154]	-0.274782	-5.67318	1.40174e-08	1.71932e-07	1039	1007	939	982	792	837	816	814	1008	952	956	1013	992	916	910	942
T01G9.5	WBGene00003183	mei-1	Meiotic spindle formation protein mei-1 [Source:UniProtKB/Swiss-Prot;Acc:P34808]	-0.169562	-5.6728	1.40483e-08	1.72181e-07	4984	4824	4705	4942	4456	4339	4278	4186	4909	4860	4572	4934	4708	4730	4639	4617
F45E12.2	WBGene00000271	brf-1	BRF (Transcription factor) homolog [Source:UniProtKB/TrEMBL;Acc:A0A131MCT5]	-0.18139	-5.67243	1.40786e-08	1.72423e-07	3497	3568	3427	3483	3189	3094	3026	2979	3223	3298	3384	3399	3153	3323	3223	3387
T13H5.2	WBGene00011756	ctg-2	CRAL/TRIO and GOLD domain containing [Source:UniProtKB/TrEMBL;Acc:Q22467]	0.541986	5.67115	1.41845e-08	1.73459e-07	132	140	135	116	202	202	218	218	111	143	150	149	173	156	187	148
ZK856.9	WBGene00006489	zhit-3	Zinc finger, HIT-type [Source:UniProtKB/TrEMBL;Acc:Q23644]	-0.209581	-5.6712	1.41804e-08	1.73459e-07	2121	2122	2089	2054	1867	1803	1712	1848	2209	2110	2093	2191	2091	2024	2133	2176
F56C11.3	WBGene00018955	F56C11.3	Sulfhydryl oxidase [Source:UniProtKB/TrEMBL;Acc:O44975]	0.477684	5.66829	1.44228e-08	1.76241e-07	341	319	286	283	427	464	419	514	338	293	294	294	330	332	267	349
R12E2.4	WBGene00002139	inx-17	Innexin-17 [Source:UniProtKB/Swiss-Prot;Acc:O61788]	0.434462	5.66796	1.44504e-08	1.76447e-07	278	262	313	254	376	404	418	355	263	289	265	291	294	300	332	307
T01G1.3	WBGene00011338	sec-31	Yeast SEC homolog [Source:UniProtKB/TrEMBL;Acc:G5EFY6]	-0.176424	-5.66747	1.44925e-08	1.76828e-07	7294	7259	7109	7100	6782	6301	6318	5972	7020	7171	7091	7281	6842	6891	7057	6833
K01C8.1	WBGene00010456	K01C8.1	NULL	0.268951	5.66514	1.46904e-08	1.79109e-07	1615	1657	1840	1722	2137	2053	2101	1992	1468	1412	1637	1527	1625	1617	1576	1502
F21C10.7	WBGene00017657	F21C10.7	NULL	0.360865	5.66444	1.47504e-08	1.79705e-07	1606	1437	1588	1719	1901	2084	2057	2301	1522	1519	1857	1754	2000	1881	1972	1945
H34I24.2	WBGene00019261	H34I24.2	NULL	0.34183	5.66428	1.47646e-08	1.79744e-07	2171	2221	2276	2555	2864	3112	3057	2868	2341	2234	2601	2643	2176	2282	2376	2626
C53A5.3	WBGene00001834	hda-1	Histone deacetylase 1 [Source:UniProtKB/Swiss-Prot;Acc:O17695]	-0.15584	-5.66245	1.49226e-08	1.81533e-07	7717	7574	7360	7300	6894	6521	6574	6862	7550	7499	7263	7348	7224	7613	7363	7479
F26G1.4	WBGene00017840	ttm-2	Toxin-regulated Targets of MAPK [Source:UniProtKB/TrEMBL;Acc:Q19829]	0.580414	5.66188	1.4972e-08	1.81997e-07	89	96	81	99	148	150	175	157	91	108	111	114	123	131	142	170
Y47G6A.5	WBGene00021635	Y47G6A.5	Tyrosine-protein kinase [Source:UniProtKB/TrEMBL;Acc:Q9N3S5]	0.426808	5.66112	1.50391e-08	1.82677e-07	318	279	306	293	409	380	459	421	275	317	324	281	349	393	376	353
C27H6.4	WBGene00007786	rmd-2	Regulator of Microtubule Dynamics [Source:UniProtKB/TrEMBL;Acc:B2D6P1]	-0.205813	-5.66007	1.51309e-08	1.83381e-07	4334	4107	4100	4156	3766	3667	3430	3563	4308	4037	4174	3890	3941	3905	3770	3961
R13F6.10	WBGene00020068	cra-1	N-terminal acetyltransferase B complex subunit NAA25 homolog [Source:UniProtKB/Swiss-Prot;Acc:Q21986]	-0.147172	-5.66011	1.51279e-08	1.83381e-07	6326	6402	6227	6195	5865	5559	5634	5615	6131	6131	5950	6328	6064	5872	5828	5990
T01G5.7	WBGene00011342	T01G5.7	NULL	-0.470563	-5.66027	1.51131e-08	1.83381e-07	410	402	482	454	278	308	281	323	434	362	339	462	379	400	367	379
T24H10.7	WBGene00012005	2020-06-01	Transcription factor jun-1 [Source:UniProtKB/Swiss-Prot;Acc:G5ECU7]	0.381973	5.65964	1.51691e-08	1.83708e-07	497	522	593	567	773	654	729	745	535	589	523	571	549	630	638	594
Y37E11AL.3	WBGene00021359	Y37E11AL.3	NULL	-0.241498	-5.65951	1.51804e-08	1.83708e-07	3160	3255	2941	3002	2692	2654	2437	2619	3115	3005	2760	2857	2752	2776	2723	2834
F33A8.4	WBGene00009352	F33A8.4	NULL	-0.291618	-5.65756	1.53538e-08	1.85669e-07	2175	2251	1975	1953	1772	1788	1588	1609	2138	2083	1988	1932	1872	1820	1821	1928
F10F2.2	WBGene00008654	pfas-1	Probable phosphoribosylformylglycinamidine synthase [Source:UniProtKB/Swiss-Prot;Acc:Q19311]	0.420377	5.65365	1.57079e-08	1.8981e-07	1554	1639	1990	1556	2298	2342	2465	2253	1869	2262	2311	1987	2006	2478	2485	2155
T24F1.3	WBGene00011995	rsf-1	RASSF (Ras-association domain family) homolog [Source:UniProtKB/TrEMBL;Acc:Q58AA9]	0.453945	5.65161	1.5895e-08	1.91929e-07	303	266	311	326	416	449	445	424	322	301	381	318	364	393	462	387
R06A4.4	WBGene00002076	imb-2	IMportin Beta family [Source:UniProtKB/TrEMBL;Acc:O62332]	-0.208741	-5.64965	1.60778e-08	1.93993e-07	8489	7991	8171	7992	7161	6551	7408	7005	8359	8563	7813	7963	7792	8040	7948	7647
T09B9.1	WBGene00011642	T09B9.1	NULL	-0.277532	-5.64949	1.6092e-08	1.9402e-07	1214	1168	1092	1161	975	947	945	923	1193	1213	1069	1177	1053	1027	996	1104
F42A10.2	WBGene00003593	nfm-1	NeuroFibroMatosis homolog [Source:UniProtKB/TrEMBL;Acc:Q5LK46]	0.372075	5.6488	1.61574e-08	1.94604e-07	402	427	403	434	536	538	572	564	408	414	387	474	504	451	485	516
T08A11.2	WBGene00011605	sftb-1	Splicing Factor ThreeB (3b) Subunit homolog [Source:UniProtKB/TrEMBL;Acc:G5EEQ8]	-0.159305	-5.64872	1.61642e-08	1.94604e-07	8834	8685	8426	8937	8013	7786	7486	7908	8572	9124	8822	8802	8600	8395	8211	8280
ZK524.4	WBGene00013994	ZK524.4	NULL	-0.170159	-5.64485	1.65325e-08	1.9889e-07	3824	3632	3743	3747	3433	3249	3283	3278	3722	3799	3759	3714	3491	3611	3361	3582
Y59E1A.2	WBGene00021988	rgs-8.2	Regulator of G protein Signaling [Source:UniProtKB/TrEMBL;Acc:G5ECK9]	-0.344732	-5.64212	1.67967e-08	2.0192e-07	544	559	583	555	441	459	426	401	586	550	519	544	542	559	502	517
H41C03.1	WBGene00019268	H41C03.1	NULL	-0.449441	-5.64139	1.6868e-08	2.02627e-07	301	309	312	308	208	221	232	192	342	283	339	359	278	297	264	283
Y39H10A.7	WBGene00000498	chk-1	Serine/threonine-protein kinase chk-1 [Source:UniProtKB/Swiss-Prot;Acc:Q9N3Z3]	-0.224771	-5.64106	1.69003e-08	2.02866e-07	3320	3312	3199	3310	2954	2936	2720	2574	3169	3319	3057	3277	3109	3181	3050	3155
F58E10.3	WBGene00010260	ddx-17	DEAD boX helicase homolog [Source:UniProtKB/TrEMBL;Acc:Q9XUW5]	-0.115672	-5.63993	1.70116e-08	2.04051e-07	23340	22600	23012	22589	21377	20585	20927	21543	22850	22871	22584	22581	22638	22378	22667	21671
F25H8.2	WBGene00009132	F25H8.2	NULL	-0.277855	-5.63954	1.70507e-08	2.0437e-07	2226	2153	2086	2084	1917	1771	1685	1604	2293	2019	2054	2082	2072	2077	2018	2055
Y51A2D.11	WBGene00013079	ttr-26	TransThyretin-Related family domain [Source:UniProtKB/TrEMBL;Acc:Q9XXR5]	0.640804	5.63768	1.72354e-08	2.06432e-07	61	96	97	96	158	201	172	160	74	123	84	112	92	103	114	115
Y119D3B.16	WBGene00022493	mrpl-45	Probable 39S ribosomal protein L45, mitochondrial [Source:UniProtKB/Swiss-Prot;Acc:Q95Y71]	-0.239339	-5.63659	1.73447e-08	2.07589e-07	1790	1667	1650	1696	1458	1454	1379	1446	1732	1672	1586	1669	1599	1584	1452	1534
F28H1.1	WBGene00017908	F28H1.1	NULL	0.427724	5.63575	1.743e-08	2.08457e-07	386	410	491	455	599	533	644	652	436	448	457	379	561	592	615	553
Y49F6B.4	WBGene00004896	smu-2	Smu-2 suppressor of mec-8 and unc-52 protein [Source:UniProtKB/Swiss-Prot;Acc:Q9N4U5]	-0.20248	-5.63294	1.77168e-08	2.11731e-07	3189	3129	2945	2953	2791	2597	2613	2576	3048	3010	2868	2976	2912	2922	2887	3009
Y73B6BL.9	WBGene00001853	hil-2	Histone H1.2 [Source:UniProtKB/Swiss-Prot;Acc:P15796]	0.417302	5.63265	1.77456e-08	2.1192e-07	1654	1663	1977	1741	2240	2292	2592	2621	1621	1791	2167	1628	2448	2547	2815	2433
K08C7.5	WBGene00001477	fmo-2	Dimethylaniline monooxygenase [N-oxide-forming] [Source:UniProtKB/TrEMBL;Acc:G5EBJ9]	0.674089	5.62978	1.8044e-08	2.15326e-07	15	21	39	24	93	95	119	61	20	51	20	14	32	38	27	31
F23C8.4	WBGene00017733	ubxn-1	UBX domain-containing protein 1 [Source:UniProtKB/Swiss-Prot;Acc:Q9TXH9]	-0.191765	-5.62605	1.84386e-08	2.19874e-07	4589	4576	4212	4576	4064	4077	3742	3800	4372	4382	4401	4443	4428	4278	4346	4439
W03C9.7	WBGene00003228	mex-1	Muscle EXcess [Source:UniProtKB/TrEMBL;Acc:G2HJZ1]	-0.229705	-5.62415	1.8642e-08	2.22137e-07	14638	14122	14163	14231	13196	12074	12272	10926	14105	14118	13293	13746	12898	13393	12710	13499
C56C10.1	WBGene00016960	vps-33.2	Vacuolar protein sorting-associated protein 33B [Source:UniProtKB/Swiss-Prot;Acc:Q18891]	-0.215187	-5.62249	1.8823e-08	2.2413e-07	2498	2614	2457	2699	2295	2220	2223	2058	2543	2530	2478	2614	2437	2418	2336	2447
F59G1.5	WBGene00004214	ptp-2	Tyrosine-protein phosphatase non-receptor type ptp-2 [Source:UniProtKB/Swiss-Prot;Acc:G5EC24]	-0.192123	-5.62013	1.90816e-08	2.27043e-07	5098	5177	5023	4922	4545	4414	4339	4347	5228	5183	4716	5123	4784	5082	4713	4900
K07F5.14	WBGene00010638	K07F5.14	NULL	-0.266224	-5.61944	1.91579e-08	2.27785e-07	1910	1846	1694	1797	1533	1480	1445	1526	1900	1767	1731	1920	1880	1781	1686	1707
W01F3.2	WBGene00012185	W01F3.2	NULL	0.423795	5.61704	1.94259e-08	2.30803e-07	1172	1421	1242	1216	1954	1782	1788	1508	1056	1322	1043	1050	940	1062	963	1024
M88.5	WBGene00010908	imph-1	IMP Homolog [Source:UniProtKB/TrEMBL;Acc:Q6A582]	-0.160074	-5.6153	1.9622e-08	2.32964e-07	7971	7916	7946	8026	7201	6876	6976	7412	7769	8155	7500	7850	7702	7470	7348	7536
F29C12.3	WBGene00009245	rict-1	NULL	0.20886	5.61513	1.96413e-08	2.33023e-07	5053	5030	5023	5363	6311	5925	5836	5661	5174	5341	4983	5261	5009	5005	4826	5304
M03F8.4	WBGene00019763	galt-1	Beta-1,4-galactosyltransferase galt-1 [Source:UniProtKB/Swiss-Prot;Acc:O16374]	0.691741	5.61482	1.96764e-08	2.331e-07	9	15	25	27	87	70	51	53	19	21	9	14	22	28	24	21
W02D7.2	WBGene00020938	clec-218	C-type LECtin [Source:UniProtKB/TrEMBL;Acc:Q4W528]	-0.544897	-5.61488	1.96697e-08	2.331e-07	280	278	280	240	145	180	183	158	248	216	158	206	201	184	184	215
T19B10.8	WBGene00011835	T19B10.8	GPI inositol-deacylase [Source:UniProtKB/TrEMBL;Acc:Q22561]	-0.158203	-5.61378	1.97957e-08	2.34342e-07	5777	5807	5657	5861	5385	5044	5155	5068	5761	5696	5437	5836	5624	5629	5474	5691
Y48G1A.6	WBGene00021661	mbtr-1	Malignant brain tumor repeat protein 1 [Source:UniProtKB/Swiss-Prot;Acc:A0SQM0]	-0.252933	-5.61216	1.99819e-08	2.36375e-07	1575	1512	1462	1622	1333	1272	1285	1249	1569	1634	1476	1549	1444	1386	1312	1432
C33F10.5	WBGene00016354	rig-6	Contactin rig-6 [Source:UniProtKB/Swiss-Prot;Acc:H2KZ60]	0.381374	5.61202	1.99983e-08	2.36398e-07	713	588	703	587	771	913	916	869	712	692	765	707	719	740	782	719
Y2H9A.1	WBGene00003222	mes-4	Histone-lysine N-methyltransferase mes-4 [Source:UniProtKB/Swiss-Prot;Acc:Q9NH52]	-0.199923	-5.61004	2.02284e-08	2.38944e-07	5266	5234	4921	4942	4578	4319	4325	4451	5118	5324	4758	4894	4896	5063	4935	5019
M28.6	WBGene00010897	lact-3	Beta-LACTamase domain containing [Source:UniProtKB/TrEMBL;Acc:Q21569]	0.281224	5.60729	2.05522e-08	2.42593e-07	765	765	782	816	991	916	968	954	792	876	747	802	870	863	852	870
C03C10.5	WBGene00007271	C03C10.5	NULL	0.545137	5.6056	2.07536e-08	2.44793e-07	3	1	5	7	27	23	35	35	5	4	13	5	13	10	28	23
T07A9.6	WBGene00000913	daf-18	Phosphatidylinositol 3,4,5-trisphosphate 3-phosphatase and dual-specificity protein phosphatase daf-18 [Source:UniProtKB/Swiss-Prot;Acc:G5EE01]	-0.185318	-5.60486	2.08422e-08	2.45661e-07	25610	25285	23776	25230	22989	22293	21220	21121	25416	25098	23658	25607	23513	23980	22771	23859
F26B1.3	WBGene00002073	ima-2	Importin subunit alpha-2 [Source:UniProtKB/Swiss-Prot;Acc:P91276]	-0.181616	-5.60305	2.10609e-08	2.48059e-07	19677	19168	17947	18852	17397	16674	16449	16008	18986	18720	17822	19293	17625	17855	17326	18181
C30F12.4	WBGene00016263	C30F12.4	NULL	-0.233919	-5.60046	2.13787e-08	2.51621e-07	2251	2357	2197	2325	1963	1911	1962	1883	2293	2073	2097	2372	2084	2043	2087	2129
B0212.3	WBGene00015037	B0212.3	NULL	0.305857	5.59842	2.16317e-08	2.53993e-07	577	579	612	590	750	710	735	750	596	624	630	555	500	508	526	480
B0495.2	WBGene00015203	cdk-11.1	Cyclin-dependent kinase 11.1 [Source:UniProtKB/Swiss-Prot;Acc:Q09437]	-0.227202	-5.59835	2.16406e-08	2.53993e-07	4215	4220	3809	4108	3621	3583	3322	3381	4030	4105	3850	4151	3852	3852	3777	4136
C30F12.1	WBGene00016260	rege-1	Endoribonuclease rege-1 [Source:UniProtKB/Swiss-Prot;Acc:Q95YE2]	0.408624	5.59865	2.16024e-08	2.53993e-07	295	367	370	376	465	492	510	461	392	395	387	369	412	384	430	377
Y57A10A.23	WBGene00013263	txdc-12.1	ThioredoXin Domain Containing protein homolog [Source:UniProtKB/TrEMBL;Acc:Q9NA78]	0.62988	5.59833	2.16426e-08	2.53993e-07	242	189	302	285	390	539	544	542	199	212	374	255	403	375	524	428
H24G06.1	WBGene00019237	H24G06.1	NULL	0.381571	5.59777	2.17126e-08	2.54631e-07	857	814	966	907	1073	1154	1349	1162	873	935	950	866	1185	1016	1147	1018
Y17G7B.11	WBGene00012464	arrd-7	ARRestin Domain protein [Source:UniProtKB/TrEMBL;Acc:Q9XXI4]	0.470052	5.59234	2.24031e-08	2.62539e-07	197	180	201	180	251	319	281	264	195	221	202	194	235	233	240	220
K03E6.6	WBGene00003991	pfn-3	Profilin-3 [Source:UniProtKB/Swiss-Prot;Acc:Q21193]	0.394369	5.5916	2.24981e-08	2.63463e-07	372	397	375	376	477	536	490	566	370	323	367	352	441	439	378	420
F38A1.7	WBGene00009520	clec-168	C-type LECtin [Source:UniProtKB/TrEMBL;Acc:A4F311]	0.597681	5.59041	2.26538e-08	2.65097e-07	1	3	5	5	30	17	25	39	7	4	0	7	9	9	10	8
T12E12.3	WBGene00020464	T12E12.3	NULL	-0.234664	-5.58971	2.27451e-08	2.65974e-07	1734	1592	1651	1591	1364	1433	1447	1305	1688	1668	1610	1604	1612	1624	1674	1600
Y53F4B.18	WBGene00013164	Y53F4B.18	NULL	-0.184459	-5.58897	2.28424e-08	2.6692e-07	2604	2424	2457	2476	2205	2178	2155	2212	2457	2513	2471	2554	2293	2434	2319	2337
F37C12.11	WBGene00004490	rps-21	40S ribosomal protein S21 [Source:UniProtKB/Swiss-Prot;Acc:P49197]	-0.217043	-5.58821	2.29426e-08	2.679e-07	14793	13613	13039	13211	11988	12146	11585	11103	14074	13269	13985	13038	13198	12631	13103	13313
Y39B6A.33	WBGene00012692	Y39B6A.33	Ribosome biogenesis protein NOP53 [Source:UniProtKB/Swiss-Prot;Acc:Q9NEU5]	-0.23795	-5.58676	2.31351e-08	2.69953e-07	2267	2069	2117	2175	1743	1831	1771	1944	2058	1937	1973	2139	2081	2001	2103	2060
W09G10.4	WBGene00000162	apd-3	AP-3 complex subunit delta [Source:UniProtKB/TrEMBL;Acc:Q95X88]	-0.17336	-5.58492	2.33811e-08	2.72628e-07	3866	3745	3517	3778	3368	3262	3310	3254	3634	3819	3757	3755	3484	3635	3542	3544
Y37D8A.13	WBGene00006804	unc-71	Disintegrin and metalloproteinase domain-containing protein unc-71 [Source:UniProtKB/Swiss-Prot;Acc:G5EFD5]	-0.201211	-5.58367	2.35501e-08	2.74404e-07	7785	7738	7199	7685	6927	6139	6732	6548	7606	7914	7440	7646	7296	7164	7162	6842
F45G2.3	WBGene00009731	exo-1	EXOnuclease [Source:UniProtKB/TrEMBL;Acc:O62245]	-0.231219	-5.58137	2.38638e-08	2.7786e-07	2646	2648	2461	2653	2353	2282	2089	2095	2582	2500	2455	2549	2284	2435	2306	2337
C55A6.1	WBGene00008330	C55A6.1	NULL	-0.177429	-5.57915	2.41695e-08	2.81219e-07	2528	2502	2501	2501	2281	2195	2156	2215	2420	2364	2366	2483	2467	2394	2332	2442
C06B8.7	WBGene00007372	C06B8.7	NULL	0.405077	5.5779	2.43435e-08	2.83041e-07	727	680	751	758	906	981	1026	1082	684	665	852	716	769	871	956	901
Y40B1B.6	WBGene00005010	spr-5	Probable lysine-specific histone demethylase 1 [Source:UniProtKB/Swiss-Prot;Acc:Q9XWP6]	-0.168042	-5.57641	2.45528e-08	2.85271e-07	3770	3606	3715	3616	3230	3245	3228	3370	3563	3726	3631	3786	3724	3677	3525	3585
F43G9.2	WBGene00009665	lmd-1	LysM Domain (Peptidoglycan binding) protein [Source:UniProtKB/TrEMBL;Acc:A5JYU6]	-0.283435	-5.57571	2.46518e-08	2.86217e-07	1015	958	922	1001	815	758	771	826	997	958	921	894	856	913	853	872
F54F2.1	WBGene00003929	pat-2	Integrin alpha pat-2 [Source:UniProtKB/Swiss-Prot;Acc:P34446]	0.287345	5.57389	2.49109e-08	2.8902e-07	1585	1508	1798	1642	1881	1976	2075	2119	1540	1605	1665	1520	1906	1762	1928	1873
R10H10.5	WBGene00001669	gpa-7	Guanine nucleotide-binding protein alpha-7 subunit [Source:UniProtKB/Swiss-Prot;Acc:Q21917]	0.535531	5.57173	2.52224e-08	2.92426e-07	107	120	102	107	165	175	180	180	126	104	123	123	124	124	149	128
Y113G7B.18	WBGene00007017	mdt-17	Mediator of RNA polymerase II transcription subunit 17 [Source:UniProtKB/Swiss-Prot;Acc:Q9NAL4]	-0.170503	-5.57133	2.52808e-08	2.92894e-07	5323	5192	4893	5151	4560	4500	4460	4731	5240	5309	5057	5173	5084	5076	4899	4833
F09G2.2	WBGene00017311	F09G2.2	NULL	-0.170798	-5.56954	2.55417e-08	2.95569e-07	4289	4175	4031	4005	3726	3721	3564	3628	4237	4270	4015	4128	4081	3909	4030	4062
F44E2.7	WBGene00018420	F44E2.7	Putative zinc finger protein F44E2.7 [Source:UniProtKB/Swiss-Prot;Acc:P34437]	-0.192677	-5.56949	2.55479e-08	2.95569e-07	2534	2487	2494	2323	2177	2130	2132	2144	2489	2552	2515	2397	2346	2288	2429	2352
T03G6.3	WBGene00020195	T03G6.3	NULL	0.336641	5.56937	2.55667e-08	2.95576e-07	663	645	678	676	778	828	941	874	611	659	678	689	722	785	774	712
C08F1.10	WBGene00015613	C08F1.10	NULL	0.652484	5.56868	2.56672e-08	2.96529e-07	49	74	130	98	192	191	236	264	55	70	125	77	174	171	217	221
K04A8.6	WBGene00001089	dre-1	F-box protein dre-1 [Source:UniProtKB/Swiss-Prot;Acc:Q94251]	0.247506	5.56791	2.57807e-08	2.97629e-07	1193	1145	1149	1142	1348	1288	1478	1415	1088	1098	1118	1132	1154	1164	1209	1191
C32F10.4	WBGene00016332	C32F10.4	NULL	0.431127	5.56714	2.58954e-08	2.98741e-07	352	321	325	320	507	501	429	415	338	344	315	310	358	399	386	446
K11C4.3	WBGene00006803	unc-70	Spectrin beta chain [Source:UniProtKB/TrEMBL;Acc:E0AHA7]	0.221206	5.56601	2.60645e-08	3.00479e-07	8223	7932	8715	8317	9180	9895	10102	9688	7964	8642	9085	8473	9602	9755	10223	9545
C14C10.3	WBGene00007586	ril-2	RNAi-Induced Longevity [Source:UniProtKB/TrEMBL;Acc:Q52GY7]	-0.207336	-5.56511	2.6199e-08	3.01816e-07	4918	4825	4691	4724	4407	4289	4029	3796	4726	4855	4652	4777	4535	4603	4438	4616
Y19D10A.11	WBGene00021226	Y19D10A.11	NULL	0.659645	5.56484	2.62394e-08	3.02068e-07	68	67	81	55	124	205	166	194	77	70	65	31	86	162	155	145
ZK863.4	WBGene00014124	usip-1	U Six snRNA Interacting Protein [Source:UniProtKB/TrEMBL;Acc:Q23652]	-0.176446	-5.56448	2.62943e-08	3.02486e-07	7540	7404	6945	7392	6695	6499	6385	6273	7330	7337	6996	7601	6837	7044	6818	7114
T08B2.9	WBGene00001497	fars-1	Phenylalanyl Amino-acyl tRNA Synthetase [Source:UniProtKB/TrEMBL;Acc:Q86B36]	-0.184064	-5.56217	2.66441e-08	3.06295e-07	5441	5525	5299	5156	4979	4600	4714	4497	5421	5161	5098	5254	5097	5017	5153	4979
ZC376.5	WBGene00006613	trm-1	tRNA (guanine(26)-N(2))-dimethyltransferase [Source:UniProtKB/Swiss-Prot;Acc:Q23270]	-0.261998	-5.55982	2.70058e-08	3.10234e-07	2616	2601	2461	2506	2265	2247	2020	1889	2615	2535	2411	2526	2414	2356	2371	2444
T11G6.8	WBGene00011722	rbm-22	RNA Binding Motif protein homolog [Source:UniProtKB/TrEMBL;Acc:A0A061ACS6]	-0.197507	-5.55904	2.71263e-08	3.11399e-07	4660	4531	4421	4611	4166	3928	3748	4000	4469	4528	4293	4446	4291	4350	4059	4017
F49E11.10	WBGene00009895	scl-2	SCP-Like extracellular protein [Source:UniProtKB/TrEMBL;Acc:Q20603]	-0.580931	-5.55822	2.72541e-08	3.12646e-07	176	191	148	264	85	114	112	122	258	241	224	241	219	189	187	199
C15H11.4	WBGene00000985	dhs-22	DeHydrogenases, Short chain [Source:UniProtKB/TrEMBL;Acc:Q9XVS9]	-0.206699	-5.55393	2.7931e-08	3.20186e-07	3667	3496	3445	3495	3172	3097	3128	2764	3548	3425	3543	3473	3455	3398	3433	3530
H35B03.2	WBGene00019264	H35B03.2	NULL	-0.228192	-5.54846	2.88203e-08	3.30148e-07	1680	1549	1605	1569	1408	1358	1288	1387	1590	1519	1512	1582	1482	1555	1484	1501
Y37H2A.12	WBGene00044758	Y37H2A.12	NULL	-0.467641	-5.54476	2.94363e-08	3.36967e-07	283	316	302	347	243	197	207	198	306	274	320	327	259	241	231	263
BE0003N10.1	WBGene00015266	BE0003N10.1	NULL	-0.231918	-5.54395	2.95718e-08	3.38281e-07	1418	1364	1318	1390	1190	1177	1164	1118	1397	1435	1312	1409	1293	1243	1221	1270
Y71G12B.11	WBGene00006771	tln-1	TaLiN [Source:UniProtKB/TrEMBL;Acc:A0A0K3AUD9]	0.236936	5.54348	2.96522e-08	3.38963e-07	5028	5084	5394	5052	5593	6262	6333	6185	4791	5375	5068	5014	5667	6055	5522	5873
H20J18.1	WBGene00004739	scd-1	Suppressor of Constitutive Dauer formation [Source:UniProtKB/TrEMBL;Acc:Q9XXK5]	0.301446	5.54104	3.00679e-08	3.43473e-07	1386	1356	1490	1465	1637	1879	1928	1661	1420	1436	1513	1366	1582	1646	1731	1564
F58D5.4	WBGene00002240	ksr-2	Kinase suppressor of Ras B [Source:UniProtKB/Swiss-Prot;Acc:G5EDA5]	-0.207412	-5.53866	3.04791e-08	3.47927e-07	2186	2128	2084	2097	1938	1799	1763	1826	2124	2270	2155	2177	2036	2102	1987	2014
H05C05.1	WBGene00019157	H05C05.1	NULL	-0.194489	-5.538	3.05943e-08	3.48998e-07	5064	4843	5325	5074	4438	4497	4289	4460	4681	5125	5199	5012	5127	4916	4964	4894
C29E4.4	WBGene00003801	npp-15	Nuclear pore complex protein 15 [Source:UniProtKB/Swiss-Prot;Acc:P34343]	-0.189302	-5.5373	3.07177e-08	3.50161e-07	6269	6142	5913	6208	5741	5288	5359	5048	6274	6057	6148	6320	5838	5661	5763	5976
K08E3.7	WBGene00003967	pdr-1	Parkinson's Disease Related [Source:UniProtKB/TrEMBL;Acc:V6CLJ6]	-0.230509	-5.53701	3.07683e-08	3.50492e-07	2230	2335	2136	2126	1998	1857	1835	1788	2087	2083	2018	2193	2014	2092	2012	2064
Y34B4A.9	WBGene00021325	Y34B4A.9	NULL	0.242807	5.5352	3.10867e-08	3.53872e-07	1923	1863	1760	1819	2094	2223	2214	2257	1805	1740	1914	1985	1806	1873	1942	1940
Y59A8B.12	WBGene00013349	Y59A8B.12	NULL	-0.317815	-5.53448	3.1215e-08	3.55084e-07	1160	1101	1057	1087	899	894	861	826	1235	987	1089	1107	1122	1112	1043	1142
T28D6.2	WBGene00006533	tba-7	Tubulin alpha chain [Source:UniProtKB/TrEMBL;Acc:O18154]	0.407539	5.53432	3.12432e-08	3.55157e-07	294	267	254	277	390	347	372	391	242	237	260	274	261	267	255	262
K10B3.7	WBGene00001685	gpd-3	Glyceraldehyde-3-phosphate dehydrogenase 3 [Source:UniProtKB/Swiss-Prot;Acc:P17330]	0.24008	5.53389	3.13204e-08	3.55787e-07	11018	11027	11626	9906	13265	13153	12811	12549	11291	11056	11983	10602	11585	11476	11927	10836
C48E7.1	WBGene00016749	C48E7.1	NULL	0.414647	5.53065	3.19048e-08	3.62173e-07	616	614	675	604	781	827	912	954	597	602	713	587	674	691	817	643
F38A5.3	WBGene00002274	lec-11	Galectin [Source:UniProtKB/TrEMBL;Acc:Q94215]	0.476142	5.52846	3.23052e-08	3.66463e-07	164	183	188	216	272	288	281	269	171	222	220	197	256	242	262	251
M03A1.1	WBGene00006868	vab-1	Ephrin receptor 1 [Source:UniProtKB/Swiss-Prot;Acc:O61460]	-0.120538	-5.52648	3.26716e-08	3.70285e-07	7450	7181	7506	7373	6839	6648	6808	6811	7357	7321	7348	7429	6884	7041	7165	7103
T12G3.4	WBGene00011739	T12G3.4	NULL	-0.28948	-5.52633	3.2699e-08	3.70285e-07	1020	1130	953	1001	846	826	822	832	1035	1043	1096	1050	892	882	974	886
Y92H12A.1	WBGene00005077	src-1	Tyrosine protein-kinase src-1 [Source:UniProtKB/Swiss-Prot;Acc:G5EE56]	-0.1656	-5.52627	3.27103e-08	3.70285e-07	4183	3986	3867	4092	3511	3484	3674	3696	3903	3861	3904	3918	3844	3726	3734	3709
F39H12.4	WBGene00018215	igcm-1	ImmunoGlobulin-like Cell adhesion Molecule family [Source:UniProtKB/TrEMBL;Acc:Q9TXI8]	0.641564	5.52213	3.34914e-08	3.78716e-07	54	41	100	75	146	178	229	213	56	45	105	61	129	133	230	125
F59A3.2	WBGene00019075	F59A3.2	NULL	-0.282426	-5.52208	3.35015e-08	3.78716e-07	2029	2120	1880	1794	1722	1559	1502	1586	1901	1838	1841	1803	1664	1799	1685	1680
F53B7.3	WBGene00009966	isy-1	ISY splicing factor homolog [Source:UniProtKB/TrEMBL;Acc:Q20716]	-0.199665	-5.52123	3.36632e-08	3.8028e-07	1904	1984	1869	1862	1633	1634	1672	1679	1914	1873	1903	1885	1845	1763	1724	1863
BE0003N10.2	WBGene00015267	chin-1	CHImaeriN (Rac-GTPase-activating protein) homolog [Source:UniProtKB/TrEMBL;Acc:Q965N4]	-0.194878	-5.5196	3.39764e-08	3.83552e-07	1965	1853	1965	1906	1647	1665	1653	1737	1867	1895	1846	1842	1865	1813	1820	1758
M01B12.5	WBGene00019698	riok-1	Serine/threonine-protein kinase RIO1 [Source:UniProtKB/Swiss-Prot;Acc:O44959]	-0.235059	-5.51448	3.49818e-08	3.94628e-07	2619	2561	2337	2357	2142	2018	2022	2170	2460	2551	2346	2474	2345	2380	2251	2253
R05D3.4	WBGene00007008	rfp-1	E3 ubiquitin-protein ligase bre-1 [Source:UniProtKB/Swiss-Prot;Acc:P34537]	-0.188573	-5.51249	3.53802e-08	3.98847e-07	6502	6585	6316	6848	5877	5826	5457	5814	6620	6342	6467	6898	6377	6334	6087	6528
F46E10.10	WBGene00018491	mdh-1	Malate dehydrogenase [Source:UniProtKB/TrEMBL;Acc:Q8IA49]	-0.156074	-5.51095	3.56909e-08	4.02071e-07	14698	14264	13902	13441	12821	12946	12558	12130	14254	14047	14045	13973	14136	13656	13873	13402
ZK381.1	WBGene00001862	him-3	High Incidence of Males (Increased X chromosome loss); Meiotic chromosome core protein [Source:UniProtKB/TrEMBL;Acc:G5EBG0]	-0.214559	-5.50935	3.6016e-08	4.05453e-07	2568	2780	2472	2612	2302	2197	2202	2254	2558	2644	2441	2499	2570	2392	2447	2474
R08F11.4	WBGene00019968	R08F11.4	NULL	0.673699	5.50816	3.62612e-08	4.07932e-07	75	30	50	44	155	130	130	103	62	36	39	61	73	47	57	75
D1005.3	WBGene00016997	cebp-1	C/EBP (CCAAT/enhancer-binding protein) homolog [Source:UniProtKB/TrEMBL;Acc:Q18909]	0.448153	5.5043	3.70629e-08	4.16664e-07	280	286	277	310	436	400	372	446	282	330	272	299	376	314	292	317
C09G4.3	WBGene00001051	cks-1	Cyclin-dependent kinases regulatory subunit [Source:UniProtKB/Swiss-Prot;Acc:Q17868]	-0.255165	-5.50159	3.76375e-08	4.22831e-07	4313	4287	4050	4170	3400	3211	3428	3961	4141	4249	3946	4070	3944	4130	3982	4086
C14B1.9	WBGene00007580	C14B1.9	NULL	-0.311273	-5.50118	3.77249e-08	4.23522e-07	4792	4776	4463	4748	4113	4058	3528	3213	4846	4455	4546	4673	4472	4440	4075	4242
C41G7.3	WBGene00008061	C41G7.3	NULL	-0.191663	-5.49919	3.81539e-08	4.28043e-07	2812	2832	2627	2622	2451	2398	2382	2280	2720	2693	2585	2699	2494	2480	2551	2518
T07D1.2	WBGene00020301	T07D1.2	NULL	0.399145	5.49849	3.83048e-08	4.2944e-07	404	406	484	416	547	616	574	590	418	385	469	403	443	505	526	461
F26F4.10	WBGene00004679	rars-1	Probable arginine--tRNA ligase, cytoplasmic [Source:UniProtKB/Swiss-Prot;Acc:Q19825]	-0.15156	-5.49827	3.83541e-08	4.29697e-07	7002	7107	7002	7072	6524	6396	6143	6269	6853	6937	6695	7190	6705	6479	6535	6862
Y53C12B.6	WBGene00013145	cutl-2	CUTiclin-Like [Source:UniProtKB/TrEMBL;Acc:O18213]	0.528079	5.49785	3.84449e-08	4.30419e-07	8	7	25	18	59	51	92	84	12	9	41	15	44	40	84	57
R11E3.8	WBGene00001058	dpf-5	Dipeptidyl Peptidase Four (IV) family [Source:UniProtKB/TrEMBL;Acc:Q9TYX1]	-0.213908	-5.49679	3.86763e-08	4.32713e-07	8949	8486	8139	8428	7691	7477	7353	6661	8283	8520	7952	8392	7790	7800	7446	7675
Y45G12C.2	WBGene00001758	gst-10	Glutathione S-transferase P 10 [Source:UniProtKB/Swiss-Prot;Acc:Q9N4X8]	-0.392019	-5.4953	3.90053e-08	4.36094e-07	987	945	1085	1078	766	735	690	830	1055	998	1123	1151	972	844	878	1088
Y17G7B.21	WBGene00012472	Y17G7B.21	NULL	-0.180525	-5.49444	3.91958e-08	4.37924e-07	3057	3090	3079	3036	2772	2623	2773	2606	3053	3032	3087	2870	3072	3143	3195	3266
K09A9.3	WBGene00010701	ent-2	Equilibrative Nucleoside Transporter [Source:UniProtKB/TrEMBL;Acc:Q93871]	0.244327	5.49338	3.94308e-08	4.40248e-07	2304	2203	2415	2230	2617	2732	2802	2759	2355	2356	2679	2420	2771	2680	2887	2609
C55B7.5	WBGene00016944	uri-1	URI (Unconventional prefoldin RPB5 Interactor) homolog [Source:UniProtKB/TrEMBL;Acc:Q966M4]	-0.21038	-5.4909	3.99885e-08	4.46168e-07	3170	3173	3007	3126	2763	2768	2506	2714	2946	2958	2858	3042	2909	2949	2726	2999
F19B10.9	WBGene00004750	sea-1	T-box transcription factor 18 [Source:UniProtKB/Swiss-Prot;Acc:O02073]	-0.419794	-5.48991	4.02149e-08	4.48388e-07	743	735	659	719	550	565	493	440	742	712	642	667	580	691	550	678
F40F9.1	WBGene00009580	xbx-6	X-BoX promoter element regulated [Source:UniProtKB/TrEMBL;Acc:Q8MQ56]	-0.168355	-5.48862	4.05082e-08	4.51349e-07	2807	2817	2801	2784	2448	2491	2496	2525	2806	2814	2655	2733	2730	2738	2692	2883
B0379.3	WBGene00003508	mut-16	MUTator [Source:UniProtKB/TrEMBL;Acc:O62011]	-0.224136	-5.48789	4.0676e-08	4.5291e-07	6905	6810	6318	6338	6064	5435	5591	5365	6585	6680	6122	6482	6297	6253	5954	6088
Y105C5A.24	WBGene00013643	Y105C5A.24	NULL	0.426533	5.48629	4.10472e-08	4.5673e-07	241	219	239	192	305	319	316	310	218	246	229	232	271	256	258	253
F54C9.3	WBGene00010041	F54C9.3	NULL	0.377361	5.48417	4.15405e-08	4.61589e-07	639	640	619	626	888	809	862	806	582	741	677	665	565	649	614	716
ZK328.7	WBGene00022696	ift-139	Tetratricopeptide repeat protein 21 homolog [Source:UniProtKB/Swiss-Prot;Acc:Q20255]	0.632287	5.48428	4.15167e-08	4.61589e-07	8	7	22	15	44	45	42	59	16	27	21	15	25	20	22	12
ZK829.6	WBGene00006566	tgt-1	Queuine tRNA-ribosyltransferase catalytic subunit [Source:UniProtKB/Swiss-Prot;Acc:Q23623]	-0.245617	-5.48342	4.1718e-08	4.63246e-07	1377	1429	1387	1348	1177	1211	1115	1143	1444	1329	1317	1401	1327	1375	1244	1336
C56G2.5	WBGene00016980	C56G2.5	Non-specific serine/threonine protein kinase [Source:UniProtKB/TrEMBL;Acc:G4S4W1]	-0.385192	-5.48297	4.18252e-08	4.6412e-07	433	455	398	461	323	326	317	335	403	374	416	451	402	364	359	389
C14A6.1	WBGene00007565	clec-48	C-type LECtin [Source:UniProtKB/TrEMBL;Acc:Q9XVE1]	-0.380058	-5.48276	4.18744e-08	4.6435e-07	984	1013	1063	982	785	802	781	641	1103	1005	1172	1033	1144	985	1167	966
F48F7.2	WBGene00006372	syx-2	Putative syntaxin-2 [Source:UniProtKB/Swiss-Prot;Acc:Q20574]	0.548964	5.48238	4.19643e-08	4.65031e-07	89	100	109	101	145	162	177	166	98	102	101	97	113	100	89	106
C12D8.11	WBGene00004405	rop-1	60 kDa SS-A/Ro ribonucleoprotein homolog [Source:UniProtKB/Swiss-Prot;Acc:Q27274]	-0.171616	-5.48095	4.23059e-08	4.68498e-07	4496	4339	4222	4190	3909	3964	3770	3641	4246	4073	4298	4186	4115	4129	4101	4129
ZK686.4	WBGene00022794	snu-23	Putative zinc finger matrin-type protein snu-23 [Source:UniProtKB/Swiss-Prot;Acc:P34670]	-0.223597	-5.48052	4.24066e-08	4.69294e-07	1674	1627	1592	1564	1424	1335	1308	1442	1522	1515	1472	1549	1514	1552	1469	1492
W10G11.19	WBGene00021148	W10G11.19	NULL	0.542737	5.47818	4.29724e-08	4.75233e-07	111	121	126	93	184	204	185	157	125	120	121	105	120	130	142	126
B0286.4	WBGene00003825	ntl-2	NOT-Like (Yeast CCR4/NOT complex component) [Source:UniProtKB/TrEMBL;Acc:B2MZA9]	-0.17124	-5.4751	4.37273e-08	4.83253e-07	3905	3893	3726	3757	3452	3510	3328	3259	3951	3783	3745	3708	3585	3687	3549	3639
T10B5.6	WBGene00020392	knl-3	Kinetochore NuLl [Source:UniProtKB/TrEMBL;Acc:O76406]	-0.212548	-5.47491	4.37726e-08	4.83426e-07	2614	2563	2352	2497	2181	2257	2140	2047	2527	2469	2402	2571	2538	2429	2437	2531
C54D1.5	WBGene00016913	lam-2	Laminin-like protein lam-2 [Source:UniProtKB/Swiss-Prot;Acc:Q18823]	0.51165	5.47324	4.41885e-08	4.87689e-07	2749	2645	3352	2890	4022	4297	4880	4923	2516	2916	3616	2721	3959	4059	4518	3824
F37C4.5	WBGene00018145	F37C4.5	NULL	-0.239335	-5.47304	4.42389e-08	4.87915e-07	6744	6314	6455	6980	5687	5859	5477	5278	6462	6310	6495	6915	5917	5809	6034	6615
F56B3.12	WBGene00018935	skr-18	SKp1 Related (Ubiquitin ligase complex component) [Source:UniProtKB/TrEMBL;Acc:Q8WSN2]	-0.247622	-5.47282	4.42932e-08	4.88183e-07	1505	1426	1373	1541	1247	1257	1192	1197	1400	1411	1357	1360	1347	1308	1252	1406
C39D10.7	WBGene00016534	C39D10.7	NULL	-0.233222	-5.47124	4.46887e-08	4.9221e-07	39239	39484	37320	38610	34417	34655	31958	29775	37679	39926	37739	40411	35527	36108	33416	37296
F52B5.2	WBGene00009921	F52B5.2	NULL	-0.193192	-5.46671	4.58478e-08	5.04635e-07	3496	3420	3205	3509	2965	3042	2865	3030	3365	3231	3252	3466	3323	3152	3189	3266
K07F5.12	WBGene00010637	K07F5.12	NULL	-0.341901	-5.46553	4.61522e-08	5.07643e-07	550	556	564	577	436	444	442	412	598	582	509	527	508	467	524	518
E01G4.4	WBGene00004116	pqn-27	Prion-like-(Q/N-rich)-domain-bearing protein [Source:UniProtKB/TrEMBL;Acc:H2L2J6]	-0.18893	-5.46519	4.62416e-08	5.08283e-07	3117	3002	2928	2948	2671	2607	2574	2647	2920	3179	2976	2843	2783	2823	2789	2797
F22F1.1	WBGene00001854	hil-3	Histone H1.3 [Source:UniProtKB/Swiss-Prot;Acc:Q19743]	0.629449	5.46485	4.6329e-08	5.08901e-07	383	479	638	568	931	981	1180	1249	407	477	727	499	836	869	1096	961
C15H9.1	WBGene00003778	nnt-1	Nicotinamide Nucleotide Transhydrogenase [Source:UniProtKB/TrEMBL;Acc:Q18031]	0.611744	5.46469	4.63728e-08	5.09039e-07	55	78	70	52	102	119	142	121	74	74	84	62	82	83	93	85
C05A9.2	WBGene00007317	C05A9.2	NULL	0.627189	5.45807	4.8134e-08	5.28017e-07	84	71	91	82	125	145	194	202	77	62	110	71	116	131	157	139
ZK909.4	WBGene00000469	ces-2	Cell death specification protein 2 [Source:UniProtKB/Swiss-Prot;Acc:Q94126]	0.599673	5.45737	4.83246e-08	5.2975e-07	38	16	53	47	106	110	172	185	16	27	71	36	91	80	119	113
F44E2.4	WBGene00018418	F44E2.4	NULL	0.657327	5.45633	4.86082e-08	5.32502e-07	94	68	135	125	203	230	314	284	74	89	151	96	116	122	210	144
T14B4.7	WBGene00001072	dpy-10	Cuticle collagen dpy-10 [Source:UniProtKB/Swiss-Prot;Acc:P35800]	0.622074	5.45507	4.89542e-08	5.35932e-07	158	151	191	207	298	323	431	338	156	181	247	175	198	166	302	261
C18A3.3	WBGene00015941	C18A3.3	Probable rRNA-processing protein EBP2 homolog [Source:UniProtKB/Swiss-Prot;Acc:Q09958]	-0.182623	-5.4538	4.93054e-08	5.39414e-07	2696	2653	2576	2543	2359	2283	2198	2370	2647	2672	2572	2659	2655	2591	2526	2567
F55A3.2	WBGene00018848	F55A3.2	NULL	-0.279266	-5.45027	5.02947e-08	5.49869e-07	893	888	917	965	746	724	789	720	1018	982	930	978	843	769	770	803
B0205.9	WBGene00015023	B0205.9	NULL	-0.235556	-5.44756	5.10657e-08	5.57923e-07	2617	2675	2344	2450	2206	2212	2086	2017	2530	2427	2332	2431	2223	2256	2157	2249
ZK792.5	WBGene00014078	ZK792.5	NULL	-0.193001	-5.44591	5.15422e-08	5.62753e-07	2491	2429	2490	2572	2127	2254	2162	2164	2445	2563	2449	2476	2314	2326	2524	2423
C02F5.1	WBGene00002231	knl-1	Kinetochore null protein 1 [Source:UniProtKB/Swiss-Prot;Acc:P34278]	-0.157755	-5.4456	5.16307e-08	5.63342e-07	7518	7226	7164	7347	6794	6581	6538	6255	7132	7357	7078	7465	7154	7131	6814	7029
Y73B6BL.33	WBGene00022253	hrpf-2	HnRNP F homolog [Source:UniProtKB/TrEMBL;Acc:Q8MXR2]	-0.183608	-5.44493	5.18262e-08	5.65096e-07	3923	3867	4018	4041	3429	3334	3513	3637	3854	4153	3905	3872	3721	3752	3609	3863
ZK520.4	WBGene00000837	cul-2	Cullin-2 [Source:UniProtKB/Swiss-Prot;Acc:Q17390]	-0.142942	-5.44276	5.24603e-08	5.71628e-07	9753	9585	9249	9575	8885	8508	8581	8541	9229	9613	9093	9790	9312	9273	9148	9186
C36E8.5	WBGene00006537	tbb-2	Tubulin beta-2 chain [Source:UniProtKB/Swiss-Prot;Acc:P52275]	-0.149035	-5.44177	5.27546e-08	5.74451e-07	54405	53045	51341	52647	48924	49486	46830	45171	52736	51990	50553	52216	50964	51302	49837	51213
R155.1	WBGene00020115	mboa-6	Lysophospholipid acyltransferase 5 [Source:UniProtKB/Swiss-Prot;Acc:O01925]	-0.152672	-5.44142	5.28576e-08	5.75188e-07	5085	5177	5211	5330	4650	4636	4640	4757	5212	5016	4893	5130	4925	4887	4746	5103
ZK1151.1	WBGene00006876	vab-10	VAB-10B protein [Source:UniProtKB/TrEMBL;Acc:G5EFM4]	0.225576	5.43536	5.46851e-08	5.94678e-07	22445	22194	24584	23575	26042	27975	28202	26848	22196	24209	25056	24018	25461	24457	26504	23805
T02C12.1	WBGene00002038	hum-5	Heavy chain, Unconventional Myosin; Myosin IA [Source:UniProtKB/TrEMBL;Acc:G5ECZ0]	0.248823	5.43488	5.48322e-08	5.95879e-07	1763	1689	1665	1839	2067	2058	2171	2027	1710	1743	1779	1964	1972	1908	2081	1968
Y82E9BR.1	WBGene00022334	Y82E9BR.1	NULL	0.61573	5.43456	5.49317e-08	5.96563e-07	47	59	84	75	115	129	153	136	83	79	91	65	97	129	153	130
C05D2.1	WBGene00000900	daf-4	Cell surface receptor daf-4 [Source:UniProtKB/Swiss-Prot;Acc:P50488]	-0.226714	-5.43338	5.5295e-08	6.00109e-07	1600	1536	1492	1619	1358	1374	1321	1257	1531	1439	1463	1474	1412	1449	1352	1443
F28B4.3	WBGene00017892	F28B4.3	NULL	0.211816	5.43242	5.55956e-08	6.0297e-07	13251	13501	14416	13708	15558	15881	16346	16035	12518	14082	14517	14253	13876	13633	14419	14467
F21H11.3	WBGene00006543	tbx-2	T-box protein 2 [Source:UniProtKB/Swiss-Prot;Acc:Q19691]	0.534228	5.43228	5.56393e-08	6.03042e-07	169	183	205	198	309	289	321	300	145	209	194	220	285	294	388	284
F22D6.3	WBGene00003815	nars-1	Asparagine--tRNA ligase, cytoplasmic [Source:UniProtKB/Swiss-Prot;Acc:Q19722]	-0.205558	-5.42325	5.8526e-08	6.33669e-07	6811	6665	6168	6321	5795	5666	5227	5757	6640	6436	6221	6311	6207	6050	5839	6174
R12E2.2	WBGene00020031	suco-1	SUn (SUN) domain Containing Ossification factor homolog [Source:UniProtKB/TrEMBL;Acc:O61794]	-0.175303	-5.4232	5.85428e-08	6.33669e-07	7633	7945	7703	7784	7134	6740	6993	6558	7357	7617	7043	7323	7496	7131	6906	7151
R09F10.1	WBGene00019986	R09F10.1	NULL	0.333341	5.42095	5.92824e-08	6.41249e-07	498	456	475	549	615	624	653	647	529	543	562	539	573	654	632	604
D2013.5	WBGene00001134	eat-3	NULL	-0.137455	-5.41911	5.98953e-08	6.47046e-07	6112	6140	5986	6106	5641	5473	5305	5701	6118	5990	5963	6117	5779	5803	5705	5912
Y66D12A.10	WBGene00013436	Y66D12A.10	NULL	-0.255727	-5.41911	5.98977e-08	6.47046e-07	1343	1194	1233	1232	1084	1032	990	1052	1230	1171	1215	1198	1216	1211	1149	1264
C24B9.9	WBGene00016052	dod-3	Downstream Of DAF-16 (Regulated by DAF-16) [Source:UniProtKB/TrEMBL;Acc:O76438]	0.567002	5.41547	6.11282e-08	6.59838e-07	40	48	35	53	105	103	93	94	116	97	75	151	308	183	236	254
D2023.7	WBGene00000731	col-158	COLlagen [Source:UniProtKB/TrEMBL;Acc:O17734]	-0.590444	-5.41537	6.11629e-08	6.59838e-07	373	485	329	386	264	201	203	186	356	494	332	365	187	280	200	283
PAR2.4	WBGene00003253	mig-22	Chondroitin sulfate synthase mig-22 [Source:UniProtKB/Swiss-Prot;Acc:P45895]	-0.154257	-5.41499	6.12919e-08	6.60793e-07	5706	5548	5291	5492	5096	4942	4917	4817	5410	5548	5198	5392	5365	5303	5271	5410
D1007.16	WBGene00017011	eaf-1	ELL Associated Factor homolog [Source:UniProtKB/TrEMBL;Acc:Q9TXQ9]	-0.206187	-5.41481	6.13553e-08	6.6104e-07	2656	2766	2522	2507	2239	2244	2169	2392	2575	2553	2547	2629	2467	2503	2367	2482
F33A8.1	WBGene00002957	let-858	Pre-mRNA-splicing factor CWC22 homolog [Source:UniProtKB/Swiss-Prot;Acc:Q17336]	-0.135527	-5.41397	6.16431e-08	6.63702e-07	5361	5344	5309	5320	5026	4709	4769	4884	5311	5464	5277	5371	5112	5229	5220	5299
C34B2.7	WBGene00016392	sdha-2	Succinate dehydrogenase [ubiquinone] flavoprotein subunit, mitochondrial [Source:UniProtKB/TrEMBL;Acc:O44954]	-0.151749	-5.41298	6.19829e-08	6.6692e-07	6426	6388	6351	6318	6077	5641	5570	5598	6456	6240	6193	6234	6037	6032	5910	5919
C04F12.1	WBGene00007297	C04F12.1	NULL	0.214465	5.4112	6.26039e-08	6.73157e-07	2236	2187	2063	2131	2644	2553	2482	2365	2128	2208	2134	2139	2718	2741	2679	2514
Y73B6A.5	WBGene00003030	lin-45	Raf homolog serine/threonine-protein kinase [Source:UniProtKB/Swiss-Prot;Acc:Q07292]	-0.152903	-5.41069	6.27816e-08	6.74623e-07	6473	6369	6364	6474	5905	5552	5869	5718	6491	6594	6213	6414	6187	6417	6193	5950
F14D7.6	WBGene00008793	F14D7.6	NULL	-0.544945	-5.41045	6.28649e-08	6.75072e-07	146	135	148	164	77	81	102	91	131	161	163	137	142	178	157	148
T24H10.4	WBGene00012002	T24H10.4	NULL	-0.220066	-5.40838	6.35985e-08	6.82501e-07	1737	1757	1601	1725	1507	1402	1425	1498	1674	1739	1612	1738	1543	1569	1525	1579
K09G1.1	WBGene00010727	K09G1.1	NULL	0.302378	5.40809	6.36991e-08	6.83131e-07	1699	1548	1804	1661	1939	1992	2174	2283	1625	1578	1820	1726	2078	1978	2079	1925
F54E4.1	WBGene00004313	rbc-1	RaBConnectin related [Source:UniProtKB/TrEMBL;Acc:D6R8W9]	0.167932	5.40504	6.47947e-08	6.94424e-07	4549	4759	4566	4706	5109	5217	5121	5491	4533	4754	4929	4712	5177	4966	5036	5014
C06H5.7	WBGene00007395	dcar-1	DihydroCaffeic Acid Receptor; L-3,4-dihydroxyphenylalanine receptor [Source:UniProtKB/TrEMBL;Acc:G5EDI0]	0.436038	5.40243	6.57431e-08	7.04124e-07	319	329	360	323	411	479	525	474	300	309	369	373	422	384	424	450
Y55B1AR.2	WBGene00021906	Y55B1AR.2	NULL	-0.230256	-5.40088	6.63147e-08	7.09781e-07	2770	2791	2731	2713	2399	2326	2360	2236	2626	2912	2438	2771	2564	2702	2610	2610
B0238.11	WBGene00015075	B0238.11	NULL	-0.141254	-5.39694	6.77889e-08	7.25084e-07	3933	3832	3777	3816	3500	3456	3484	3472	3947	3859	3841	3975	3960	3970	3806	3970
F29B9.4	WBGene00004205	psr-1	Bifunctional arginine demethylase and lysyl-hydroxylase psr-1 [Source:UniProtKB/Swiss-Prot;Acc:Q9GYI4]	-0.221525	-5.396	6.81432e-08	7.28395e-07	1990	2048	2001	1989	1746	1761	1660	1684	2027	1913	1820	1977	2028	1959	2111	1890
B0491.7	WBGene00007194	B0491.7	Diphthine synthase [Source:UniProtKB/TrEMBL;Acc:Q17514]	-0.302435	-5.3943	6.8792e-08	7.34367e-07	690	617	660	693	515	554	535	525	651	652	633	667	635	629	581	623
Y57G11C.3	WBGene00013301	Y57G11C.3	Putative 6-phosphogluconolactonase [Source:UniProtKB/Swiss-Prot;Acc:O18229]	-0.20823	-5.39434	6.87759e-08	7.34367e-07	2501	2579	2338	2406	2209	2181	2096	1982	2382	2392	2284	2380	2318	2369	2385	2314
Y46G5A.18	WBGene00012908	Y46G5A.18	NULL	-0.253708	-5.39033	7.03294e-08	7.50288e-07	1794	1774	1646	1650	1436	1511	1369	1408	1705	1793	1653	1718	1524	1698	1503	1605
C37A2.8	WBGene00016494	C37A2.8	NULL	-0.276065	-5.38855	7.10285e-08	7.57251e-07	1450	1571	1503	1350	1255	1190	1117	1243	1472	1439	1358	1421	1416	1303	1303	1293
W08D2.5	WBGene00012341	catp-6	Probable cation-transporting ATPase W08D2.5 [Source:UniProtKB/Swiss-Prot;Acc:Q27533]	-0.136169	-5.38802	7.12389e-08	7.58997e-07	6340	6144	6264	6540	5798	5615	5745	5817	6462	6335	6183	6511	5943	6056	5979	5896
C14C10.4	WBGene00007587	mma-1	NULL	-0.150181	-5.38629	7.19261e-08	7.65818e-07	5867	5864	5653	5771	5432	5077	5296	5010	5883	5821	5918	5903	5605	5548	5721	5824
Y48B6A.3	WBGene00006964	xrn-2	5'-3' exoribonuclease 2 homolog [Source:UniProtKB/Swiss-Prot;Acc:Q9U299]	-0.181146	-5.38398	7.28584e-08	7.75239e-07	5022	4850	5159	5323	4469	4375	4360	4698	4915	5238	5010	5239	5053	5156	5193	5229
T28D9.4	WBGene00020896	T28D9.4	NULL	-0.244507	-5.38292	7.32879e-08	7.79299e-07	2262	2274	2080	2070	1962	1768	1749	1802	2279	2043	2155	2160	2066	2005	2044	1994
F21H12.5	WBGene00001402	fbf-2	Fem-3 mRNA-binding factor 2 [Source:UniProtKB/Swiss-Prot;Acc:Q09312]	-0.288325	-5.37957	7.46637e-08	7.93411e-07	754	809	757	784	614	614	638	648	709	729	784	800	710	717	740	681
F10G8.3	WBGene00003803	rae-1	mRNA export factor rae-1 [Source:UniProtKB/Swiss-Prot;Acc:Q93454]	-0.187934	-5.37915	7.48375e-08	7.94223e-07	3515	3402	3546	3359	3085	3014	2902	3098	3563	3402	3298	3635	3209	3202	3253	3360
F33D4.1	WBGene00003607	nhr-8	Nuclear hormone receptor family member nhr-8 [Source:UniProtKB/Swiss-Prot;Acc:Q9XYB7]	0.458532	5.37922	7.48109e-08	7.94223e-07	451	498	613	495	783	801	773	627	469	494	563	447	496	582	584	505
K02D7.3	WBGene00000675	col-101	COLlagen [Source:UniProtKB/TrEMBL;Acc:O45105]	-0.185014	-5.37894	7.49245e-08	7.94629e-07	42673	40486	42022	43100	37131	37527	35119	37827	42994	41879	44390	45790	42410	40521	40467	44198
C26B9.3	WBGene00016133	C26B9.3	NULL	0.645383	5.37605	7.61384e-08	8.06978e-07	27	25	35	27	61	74	86	71	24	31	41	32	38	47	67	32
Y18H1A.7	WBGene00004332	rec-1	NULL	-0.341119	-5.37478	7.66781e-08	8.1217e-07	903	1007	889	932	794	732	682	674	864	905	791	804	824	860	734	804
ZK39.6	WBGene00013931	clec-97	C-type LECtin [Source:UniProtKB/TrEMBL;Acc:Q9XUI4]	-0.514314	-5.37263	7.75972e-08	8.21371e-07	517	450	410	419	317	280	260	283	451	540	401	425	340	366	246	289
C39B5.6	WBGene00016524	C39B5.6	Glutamyl-tRNA(Gln) amidotransferase subunit B, mitochondrial [Source:UniProtKB/TrEMBL;Acc:Q9N5X5]	-0.253367	-5.37069	7.84351e-08	8.29702e-07	1070	1070	1018	1091	938	906	853	837	1026	1047	971	1014	991	1009	1009	1051
T24H7.3	WBGene00020782	T24H7.3	NULL	-0.246835	-5.36945	7.89778e-08	8.349e-07	1146	1221	1252	1162	1009	946	1025	1011	1268	1229	1203	1144	1161	1129	1182	1130
B0024.2	WBGene00000723	col-150	COLlagen [Source:UniProtKB/TrEMBL;Acc:Q17418]	0.557469	5.36508	8.09145e-08	8.5482e-07	126	155	162	109	232	229	247	228	107	132	176	127	211	241	254	204
F27C1.6	WBGene00017855	F27C1.6	NULL	-0.191224	-5.36465	8.11041e-08	8.56268e-07	3253	3142	3175	2983	2818	2779	2693	2667	3087	3162	2985	2994	2810	2938	2854	3046
Y46G5A.4	WBGene00012896	snrp-200	Putative U5 small nuclear ribonucleoprotein 200 kDa helicase [Source:UniProtKB/Swiss-Prot;Acc:Q9U2G0]	-0.12665	-5.36327	8.17296e-08	8.62314e-07	18084	17725	17209	17707	16619	16225	16257	15613	17677	18468	17862	17797	17905	18037	17851	17381
C45G3.1	WBGene00008107	aspm-1	NULL	-0.15688	-5.363	8.18516e-08	8.63042e-07	5447	5341	5047	5389	4887	4798	4651	4675	5459	5298	5282	5554	5168	5221	5066	5270
F43G6.9	WBGene00009661	patr-1	NULL	-0.154296	-5.36112	8.27061e-08	8.71488e-07	19461	19711	18541	19692	17954	17509	17132	16842	18928	19462	18508	20089	18782	18817	18299	18966
CD4.6	WBGene00003927	pas-6	Proteasome subunit alpha type-1 [Source:UniProtKB/Swiss-Prot;Acc:O44156]	-0.206599	-5.36077	8.28697e-08	8.72648e-07	6722	6531	5972	6365	5802	5554	5354	5379	6533	6266	6069	6211	6227	6070	5706	6032
Y92H12BL.1	WBGene00022363	Y92H12BL.1	Threonylcarbamoyladenosine tRNA methylthiotransferase [Source:UniProtKB/Swiss-Prot;Acc:Q8MXQ7]	-0.250703	-5.3598	8.33128e-08	8.76747e-07	1864	1873	1789	1657	1611	1445	1460	1471	1815	1747	1780	1805	1634	1784	1760	1661
C18E3.2	WBGene00015971	swsn-2.2	SWI/SNF nucleosome remodeling complex component [Source:UniProtKB/TrEMBL;Acc:O02101]	-0.192669	-5.35723	8.45096e-08	8.88769e-07	3375	3428	3120	3273	2988	2913	2802	2811	3167	3247	3064	3236	3121	3090	2927	3113
C03G6.15	WBGene00015400	cyp-35A2	CYtochrome P450 family [Source:UniProtKB/TrEMBL;Acc:O02628]	-0.47386	-5.35664	8.47839e-08	8.90761e-07	628	518	669	646	353	368	430	495	838	722	770	710	762	682	735	583
C46C2.3	WBGene00008111	C46C2.3	NULL	0.594094	5.35659	8.48083e-08	8.90761e-07	8	4	6	3	31	34	22	22	13	5	9	14	11	12	10	10
T03G11.6	WBGene00020199	T03G11.6	NULL	-0.274699	-5.35476	8.56714e-08	8.99247e-07	830	851	810	825	663	710	667	680	863	839	852	913	820	849	784	888
Y111B2A.22	WBGene00007027	ssl-1	Helicase ssl-1 [Source:UniProtKB/Swiss-Prot;Acc:Q9NEL2]	-0.13581	-5.35303	8.64914e-08	9.0727e-07	13687	13640	13926	13613	12714	12791	12331	12031	13582	14625	14134	13926	13671	13722	13755	13338
Y45G5AL.1	WBGene00021554	Y45G5AL.1	NULL	-0.208244	-5.35211	8.69346e-08	9.10747e-07	3054	3034	2874	2924	2731	2506	2544	2456	3098	3054	2831	2879	2856	2794	2746	2736
Y47H9C.8	WBGene00012951	Y47H9C.8	NULL	-0.226177	-5.35223	8.68791e-08	9.10747e-07	1176	1237	1217	1184	1042	1036	1013	999	1138	1103	1109	1142	1088	1066	1060	1150
ZC328.2	WBGene00022592	klu-2	KLUmpfuss related [Source:UniProtKB/TrEMBL;Acc:O02050]	0.573723	5.34938	8.82578e-08	9.23421e-07	87	85	92	82	142	165	166	130	79	95	93	80	88	122	127	97
ZK896.5	WBGene00014136	ZK896.5	NULL	0.502225	5.34947	8.82106e-08	9.23421e-07	298	351	270	307	504	528	422	441	340	337	290	386	297	400	292	363
C18E9.11	WBGene00003870	ooc-5	Torsin-like protein [Source:UniProtKB/Swiss-Prot;Acc:Q95NU5]	-0.16604	-5.34803	8.89173e-08	9.29725e-07	3127	3064	3108	3182	2793	2776	2743	2786	3077	2945	3145	3231	3085	3016	2946	3027
B0395.1	WBGene00003729	nhx-1	Sodium/hydrogen exchanger [Source:UniProtKB/TrEMBL;Acc:G5EDH8]	0.58247	5.34735	8.92507e-08	9.32613e-07	75	60	70	62	124	109	122	126	70	74	83	71	90	100	132	125
Y46G5A.13	WBGene00012904	tiar-2	TIA-1/TIAL RNA binding protein homolog [Source:UniProtKB/TrEMBL;Acc:Q9U2F5]	-0.237042	-5.3471	8.93759e-08	9.33323e-07	1642	1570	1726	1670	1443	1457	1378	1280	1622	1708	1618	1643	1553	1457	1557	1496
C46F11.3	WBGene00008118	madf-8	MADF domain transcription factor [Source:UniProtKB/TrEMBL;Acc:Q93381]	-0.304899	-5.34693	8.94599e-08	9.33602e-07	910	989	844	866	760	724	754	637	922	903	900	926	872	848	846	836
F26H9.5	WBGene00009177	F26H9.5	Probable phosphoserine aminotransferase [Source:UniProtKB/Swiss-Prot;Acc:P91856]	-0.212755	-5.34659	8.96284e-08	9.34762e-07	3036	3192	2994	2810	2698	2607	2527	2503	3233	3216	3034	3197	3034	3064	2854	3009
C05C12.3	WBGene00001795	gtl-1	GTL-1; Gon-Two Like (TRP subfamily) [Source:UniProtKB/TrEMBL;Acc:G5ECM4]	0.301761	5.3456	9.01193e-08	9.3928e-07	1256	1273	1331	1401	1579	1657	1676	1659	1077	1203	1303	1292	1247	1369	1449	1393
F15D4.1	WBGene00000274	btf-1	BTAF (TBP-associated factor) homolog [Source:UniProtKB/TrEMBL;Acc:G5EF07]	-0.148532	-5.34222	9.18162e-08	9.56356e-07	4542	4390	4402	4471	4086	4074	3875	4010	4294	4532	4342	4500	4224	4220	4325	4358
R05D3.2	WBGene00019877	R05D3.2	LIMR family protein R05D3.2 [Source:UniProtKB/Swiss-Prot;Acc:P34535]	-0.183623	-5.3408	9.25359e-08	9.63236e-07	3731	3539	3482	3659	3219	2966	3180	3288	3648	3592	3382	3569	3571	3570	3544	3576
C18A3.5	WBGene00015943	tiar-1	TIA-1/TIAL RNA binding protein homolog [Source:UniProtKB/TrEMBL;Acc:Q95QV8]	-0.164671	-5.33834	9.38033e-08	9.75805e-07	7739	7165	7173	7081	6689	6266	6490	6513	7217	7371	6908	7077	7008	7168	7081	7147
Y49E10.19	WBGene00013038	ani-1	Anillin-like protein 1 [Source:UniProtKB/Swiss-Prot;Acc:Q9XTT4]	-0.109317	-5.338	9.39776e-08	9.76995e-07	15684	15004	15156	15395	14337	14203	14061	14138	15028	15852	15465	15492	15136	14953	15067	15315
C14F11.4	WBGene00015780	C14F11.4	NULL	0.343998	5.3354	9.5334e-08	9.90465e-07	782	743	799	702	938	964	1007	1016	765	809	711	791	963	830	842	744
T21G5.3	WBGene00001598	glh-1	ATP-dependent RNA helicase glh-1 [Source:UniProtKB/Swiss-Prot;Acc:P34689]	-0.162547	-5.33469	9.57072e-08	9.93709e-07	16063	15000	15848	15587	13723	13873	13400	14748	15622	15328	16334	15834	15105	15220	15690	15481
M110.1	WBGene00000652	col-76	COLlagen [Source:UniProtKB/TrEMBL;Acc:Q21528]	0.523475	5.33316	9.65186e-08	1.0015e-06	302	241	274	318	395	401	519	499	292	276	373	305	312	335	419	399
C45E5.4	WBGene00016667	C45E5.4	NULL	0.584064	5.33284	9.66888e-08	1.00262e-06	80	87	103	100	160	169	173	150	88	97	101	67	105	110	116	74
Y57A10A.27	WBGene00013267	Y57A10A.27	NULL	-0.297078	-5.32766	9.94837e-08	1.03095e-06	1016	980	878	919	821	761	748	715	945	893	944	932	926	989	891	897
F25H8.1	WBGene00009131	F25H8.1	NULL	-0.24423	-5.32729	9.96905e-08	1.03226e-06	1275	1386	1334	1331	1152	1164	1052	1098	1436	1306	1407	1448	1319	1281	1343	1329
K10C9.3	WBGene00019624	rnst-2	NULL	0.297946	5.3272	9.97368e-08	1.03226e-06	454	462	484	480	590	573	565	612	484	477	466	471	632	611	624	610
T04C9.6	WBGene00001489	frm-2	FERM domain (Protein4.1-ezrin-radixin-moesin) family [Source:UniProtKB/TrEMBL;Acc:Q9GP93]	0.363862	5.32388	1.01577e-07	1.05064e-06	507	517	557	550	711	758	667	678	465	519	566	571	538	598	634	629
F10B5.5	WBGene00008641	pch-2	Putative pachytene checkpoint protein 2 [Source:UniProtKB/Swiss-Prot;Acc:Q09535]	-0.230244	-5.32096	1.03223e-07	1.06699e-06	2008	2172	2047	2104	1880	1769	1749	1651	2182	2090	1978	2092	1875	1962	1875	1994
F49E12.9	WBGene00009902	drd-1	Dietary restriction down regulated [Source:UniProtKB/TrEMBL;Acc:Q20611]	-0.557282	-5.3204	1.0354e-07	1.06959e-06	390	329	482	437	234	261	270	186	327	293	416	314	315	352	342	242
ZC373.4	WBGene00013869	mlck-1	Myosin Light Chain Kinase related [Source:UniProtKB/TrEMBL;Acc:Q23260]	0.339197	5.31957	1.04011e-07	1.07377e-06	468	501	437	413	606	596	582	570	457	496	513	477	514	468	468	486
F08B12.4	WBGene00008572	F08B12.4	NULL	0.26248	5.31857	1.04584e-07	1.079e-06	1055	1022	896	995	1222	1175	1181	1239	1114	1133	1120	1064	1090	1047	1089	1162
ZK270.1	WBGene00004237	ptr-23	PaTched Related family [Source:UniProtKB/TrEMBL;Acc:G5EE13]	0.440387	5.31647	1.05802e-07	1.09088e-06	544	418	520	518	645	721	747	749	455	513	641	576	608	654	687	674
F28C6.3	WBGene00000773	cpf-1	Cleavage and Polyadenylation Factor [Source:UniProtKB/TrEMBL;Acc:Q19864]	-0.1777	-5.31552	1.06355e-07	1.09589e-06	2528	2615	2495	2577	2332	2245	2228	2196	2635	2540	2448	2605	2575	2447	2509	2527
C35D10.7	WBGene00016444	C35D10.7	NULL	-0.20549	-5.3144	1.07008e-07	1.10122e-06	2600	2563	2441	2442	2239	2198	2179	2058	2483	2469	2341	2409	2232	2440	2240	2278
T10E9.2	WBGene00020412	T10E9.2	NULL	-0.183029	-5.31442	1.07e-07	1.10122e-06	2892	2942	3036	3005	2708	2570	2540	2597	2939	2846	2934	3098	2793	2865	2674	2778
F48E3.8	WBGene00018607	F48E3.8	NULL	0.596384	5.31391	1.07298e-07	1.10351e-06	195	135	142	195	320	395	267	248	141	172	130	133	155	229	206	193
F54D12.1	WBGene00018815	F54D12.1	NULL	0.60794	5.31368	1.07432e-07	1.1042e-06	43	39	44	32	87	93	82	63	38	41	34	33	107	84	97	124
Y49G5A.1	WBGene00021731	Y49G5A.1	NULL	-0.248002	-5.3094	1.0999e-07	1.12977e-06	208	174	117	270	58	17	18	7	392	247	203	485	244	140	97	310
ZK593.4	WBGene00004319	rbr-2	Lysine-specific demethylase rbr-2 [Source:UniProtKB/Swiss-Prot;Acc:Q23541]	-0.16671	-5.30867	1.1043e-07	1.13358e-06	6907	6830	6731	7224	6290	5997	6015	6314	6544	7013	6582	7044	6729	6616	6520	6707
Y47G6A.12	WBGene00004775	2020-09-01	Separin homolog sep-1 [Source:UniProtKB/Swiss-Prot;Acc:G5ED39]	-0.152864	-5.30774	1.10995e-07	1.13866e-06	9443	9462	8867	9249	8598	8440	8197	8011	9368	9320	8909	9497	8937	8983	8698	8973
B0496.7	WBGene00015216	valv-1	NULL	0.510398	5.30595	1.12089e-07	1.14916e-06	94	95	91	101	144	164	147	149	109	106	99	104	144	157	168	170
C25A11.4	WBGene00000100	ajm-1	Apical junction molecule [Source:UniProtKB/Swiss-Prot;Acc:A0A1C3NSL9]	0.316461	5.30536	1.12453e-07	1.15216e-06	2610	2358	2792	2593	3035	3212	3549	3306	2430	2519	2824	2451	2943	2867	3371	2910
F53C11.1	WBGene00009971	F53C11.1	NULL	0.437108	5.30176	1.14691e-07	1.17435e-06	373	386	391	412	562	557	529	579	418	399	442	495	433	590	521	618
F52B5.5	WBGene00000467	cep-1	Transcription factor cep-1 [Source:UniProtKB/Swiss-Prot;Acc:Q20646]	-0.214198	-5.30039	1.15554e-07	1.18245e-06	2863	2725	2644	2769	2490	2394	2327	2222	2669	2795	2560	2618	2533	2605	2422	2438
Y37H2A.5	WBGene00012565	fbxa-210	F-box A protein [Source:UniProtKB/TrEMBL;Acc:E0R7K6]	-0.266903	-5.29934	1.16224e-07	1.18856e-06	1166	1340	1247	1208	1074	1026	1012	965	1285	1221	1213	1236	1107	1048	1140	1162
W09C3.4	WBGene00021112	W09C3.4	Probable DNA-directed RNA polymerase III subunit RPC6 [Source:UniProtKB/Swiss-Prot;Acc:P91529]	-0.257756	-5.29779	1.17213e-07	1.19792e-06	966	972	984	970	826	799	828	764	972	909	948	997	924	906	1010	938
F27D9.5	WBGene00017864	pcca-1	Propionyl-CoA carboxylase alpha chain, mitochondrial [Source:UniProtKB/Swiss-Prot;Acc:Q19842]	0.134325	5.29679	1.17853e-07	1.20371e-06	7082	6580	6989	6786	7653	7543	7501	7438	7007	7031	7228	7225	7678	7960	7805	7857
C13B4.1	WBGene00007545	C13B4.1	NULL	-0.201567	-5.29515	1.18918e-07	1.21383e-06	3479	3451	3353	3421	3056	2949	3108	2744	3353	3546	3231	3556	3205	3194	3151	3151
F42A10.4	WBGene00001160	efk-1	Eukaryotic elongation factor 2 kinase [Source:UniProtKB/Swiss-Prot;Acc:O01991]	-0.183418	-5.29385	1.19769e-07	1.22175e-06	4084	4149	3887	4032	3637	3487	3452	3614	4062	4197	3806	3883	3854	3894	3678	3897
C09G5.4	WBGene00000616	col-39	Cuticle collagen 39 [Source:UniProtKB/Swiss-Prot;Acc:Q09455]	0.662302	5.29296	1.20353e-07	1.22694e-06	179	138	253	179	369	594	582	483	91	162	128	98	223	263	280	126
F27D4.2	WBGene00009188	lsy-22	NULL	-0.160771	-5.28687	1.24428e-07	1.26769e-06	3348	3335	3286	3261	2978	2819	2975	3039	3330	3227	3254	3245	3280	3364	3414	3187
C06E7.1	WBGene00015538	sams-3	Probable S-adenosylmethionine synthase 3 [Source:UniProtKB/Swiss-Prot;Acc:P50305]	-0.23787	-5.28554	1.25334e-07	1.27569e-06	5747	5295	5070	5017	4594	4696	4459	4051	5470	5113	5264	5032	4857	4946	4814	4868
C14C11.6	WBGene00003507	mut-14	MUTator [Source:UniProtKB/TrEMBL;Acc:Q17978]	-0.25568	-5.28529	1.25508e-07	1.27569e-06	1891	1800	1895	1965	1703	1625	1501	1431	1853	1866	1739	1825	1777	1825	1718	1856
K11D2.2	WBGene00010769	asah-1	Acid ceramidase [Source:UniProtKB/Swiss-Prot;Acc:O45686]	0.487755	5.28526	1.25526e-07	1.27569e-06	618	494	567	734	929	974	886	868	538	430	559	656	648	647	626	760
Y111B2A.18	WBGene00004700	rsp-3	Probable splicing factor, arginine/serine-rich 3 [Source:UniProtKB/Swiss-Prot;Acc:Q9NEW6]	-0.152878	-5.28529	1.25503e-07	1.27569e-06	10122	9970	9563	9907	8924	8686	8631	9304	10065	10184	9456	10101	9828	9888	9823	10021
F32D1.5	WBGene00017984	F32D1.5	GMP reductase [Source:UniProtKB/Swiss-Prot;Acc:O16294]	-0.25031	-5.28419	1.26262e-07	1.28197e-06	13117	12834	12319	13115	11210	11177	10843	9627	12239	12748	13134	11062	12174	11763	11735	11669
T22D1.4	WBGene00020683	ribo-1	Dolichyl-diphosphooligosaccharide--protein glycosyltransferase subunit 1 [Source:UniProtKB/Swiss-Prot;Acc:Q9GZH4]	-0.134797	-5.28413	1.26302e-07	1.28197e-06	13464	13593	13266	12938	12585	12035	12098	11722	13252	13531	12762	13098	13468	13343	13066	13351
C13F10.6	WBGene00015745	C13F10.6	NULL	-0.179781	-5.28231	1.27563e-07	1.29397e-06	2681	2700	2698	2734	2485	2371	2358	2291	2766	2695	2625	2833	2625	2696	2523	2626
T23H2.1	WBGene00003798	npp-12	Nuclear Pore complex Protein [Source:UniProtKB/TrEMBL;Acc:P91495]	-0.150066	-5.27996	1.29213e-07	1.30989e-06	14495	14587	15155	15771	13439	13387	13570	13585	14719	15534	15115	15876	14586	14593	14616	15029
F54C1.3	WBGene00003221	mes-3	Polycomb protein mes-3 [Source:UniProtKB/Swiss-Prot;Acc:Q10665]	-0.200515	-5.27984	1.29299e-07	1.30995e-06	3494	3504	3313	3404	3103	2902	2917	2966	3542	3766	3263	3445	3078	3101	3097	3049
C50H2.1	WBGene00008239	fshr-1	FSHR (Mammalian follicle stimulating hormone receptor) homolog [Source:UniProtKB/TrEMBL;Acc:L8EC40]	0.352849	5.27693	1.31364e-07	1.32934e-06	586	539	586	580	728	724	779	764	538	550	662	659	717	658	762	678
F55C5.8	WBGene00010097	srpa-68	Probable signal recognition particle subunit SRP68 [Source:UniProtKB/Swiss-Prot;Acc:Q20822]	-0.136862	-5.27692	1.31376e-07	1.32934e-06	5810	5667	5707	5990	5318	5161	5287	5275	5864	5932	5601	5885	5699	5788	5644	5857
F36D4.3	WBGene00002036	hum-2	Heavy chain, Unconventional Myosin [Source:UniProtKB/TrEMBL;Acc:A0A168H5A5]	0.132543	5.27663	1.31583e-07	1.3306e-06	8338	8219	8537	8563	9266	9294	9220	9139	8463	8291	7971	7920	8412	8817	8571	8538
R07E5.11	WBGene00011117	R07E5.11	NULL	-0.366299	-5.27535	1.32505e-07	1.3391e-06	414	408	409	450	319	302	342	300	396	390	413	398	409	361	358	406
B0336.9	WBGene00006359	swp-1	NULL	-0.213615	-5.27515	1.32651e-07	1.33974e-06	2904	2972	2798	2623	2319	2401	2458	2535	2699	2752	2656	2814	2432	2589	2597	2544
C13G3.3	WBGene00007554	pptr-2	Serine/threonine protein phosphatase 2A regulatory subunit [Source:UniProtKB/TrEMBL;Acc:A9UJN4]	-0.174925	-5.26882	1.37306e-07	1.3859e-06	4956	5034	4705	4753	4432	4262	4274	4217	4777	4850	4505	4979	4487	4651	4489	4683
F55A12.7	WBGene00000150	apm-1	AdaPtin, Mu/medium chain (Clathrin associated complex) [Source:UniProtKB/TrEMBL;Acc:O01755]	0.361579	5.26817	1.37788e-07	1.38991e-06	569	632	601	573	823	733	766	809	568	598	656	661	762	686	736	599
F01F1.4	WBGene00017161	rabn-5	RABaptiN (Rab effector) [Source:UniProtKB/TrEMBL;Acc:Q19088]	-0.20395	-5.26726	1.38476e-07	1.39598e-06	2155	2128	2019	1943	1814	1861	1756	1706	1953	1953	1964	2012	1985	1977	1908	1945
W08F4.6	WBGene00021095	mlt-8	NULL	0.626121	5.26691	1.38738e-07	1.39776e-06	84	56	122	109	177	229	307	260	85	62	133	77	109	122	229	180
Y54E10A.10	WBGene00021830	Y54E10A.10	Ribosome production factor 2 homolog [Source:UniProtKB/Swiss-Prot;Acc:Q9N3F0]	-0.260856	-5.26649	1.39057e-07	1.4001e-06	1747	1707	1595	1547	1352	1362	1350	1402	1711	1593	1424	1528	1512	1508	1497	1484
Y57A10A.31	WBGene00013270	Y57A10A.31	NULL	-0.177109	-5.26354	1.41307e-07	1.42188e-06	10120	10015	9654	9652	9177	8805	8480	8326	9787	10520	9500	9935	8794	8884	8637	8691
C50B6.2	WBGene00008218	nasp-2	NASP (Human Nuclear Autoantigenic Sperm Protein) homolog [Source:UniProtKB/TrEMBL;Acc:O17687]	-0.150537	-5.26302	1.4171e-07	1.42506e-06	33137	31815	30526	32480	29530	28984	27997	28593	32211	31795	30338	32217	30076	29875	29212	30967
B0001.5	WBGene00007090	B0001.5	NULL	0.258626	5.26277	1.419e-07	1.42609e-06	1543	1405	1488	1384	1753	1705	1814	1747	1320	1410	1407	1511	1438	1296	1464	1450
ZK632.6	WBGene00000567	cnx-1	Calnexin [Source:UniProtKB/Swiss-Prot;Acc:P34652]	-0.140655	-5.262	1.425e-07	1.43123e-06	7462	7635	7414	7677	6995	6901	6694	6756	7513	7455	7492	7901	7440	7349	7153	7612
C28D4.3	WBGene00001607	gln-6	GLutamiNe synthetase (Glutamate-ammonia ligase) [Source:UniProtKB/TrEMBL;Acc:O02225]	-0.215219	-5.26038	1.43761e-07	1.44301e-06	20454	20161	18515	18987	17801	17192	16445	15523	20019	19383	18245	19056	17642	17813	16774	17780
B0273.4	WBGene00006745	unc-5	Netrin receptor unc-5 [Source:UniProtKB/Swiss-Prot;Acc:Q26261]	0.465851	5.25947	1.4447e-07	1.44924e-06	212	269	324	283	402	387	412	399	305	284	333	313	363	369	458	386
ZK1098.8	WBGene00003504	mut-7	Exonuclease mut-7 [Source:UniProtKB/Swiss-Prot;Acc:P34607]	-0.148558	-5.25871	1.4507e-07	1.45435e-06	4753	4525	4612	4789	4225	4317	4202	4078	4566	4662	4537	4827	4530	4440	4487	4465
F52C12.2	WBGene00018679	F52C12.2	Probable ribosome biogenesis protein CELE_F52C12.2 [Source:UniProtKB/TrEMBL;Acc:Q95X18]	-0.246471	-5.25769	1.45874e-07	1.46152e-06	1018	1072	1015	1014	871	843	833	905	1025	1017	1059	1021	992	929	889	934
R09A8.2	WBGene00011153	R09A8.2	NULL	-0.272833	-5.25652	1.46807e-07	1.46996e-06	1304	1323	1134	1365	1086	1063	1019	1036	1261	1305	1242	1293	1181	1186	1130	1270
T22C1.5	WBGene00011916	T22C1.5	NULL	-0.222098	-5.25615	1.47105e-07	1.47204e-06	1548	1475	1567	1607	1305	1394	1235	1357	1536	1547	1525	1599	1488	1466	1496	1435
T10B10.8	WBGene00011684	T10B10.8	NULL	0.591247	5.25378	1.49009e-07	1.49018e-06	67	59	51	72	125	138	114	97	78	70	91	59	105	114	99	80
F08G5.4	WBGene00000704	col-130	COLlagen [Source:UniProtKB/TrEMBL;Acc:Q19218]	0.5681	5.25288	1.49736e-07	1.49654e-06	18	16	33	34	57	137	145	104	13	41	46	24	47	53	60	15
T08B2.7	WBGene00020347	ech-1.2	Enoyl-CoA Hydratase [Source:UniProtKB/TrEMBL;Acc:Q9GYT0]	-0.144519	-5.25147	1.5089e-07	1.50715e-06	9370	9396	9197	9347	8725	8526	8251	8197	9433	9691	9319	9006	8751	9178	8759	9049
C16D9.4	WBGene00015859	C16D9.4	NULL	0.562407	5.25062	1.51585e-07	1.51315e-06	60	71	59	76	109	109	124	122	70	100	89	81	94	97	94	102
Y37H2A.4	WBGene00012564	fbxa-107	F-box A protein [Source:UniProtKB/TrEMBL;Acc:Q9U2P1]	-0.457007	-5.24827	1.53537e-07	1.53171e-06	312	323	331	300	224	253	215	173	303	330	305	293	162	169	198	202
F07A11.4	WBGene00008547	F07A11.4	Ubiquitin carboxyl-terminal hydrolase [Source:UniProtKB/TrEMBL;Acc:I2HA92]	0.349438	5.24782	1.53913e-07	1.53452e-06	588	553	629	593	693	805	789	797	559	545	666	562	672	736	766	710
R01H10.8	WBGene00000564	cnk-1	Connector enhancer of kinase suppressor of ras [Source:UniProtKB/Swiss-Prot;Acc:G5EEW9]	-0.175265	-5.24495	1.56327e-07	1.55763e-06	3109	3053	2951	3039	2843	2704	2591	2591	3031	3023	2966	2938	2985	2973	2879	2898
Y47G6A.14	WBGene00021640	Y47G6A.14	NULL	0.257333	5.24178	1.59034e-07	1.58363e-06	987	954	943	950	1259	1170	1110	1077	971	981	968	989	909	918	873	938
F32A7.5	WBGene00009306	maph-1.1	Microtubule-associated protein homolog maph-1.1 [Source:UniProtKB/Swiss-Prot;Acc:P91859]	0.337352	5.23975	1.60791e-07	1.60016e-06	1287	1181	1383	1044	1563	1685	1605	1458	1198	1182	1329	1144	1395	1375	1456	1424
W02G9.4	WBGene00020954	W02G9.4	NULL	0.328319	5.23744	1.62817e-07	1.61933e-06	696	728	697	602	874	873	940	790	589	605	575	556	577	584	603	539
C03D6.4	WBGene00003800	npp-14	Nuclear pore complex protein 14 [Source:UniProtKB/Swiss-Prot;Acc:Q17602]	-0.132586	-5.23482	1.65143e-07	1.64146e-06	12223	12492	12136	12431	11632	11425	10745	11104	12114	12334	12426	12667	12019	12244	11850	12233
C46F11.2	WBGene00008117	gsr-1	Glutathione reductase, mitochondrial [Source:UniProtKB/Swiss-Prot;Acc:Q93379]	-0.140474	-5.23243	1.67297e-07	1.66186e-06	6478	6328	6276	6263	5928	5797	5691	5540	6271	6182	6054	6233	5880	5793	5578	5926
T26A5.9	WBGene00001005	dlc-1	Dynein light chain 1, cytoplasmic [Source:UniProtKB/Swiss-Prot;Acc:Q22799]	-0.161954	-5.2315	1.6814e-07	1.66921e-06	8494	8454	8438	8858	7434	7528	7428	8173	8664	8323	8476	8336	8053	8269	8028	8417
C08A9.1	WBGene00004932	sod-3	Superoxide dismutase [Mn] 2, mitochondrial [Source:UniProtKB/Swiss-Prot;Acc:P41977]	0.629631	5.23113	1.68474e-07	1.67151e-06	67	80	115	68	141	168	172	200	52	42	81	79	76	85	98	85
C28A5.3	WBGene00003590	nex-3	Annexin [Source:UniProtKB/TrEMBL;Acc:Q27473]	0.40702	5.22815	1.71216e-07	1.69733e-06	375	347	433	386	500	600	563	459	374	370	418	367	429	397	405	435
Y97E10AR.4	WBGene00022399	Y97E10AR.4	NULL	-0.193761	-5.22807	1.71285e-07	1.69733e-06	2381	2394	2263	2282	2049	2153	2021	1904	2389	2348	2339	2380	2165	2267	2153	2132
F47F6.1	WBGene00018572	lin-42	Period protein homolog lin-42 [Source:UniProtKB/Swiss-Prot;Acc:Q65ZG8]	0.471754	5.22739	1.71915e-07	1.70255e-06	284	293	329	263	406	516	441	377	258	330	303	262	325	358	378	310
C43G2.2	WBGene00016611	bicd-1	Protein bicaudal D homolog [Source:UniProtKB/Swiss-Prot;Acc:V6CJ04]	0.298792	5.22657	1.72682e-07	1.7091e-06	812	857	884	938	1010	1032	1130	1183	839	860	929	896	949	995	1001	1040
Y16E11A.1	WBGene00021193	math-44	MATH (Meprin-associated Traf homology) domain containing [Source:UniProtKB/TrEMBL;Acc:Q9N487]	0.614346	5.22493	1.74225e-07	1.72333e-06	43	50	66	56	121	90	97	111	57	64	51	52	49	43	66	58
F44F4.4	WBGene00004222	ptr-8	PaTched Related family [Source:UniProtKB/TrEMBL;Acc:Q20404]	0.41358	5.22408	1.75023e-07	1.73017e-06	341	437	384	408	592	515	521	551	355	417	357	332	451	442	452	380
F36D4.5	WBGene00018090	F36D4.5	NULL	-0.215824	-5.22324	1.75819e-07	1.73698e-06	3999	3997	4179	4254	3505	3288	3655	3615	4220	4408	3880	4269	4128	4325	4100	4393
T25G3.4	WBGene00012031	T25G3.4	Probable glycerol-3-phosphate dehydrogenase, mitochondrial [Source:UniProtKB/Swiss-Prot;Acc:P90795]	-0.116442	-5.2206	1.78348e-07	1.7609e-06	6463	6506	6426	6519	6076	5877	5921	6008	6384	6204	6338	6499	6274	6226	6063	6236
C05D11.7	WBGene00015484	atgl-1	Patanin-like phospholipase domain-containing protein [Source:UniProtKB/Swiss-Prot;Acc:Q11186]	-0.186177	-5.21966	1.79247e-07	1.76871e-06	3778	3845	3481	3776	3366	3174	3224	3279	3614	3756	3530	3555	3462	3379	3243	3248
Y73B6BL.24	WBGene00022245	acp-6	ACid Phosphatase family [Source:UniProtKB/TrEMBL;Acc:Q9GUF2]	-0.384405	-5.21766	1.81201e-07	1.78691e-06	19092	15751	17604	19479	13303	13444	12846	13657	20034	16060	19234	21122	17287	16587	16713	19013
Y24D9B.1	WBGene00021287	Y24D9B.1	NULL	0.634411	5.21709	1.81755e-07	1.79128e-06	36	37	37	46	81	79	79	85	30	30	29	33	40	33	35	59
C17F4.5	WBGene00015912	fbxc-50	F-box C protein [Source:UniProtKB/TrEMBL;Acc:O16541]	-0.287153	-5.21625	1.82581e-07	1.79834e-06	1562	1507	1364	1442	1224	1214	1165	1156	1475	1374	1422	1586	1331	1296	1338	1515
F13B10.1	WBGene00006575	tir-1	Sterile alpha and TIR motif-containing protein tir-1 [Source:UniProtKB/Swiss-Prot;Acc:Q86DA5]	0.494644	5.21589	1.82935e-07	1.80074e-06	416	439	512	676	728	730	826	857	446	610	553	515	659	661	650	651
B0334.3	WBGene00007143	B0334.3	NULL	0.141865	5.21406	1.84757e-07	1.81757e-06	4057	3983	3846	4071	4436	4522	4398	4283	4059	4098	4193	4049	4156	4281	4275	4333
F33H2.2	WBGene00009366	F33H2.2	NULL	-0.187963	-5.21273	1.86082e-07	1.8295e-06	5080	5039	4973	5050	4699	4584	4223	4109	5005	5031	4819	5007	4781	4702	4602	4821
Y65A5A.1	WBGene00013418	Y65A5A.1	NULL	0.600518	5.21069	1.88139e-07	1.84861e-06	40	51	81	70	110	112	170	167	58	68	115	63	117	130	136	141
D2023.1	WBGene00014300	D2023.1	NULL	0.615765	5.20998	1.88865e-07	1.85463e-06	77	35	78	98	137	145	193	144	95	70	78	84	104	99	89	103
T01H3.4	WBGene00011350	perm-1	PERMeable eggshell [Source:UniProtKB/TrEMBL;Acc:Q22090]	-0.212683	-5.20793	1.90963e-07	1.87411e-06	5321	5606	5081	5321	4786	4709	4564	4255	5444	5394	4922	5053	4960	4893	4725	4749
W05E10.3	WBGene00000453	ceh-32	Homeobox protein ceh-32 [Source:UniProtKB/Swiss-Prot;Acc:Q23175]	0.525427	5.20286	1.96243e-07	1.92476e-06	175	197	239	244	312	303	385	383	193	210	273	217	278	287	362	287
F53B2.8	WBGene00009957	F53B2.8	NULL	0.601694	5.20135	1.97849e-07	1.93934e-06	103	189	118	126	282	225	229	323	148	141	100	136	236	187	149	169
T26E3.4	WBGene00012037	T26E3.4	NULL	-0.220105	-5.20109	1.98124e-07	1.94088e-06	1300	1285	1265	1243	1122	1109	1067	1049	1225	1172	1253	1168	1265	1222	1178	1228
F55H2.1	WBGene00004933	sod-4	Extracellular superoxide dismutase [Cu-Zn] [Source:UniProtKB/Swiss-Prot;Acc:P34461]	0.433242	5.2003	1.98967e-07	1.94796e-06	172	219	203	183	275	269	267	295	183	197	205	208	209	204	198	196
C37A2.4	WBGene00000871	cye-1	G1/S-specific cyclin-E [Source:UniProtKB/Swiss-Prot;Acc:O01501]	-0.16518	-5.19995	1.99346e-07	1.95051e-06	6630	6361	6429	6388	5906	5627	5543	5892	6355	6351	6271	6867	6331	6237	6048	6250
F40F4.4	WBGene00002255	lbp-3	Fatty acid-binding protein homolog 3 [Source:UniProtKB/Swiss-Prot;Acc:Q20222]	0.320025	5.19956	1.99759e-07	1.95304e-06	1457	1488	1437	1184	1795	1821	1832	1627	1488	1606	1471	1341	1526	1557	1468	1476
Y55D9A.1	WBGene00013223	efa-6	Exchange factor for Arf-6 [Source:UniProtKB/Swiss-Prot;Acc:G5EET6]	-0.16475	-5.19948	1.99845e-07	1.95304e-06	4952	5035	4899	4920	4662	4192	4431	4325	5040	5067	4830	4950	4709	4794	4559	4557
F54E12.3	WBGene00001930	his-56	Histone H4 [Source:UniProtKB/Swiss-Prot;Acc:P62784]	-0.00374196	-5.19594	2.03691e-07	1.98943e-06	0	0	0	121	0	0	0	0	0	0	170	0	83	0	166	69
C45B11.6	WBGene00045379	C45B11.6	Epoxide hydrolase [Source:UniProtKB/TrEMBL;Acc:A4UVK7]	0.571602	5.194	2.05823e-07	2.00785e-06	10	7	14	15	25	29	53	55	15	17	23	14	30	31	28	33
M28.1	WBGene00010893	cutl-9	CUTiclin-Like [Source:UniProtKB/TrEMBL;Acc:Q21573]	0.571927	5.194	2.05819e-07	2.00785e-06	8	4	19	21	35	51	60	61	11	9	15	11	18	25	40	30
F26D10.12	WBGene00009156	clec-196	C-type LECtin [Source:UniProtKB/TrEMBL;Acc:F5GUE2]	0.588766	5.19254	2.07441e-07	2.02243e-06	69	83	135	99	139	207	212	211	87	102	143	96	198	194	237	198
F16B4.9	WBGene00017510	nhr-178	Nuclear Hormone Receptor family [Source:UniProtKB/TrEMBL;Acc:O44635]	0.594621	5.19221	2.07814e-07	2.02485e-06	7	10	11	9	60	50	50	16	6	9	13	14	11	5	15	10
Y23H5A.3	WBGene00021270	pid-3	NULL	-0.182852	-5.19135	2.0878e-07	2.03305e-06	3568	3683	3373	3508	3147	3255	3020	3002	3635	3406	3378	3539	3317	3209	3308	3276
F54E12.2	WBGene00010061	F54E12.2	NULL	-0.132352	-5.19064	2.09572e-07	2.03954e-06	14218	13848	13596	14437	13066	12724	12411	12930	13977	14016	13827	14688	13362	13443	13133	13510
H40L08.1	WBGene00010433	H40L08.1	NULL	0.284285	5.19034	2.0991e-07	2.04162e-06	745	686	762	732	885	885	857	981	712	739	789	767	774	800	835	761
ZK177.8	WBGene00022673	ZK177.8	NULL	-0.251087	-5.18934	2.1104e-07	2.05138e-06	3437	3498	3434	3402	3031	3065	2866	2505	3420	3358	3103	3500	3178	3105	3061	3160
F01D5.3	WBGene00008494	F01D5.3	NULL	-0.577642	-5.1888	2.11659e-07	2.05617e-06	57	60	46	79	22	13	24	30	49	50	55	78	60	37	38	36
T24H7.2	WBGene00020781	T24H7.2	NULL	-0.126602	-5.18802	2.12536e-07	2.06346e-06	7021	6937	6984	7243	6544	6519	6287	6441	7010	6786	6997	6901	6915	6719	6639	6966
K07C5.6	WBGene00010629	K07C5.6	Pre-mRNA-splicing factor SLU7 [Source:UniProtKB/Swiss-Prot;Acc:Q21278]	-0.19494	-5.18778	2.12811e-07	2.0649e-06	5907	5644	5365	5768	5158	4779	4683	5133	5807	5828	5380	5601	5358	5498	5295	5414
F49C12.9	WBGene00009878	F49C12.9	NULL	-0.174743	-5.18343	2.17836e-07	2.1124e-06	3391	3630	3275	3289	3099	3023	2978	2907	3378	3474	3423	3395	3268	3243	3202	3177
T13H2.5	WBGene00020496	spat-3	Suppressor of PAr-Two defect [Source:UniProtKB/TrEMBL;Acc:Q22463]	0.258177	5.1828	2.18583e-07	2.11838e-06	5048	5218	5174	4971	6236	5932	5705	6766	4895	5477	5054	5287	5321	5709	5310	6086
T08B1.3	WBGene00000111	alh-5	Aldehyde dehydrogenase [Source:UniProtKB/TrEMBL;Acc:O44555]	0.4888	5.18091	2.2081e-07	2.13869e-06	184	190	189	168	294	299	295	227	244	245	229	206	230	211	186	163
B0303.11	WBGene00015131	B0303.11	Uncharacterized amino-acid permease B0303.11 [Source:UniProtKB/TrEMBL;Acc:A0A0K3AU37]	0.307278	5.17889	2.23204e-07	2.1606e-06	667	657	707	724	807	844	859	955	691	723	765	806	808	805	820	763
H25P19.1	WBGene00019244	H25P19.1	NULL	-0.289302	-5.17851	2.23668e-07	2.16252e-06	1092	1064	994	1037	920	878	814	766	1014	1009	971	1034	903	940	822	907
Y53C12B.3	WBGene00003785	nos-3	NanOS related [Source:UniProtKB/TrEMBL;Acc:O18218]	-0.140896	-5.17856	2.23609e-07	2.16252e-06	11898	12136	11484	11108	10851	10357	10520	10505	11626	12100	11524	11694	11175	11328	11222	11093
Y110A7A.15	WBGene00022462	Y110A7A.15	NULL	-0.207052	-5.1774	2.24997e-07	2.17408e-06	2780	2707	2515	2748	2348	2236	2306	2390	2690	2753	2522	2537	2648	2516	2544	2444
T10H10.1	WBGene00002039	hum-6	Unconventional myosin heavy chain 6 [Source:UniProtKB/Swiss-Prot;Acc:P91443]	0.468185	5.17614	2.26525e-07	2.18755e-06	375	350	449	440	512	598	695	586	366	403	461	395	435	464	563	445
Y46E12BL.2	WBGene00021595	Y46E12BL.2	NULL	-0.207412	-5.17532	2.27518e-07	2.19584e-06	3471	3153	3385	3511	2864	2905	3000	2883	3265	3417	3587	3413	3267	3159	3435	3122
F39B2.3	WBGene00009554	F39B2.3	NULL	-0.263206	-5.17437	2.28684e-07	2.20578e-06	761	743	765	748	650	602	605	628	760	715	741	719	669	685	667	710
F13C5.6	WBGene00006825	unc-96	NULL	0.372823	5.17416	2.28943e-07	2.20698e-06	322	323	309	327	376	438	438	468	346	355	382	332	416	375	393	381
F37F2.2	WBGene00018159	F37F2.2	Probable signal recognition particle 19 kDa protein [Source:UniProtKB/Swiss-Prot;Acc:O61749]	-0.260916	-5.16885	2.3554e-07	2.26923e-06	895	826	881	806	721	714	684	699	821	835	824	864	764	820	768	794
C48B4.10	WBGene00008173	C48B4.10	NULL	-0.29436	-5.16785	2.368e-07	2.28002e-06	804	745	801	755	651	613	591	639	754	826	701	786	746	702	718	768
Y39A1A.5	WBGene00012644	rabx-5	RAB eXchange factor [Source:UniProtKB/TrEMBL;Acc:Q8I100]	-0.185793	-5.1675	2.37251e-07	2.28302e-06	2865	2927	2903	2967	2591	2567	2519	2541	2674	2687	2646	3003	2712	2735	2761	2761
F59E10.1	WBGene00003882	orc-2	Origin recognition complex subunit 2 [Source:UniProtKB/Swiss-Prot;Acc:Q21037]	-0.201605	-5.16678	2.3816e-07	2.29041e-06	2169	2323	2127	2137	2007	1888	1821	1865	2231	2216	2159	2134	2064	2156	2061	2096
Y37D8A.10	WBGene00012550	spcs-2	Probable signal peptidase complex subunit 2 [Source:UniProtKB/Swiss-Prot;Acc:Q9XWW1]	-0.176156	-5.16615	2.38965e-07	2.29679e-06	3400	3258	3203	3274	2871	2880	2796	3067	3430	3168	3268	3230	3366	3427	3315	3408
F49D11.10	WBGene00045433	F49D11.10	NULL	-0.271314	-5.16559	2.39676e-07	2.30228e-06	920	913	869	848	751	684	700	779	861	853	870	863	863	788	855	792
Y4C6B.1	WBGene00021155	Y4C6B.1	NULL	-0.189949	-5.16311	2.42886e-07	2.33173e-06	2883	2859	2738	2786	2649	2460	2387	2337	2807	2877	2853	2816	2706	2661	2802	2706
C53H9.2	WBGene00016907	C53H9.2	NULL	-0.305274	-5.1621	2.44194e-07	2.34292e-06	3950	4495	3723	3933	3556	2994	3245	3025	3930	3812	3944	3766	3619	3261	3349	3886
T26A5.3	WBGene00006463	nduf-2.2	NADH Ubiquinone oxidoreductase Fe-S protein [Source:UniProtKB/TrEMBL;Acc:Q22800]	-0.184258	-5.15956	2.47532e-07	2.37354e-06	3718	3905	3721	3826	3440	3431	3268	3165	3789	3728	3577	3621	3536	3442	3250	3543
F26E4.4	WBGene00009159	F26E4.4	NULL	-0.186052	-5.15905	2.48207e-07	2.37862e-06	2525	2447	2491	2453	2290	2084	2168	2131	2586	2458	2429	2391	2482	2437	2350	2413
F32A7.4	WBGene00009305	F32A7.4	NULL	-0.216176	-5.15872	2.48644e-07	2.3814e-06	2262	2331	2263	2212	2036	2059	1894	1773	2234	2177	2240	2190	2105	2111	1978	2124
Y105C5B.14	WBGene00013653	Y105C5B.14	NULL	0.616795	5.15828	2.49226e-07	2.38557e-06	6	8	4	8	29	37	33	22	2	7	4	5	5	11	9	10
Y105E8A.9	WBGene00000158	apg-1	AP-1 complex subunit gamma [Source:UniProtKB/TrEMBL;Acc:Q8WQB3]	-0.125369	-5.15765	2.50074e-07	2.39228e-06	4493	4517	4318	4475	4050	4091	4132	4044	4365	4396	4236	4389	4357	4401	4338	4374
T22C1.4	WBGene00011915	ctf-8	Chromosome Transmission Fidelity factor homolog [Source:UniProtKB/TrEMBL;Acc:Q22664]	-0.337809	-5.15728	2.5056e-07	2.39553e-06	594	551	529	511	433	448	380	438	531	550	532	532	483	462	471	524
Y105C5A.1	WBGene00013632	Y105C5A.1	NULL	-0.345196	-5.15495	2.537e-07	2.42413e-06	680	598	590	621	439	462	475	548	602	627	587	591	667	584	609	642
F41E7.8	WBGene00009624	cnc-8	CaeNaCin (Caenorhabditis bacteriocin) [Source:UniProtKB/TrEMBL;Acc:Q9XVW3]	-0.357025	-5.15254	2.56986e-07	2.45409e-06	481	417	438	399	311	325	349	337	429	409	439	412	349	373	364	351
T08B2.5	WBGene00020346	rbm-5	RNA Binding Motif protein homolog [Source:UniProtKB/TrEMBL;Acc:Q86NK0]	-0.156723	-5.15243	2.57137e-07	2.4541e-06	4220	4037	3974	4008	3738	3701	3502	3608	3854	4015	4079	4068	4066	3969	3958	4061
C07H6.1	WBGene00002986	lig-4	LIGase [Source:UniProtKB/TrEMBL;Acc:Q95YE6]	-0.249026	-5.15108	2.58987e-07	2.46741e-06	1531	1497	1437	1456	1314	1250	1243	1128	1530	1366	1462	1521	1377	1338	1340	1277
F09B9.4	WBGene00008603	F09B9.4	NULL	0.447355	5.15113	2.58918e-07	2.46741e-06	183	181	223	167	265	287	249	290	194	212	210	212	238	220	241	200
T03F6.5	WBGene00003047	lis-1	Lissencephaly-1 homolog [Source:UniProtKB/Swiss-Prot;Acc:Q9NDC9]	-0.175819	-5.1511	2.58969e-07	2.46741e-06	4272	4120	4055	4116	3689	3528	3605	3808	4048	4089	3757	4013	3893	3651	3919	3864
Y57G11C.31	WBGene00013321	Y57G11C.31	NULL	0.412372	5.14983	2.60725e-07	2.48252e-06	361	304	335	349	443	495	479	463	318	304	411	404	435	431	457	442
T02C5.3	WBGene00020160	igcm-3	ImmunoGlobulin-like Cell adhesion Molecule family [Source:UniProtKB/TrEMBL;Acc:A7LPD6]	0.547839	5.14936	2.61379e-07	2.4873e-06	850	889	1112	984	1456	1466	1847	1810	915	929	1392	988	1430	1400	1765	1507
Y54G2A.36	WBGene00021898	Y54G2A.36	NULL	-0.460387	-5.14845	2.62654e-07	2.49797e-06	204	190	203	187	126	118	151	135	247	256	243	234	122	122	114	134
F11C7.4	WBGene00000792	crb-1	Drosophila CRumBs homolog [Source:UniProtKB/TrEMBL;Acc:Q19350]	0.453437	5.14799	2.63292e-07	2.50258e-06	272	301	350	340	436	405	505	493	318	295	370	314	407	366	479	433
C55B7.11	WBGene00016947	C55B7.11	NULL	-0.254978	-5.14655	2.65316e-07	2.52035e-06	1343	1365	1350	1329	1144	1122	1085	1123	1477	1311	1239	1349	1247	1249	1248	1379
H26D21.2	WBGene00003418	msh-2	MSH (MutS Homolog) family [Source:UniProtKB/TrEMBL;Acc:Q9TXR4]	-0.152054	-5.14599	2.66116e-07	2.52648e-06	5202	5363	5021	5212	4880	4630	4643	4524	5005	5247	5053	5238	4828	4926	4830	4979
C37C3.2	WBGene00016496	C37C3.2	Eukaryotic translation initiation factor 5 [Source:UniProtKB/Swiss-Prot;Acc:Q22918]	-0.156331	-5.14158	2.72434e-07	2.58495e-06	5506	5379	5227	5260	4825	4840	4896	4578	5385	5529	5281	5242	5072	5212	5347	4988
C34E7.4	WBGene00007934	C34E7.4	NULL	0.495352	5.14033	2.74255e-07	2.60072e-06	371	303	424	338	448	547	639	587	313	303	422	328	458	465	540	505
C33G8.3	WBGene00016361	drd-10	Dietary restriction down regulated [Source:UniProtKB/TrEMBL;Acc:Q18400]	-0.576037	-5.13935	2.7569e-07	2.61213e-06	180	116	113	157	44	64	55	89	146	98	129	171	125	99	99	159
F12B6.1	WBGene00000020	abt-2	ABC Transporter family [Source:UniProtKB/TrEMBL;Acc:Q1RS86]	0.329425	5.13929	2.7578e-07	2.61213e-06	625	612	561	610	789	824	786	690	620	631	592	531	695	679	751	660
B0261.7	WBGene00015095	B0261.7	NULL	-0.21845	-5.13795	2.77753e-07	2.6293e-06	4832	4927	4573	4657	4381	4114	3773	3967	4910	4745	4696	4618	4622	4441	4253	4706
Y37E11B.5	WBGene00021377	Y37E11B.5	tRNA-dihydrouridine(47) synthase [NAD(P)(+)] [Source:UniProtKB/TrEMBL;Acc:Q9TYN2]	-0.277707	-5.13636	2.80109e-07	2.65006e-06	1121	1119	1149	1283	981	936	887	1005	1132	1133	1075	1127	1064	959	1074	1064
Y10G11A.1	WBGene00012423	Y10G11A.1	5'-nucleotidase [Source:UniProtKB/TrEMBL;Acc:E4MYG2]	-0.190927	-5.13419	2.83367e-07	2.67933e-06	1761	1844	1696	1740	1562	1543	1550	1493	1769	1686	1675	1663	1638	1638	1619	1594
R06B10.3	WBGene00019914	clec-150	C-type LECtin [Source:UniProtKB/TrEMBL;Acc:O44871]	-0.279007	-5.12918	2.91004e-07	2.74995e-06	3049	3114	3025	3474	2498	2708	2461	2649	3267	3153	3545	3669	3362	3197	3473	3707
C36B1.3	WBGene00007971	rpb-3	RNA Polymerase II (B) subunit [Source:UniProtKB/TrEMBL;Acc:Q93338]	-0.158678	-5.12803	2.92782e-07	2.76515e-06	3589	3630	3490	3542	3256	3263	3159	3062	3433	3515	3415	3523	3516	3428	3263	3489
C27A2.3	WBGene00002068	ify-1	Securin-like protein [Source:UniProtKB/Swiss-Prot;Acc:Q18235]	-0.189099	-5.12695	2.94477e-07	2.77954e-06	6549	6499	6238	6433	5925	5834	5429	5291	6629	6574	6038	6362	6127	6056	5872	5941
F48C1.1	WBGene00018594	aman-3	Alpha-mannosidase [Source:UniProtKB/TrEMBL;Acc:O01574]	0.503364	5.12563	2.96542e-07	2.7958e-06	146	178	145	119	256	233	194	243	168	178	159	170	161	169	169	197
R06C7.9	WBGene00011066	ztf-15	Zinc finger putative Transcription Factor family [Source:UniProtKB/TrEMBL;Acc:Q21777]	-0.195746	-5.12573	2.9638e-07	2.7958e-06	2266	2330	2297	2272	2082	1838	2056	1976	2464	2427	2313	2409	2238	2243	2167	2133
F54D10.1	WBGene00004821	skr-15	SKR-15; SKp1 Related (Ubiquitin ligase complex component) [Source:UniProtKB/TrEMBL;Acc:G5EE88]	-0.460973	-5.12496	2.97595e-07	2.8041e-06	249	249	261	240	176	196	153	150	220	256	224	210	262	266	208	246
R11F4.3				0.547039	5.12424	2.98737e-07	2.81324e-06	70	94	96	103	151	157	148	154	98	91	89	104	107	82	97	124
B0304.2	WBGene00015134	B0304.2	NULL	-0.308631	-5.1235	2.9992e-07	2.82112e-06	1445	1493	1269	1433	1184	1169	1016	1116	1491	1402	1300	1378	1319	1409	1215	1394
F42G8.5	WBGene00018356	islo-1	Interactor with SLO-1 [Source:UniProtKB/TrEMBL;Acc:O44513]	0.566235	5.12358	2.99784e-07	2.82112e-06	83	86	73	98	135	164	167	131	76	70	89	96	99	69	95	95
Y105E8B.2	WBGene00013687	exoc-8	EXOCyst component [Source:UniProtKB/TrEMBL;Acc:Q7YTV2]	-0.211353	-5.12218	3.02024e-07	2.83927e-06	3491	3321	3362	3359	3060	3045	2878	2640	3411	3277	3163	3366	3170	3085	3035	3239
W03F9.10	WBGene00021004	sftb-2	Splicing Factor ThreeB (3b) Subunit homolog [Source:UniProtKB/TrEMBL;Acc:O16997]	-0.180893	-5.1218	3.02631e-07	2.84334e-06	5990	5696	5574	5704	5198	4880	4802	5328	5410	5791	5511	5484	5471	5760	5561	5642
F41B4.1	WBGene00018257	F41B4.1	NULL	0.386308	5.12141	3.03264e-07	2.84764e-06	213	226	237	212	305	300	290	305	213	217	220	223	238	263	256	250
Y52E8A.4	WBGene00021797	plep-1	PLugged Excretory Pore [Source:UniProtKB/TrEMBL;Acc:A0A0K3AR66]	-0.567609	-5.12053	3.04675e-07	2.85924e-06	133	151	135	124	84	71	58	51	170	183	124	214	130	143	80	133
T04H1.2	WBGene00011449	T04H1.2	NULL	-0.141432	-5.12	3.05536e-07	2.86553e-06	7742	7755	7433	7613	7219	6795	6669	6972	7842	7641	7389	7688	7200	7314	7095	7223
ZK1127.5	WBGene00022852	ZK1127.5	Probable RNA 3'-terminal phosphate cyclase-like protein [Source:UniProtKB/Swiss-Prot;Acc:Q23400]	-0.224744	-5.1199	3.05696e-07	2.86553e-06	1125	1132	1115	1141	977	995	926	941	1208	1106	1174	1211	1132	1082	1087	1106
C28A5.4	WBGene00000463	ceh-43	Homeobox protein ceh-43 [Source:UniProtKB/Swiss-Prot;Acc:Q18273]	0.5567	5.11946	3.06414e-07	2.8706e-06	138	128	157	166	202	246	279	307	115	143	203	132	214	235	262	222
C36A4.5	WBGene00007966	maph-1.3	Microtubule-Associated Protein Homolog [Source:UniProtKB/TrEMBL;Acc:Q18494]	-0.205289	-5.11918	3.06873e-07	2.87326e-06	5070	4552	4756	4532	4128	4152	4018	4035	4800	4804	4898	4690	4523	4181	4369	3962
C55B7.1	WBGene00001599	glh-2	ATP-dependent RNA helicase glh-2 [Source:UniProtKB/Swiss-Prot;Acc:Q966L9]	-0.137445	-5.11764	3.09382e-07	2.89508e-06	9116	8645	8628	9008	8120	7935	7867	8227	9000	9018	8758	9265	8514	8120	8274	8128
R13H4.3	WBGene00011262	pho-8	Intestinal acid PHOsphatase [Source:UniProtKB/TrEMBL;Acc:P90949]	0.61223	5.11729	3.09956e-07	2.89879e-06	25	27	22	26	49	67	78	62	35	28	23	16	32	45	45	60
F55B11.3	WBGene00010085	F55B11.3	NULL	-0.230734	-5.1168	3.1077e-07	2.90474e-06	2850	2940	2791	2722	2364	2277	2355	2583	2871	3031	2630	2950	2653	2770	2558	2646
C39E9.12	WBGene00008035	C39E9.12	NULL	-0.190783	-5.11584	3.12341e-07	2.91775e-06	4515	4380	4170	4300	4089	3833	3658	3575	4414	4339	4243	4410	4313	4267	4150	4249
T22D1.10	WBGene00020687	ruvb-2	RuvB-like 2 [Source:UniProtKB/Swiss-Prot;Acc:Q9GZH2]	-0.208963	-5.11557	3.12789e-07	2.92026e-06	3983	4004	3726	3752	3506	3295	3318	3195	4104	4056	3712	3916	3600	3690	3619	3949
ZC434.9	WBGene00013895	ZC434.9	NULL	0.444638	5.11528	3.13276e-07	2.92313e-06	440	380	546	417	596	695	680	600	461	403	476	503	602	530	582	477
C10C6.7	WBGene00007515	C10C6.7	NULL	-0.556988	-5.11424	3.14999e-07	2.93753e-06	64	69	109	49	25	34	26	23	93	81	51	44	66	67	62	59
T23G7.3	WBGene00011966	T23G7.3	NULL	-0.177757	-5.11159	3.19464e-07	2.97746e-06	2687	2802	2664	2688	2482	2344	2286	2448	2575	2643	2565	2690	2717	2622	2550	2586
Y48B6A.11	WBGene00012982	jmjd-2	Lysine-specific demethylase 4 [Source:UniProtKB/Swiss-Prot;Acc:Q9U297]	-0.222527	-5.11128	3.19988e-07	2.98064e-06	3329	3264	2958	3039	2875	2591	2609	2655	3256	3355	3043	3142	3058	2980	2911	2974
W05H9.4	WBGene00021051	W05H9.4	NULL	-0.245109	-5.11048	3.21334e-07	2.99147e-06	1372	1312	1276	1391	1159	1081	1091	1149	1341	1260	1299	1363	1216	1289	1206	1369
H12C20.2	WBGene00004064	pms-2	PMS (Post Meiotic Segregation) family [Source:UniProtKB/TrEMBL;Acc:G5EFG5]	-0.228555	-5.1095	3.23009e-07	3.00535e-06	2800	2915	2742	2694	2574	2365	2315	2193	2805	2742	2651	2865	2724	2597	2541	2761
Y75B8A.13	WBGene00013549	Y75B8A.13	NULL	-0.255336	-5.1093	3.23347e-07	3.00678e-06	1723	1767	1853	1725	1422	1470	1577	1390	1677	1770	1746	1733	1675	1607	1895	1785
F33D11.10	WBGene00018007	F33D11.10	NULL	-0.144422	-5.10632	3.28497e-07	3.05293e-06	3997	4031	3857	3914	3660	3561	3508	3548	4164	3946	3992	3964	3913	3781	3775	3906
F33H1.3	WBGene00009364	F33H1.3	NULL	-0.163419	-5.10577	3.2945e-07	3.06004e-06	3319	3294	3125	3178	2939	3012	2798	2770	3361	3327	3268	3351	3172	3196	3168	3281
ZK1067.2	WBGene00014208	ZK1067.2	NULL	-0.149327	-5.10521	3.30427e-07	3.06737e-06	7659	7901	7877	7846	7240	7232	7064	6605	7839	8352	7977	8099	7872	7948	7846	7692
F43H9.4	WBGene00018400	F43H9.4	NULL	0.482839	5.10487	3.31021e-07	3.07112e-06	233	283	315	314	414	443	471	400	248	273	248	256	275	302	255	193
F33E11.6	WBGene00018013	phf-10	PHd Finger family [Source:UniProtKB/TrEMBL;Acc:Q2A949]	-0.173522	-5.10434	3.31953e-07	3.07628e-06	2147	2230	2168	2205	1939	1883	1906	2015	2149	2114	2071	2101	2009	2012	2135	2086
T02E9.5	WBGene00011383	T02E9.5	NULL	0.557485	5.10437	3.31896e-07	3.07628e-06	73	62	129	124	216	261	359	419	84	80	185	99	192	189	306	253
C01H6.7	WBGene00007256	swsn-9	SWI/SNF nucleosome remodeling complex component [Source:UniProtKB/TrEMBL;Acc:Q17581]	-0.151473	-5.10143	3.37088e-07	3.12209e-06	4824	5080	4820	4814	4581	4414	4299	4260	4743	4731	4719	4823	4689	4772	4543	4809
C17E4.6	WBGene00007645	C17E4.6	NULL	-0.148629	-5.10113	3.3763e-07	3.12533e-06	3441	3350	3231	3343	3062	3077	2912	2999	3390	3382	3303	3329	3258	3375	3306	3357
Y48G9A.9	WBGene00021702	Y48G9A.9	Tyrosine-protein phosphatase [Source:UniProtKB/TrEMBL;Acc:H2KZ95]	0.325631	5.09992	3.39796e-07	3.14359e-06	456	438	429	405	589	572	546	497	415	417	427	450	458	465	471	439
T16H12.11	WBGene00011819	hal-2	NULL	-0.30731	-5.0996	3.40372e-07	3.14714e-06	1133	1046	979	983	874	802	781	839	1068	995	1009	1035	987	932	840	1014
T13H5.7	WBGene00004383	rnh-2	Ribonuclease H2 subunit A [Source:UniProtKB/Swiss-Prot;Acc:Q9U6P6]	-0.229001	-5.09875	3.41898e-07	3.15945e-06	1705	1661	1599	1611	1408	1425	1383	1363	1676	1654	1572	1734	1749	1532	1621	1721
W03C9.2	WBGene00012220	W03C9.2	NULL	-0.259563	-5.09766	3.43886e-07	3.17603e-06	2329	2332	2206	2316	2023	2058	1866	1645	2357	2318	2208	2226	2208	2115	2103	2197
C10H11.10	WBGene00015698	kca-1	Kinesin 1 cargo adaptor alternative variant a; Kinesin Cargo Adaptor [Source:UniProtKB/TrEMBL;Acc:G5EBU5]	-0.188125	-5.09623	3.46492e-07	3.19828e-06	5191	4867	4867	4548	4456	4322	4174	4082	4646	4601	4809	4783	4612	4550	4626	4742
C54G4.1	WBGene00008311	rskn-2	Putative ribosomal protein S6 kinase alpha-2 [Source:UniProtKB/Swiss-Prot;Acc:Q18846]	0.548626	5.09607	3.46771e-07	3.19904e-06	1594	1169	1215	1252	2273	1712	2450	2518	1211	1304	1392	1228	1326	1420	1976	1424
F23D12.5	WBGene00009089	jmjd-3.2	JuMonJi (Transcription factor) Domain protein [Source:UniProtKB/TrEMBL;Acc:Q19760]	0.58818	5.09473	3.49234e-07	3.21995e-06	44	56	100	83	158	164	174	172	61	69	140	62	135	149	183	151
R02D3.5	WBGene00019823	fnta-1	FarNesylTransferase, Alpha subunit [Source:UniProtKB/TrEMBL;Acc:O44501]	-0.235616	-5.09425	3.50124e-07	3.22633e-06	2118	2211	2031	1986	1822	1867	1726	1625	2184	2083	1970	2035	1956	1981	1865	1921
F25B5.4	WBGene00006727	ubq-1	Polyubiquitin-A Ubiquitin Ubiquitin-related [Source:UniProtKB/Swiss-Prot;Acc:P0CG71]	-0.141754	-5.09211	3.541e-07	3.26112e-06	54554	53293	50734	52457	50056	48025	47629	45294	52083	52569	50503	52086	50232	50640	49954	50204
F56B3.2	WBGene00018928	F56B3.2	NULL	-0.445511	-5.09186	3.54569e-07	3.26359e-06	310	306	299	315	219	256	202	169	324	319	304	295	253	310	275	317
C01G5.6	WBGene00015308	ddi-1	NULL	-0.180718	-5.0859	3.65894e-07	3.36404e-06	3427	3520	3337	3432	3141	3109	2935	2878	3414	3383	3244	3449	3283	3386	3123	3339
M01G12.9	WBGene00010822	M01G12.9	NULL	0.510797	5.0859	3.65886e-07	3.36404e-06	134	160	125	122	208	213	218	226	142	120	126	156	211	168	143	176
T05F1.1	WBGene00011488	nra-2	Nicalin [Source:UniProtKB/TrEMBL;Acc:A5JYX8]	-0.159972	-5.08556	3.66537e-07	3.36805e-06	6845	6825	6683	6771	6289	6310	5807	5822	6655	6534	6290	6816	6693	6721	6585	6780
F17C11.17	WBGene00077761	zip-9	BZIP transcription factor family [Source:UniProtKB/TrEMBL;Acc:A0A1I6CMA8]	0.252147	5.08514	3.67358e-07	3.37179e-06	1270	1124	1334	1240	1487	1466	1492	1512	1215	1184	1344	1184	1310	1361	1382	1326
Y39G10AR.11	WBGene00021469	Y39G10AR.11	NULL	0.342699	5.0852	3.67241e-07	3.37179e-06	1037	1075	1220	1216	1374	1384	1572	1569	1001	1113	1262	1074	1257	1297	1416	1387
B0511.19	WBGene00255714	B0511.19	NULL	-0.22625	-5.08377	3.70021e-07	3.39433e-06	1075	1046	1052	1032	906	892	853	927	1124	1075	1114	1082	994	1025	1049	1072
DY3.2	WBGene00003052	lmn-1	Lamin-1 [Source:UniProtKB/Swiss-Prot;Acc:Q21443]	-0.145264	-5.08265	3.72199e-07	3.41046e-06	11601	11246	11310	11443	10436	9894	10667	10155	11515	11906	10986	11180	11357	11617	11184	11130
T21B6.1	WBGene00000961	dgn-1	DystroGlycaN [Source:UniProtKB/TrEMBL;Acc:Q22629]	0.34753	5.08268	3.72152e-07	3.41046e-06	1004	880	1083	1010	1234	1192	1382	1375	927	1078	1139	960	1082	1077	1204	1177
F27C1.2	WBGene00017852	F27C1.2	NULL	0.173125	5.0778	3.8184e-07	3.49684e-06	2870	2733	2627	2668	3068	3148	3071	3051	2851	2782	2657	2694	2613	2749	2712	2769
F55C10.3	WBGene00000728	col-155	Putative cuticle collagen 155 [Source:UniProtKB/Swiss-Prot;Acc:Q21184]	0.447244	5.07657	3.84312e-07	3.5175e-06	560	538	733	540	765	917	897	861	518	607	657	539	698	641	813	624
F02E8.3	WBGene00000157	aps-2	AP complex subunit sigma [Source:UniProtKB/TrEMBL;Acc:Q19123]	-0.345508	-5.07525	3.86996e-07	3.54008e-06	467	491	488	492	376	374	363	374	463	406	422	495	451	500	430	435
F33E2.5	WBGene00009361	F33E2.5	NULL	0.442973	5.07501	3.87483e-07	3.54255e-06	217	218	254	232	290	316	354	373	230	230	304	234	345	332	348	322
ZK795.3	WBGene00014083	ZK795.3	Brix domain-containing protein ZK795.3 [Source:UniProtKB/Swiss-Prot;Acc:O62518]	-0.213544	-5.07156	3.94565e-07	3.60527e-06	1500	1439	1379	1368	1170	1239	1224	1263	1492	1458	1513	1469	1475	1385	1391	1439
F13D2.1	WBGene00008735	F13D2.1	NULL	0.335638	5.07064	3.96484e-07	3.62078e-06	422	423	423	462	599	579	523	528	387	408	434	412	475	539	475	475
K09E9.3	WBGene00010726	K09E9.3	NULL	-0.434889	-5.06876	4.00421e-07	3.65468e-06	618	578	557	659	335	424	429	504	490	528	549	605	400	467	456	425
Y47D3B.10	WBGene00001077	dpy-18	Prolyl 4-hydroxylase subunit alpha-1 [Source:UniProtKB/Swiss-Prot;Acc:Q10576]	0.356909	5.06716	4.03788e-07	3.68335e-06	797	701	841	863	917	1063	1085	1155	797	817	907	837	941	918	1075	954
F29B9.6	WBGene00006706	ubc-9	SUMO-conjugating enzyme UBC9 [Source:UniProtKB/Swiss-Prot;Acc:Q95017]	-0.154437	-5.06676	4.04639e-07	3.68905e-06	8092	7776	7664	7780	7015	6778	6935	7366	8136	7869	7568	7849	7539	7464	7273	7740
Y47D3B.5	WBGene00006683	twk-31	TWiK family of potassium channels [Source:UniProtKB/TrEMBL;Acc:Q6EUT8]	0.54512	5.06554	4.07245e-07	3.71073e-06	106	77	94	117	150	172	168	177	90	92	111	89	98	102	136	101
T07H3.6	WBGene00020329	bath-26	BTB and MATH domain containing [Source:UniProtKB/TrEMBL;Acc:O76611]	0.597433	5.0652	4.07961e-07	3.71518e-06	36	45	43	45	84	79	94	70	38	45	46	39	51	54	39	56
F20G2.1	WBGene00008985	F20G2.1	NULL	0.623454	5.06431	4.09881e-07	3.73058e-06	24	38	22	18	66	78	83	43	27	27	30	16	27	33	35	31
C17H12.1	WBGene00015927	dyci-1	DYnein Chain, light Intermediate [Source:UniProtKB/TrEMBL;Acc:O45087]	-0.132726	-5.06063	4.17873e-07	3.8012e-06	4809	4742	4833	4561	4297	4243	4308	4415	4772	4736	4753	4728	4712	4457	4585	4601
M142.5	WBGene00010922	M142.5	NULL	-0.2232	-5.05501	4.30375e-07	3.91274e-06	1479	1451	1326	1502	1210	1175	1240	1287	1434	1449	1373	1464	1371	1380	1330	1313
C07G1.4	WBGene00006957	wsp-1	WASP (Actin cytoskeleton modulator) homolog [Source:UniProtKB/TrEMBL;Acc:Q8MQE6]	-0.187979	-5.0543	4.31962e-07	3.92498e-06	3540	3399	3383	3286	3021	3023	3093	2759	3516	3501	3392	3394	3258	3377	3312	3112
C29H12.2	WBGene00016235	C29H12.2	NULL	-0.141617	-5.05395	4.32773e-07	3.92797e-06	6438	6586	6458	6348	5902	5682	5769	6031	6441	6509	5994	6286	6259	6484	6394	6413
F09G8.8	WBGene00017322	clec-160	C-type lectin domain-containing protein 160 [Source:UniProtKB/Swiss-Prot;Acc:P34393]	0.285142	5.05398	4.32688e-07	3.92797e-06	815	954	837	901	1120	1083	1119	1002	928	886	932	964	895	999	894	901
F57G12.1	WBGene00010221	F57G12.1	NULL	0.446111	5.05083	4.39899e-07	3.99042e-06	1065	871	1037	928	1189	1324	1569	1583	941	936	1111	828	1040	1126	1385	1067
C01G8.1	WBGene00015312	C01G8.1	NULL	-0.187364	-5.05062	4.40385e-07	3.99199e-06	8349	8088	7563	8029	7253	7383	6896	6503	7954	7774	7575	8020	7422	7360	7255	7574
T27C10.3	WBGene00020858	mop-25.3	MO25-like protein 3 [Source:UniProtKB/Swiss-Prot;Acc:Q9TZM2]	-0.343428	-5.05054	4.40561e-07	3.99199e-06	1161	1012	1036	1064	909	867	836	665	1178	1205	1178	1220	977	1096	963	1018
K09H9.6	WBGene00003062	lpd-6	LiPid Depleted [Source:UniProtKB/TrEMBL;Acc:O44991]	-0.156837	-5.04891	4.44337e-07	4.02396e-06	3912	3946	3938	3918	3573	3447	3356	3700	3965	3989	3997	3998	3974	3800	3809	4043
Y6D1A.1	WBGene00012395	Y6D1A.1	NULL	-0.223331	-5.04762	4.47342e-07	4.04893e-06	1654	1621	1543	1560	1468	1316	1379	1254	1608	1598	1600	1562	1513	1461	1477	1531
C40A11.8	WBGene00016551	C40A11.8	NULL	0.479667	5.04616	4.50788e-07	4.0756e-06	3	4	4	10	46	51	39	25	0	7	8	12	6	7	22	10
K11H12.8	WBGene00019664	K11H12.8	NULL	0.361369	5.04625	4.5056e-07	4.0756e-06	2026	1881	1973	2214	2928	2277	2714	2778	1952	1972	2269	1758	2350	1959	2186	2089
K10D2.1	WBGene00019627	hira-1	NULL	-0.169605	-5.04447	4.54782e-07	4.10798e-06	3634	3744	3373	3522	3186	3196	3133	3158	3587	3576	3495	3770	3426	3510	3373	3520
T10B9.3	WBGene00011673	cyp-13A6	Putative cytochrome P450 CYP13A6 [Source:UniProtKB/Swiss-Prot;Acc:Q27515]	0.614876	5.04443	4.54874e-07	4.10798e-06	115	56	94	112	316	225	205	216	153	58	110	102	143	66	83	102
C02F12.7	WBGene00015356	tag-278	NULL	0.496024	5.04362	4.56808e-07	4.12316e-06	269	215	311	244	350	445	464	359	272	279	335	270	329	324	388	285
F21C10.8	WBGene00004119	pqn-31	Prion-like-(Q/N-rich)-domain-bearing protein [Source:UniProtKB/TrEMBL;Acc:H2KY72]	0.425764	5.04262	4.59196e-07	4.14242e-06	215	247	241	243	303	405	328	308	295	309	270	276	265	297	276	294
B0302.5	WBGene00015122	B0302.5	NULL	0.396597	5.03633	4.74552e-07	4.27858e-06	296	280	267	241	370	352	346	426	267	277	284	289	322	283	307	287
C41D11.6	WBGene00016565	C41D11.6	NULL	0.513172	5.03536	4.76962e-07	4.29793e-06	3	2	6	3	33	26	25	16	7	2	4	10	4	9	12	4
D2005.7	WBGene00086551	D2005.7	NULL	-0.276857	-5.02658	4.99302e-07	4.49676e-06	1132	1112	1056	1081	840	889	904	949	1045	1193	1049	1196	972	1006	1082	1027
R11H6.2	WBGene00011250	R11H6.2	NULL	-0.180596	-5.02469	5.04245e-07	4.53876e-06	2402	2348	2370	2492	2150	2186	2093	2020	2416	2399	2242	2382	2374	2330	2250	2379
T22A3.3	WBGene00003083	lst-1	Lateral Signaling Target [Source:UniProtKB/TrEMBL;Acc:P91820]	-0.241152	-5.02417	5.05602e-07	4.54847e-06	4306	4020	3771	4061	3498	3459	3492	3114	4112	3996	3600	3916	3650	3873	3837	4052
R74.1	WBGene00003073	lars-1	Leucine--tRNA ligase [Source:UniProtKB/Swiss-Prot;Acc:Q09996]	-0.108451	-5.02339	5.07685e-07	4.56469e-06	11217	11053	11295	11261	10450	10608	10276	10212	10715	11035	11171	11160	10891	10650	10532	10404
M117.1	WBGene00010918	M117.1	NULL	0.385387	5.02285	5.09106e-07	4.5707e-06	322	367	339	409	504	479	442	524	436	365	414	417	465	410	430	469
Y74C10AR.1	WBGene00001232	eif-3.I	Eukaryotic translation initiation factor 3 subunit I [Source:UniProtKB/Swiss-Prot;Acc:Q965S8]	-0.147616	-5.02282	5.09195e-07	4.5707e-06	5310	5247	5127	5393	4983	4744	4516	4751	5281	5204	5228	5150	4885	4692	4770	4770
ZK688.6	WBGene00022801	pcp-5	Prolyl carboxy peptidase like protein 5 [Source:UniProtKB/Swiss-Prot;Acc:P34676]	0.237683	5.02293	5.08893e-07	4.5707e-06	905	983	963	954	1112	1209	1091	1114	944	956	973	972	1135	1116	1064	1032
F56H11.4	WBGene00001239	elo-1	Elongation of very long chain fatty acids protein [Source:UniProtKB/TrEMBL;Acc:K8ES54]	-0.148371	-5.02144	5.12851e-07	4.60098e-06	9433	9614	9496	8749	8123	8646	8500	8335	10168	10218	9794	10155	9215	9256	9151	8975
D2092.2	WBGene00017064	ppfr-2	Protein Phosphatase Four Regulatory subunit [Source:UniProtKB/TrEMBL;Acc:P91198]	-0.146307	-5.02005	5.16582e-07	4.6319e-06	2806	2739	2681	2749	2523	2430	2504	2439	2582	2605	2613	2566	2535	2598	2503	2535
C03A7.14	WBGene00000031	abu-8	Activated in Blocked Unfolded protein response [Source:UniProtKB/TrEMBL;Acc:O16511]	0.57161	5.01983	5.17166e-07	4.63459e-06	25	8	18	23	43	79	92	60	18	27	33	25	12	25	39	14
F20G2.5	WBGene00008988	F20G2.5	NULL	0.536184	5.01923	5.18793e-07	4.64662e-06	2	5	6	10	25	27	28	25	8	10	1	9	18	15	17	18
F56D12.6	WBGene00018974	fcho-1	FCH domain Only (FCH stands for Fes/CIP4 homology domain) [Source:UniProtKB/TrEMBL;Acc:Q9TXS0]	-0.149303	-5.01674	5.25549e-07	4.70454e-06	4938	4838	4788	4925	4493	4548	4227	4279	4921	4801	4622	4877	4469	4670	4534	4621
F13E9.11	WBGene00008760	F13E9.11	NULL	0.596804	5.01601	5.27569e-07	4.71807e-06	96	53	107	112	199	184	266	311	74	71	128	65	103	115	246	152
T24H10.1	WBGene00012000	T24H10.1	Putative transcription elongation factor S-II [Source:UniProtKB/Swiss-Prot;Acc:P52652]	-0.20427	-5.01598	5.27639e-07	4.71807e-06	2954	3058	2898	2823	2652	2647	2452	2386	2936	2955	2930	2913	2821	2831	2591	2885
Y71H2AM.11	WBGene00022176	Y71H2AM.11	NULL	-0.207086	-5.01527	5.29582e-07	4.73285e-06	1994	1977	2003	1894	1677	1753	1667	1691	1959	2084	1904	1938	1775	1966	1843	1756
F01D4.5	WBGene00008488	F01D4.5	NULL	-0.324028	-5.01432	5.3221e-07	4.75373e-06	883	973	901	817	735	756	699	604	868	853	884	853	893	763	833	806
F26D10.9	WBGene00000224	atgp-1	Amino acid Transporter GlycoProtein subunit [Source:UniProtKB/TrEMBL;Acc:Q9XVU3]	0.331121	5.01341	5.34736e-07	4.77368e-06	626	546	677	593	732	766	869	763	586	561	593	531	669	675	645	616
W10G11.2	WBGene00021135	W10G11.2	NULL	-0.57182	-5.01193	5.38861e-07	4.80787e-06	84	97	68	84	50	49	34	20	85	93	74	105	52	69	53	64
F35G2.1	WBGene00009435	F35G2.1	Sulfhydryl oxidase [Source:UniProtKB/TrEMBL;Acc:Q20063]	-0.184209	-5.01175	5.39367e-07	4.80975e-06	7042	6958	6553	6652	6364	5857	6014	5618	7060	6846	6495	6848	6355	6321	6261	6558
Y119D3B.21	WBGene00022497	Y119D3B.21	NULL	-0.306008	-5.00873	5.47893e-07	4.88311e-06	3689	3512	3723	3823	2599	2946	2889	3299	3956	3762	4328	4022	3950	3930	4443	4680
T20B12.2	WBGene00006542	tbp-1	TATA-box-binding protein [Source:UniProtKB/Swiss-Prot;Acc:P32085]	-0.179024	-5.00804	5.49875e-07	4.8981e-06	2885	2930	2826	2707	2478	2603	2475	2447	2953	2840	2686	2822	2769	2779	2670	2669
C27F2.7	WBGene00016169	C27F2.7	Uncharacterized F-box protein C27F2.7 [Source:UniProtKB/Swiss-Prot;Acc:Q18262]	-0.267818	-5.00745	5.51555e-07	4.91038e-06	1011	1087	972	1050	869	874	862	778	1065	1047	935	984	939	907	914	864
C05D11.3	WBGene00006515	txdc-9	Thioredoxin domain-containing protein 9 [Source:UniProtKB/Swiss-Prot;Acc:Q11183]	-0.178715	-5.00334	5.63454e-07	5.01083e-06	1810	1792	1850	1806	1583	1597	1559	1661	1828	1759	1872	1803	1668	1756	1681	1732
T20B12.3	WBGene00020601	T20B12.3	NULL	-0.211616	-5.0034	5.63271e-07	5.01083e-06	1818	1959	1926	1880	1729	1624	1622	1524	1879	1834	1709	1870	1861	1828	1801	1799
Y66D12A.9	WBGene00013435	Y66D12A.9	NULL	-0.236433	-5.00278	5.65093e-07	5.02267e-06	1493	1428	1500	1390	1276	1187	1164	1267	1542	1500	1347	1394	1465	1431	1428	1421
C24F3.1	WBGene00007696	tram-1	Translocating chain-associated membrane protein [Source:UniProtKB/TrEMBL;Acc:Q9XXK7]	-0.205793	-5.0023	5.66496e-07	5.0324e-06	5451	5304	5257	5263	4442	4247	4562	5122	5473	5304	5196	5315	5113	5200	5193	4977
F42C5.9	WBGene00018349	F42C5.9	NULL	0.260096	5.00018	5.72756e-07	5.08247e-06	812	851	913	922	1049	1098	1085	985	822	849	890	900	972	917	953	985
F47B10.7	WBGene00009818	acbp-3	Acyl-CoA-binding protein homolog 3 [Source:UniProtKB/Swiss-Prot;Acc:Q20507]	0.38079	5.00022	5.72646e-07	5.08247e-06	240	234	261	265	331	347	360	304	239	243	272	238	338	309	307	320
F49E8.2	WBGene00018636	oef-1	Oocyte Excluded Factor [Source:UniProtKB/TrEMBL;Acc:Q20629]	-0.213922	-4.99866	5.77296e-07	5.11718e-06	3327	3078	3114	3098	2927	2755	2636	2491	3168	3213	2974	3101	3025	3127	3001	3093
T09E8.2	WBGene00001874	him-17	High Incidence of Males (Increased X chromosome loss) [Source:UniProtKB/TrEMBL;Acc:Q22360]	-0.145725	-4.99872	5.7711e-07	5.11718e-06	6238	6321	6134	6179	5823	5529	5342	5759	6072	6158	6010	6111	5759	5911	5879	6159
K11D9.1	WBGene00002219	klp-7	Kinesin-like protein [Source:UniProtKB/TrEMBL;Acc:G5ED75]	-0.176226	-4.99642	5.84048e-07	5.17422e-06	6279	5923	5757	5819	5458	5365	5179	4980	6084	5918	5559	5800	5817	5841	5805	5654
C31G12.4	WBGene00007853	C31G12.4	NULL	0.587651	4.99385	5.91868e-07	5.24065e-06	13	9	7	5	35	19	40	61	3	7	8	4	10	7	12	14
Y105C5A.8	WBGene00013633	Y105C5A.8	NULL	0.328014	4.99124	5.99931e-07	5.30917e-06	396	438	416	447	575	556	545	493	433	412	404	420	466	440	499	506
R06F6.9	WBGene00001153	ech-4	Enoyl-CoA Hydratase [Source:UniProtKB/TrEMBL;Acc:Q09603]	-0.177948	-4.98916	6.06436e-07	5.36381e-06	2873	2792	2718	2739	2571	2499	2364	2367	2722	2785	2809	2719	2604	2783	2610	2610
C08G9.2	WBGene00015620	C08G9.2	NULL	0.569878	4.989	6.06926e-07	5.36524e-06	70	57	55	48	96	102	112	121	66	42	70	69	71	78	82	67
M01E10.2	WBGene00001063	dpy-1	DumPY: shorter than wild-type [Source:UniProtKB/TrEMBL;Acc:G4SNP7]	0.597679	4.98538	6.18412e-07	5.46381e-06	49	27	50	58	89	96	100	98	34	41	48	53	45	63	68	57
ZK287.6	WBGene00013966	ztf-9	Zinc finger putative Transcription Factor family [Source:UniProtKB/TrEMBL;Acc:Q23458]	-0.348846	-4.9841	6.22509e-07	5.49703e-06	553	492	430	492	365	379	378	389	524	484	457	470	429	440	406	438
M28.10	WBGene00010901	M28.10	NULL	0.259177	4.98369	6.23837e-07	5.50578e-06	1208	1201	1288	1318	1459	1548	1561	1489	1227	1237	1343	1344	1168	1197	1337	1338
H10E21.1	WBGene00019182	H10E21.1	NULL	0.472964	4.98123	6.31827e-07	5.57328e-06	118	122	118	95	175	161	172	178	112	129	110	122	155	150	137	155
F14B8.6	WBGene00017448	F14B8.6	NULL	0.449492	4.97922	6.38424e-07	5.62842e-06	228	204	224	231	310	323	356	307	187	233	219	214	247	269	310	212
F02A9.10	WBGene00303021	F02A9.10	Probable methylcrotonoyl-CoA carboxylase beta chain, mitochondrial [Source:UniProtKB/Swiss-Prot;Acc:P34385]	-0.117876	-4.97804	6.42303e-07	5.65956e-06	5866	5613	5953	5628	5364	5338	5242	5279	5646	5649	5622	5644	5430	5341	5360	5379
E02H4.7	WBGene00077757	E02H4.7	NULL	-0.514991	-4.97588	6.49517e-07	5.72003e-06	198	169	200	235	112	106	129	149	142	123	126	156	126	114	140	147
F20D1.3	WBGene00008975	F20D1.3	NULL	0.20673	4.975	6.52471e-07	5.74069e-06	2321	2182	2346	2319	2795	2538	2545	2744	2213	2202	2134	2387	2293	2331	2221	2308
ZK632.3	WBGene00014012	riok-3	Serine/threonine-protein kinase RIO3 [Source:UniProtKB/Swiss-Prot;Acc:P34649]	-0.215931	-4.97497	6.52568e-07	5.74069e-06	1914	1941	1888	1760	1585	1734	1601	1511	1821	1868	1875	1912	1798	1705	1666	1704
Y9D1A.1	WBGene00021186	Y9D1A.1	NULL	-0.362698	-4.97401	6.5582e-07	5.76619e-06	720	701	719	746	613	510	489	561	730	705	613	734	696	610	640	756
C23G10.7	WBGene00016014	C23G10.7	Probable tRNA (uracil-O(2)-)-methyltransferase [Source:UniProtKB/Swiss-Prot;Acc:Q45EK7]	-0.18889	-4.97253	6.6085e-07	5.80728e-06	4140	4221	3953	4100	3816	3486	3484	3557	4151	4058	3869	4140	4053	4011	3695	3991
Y41D4B.21	WBGene00021522	nhr-274	Nuclear Hormone Receptor family [Source:UniProtKB/TrEMBL;Acc:U4PEZ8]	-0.234086	-4.97069	6.67156e-07	5.85954e-06	1393	1327	1295	1271	1177	1140	1100	1043	1299	1369	1299	1343	1218	1178	1211	1307
Y75B8A.16	WBGene00013551	Y75B8A.16	NULL	-0.278162	-4.96938	6.71673e-07	5.89604e-06	910	966	1002	1031	885	722	771	791	989	958	963	930	869	865	891	882
Y45F10D.10	WBGene00012889	icap-1	NULL	0.589214	4.96926	6.72086e-07	5.89649e-06	36	48	48	60	102	71	103	99	44	55	61	59	42	48	51	49
Y41G9A.5	WBGene00021529	Y41G9A.5	NULL	0.610477	4.96804	6.76336e-07	5.93058e-06	26	33	28	46	66	77	76	64	33	29	23	27	35	40	31	35
H31G24.3	WBGene00019254	H31G24.3	NULL	-0.304888	-4.96657	6.8147e-07	5.97239e-06	638	637	596	668	528	541	496	454	654	679	600	626	594	575	569	621
T04C9.4	WBGene00003375	mlp-1	MLP/CRP family (Muscle LIM Protein/Cysteine-rich Protein) [Source:UniProtKB/TrEMBL;Acc:Q9GP96]	0.362308	4.96553	6.85132e-07	6.00126e-06	599	523	629	585	707	789	845	754	670	553	657	605	766	709	761	633
C34C12.8	WBGene00007927	C34C12.8	GrpE protein homolog, mitochondrial [Source:UniProtKB/Swiss-Prot;Acc:Q18421]	0.243742	4.96538	6.85651e-07	6.00258e-06	2311	2259	2008	2155	2801	2635	2443	2555	2273	2159	2028	2202	2203	2308	2118	2209
T14G10.5	WBGene00011775	T14G10.5	Probable coatomer subunit gamma [Source:UniProtKB/Swiss-Prot;Acc:Q22498]	-0.105357	-4.96463	6.88312e-07	6.02264e-06	7910	7818	7663	7784	7451	7119	7240	7138	7825	7843	7753	7716	7788	7800	7656	7626
F41E7.1	WBGene00009617	F41E7.1	NULL	-0.4563	-4.96068	7.02477e-07	6.14328e-06	206	232	229	219	144	141	165	147	252	257	258	263	103	154	142	144
F13E6.4	WBGene00008748	yap-1	Yes-associated protein homolog 1 [Source:UniProtKB/Swiss-Prot;Acc:Q19404]	0.294908	4.96043	7.03386e-07	6.14794e-06	548	594	556	525	649	671	713	744	573	593	523	538	624	608	643	626
Y48G1C.1	WBGene00021676	pid-2	NULL	-0.286742	-4.95272	7.3184e-07	6.3932e-06	1596	1487	1353	1418	1235	1250	1145	1106	1443	1462	1307	1352	1423	1378	1234	1295
ZC455.1	WBGene00013902	ZC455.1	NULL	0.54797	4.95186	7.3507e-07	6.41798e-06	64	64	51	75	107	118	113	102	59	64	71	56	78	64	77	68
T03F1.1	WBGene00020184	uba-5	Ubiquitin-like modifier-activating enzyme 5 [Source:UniProtKB/Swiss-Prot;Acc:P91430]	-0.164486	-4.94982	7.42825e-07	6.48222e-06	2883	2784	2731	2662	2492	2384	2467	2507	2569	2720	2565	2539	2675	2644	2704	2647
F44A2.1	WBGene00006499	tag-153	NULL	-0.146244	-4.94715	7.53093e-07	6.56831e-06	9130	9098	8812	9285	8529	8385	8075	7770	9047	9169	8708	9261	8692	8436	8443	8511
F27E11.3	WBGene00000478	cfz-2	Frizzled-2 [Source:UniProtKB/Swiss-Prot;Acc:G5ECQ2]	0.544773	4.94605	7.57333e-07	6.60176e-06	107	105	164	153	190	214	263	260	107	124	150	149	206	189	251	200
F55C5.4	WBGene00010093	capg-2	CAP-G condensin subunit [Source:UniProtKB/TrEMBL;Acc:Q20818]	-0.192483	-4.94522	7.60575e-07	6.62647e-06	6091	6229	5827	6014	5668	5236	5175	4971	6091	6372	5798	6104	5558	5931	5563	5829
W07E6.1	WBGene00021073	nol-2	NucleOLar protein [Source:UniProtKB/TrEMBL;Acc:A0A0M7RDQ9]	-0.159663	-4.94487	7.61963e-07	6.63502e-06	4027	3878	3931	4033	3573	3339	3528	3736	3892	3954	4018	4050	4059	3898	3889	4054
B0250.5	WBGene00007122	B0250.5	Probable 3-hydroxyisobutyrate dehydrogenase, mitochondrial [Source:UniProtKB/Swiss-Prot;Acc:Q9XTI0]	-0.194053	-4.94157	7.74959e-07	6.74458e-06	3041	2982	2965	2858	2686	2613	2523	2488	2825	2834	2915	2717	2920	2828	2769	2573
F15H10.2	WBGene00000602	col-13	Cuticle collagen 13 [Source:UniProtKB/Swiss-Prot;Acc:P20631]	0.575376	4.93991	7.81597e-07	6.79872e-06	66	75	152	57	238	320	284	318	51	102	65	48	140	154	200	76
C52B11.2	WBGene00016871	inso-1	INSOmniac (Drosophila sleep affecting) homolog [Source:UniProtKB/TrEMBL;Acc:Q18776]	0.464954	4.93848	7.87335e-07	6.84498e-06	174	160	159	174	226	223	252	304	183	191	220	231	217	222	264	239
R06C7.8	WBGene00000275	bub-1	Mitotic checkpoint serine/threonine-protein kinase bub-1 [Source:UniProtKB/Swiss-Prot;Acc:Q21776]	-0.11901	-4.93729	7.92154e-07	6.88321e-06	8916	8786	8808	8845	8336	8155	8232	7781	8572	8909	8849	8788	8812	8512	8736	8482
Y39B6A.37	WBGene00012695	Y39B6A.37	NULL	-0.240208	-4.93676	7.94295e-07	6.89814e-06	1418	1387	1366	1298	1219	1184	1133	1052	1301	1415	1342	1353	1281	1283	1352	1390
DY3.8	WBGene00008440	DY3.8	NULL	-0.205653	-4.93633	7.96064e-07	6.90982e-06	2651	2848	2576	2665	2394	2244	2343	2284	2787	2679	2423	2599	2517	2561	2511	2632
F15B9.4	WBGene00008848	inft-2	INverted Formin/formin Three-related [Source:UniProtKB/TrEMBL;Acc:Q19479]	-0.222463	-4.93605	7.9719e-07	6.91591e-06	4824	4456	4769	4515	4148	4108	4043	3498	4868	4882	4810	4612	4599	4399	4572	4281
M02F4.8	WBGene00000175	aqp-7	AQuaPorin or aquaglyceroporin related [Source:UniProtKB/TrEMBL;Acc:Q21473]	0.341507	4.93213	8.13395e-07	7.05274e-06	2595	2521	2759	2144	3244	3392	3215	3172	2668	2672	2989	2437	3126	3008	3073	2459
T13H5.4	WBGene00011758	T13H5.4	NULL	-0.144672	-4.9297	8.23563e-07	7.13711e-06	3222	3174	3187	3306	2936	2921	2849	2936	3134	3145	3087	3189	3115	3202	2984	3042
F56B3.11	WBGene00018934	F56B3.11	NULL	-0.197531	-4.92933	8.25121e-07	7.14681e-06	1519	1523	1491	1507	1294	1370	1279	1311	1536	1416	1449	1517	1511	1462	1415	1421
Y17G7B.18	WBGene00012469	Y17G7B.18	Probable RNA methyltransferase Y17G7B.18 [Source:UniProtKB/Swiss-Prot;Acc:Q9U2R0]	-0.278891	-4.92883	8.27229e-07	7.16126e-06	1683	1603	1518	1520	1313	1303	1196	1342	1599	1584	1493	1522	1592	1379	1322	1564
F35G12.9	WBGene00000145	apc-11	Anaphase-promoting complex subunit 11 [Source:UniProtKB/Swiss-Prot;Acc:Q20052]	-0.244268	-4.92744	8.33161e-07	7.20879e-06	872	866	848	799	707	717	691	726	861	829	824	827	841	804	780	770
K12D12.5	WBGene00010787	K12D12.5	NULL	-0.288621	-4.92663	8.36598e-07	7.23469e-06	2210	2160	2057	2126	1907	1840	1655	1493	2170	2116	1852	2063	1863	1966	1901	1909
C44B7.11	WBGene00016631	C44B7.11	Putative endoplasmic reticulum metallopeptidase 1-B [Source:UniProtKB/Swiss-Prot;Acc:Q18600]	0.285835	4.92638	8.37675e-07	7.24016e-06	664	767	742	726	884	862	916	916	689	761	771	692	796	879	763	793
C10B5.3	WBGene00015671	C10B5.3	NULL	0.391438	4.92566	8.40771e-07	7.26307e-06	237	242	269	267	333	309	385	355	250	280	273	267	311	324	322	276
F09F7.4	WBGene00017301	hach-1	3-hydroxyisobutyryl-CoA hydrolase, mitochondrial [Source:UniProtKB/TrEMBL;Acc:Q8MNT7]	-0.420477	-4.92467	8.45042e-07	7.29609e-06	7618	7420	7709	6385	5271	5162	5384	4756	7494	6929	7882	6114	7618	7103	7851	5705
M03A1.7	WBGene00000928	dao-2	Dauer or Aging adult Overexpression [Source:UniProtKB/TrEMBL;Acc:Q86LS4]	0.492759	4.92385	8.48598e-07	7.32292e-06	58	33	118	85	199	245	354	352	59	64	161	76	155	162	249	241
T19D12.6	WBGene00020581	T19D12.6	NULL	0.192224	4.92133	8.59577e-07	7.41374e-06	1642	1701	1706	1739	1953	2003	1951	1872	1738	1645	1716	1792	1756	1827	1932	1837
K08E3.1	WBGene00010661	tyr-2	TYRosinase [Source:UniProtKB/TrEMBL;Acc:Q9XUS8]	0.488124	4.919	8.69868e-07	7.49853e-06	214	196	221	259	284	385	372	337	185	199	253	230	319	244	267	244
C09D1.1	WBGene00006820	unc-89	Muscle M-line assembly protein unc-89 [Source:UniProtKB/Swiss-Prot;Acc:O01761]	0.210276	4.91771	8.75645e-07	7.54434e-06	8488	8899	8427	7721	9707	10438	9278	9595	8868	9154	8490	8292	9503	9759	9132	9626
B0491.6	WBGene00007193	B0491.6	NULL	-0.232258	-4.91728	8.77549e-07	7.55675e-06	1397	1428	1287	1449	1178	1218	1132	1182	1351	1374	1290	1446	1301	1334	1236	1354
F54C9.6	WBGene00010042	bcs-1	BCS1 (Mitochondrial chaperone) homolog [Source:UniProtKB/TrEMBL;Acc:Q58AA8]	-0.201461	-4.91704	8.78648e-07	7.56049e-06	1853	1807	1735	1729	1625	1601	1497	1442	1746	1734	1789	1768	1649	1721	1685	1649
R148.5	WBGene00020104	R148.5	NULL	0.351142	4.91698	8.78911e-07	7.56049e-06	645	600	666	664	760	866	924	829	601	652	717	713	695	688	836	782
R07B1.10	WBGene00002271	lec-8	Probable galaptin lec-8 [Source:UniProtKB/Swiss-Prot;Acc:Q09610]	0.267214	4.9141	8.91934e-07	7.66846e-06	3514	3596	3231	3472	4204	4431	4222	3961	3460	3378	3804	3783	3671	3964	3795	4485
C33H5.15	WBGene00016381	sgo-1	Shugoshin [Source:UniProtKB/Swiss-Prot;Acc:Q18412]	-0.176651	-4.91284	8.97687e-07	7.71386e-06	1802	1829	1789	1783	1610	1521	1585	1636	1768	1759	1811	1841	1772	1803	1730	1691
F59F4.1	WBGene00010336	acox-1.6	Acyl-coenzyme A oxidase [Source:UniProtKB/TrEMBL;Acc:Q93839]	0.428001	4.91255	8.98978e-07	7.72089e-06	217	172	187	175	257	285	272	262	220	252	225	203	203	240	243	235
F58A4.8	WBGene00006540	tbg-1	Tubulin gamma chain [Source:UniProtKB/Swiss-Prot;Acc:P34475]	-0.161488	-4.9096	9.12618e-07	7.83391e-06	2998	3045	2869	3027	2778	2648	2669	2546	3105	3055	2946	3005	2898	2897	2782	2830
C35E7.1	WBGene00016453	vet-2	Very Early Transcript [Source:UniProtKB/TrEMBL;Acc:H1ZUW7]	-0.296687	-4.90906	9.15157e-07	7.85157e-06	1298	1325	1428	1456	1114	1137	986	1176	1345	1367	1388	1265	1255	1392	1143	1303
Y55F3BR.1	WBGene00021938	Y55F3BR.1	NULL	-0.211179	-4.90661	9.26646e-07	7.94595e-06	3064	2961	2905	2978	2702	2644	2553	2323	3130	3047	2935	3043	2749	2855	2670	2974
M04F3.1	WBGene00019767	rpa-2	Replication Protein A homolog [Source:UniProtKB/TrEMBL;Acc:Q95Y97]	-0.155601	-4.90253	9.46118e-07	8.10866e-06	5134	4981	4760	4960	4612	4479	4339	4343	5066	4876	4726	4795	4615	4817	4614	4781
F08B6.4	WBGene00006819	unc-87	NULL	0.194534	4.89823	9.67045e-07	8.28366e-06	10278	10215	10165	9146	11428	11470	11118	11734	10094	9717	9942	9708	11588	11270	11207	10145
T09F3.3	WBGene00001683	gpd-1	Glyceraldehyde-3-phosphate dehydrogenase 1 [Source:UniProtKB/Swiss-Prot;Acc:P04970]	-0.201009	-4.89611	9.77538e-07	8.36914e-06	12655	11981	11466	11904	11095	10978	9976	9521	12164	11630	11496	11904	10967	10865	10660	10856
K08F9.2	WBGene00010685	aipl-1	AIP1 (Actin Interacting Protein 1) Like [Source:UniProtKB/TrEMBL;Acc:O17939]	-0.152167	-4.8957	9.79544e-07	8.38191e-06	7289	7105	6683	7023	6515	6333	6320	6071	7275	6942	6828	7235	6612	6651	6609	6848
C06G8.1	WBGene00007384	swt-3	Sugar transporter SWEET [Source:UniProtKB/TrEMBL;Acc:Q17757]	0.340977	4.89506	9.82772e-07	8.40513e-06	659	649	724	732	866	804	942	974	579	725	702	743	804	815	787	764
C02F5.11	WBGene00006628	tsp-2	TetraSPanin family [Source:UniProtKB/TrEMBL;Acc:Q95QY8]	0.603992	4.89457	9.8523e-07	8.41871e-06	24	25	15	29	48	79	57	66	15	23	16	28	18	29	27	37
ZC395.3	WBGene00006590	toc-1	Similar to Transporter Of divalent Cations [Source:UniProtKB/TrEMBL;Acc:Q23281]	-0.18834	-4.89453	9.85393e-07	8.41871e-06	2669	2714	2532	2748	2433	2163	2345	2376	2744	2816	2650	2741	2569	2723	2651	2710
Y45F10D.3	WBGene00001635	gly-10	Putative polypeptide N-acetylgalactosaminyltransferase 10 [Source:UniProtKB/Swiss-Prot;Acc:O45947]	-0.176306	-4.89417	9.87218e-07	8.42988e-06	3737	3547	3430	3419	3215	3180	3008	3075	3430	3326	3329	3475	3352	3431	3168	3362
C34D10.2	WBGene00016407	C34D10.2	NULL	0.275703	4.89193	9.985e-07	8.52175e-06	865	862	889	808	1010	1066	1078	1045	847	924	805	943	952	962	1027	869
Y106G6H.3	WBGene00004444	rpl-30	Ribosomal Protein, Large subunit [Source:UniProtKB/TrEMBL;Acc:I2HAJ2]	-0.2354	-4.89109	1.0028e-06	8.55396e-06	15587	14134	14044	14104	11654	12136	11212	13804	14554	13684	14564	14335	13522	13221	13589	14004
C30F12.7	WBGene00016266	idhg-2	Isocitrate dehydrogenase [NAD] subunit, mitochondrial [Source:UniProtKB/TrEMBL;Acc:Q95YD8]	0.309568	4.89096	1.00347e-06	8.55519e-06	675	619	712	604	772	936	781	812	678	740	702	711	834	806	769	825
T21C9.2	WBGene00006934	vps-54	Vacuolar protein sorting-associated protein 54 [Source:UniProtKB/Swiss-Prot;Acc:Q22639]	-0.163331	-4.8908	1.00429e-06	8.5577e-06	3723	3680	3605	3786	3477	3318	3183	3191	3776	3775	3600	3855	3771	3748	3597	3753
T21H3.4	WBGene00020663	cutl-22	CUTiclin-Like [Source:UniProtKB/TrEMBL;Acc:A0A0K3ASW7]	0.341122	4.88963	1.01023e-06	8.60386e-06	3	2	2	4	10	61	17	64	8	6	11	3	18	38	5	4
C28H8.4	WBGene00016195	erd-2.2	Putative ER lumen protein-retaining receptor C28H8.4 [Source:UniProtKB/Swiss-Prot;Acc:Q09473]	-0.154062	-4.88785	1.01945e-06	8.67784e-06	3614	3445	3349	3259	3032	3010	3076	3157	3399	3424	3420	3360	3390	3421	3434	3366
F10B5.7	WBGene00004510	rrf-3	RNA-dependent RNA polymerase Family [Source:UniProtKB/TrEMBL;Acc:G5EE53]	-0.154547	-4.88766	1.02039e-06	8.68132e-06	4292	4245	4566	4655	3968	3935	4105	3889	4383	4479	4437	4565	4363	4354	4344	4457
C55B7.8	WBGene00000937	dbr-1	Lariat debranching enzyme [Source:UniProtKB/Swiss-Prot;Acc:Q966M6]	-0.242523	-4.88746	1.02147e-06	8.68599e-06	1760	1694	1854	1680	1555	1522	1389	1382	1732	1630	1623	1712	1690	1618	1484	1568
F54F3.1	WBGene00003738	nid-1	NIDogen (Basement membrane protein) [Source:UniProtKB/TrEMBL;Acc:C7FZU3]	0.287513	4.88682	1.0248e-06	8.70624e-06	2685	2668	3144	2809	3206	3379	3687	3725	2814	2958	3302	3187	3405	3283	3733	3545
Y39B6A.35	WBGene00006567	tgt-2	Queuine tRNA-ribosyltransferase accessory subunit 2 [Source:UniProtKB/Swiss-Prot;Acc:Q9NEU3]	-0.256534	-4.88679	1.02492e-06	8.70624e-06	1645	1574	1459	1416	1282	1241	1191	1348	1522	1497	1468	1543	1391	1323	1446	1515
F29G9.2	WBGene00017931	picc-1	PAC-1 interacting and coiled-coil domain-containing protein 1 [Source:UniProtKB/Swiss-Prot;Acc:H2KYP0]	-0.192218	-4.88621	1.02796e-06	8.7275e-06	4620	4767	4195	4449	4200	3841	3916	3759	4436	4414	4261	4355	4172	4398	4340	4237
Y111B2A.1	WBGene00013727	Y111B2A.1	NULL	-0.357539	-4.88325	1.0435e-06	8.8548e-06	453	494	423	405	333	351	346	314	424	383	434	436	403	396	427	464
T26H5.9	WBGene00044206	T26H5.9	NULL	0.55105	4.88092	1.05592e-06	8.95555e-06	37	33	46	49	76	94	90	70	79	65	50	87	73	72	92	95
F15E11.15	WBGene00017501	pud-3	5C820; Protein Up-regulated in Daf-2(Gf) [Source:UniProtKB/TrEMBL;Acc:G5EEV5]	-0.365055	-4.88018	1.0599e-06	8.98463e-06	1235	480	558	2336	138	135	113	231	776	278	421	988	172	111	134	485
T06E6.2	WBGene00000868	cyb-3	G2/mitotic-specific cyclin-B3 [Source:UniProtKB/Swiss-Prot;Acc:Q10654]	-0.116885	-4.87721	1.07596e-06	9.11604e-06	28891	27996	27660	27749	26974	25953	25129	25409	27995	27368	26752	27369	27118	27359	26622	27211
T02G5.3	WBGene00020163	T02G5.3	NULL	-0.48535	-4.87631	1.08091e-06	9.15324e-06	149	175	176	197	125	103	106	110	175	179	174	202	138	144	106	120
T27F6.4	WBGene00012104	sygl-1	NULL	-0.219971	-4.87593	1.08299e-06	9.16603e-06	5074	5011	4684	4666	4424	4255	3995	3910	5027	4703	4517	5079	4637	4493	4269	4473
F41C3.5	WBGene00018271	F41C3.5	Uncharacterized serine carboxypeptidase F41C3.5 [Source:UniProtKB/Swiss-Prot;Acc:P52717]	-0.156893	-4.87524	1.08674e-06	9.19017e-06	10775	10765	10468	10140	9629	9970	9321	8806	10369	10464	10185	10491	9361	9745	9443	9489
F54D7.7	WBGene00023068	rpl-41.2	Ribosomal Protein, Large subunit [Source:UniProtKB/TrEMBL;Acc:A0A0M6VD87]	-0.211823	-4.8752	1.08697e-06	9.19017e-06	26353	24808	23953	23917	21839	22428	21898	18871	24831	24182	24922	24101	24167	22844	23516	24662
ZC123.3	WBGene00022518	zfh-2	Zinc Finger and Homeobox [Source:UniProtKB/TrEMBL;Acc:V6CLS4]	0.256799	4.87425	1.09223e-06	9.22985e-06	912	810	882	966	1030	1121	1076	1085	899	1006	929	963	955	978	967	996
B0462.5	WBGene00194695	B0462.5	NULL	0.595982	4.87267	1.10101e-06	9.29928e-06	28	21	22	35	77	74	60	60	24	37	28	21	18	36	30	46
T16G1.11	WBGene00001233	eif-3.K	Eukaryotic translation initiation factor 3 subunit K [Source:UniProtKB/Swiss-Prot;Acc:Q9XUP3]	-0.153373	-4.87157	1.10717e-06	9.34643e-06	2986	2858	2877	2873	2531	2575	2566	2753	2883	2901	2790	2852	2766	2773	2721	2802
C25G4.4	WBGene00007732	spe-44	NULL	-0.291076	-4.86929	1.12001e-06	9.44993e-06	653	623	658	585	530	546	498	449	661	641	672	651	583	563	570	589
C17G1.7	WBGene00007653	cysl-1	Cysteine synthase 1 [Source:UniProtKB/Swiss-Prot;Acc:Q93244]	0.334522	4.86911	1.121e-06	9.45336e-06	505	465	527	418	624	637	625	585	437	453	497	457	571	521	581	497
F43E2.5	WBGene00018393	msra-1	Methionine Sulfoxide Reductase A [Source:UniProtKB/TrEMBL;Acc:O02089]	0.545322	4.86644	1.13626e-06	9.57715e-06	1720	1655	1790	1499	3265	3325	3037	2120	1474	1301	1588	1172	2595	2231	2387	1583
Y38H6C.1	WBGene00012615	dct-16	DAF-16/FOXO Controlled, germline Tumor affecting [Source:UniProtKB/TrEMBL;Acc:D4YWC3]	-0.177503	-4.86606	1.13846e-06	9.59073e-06	18098	17255	18205	16973	15150	15230	15541	16253	17757	17808	19855	18346	17568	17360	18590	17946
C18E9.5	WBGene00007685	C18E9.5	NULL	0.317203	4.86509	1.14402e-06	9.63259e-06	527	549	551	492	630	724	690	656	549	509	580	618	730	797	778	700
F42E11.4	WBGene00006584	tni-1	Troponin I 1 [Source:UniProtKB/Swiss-Prot;Acc:Q20334]	0.397044	4.8647	1.14629e-06	9.64673e-06	411	361	384	422	469	575	573	557	328	339	378	321	319	398	418	361
W10G6.3	WBGene00003485	mua-6	Intermediate filament protein ifa-2 [Source:UniProtKB/Swiss-Prot;Acc:O02365]	0.327939	4.86438	1.14815e-06	9.65741e-06	2349	2170	2827	2479	2937	3172	3282	3217	2073	2017	2521	2333	2752	2583	2904	2614
C48B4.9	WBGene00008172	C48B4.9	NULL	-0.239601	-4.86426	1.14886e-06	9.65836e-06	1138	1099	1125	1109	923	932	883	1029	1093	1140	1068	1186	1096	1041	1113	1113
ZK1248.16	WBGene00002268	lec-5	Galectin [Source:UniProtKB/TrEMBL;Acc:G5EFI4]	0.144516	4.86233	1.16013e-06	9.74812e-06	3245	3137	3086	3250	3480	3440	3556	3616	3376	3351	3362	3284	3361	3244	3435	3449
Y60A3A.12	WBGene00000499	chk-2	Serine/threonine-protein kinase chk-2 [Source:UniProtKB/Swiss-Prot;Acc:Q9U1Y5]	-0.286995	-4.86154	1.16475e-06	9.78185e-06	621	601	582	559	507	469	481	446	611	568	623	590	551	582	562	587
K10G9.1	WBGene00010755	vglu-2	Vesicular GLUtamate transporter [Source:UniProtKB/TrEMBL;Acc:G5EEK1]	0.301469	4.86135	1.1659e-06	9.78644e-06	572	612	555	625	782	714	766	694	597	599	559	577	686	626	605	568
T14B4.3	WBGene00020500	T14B4.3	NULL	-0.219617	-4.8608	1.1691e-06	9.80831e-06	1470	1493	1489	1546	1314	1249	1208	1349	1507	1582	1606	1465	1473	1449	1386	1342
C17G10.13	WBGene00270322	C17G10.13	NULL	-0.269068	-4.86048	1.17104e-06	9.81448e-06	1259	1316	1203	1273	1058	1121	1043	919	1407	1346	1273	1271	1310	1191	1181	1176
EEED8.2	WBGene00017133	EEED8.2	NULL	0.582835	4.86056	1.17053e-06	9.81448e-06	44	56	83	74	130	110	180	172	54	55	105	53	69	74	106	109
F19H6.3	WBGene00008958	F19H6.3	NULL	0.507722	4.86014	1.17305e-06	9.82624e-06	9	8	9	4	27	19	26	48	16	14	16	13	28	23	15	24
F56D5.6	WBGene00010150	F56D5.6	NULL	0.424635	4.85985	1.17472e-06	9.83518e-06	438	310	320	339	472	493	561	481	370	293	367	355	444	465	489	442
T05A6.1	WBGene00000516	cki-1	Cyclin-dependent kinase inhibitor 1 [Source:UniProtKB/Swiss-Prot;Acc:Q22197]	0.567683	4.85938	1.17753e-06	9.85366e-06	90	78	113	79	138	154	207	218	78	77	125	86	111	120	183	147
Y19D10A.9	WBGene00021224	clec-209	C-type LECtin [Source:UniProtKB/TrEMBL;Acc:G5EBG4]	0.542116	4.85917	1.17879e-06	9.85916e-06	1552	1585	1475	2223	3108	2935	2692	3425	1348	1103	1272	1786	3172	2931	2999	3863
F52E10.5	WBGene00002051	ifa-3	Intermediate filament protein ifa-3 [Source:UniProtKB/Swiss-Prot;Acc:Q21065]	0.539409	4.858	1.18576e-06	9.91231e-06	26	22	41	46	82	89	140	146	30	21	63	31	41	39	114	64
Y18H1A.9	WBGene00021213	Y18H1A.9	NULL	0.565081	4.85779	1.18705e-06	9.91801e-06	14	6	26	13	36	37	56	55	18	27	19	15	22	17	20	19
C56G2.1	WBGene00016977	akap-1	KH domain-containing protein akap-1 [Source:UniProtKB/Swiss-Prot;Acc:Q09285]	-0.186997	-4.85738	1.18951e-06	9.92807e-06	13136	12155	12969	12821	10868	10439	11477	11920	12455	13618	12359	12603	12718	12740	12915	12579
F56A4.2	WBGene00018910	F56A4.2	C-type LECtin [Source:UniProtKB/TrEMBL;Acc:G5EBG4]	0.542017	4.85728	1.19008e-06	9.92807e-06	1552	1585	1475	2223	3108	2934	2694	3424	1347	1103	1270	1786	3171	2930	2999	3865
W10G6.2	WBGene00004789	sgk-1	Serine/threonine-protein kinase sgk-1 [Source:UniProtKB/Swiss-Prot;Acc:Q2PJ68]	0.315782	4.85736	1.18964e-06	9.92807e-06	521	613	558	537	693	722	771	642	570	531	553	537	581	619	639	672
F10E7.8	WBGene00017349	farl-11	FAR (Factor ARrest) Like [Source:UniProtKB/TrEMBL;Acc:A0A1D3PD01]	-0.242369	-4.85639	1.19544e-06	9.96771e-06	9003	9114	8571	8479	6520	8051	7670	7252	9193	8376	8286	9120	8639	8596	8821	8241
F15H10.3	WBGene00000144	apc-10	Anaphase-promoting complex subunit 10 [Source:UniProtKB/Swiss-Prot;Acc:H2L2B8]	-0.327585	-4.85263	1.21833e-06	1.0143e-05	782	759	772	767	663	596	635	493	757	694	683	779	753	708	741	693
F59F5.2	WBGene00010341	glo-3	GLO-3; Gut granule LOss [Source:UniProtKB/TrEMBL;Acc:G5EBW0]	0.460762	4.85276	1.21752e-06	1.0143e-05	136	150	135	114	223	184	191	198	136	151	145	120	166	151	155	150
K07H8.3	WBGene00000923	daf-31	N-alpha-acetyltransferase daf-31 [Source:UniProtKB/Swiss-Prot;Acc:O61219]	-0.180552	-4.85273	1.21774e-06	1.0143e-05	2516	2629	2481	2518	2223	2204	2207	2295	2503	2524	2358	2471	2464	2415	2360	2643
C07A12.5	WBGene00005008	spr-3	Suppressor of presenilin protein 3 [Source:UniProtKB/Swiss-Prot;Acc:Q17768]	-0.231462	-4.84944	1.23813e-06	1.03025e-05	1205	1262	1093	1191	1052	995	981	994	1113	1194	1098	1118	1105	1127	1088	1144
B0507.6	WBGene00015223	B0507.6	NULL	0.485887	4.84832	1.24511e-06	1.03553e-05	5	14	5	2	38	40	29	25	6	8	20	10	11	23	20	13
Y92H12BR.7	WBGene00022372	Y92H12BR.7	NULL	-0.220513	-4.84698	1.25354e-06	1.04202e-05	1442	1301	1385	1298	1143	1193	1128	1169	1337	1453	1318	1425	1376	1317	1351	1342
Y53F4B.13	WBGene00013160	Y53F4B.13	Cap-specific mRNA (nucleoside-2'-O-)-methyltransferase 1 [Source:UniProtKB/Swiss-Prot;Acc:Q9NAA5]	-0.134907	-4.84347	1.2759e-06	1.06006e-05	4237	4171	4177	4210	3903	3717	3839	3804	4071	4140	4252	4392	4143	4035	4156	4134
K03H1.10	WBGene00010545	cbp-2	CBP/p300 homolog [Source:UniProtKB/TrEMBL;Acc:G5EBG3]	0.444963	4.84253	1.28197e-06	1.06456e-05	249	284	209	272	433	351	362	334	226	303	228	260	300	303	297	288
ZK512.3	WBGene00000425	ced-11	NULL	0.545482	4.8413	1.28993e-06	1.07063e-05	107	114	157	144	206	242	248	266	115	110	217	107	241	237	278	256
F32A5.5	WBGene00000169	aqp-1	AQuaPorin or aquaglyceroporin related [Source:UniProtKB/TrEMBL;Acc:Q8IG23]	0.298303	4.8393	1.30294e-06	1.08033e-05	425	458	444	400	513	582	533	542	581	547	590	546	646	641	645	591
F58F6.4	WBGene00004338	rfc-2	RFC (DNA replication factor) family [Source:UniProtKB/TrEMBL;Acc:O44175]	-0.203579	-4.83938	1.30243e-06	1.08033e-05	2113	2119	2116	2147	1920	1915	1727	1778	2148	1939	1978	2141	1919	1845	1893	1912
T26H2.9	WBGene00003669	nhr-79	Nuclear hormone receptor family member nhr-79 [Source:UniProtKB/Swiss-Prot;Acc:O18141]	0.482118	4.83777	1.31307e-06	1.08817e-05	126	152	129	107	214	182	218	174	127	140	120	120	148	139	121	135
Y106G6H.12	WBGene00001112	duo-3	Deubiquitylating with USP/UBP and OTU domains [Source:UniProtKB/TrEMBL;Acc:U4PMF4]	-0.182867	-4.83645	1.32181e-06	1.09486e-05	4060	3968	4117	3946	3613	3397	3517	3591	4149	4057	3765	4128	3825	4066	3613	3852
F53A2.5	WBGene00001092	dro-1	DR1 (One) transcription factor family [Source:UniProtKB/TrEMBL;Acc:O45550]	-0.218072	-4.83449	1.3349e-06	1.10514e-05	1912	1873	1844	1787	1529	1575	1518	1732	1961	1779	1755	1836	1804	1760	1746	1717
ZK1248.10	WBGene00022880	tbc-2	TBC (Tre-2/Bub2/Cdc16) domain family [Source:UniProtKB/TrEMBL;Acc:Q23419]	-0.154134	-4.83431	1.33607e-06	1.10555e-05	5910	5957	5705	5589	5442	5238	5169	4915	5685	5755	5423	5664	5460	5467	5462	5623
Y73B3A.13	WBGene00022215	Y73B3A.13	NULL	0.482362	4.83295	1.34521e-06	1.11255e-05	4	3	0	0	19	16	20	22	3	3	5	1	8	6	2	4
T24D1.2	WBGene00011985	T24D1.2	NULL	-0.168339	-4.83077	1.36004e-06	1.12424e-05	3646	3562	3321	3485	3178	3112	3013	3149	3502	3556	3293	3515	3362	3369	3448	3230
C34E10.5	WBGene00016408	prmt-5	Protein arginine N-methyltransferase 5 [Source:UniProtKB/Swiss-Prot;Acc:P46580]	-0.145778	-4.83056	1.36149e-06	1.12487e-05	3814	3671	3832	3792	3562	3429	3321	3305	3710	3753	3629	3798	3682	3679	3546	3599
B0024.11	WBGene00007101	B0024.11	Putative pseudouridine synthase B0024.11 [Source:UniProtKB/Swiss-Prot;Acc:Q17426]	-0.196195	-4.82943	1.36926e-06	1.13071e-05	2886	2922	2690	2731	2522	2435	2453	2349	2886	2735	2552	2738	2754	2766	2663	2575
D1086.11	WBGene00044081	D1086.11	NULL	-0.177795	-4.8289	1.37289e-06	1.13256e-05	3585	3693	3647	3539	3289	3319	3129	3003	3579	3472	3682	3576	3829	3711	3604	3461
R119.4	WBGene00004143	pqn-59	Prion-like-(Q/N-rich)-domain-bearing protein [Source:UniProtKB/TrEMBL;Acc:O61708]	-0.14904	-4.82893	1.37269e-06	1.13256e-05	38124	37256	35398	36251	34389	33767	31686	32518	36937	37005	35093	37089	35422	35145	33793	36044
C02E11.1	WBGene00015344	nra-4	Nicotinic Receptor Associated [Source:UniProtKB/TrEMBL;Acc:H2KYE0]	0.118625	4.82719	1.38472e-06	1.14175e-05	6497	6468	6362	6226	6996	7148	6935	6694	6243	6448	6524	6428	6757	6850	6741	6724
C53D6.2	WBGene00006852	unc-129	UNC-129 [Source:UniProtKB/TrEMBL;Acc:G5EBY8]	0.534504	4.82654	1.38923e-06	1.14488e-05	65	53	67	66	101	87	136	116	68	77	79	86	94	96	116	100
C49C3.6	WBGene00008196	C49C3.6	NULL	-0.22281	-4.82643	1.39005e-06	1.14498e-05	1465	1472	1294	1394	1213	1224	1170	1191	1461	1432	1299	1360	1347	1377	1362	1360
F42A10.7	WBGene00018343	F42A10.7	NULL	-0.530356	-4.82598	1.39317e-06	1.14697e-05	191	159	188	264	86	96	130	146	184	162	169	158	155	149	173	154
[truncated: 4,064 more rows]

## Sheet: DGE WT vs crtc-1
seq_name	gene_id	gene_name	description	log2FoldChange	stat	pvalue	padj	N2 (a)	N2 (b)	N2 (c)	N2 (d)	set-2 (a)	set-2 (b)	set-2 (c)	set-2 (d)	crtc-1 (a)	crtc-1 (b)	crtc-1 (c)	crtc-1 (d)	crtc-1;set-2 (a)	crtc-1;set-2 (b)	crtc-1;set-2 (c)	crtc-1;set-2 (d)
[truncated: 76 more rows]

[truncated: 8 more sheets: DGE WT vs crtc-1;set-2, DGE set-2 vs crtc-1;set-2, DGE crtc-1 vs set-2, DGE crtc-1 vs crtc-1;set-2, GO terms all comparasions, DGE group 1, DGE group 2, GO terms for groups]
