# Supplementary material for: The CRTC-1 transcriptional domain is required for COMPASS complex-mediated longevity in C. elegans
Source: Nat Aging. 2023 Nov 9;3(11):1358–71. doi: 10.1038/s43587-023-00517-8 (PMC10645585; doi:10.1038/s43587-023-00517-8)
Supplement: Supplementary file 5 — List of AP-1 targets in group 1. [file 43587_2023_517_MOESM5_ESM.xlsx]

## Sheet: Transcription factors - group 1
TF	JASPAR ID	Class	Family	Tax Group	IC	GC Content	GC Content 100%	Target gene hits	Target gene non-hits	Background gene hits	Background gene non-hits	Target TFBS hits	Target TFBS nucleotide rate	Background TFBS hits	Background TFBS nucleotide rate	Z-score	Fisher score
Gata1	MA0035.2	Zinc-coordinating	GATA	vertebrates	10.878	0.373	37.3	583	177	15517	10956	2120	0.0385	43956	0.0326	26.042	56.471
FOXD1	MA0031.1	Winged Helix-Turn-Helix	Forkhead	vertebrates	11.926	0.275	27.5	561	199	15024	11449	1803	0.0238	39886	0.0215	12.477	49.141
lbe	MA0231.1	Helix-Turn-Helix	Homeo	insects	8.022	0.174	17.4	655	105	18879	7594	5056	0.0501	123310	0.0498	0.927	48.85
AP1	MA0099.2	Zipper-Type	Leucine Zipper	vertebrates	9.193	0.405	40.5	593	167	16357	10116	2169	0.0251	51018	0.0241	5.162	47.525
Foxa2	MA0047.2	Winged Helix-Turn-Helix	Forkhead	vertebrates	13.268	0.315	31.5	480	280	12210	14263	1045	0.0207	23644	0.0191	9.07	46.032
Oct	MA0197.1	Helix-Turn-Helix	Homeo	insects	9.51	0.142	14.2	633	127	18109	8364	3426	0.0453	87481	0.0471	-6.905	45.313
ct	MA0218.1	Helix-Turn-Helix	Homeo	insects	8.344	0.333	33.3	663	97	19413	7060	5916	0.0586	144595	0.0584	0.591	45.21
ARID3A	MA0151.1	Helix-Turn-Helix	Arid	vertebrates	9.896	0.062	6.2	660	100	19298	7175	5764	0.0571	140713	0.0569	0.81	44.846
Nkx2-5	MA0063.1	Helix-Turn-Helix	Homeo	vertebrates	8.27	0.218	21.8	666	94	19584	6889	6180	0.0714	155476	0.0733	-5.586	44.469
TBP	MA0108.2	Beta-sheet	TATA-binding	vertebrates	10.086	0.377	37.7	457	303	11508	14965	850	0.0211	19609	0.0198	6.934	44.077
slbo	MA0244.1	Zinc-coordinating	BetaBetaAlpha-zinc finger	insects	8.18	0.375	37.5	638	122	18386	8087	3614	0.0477	89132	0.048	-1.043	44.045
CG4328	MA0182.1	Helix-Turn-Helix	Homeo	insects	8.665	0.129	12.9	682	78	20346	6127	10247	0.118	255800	0.121	-5.165	43.82
FOXA1	MA0148.1	Winged Helix-Turn-Helix	Forkhead	vertebrates	12.533	0.332	33.2	533	227	14254	12219	1551	0.0282	34007	0.0252	14.776	43.698
CEBPA	MA0102.2	Zipper-Type	Leucine Zipper	vertebrates	8.712	0.358	35.8	606	154	17091	9382	2542	0.0378	60413	0.0366	4.786	43.486
Klf4	MA0039.2	Zinc-coordinating	BetaBetaAlpha-zinc finger	vertebrates	12.618	0.771	77.1	252	508	5065	21408	389	0.00642	6745	0.00454	21.75	43.288
C15	MA0170.1	Helix-Turn-Helix	Homeo	insects	9.169	0.158	15.8	648	112	18859	7614	4875	0.0563	120354	0.0567	-1.331	43.174
Nkx3-2	MA0122.1	Helix-Turn-Helix	Homeo	vertebrates	8.542	0.463	46.3	533	227	14283	12190	1391	0.0207	32773	0.0199	4.488	43.165
Optix	MA0199.1	Helix-Turn-Helix	Homeo	insects	9.08	0.244	24.4	588	172	16409	10064	2457	0.0203	55820	0.0188	8.517	42.798
NK7.1	MA0196.1	Helix-Turn-Helix	Homeo	insects	9.011	0.171	17.1	638	122	18490	7983	4040	0.0467	100026	0.0472	-1.7	42.061
CG15696	MA0176.1	Helix-Turn-Helix	Homeo	insects	9.414	0.147	14.7	628	132	18085	8388	3445	0.0398	87889	0.0414	-6.319	41.781
ZEB1	MA0103.1	Zinc-coordinating	BetaBetaAlpha-zinc finger	vertebrates	8.305	0.557	55.7	593	167	16667	9806	2273	0.0225	52450	0.0212	7.147	41.699
abd-A	MA0206.1	Helix-Turn-Helix	Homeo	insects	10.521	0.095	9.5	622	138	17842	8631	3349	0.0387	83811	0.0395	-3.217	41.673
so	MA0246.1	Helix-Turn-Helix	Homeo	insects	10.764	0.264	26.4	565	195	15609	10864	2106	0.0209	46412	0.0188	12.094	41.058
slp1	MA0458.1	Winged Helix-Turn-Helix	Forkhead	insects	11.682	0.304	30.4	544	216	14818	11655	1722	0.0313	38648	0.0286	12.334	40.928
ftz	MA0225.1	Helix-Turn-Helix	Homeo	insects	11.123	0.119	11.9	611	149	17457	9016	2828	0.0327	71931	0.0339	-5.272	40.475
btd	MA0443.1	Zinc-coordinating	BetaBetaAlpha-zinc finger	insects	12.739	0.75	75	218	542	4221	22252	308	0.00509	5445	0.00367	18.25	40.448
E5	MA0189.1	Helix-Turn-Helix	Homeo	insects	9.214	0.156	15.6	625	135	18051	8422	3650	0.0422	90332	0.0426	-1.544	40.108
Lim3	MA0195.1	Helix-Turn-Helix	Homeo	insects	8.714	0.157	15.7	645	115	18892	7581	4659	0.0538	116637	0.055	-3.892	40.103
Gfi	MA0038.1	Zinc-coordinating	BetaBetaAlpha-zinc finger	vertebrates	9.47	0.391	39.1	569	191	15826	10647	1736	0.0287	43343	0.0292	-2.441	39.937
Dll	MA0187.1	Helix-Turn-Helix	Homeo	insects	9.273	0.18	18	630	130	18279	8194	3556	0.0411	91346	0.0431	-7.533	39.736
FOXI1	MA0042.1	Winged Helix-Turn-Helix	Forkhead	vertebrates	13.183	0.263	26.3	525	235	14190	12283	1450	0.0287	33869	0.0274	6.47	39.517
Antp	MA0166.1	Helix-Turn-Helix	Homeo	insects	12.005	0.098	9.8	612	148	17557	8916	2968	0.0343	72766	0.0343	-0.008	39.403
Scr	MA0203.1	Helix-Turn-Helix	Homeo	insects	11.419	0.154	15.4	613	147	17602	8871	3001	0.0347	73461	0.0346	0.221	39.324
lab	MA0230.1	Helix-Turn-Helix	Homeo	insects	11.694	0.08	8	610	150	17499	8974	3041	0.0351	76962	0.0363	-4.729	38.989
bap	MA0211.1	Helix-Turn-Helix	Homeo	insects	12.597	0.248	24.8	563	197	15651	10822	1839	0.0213	43752	0.0206	3.437	38.957
exd	MA0222.1	Helix-Turn-Helix	Homeo	insects	11.362	0.331	33.1	620	140	17911	8562	3197	0.0422	74691	0.0402	7.864	38.911
ems	MA0219.1	Helix-Turn-Helix	Homeo	insects	9.026	0.186	18.6	654	106	19349	7124	5629	0.0651	138594	0.0653	-0.882	38.801
Awh	MA0167.1	Helix-Turn-Helix	Homeo	insects	10.227	0.129	12.9	626	134	18170	8303	3589	0.0415	90945	0.0429	-5.358	38.699
cad	MA0216.1	Helix-Turn-Helix	Homeo	insects	8.853	0.135	13.5	649	111	19158	7315	5453	0.063	135555	0.0639	-2.805	38.347
Abd-B	MA0165.1	Helix-Turn-Helix	Homeo	insects	9.6	0.129	12.9	647	113	19091	7382	5358	0.0619	130562	0.0616	1.212	38.005
SRY	MA0084.1	Other Alpha-Helix	High Mobility Group	vertebrates	9.193	0.238	23.8	628	132	18293	8180	3602	0.0535	87197	0.0529	2.338	37.978
CG42234	MA0174.1	Helix-Turn-Helix	Homeo	insects	9.405	0.116	11.6	648	112	19145	7328	5500	0.0636	134891	0.0636	-0.081	37.799
CG7056	MA0183.1	Helix-Turn-Helix	Homeo	insects	8.447	0.183	18.3	643	117	18950	7523	4770	0.063	120941	0.0652	-6.796	37.473
hth	MA0227.1	Helix-Turn-Helix	Homeo	insects	10.409	0.464	46.4	531	229	14537	11936	1559	0.0154	36142	0.0146	5.444	37.359
CG32105	MA0178.1	Helix-Turn-Helix	Homeo	insects	10.502	0.075	7.5	622	138	18084	8389	3600	0.0416	91694	0.0432	-6.201	37.292
YY1	MA0095.1	Zinc-coordinating	BetaBetaAlpha-zinc finger	vertebrates	8.101	0.51	51	606	154	17441	9032	2651	0.0263	69388	0.028	-8.377	37.167
eve	MA0221.1	Helix-Turn-Helix	Homeo	insects	9.318	0.195	19.5	627	133	18304	8169	3809	0.044	94178	0.0444	-1.421	37.046
Sox5	MA0087.1	Other Alpha-Helix	High Mobility Group	vertebrates	10.831	0.199	19.9	594	166	16972	9501	2383	0.0275	60563	0.0286	-4.72	36.995
hb	MA0049.1	Zinc-coordinating	BetaBetaAlpha-zinc finger	insects	10.403	0.263	26.3	605	155	17414	9059	2803	0.0463	67578	0.0455	2.866	36.938
z	MA0255.1	Helix-Turn-Helix	Zeste	insects	8.723	0.454	45.4	505	255	13610	12863	1240	0.0205	29235	0.0197	4.391	36.898
br_Z4	MA0013.1	Zinc-coordinating	BetaBetaAlpha-zinc finger	insects	11.601	0.197	19.7	533	227	14652	11821	1586	0.0288	37343	0.0277	5.408	36.669
lbl	MA0232.1	Helix-Turn-Helix	Homeo	insects	8.825	0.152	15.2	615	145	17836	8637	3316	0.0329	82066	0.0332	-1.357	36.625
sna	MA0086.1	Zinc-coordinating	BetaBetaAlpha-zinc finger	insects	10.706	0.637	63.7	511	249	13846	12627	1266	0.0125	30560	0.0123	1.354	36.597
Six4	MA0204.1	Helix-Turn-Helix	Homeo	insects	10.201	0.417	41.7	594	166	17006	9467	2665	0.0264	61914	0.025	6.885	36.411
vvl	MA0254.1	Helix-Turn-Helix	Homeo	insects	8.167	0.273	27.3	648	112	19223	7250	5527	0.0548	135475	0.0547	0.033	36.386
tup	MA0248.1	Helix-Turn-Helix	Homeo	insects	9.387	0.223	22.3	614	146	17818	8655	3089	0.0357	79206	0.0373	-6.729	36.233
fkh	MA0446.1	Winged Helix-Turn-Helix	Forkhead	insects	12.279	0.283	28.3	475	285	12576	13897	1164	0.0211	25678	0.019	12.061	36.207
SPIB	MA0081.1	Winged Helix-Turn-Helix	Ets	vertebrates	9.06	0.466	46.6	618	142	17986	8487	3265	0.0377	79707	0.0376	0.649	36.142
HOXA5	MA0158.1	Helix-Turn-Helix	Homeo	vertebrates	8.759	0.315	31.5	658	102	19669	6804	5861	0.0774	153625	0.0828	-15.122	36.105
vnd	MA0253.1	Helix-Turn-Helix	Homeo	insects	12.891	0.333	33.3	518	242	14162	12311	1307	0.0194	32579	0.0197	-1.823	35.594
ZNF354C	MA0130.1	Zinc-coordinating	BetaBetaAlpha-zinc finger	vertebrates	8.958	0.615	61.5	572	188	16203	10270	2074	0.0205	51695	0.0209	-1.87	35.443
Ubx	MA0094.2	Helix-Turn-Helix	Homeo	insects	11.788	0.125	12.5	581	179	16563	9910	2334	0.0308	58072	0.0313	-2.054	35.264
achi	MA0207.1	Helix-Turn-Helix	Homeo	insects	10.582	0.432	43.2	519	241	14240	12233	1531	0.0152	34466	0.0139	8.228	34.911
PHDP	MA0457.1	Helix-Turn-Helix	Homeo	insects	9.754	0.101	10.1	626	134	18405	8068	3702	0.0428	96164	0.0453	-9.535	34.569
bsh	MA0214.1	Helix-Turn-Helix	Homeo	insects	9.667	0.214	21.4	606	154	17595	8878	2943	0.034	74352	0.0351	-4.394	34.531
lin-14	MA0261.1	Other	Other	nematodes	8.893	0.518	51.8	611	149	17811	8662	3203	0.0317	80941	0.0327	-4.275	34.28
Prrx2	MA0075.1	Helix-Turn-Helix	Homeo	vertebrates	9.063	0.027	2.7	625	135	18383	8090	3680	0.0304	96781	0.0326	-9.688	34.242
onecut	MA0235.1	Helix-Turn-Helix	Homeo	insects	11.529	0.2	20	558	202	15740	10733	1877	0.0217	45123	0.0213	2.268	34.223
exex	MA0224.1	Helix-Turn-Helix	Homeo	insects	11.378	0.13	13	585	175	16804	9669	2357	0.0272	60227	0.0284	-5.399	33.857
exex	MA0223.1	Helix-Turn-Helix	Homeo	insects	11.378	0.13	13	585	175	16804	9669	2357	0.0272	60227	0.0284	-5.399	33.857
Lag1	MA0193.1	Helix-Turn-Helix	Homeo	insects	9.66	0.489	48.9	571	189	16264	10209	2147	0.0248	50541	0.0238	5.036	33.798
Deaf1	MA0185.1	Other Alpha-Helix	Sand	insects	8.272	0.583	58.3	602	158	17482	8991	2806	0.0278	77007	0.0311	-14.881	33.746
Sox17	MA0078.1	Other Alpha-Helix	High Mobility Group	vertebrates	10.502	0.384	38.4	570	190	16231	10242	2003	0.0298	48478	0.0294	1.75	33.707
CG34031	MA0444.1	Helix-Turn-Helix	Homeo	insects	10.979	0.143	14.3	623	137	18338	8135	3685	0.0426	93509	0.0441	-5.663	33.614
al	MA0208.1	Helix-Turn-Helix	Homeo	insects	12.921	0.036	3.6	595	165	17237	9236	2806	0.0324	71568	0.0337	-5.644	33.204
Lim1	MA0194.1	Helix-Turn-Helix	Homeo	insects	13.187	0.024	2.4	595	165	17237	9236	2807	0.0324	71600	0.0338	-5.658	33.204
CG11617	MA0173.1	Helix-Turn-Helix	Homeo	insects	12.294	0.194	19.4	542	218	15208	11265	1743	0.0201	41142	0.0194	4.224	33.052
ap	MA0209.1	Helix-Turn-Helix	Homeo	insects	10.814	0.143	14.3	582	178	16744	9729	2338	0.027	59312	0.028	-4.44	32.924
zen2	MA0257.1	Helix-Turn-Helix	Homeo	insects	10.097	0.148	14.8	558	202	15827	10646	1884	0.0218	49125	0.0232	-7.167	32.814
btn	MA0215.1	Helix-Turn-Helix	Homeo	insects	10.165	0.155	15.5	573	187	16413	10060	2158	0.0249	54646	0.0258	-4.034	32.633
CG11294	MA0172.1	Helix-Turn-Helix	Homeo	insects	12.712	0.048	4.8	596	164	17318	9155	2842	0.0328	73005	0.0344	-6.705	32.527
zen	MA0256.1	Helix-Turn-Helix	Homeo	insects	11.738	0.179	17.9	544	216	15317	11156	1829	0.0211	42139	0.0199	7.097	32.51
repo	MA0240.1	Helix-Turn-Helix	Homeo	insects	11.391	0.077	7.7	571	189	16344	10129	2115	0.0244	55025	0.0259	-7.328	32.503
Hmx	MA0192.1	Helix-Turn-Helix	Homeo	insects	11.498	0.157	15.7	614	146	18050	8423	3391	0.0392	86247	0.0407	-5.786	32.317
NKX3-1	MA0124.1	Helix-Turn-Helix	Homeo	vertebrates	11.127	0.179	17.9	548	212	15490	10983	1831	0.0212	44087	0.0208	2.058	32.152
Pdx1	MA0132.1	Helix-Turn-Helix	Homeo	vertebrates	9.04	0.194	19.4	622	138	18404	8069	3726	0.0369	95806	0.0387	-7.272	31.834
B-H1	MA0168.1	Helix-Turn-Helix	Homeo	insects	10.26	0.211	21.1	575	185	16549	9924	2282	0.0264	57246	0.027	-2.948	31.695
RUNX1	MA0002.2	Ig-fold	Runt	vertebrates	10.401	0.502	50.2	377	383	9507	16966	675	0.0123	14724	0.0109	10.12	31.552
ind	MA0228.1	Helix-Turn-Helix	Homeo	insects	11.326	0.156	15.6	560	200	16007	10466	2057	0.0238	50129	0.0236	0.722	31.169
FOXO3	MA0157.1	Winged Helix-Turn-Helix	Forkhead	vertebrates	11.734	0.298	29.8	553	207	15766	10707	1935	0.0256	45601	0.0246	4.974	30.785
NR4A2	MA0160.1	Zinc-coordinating	Hormone-nuclear Receptor	vertebrates	10.165	0.491	49.1	403	357	10422	16051	790	0.0104	17733	0.00955	7.04	30.761
inv	MA0229.1	Helix-Turn-Helix	Homeo	insects	12.437	0.133	13.3	579	181	16772	9701	2404	0.0318	60577	0.0326	-3.874	30.621
vis	MA0252.1	Helix-Turn-Helix	Homeo	insects	10.25	0.444	44.4	483	277	13232	13241	1256	0.0124	28561	0.0115	6.564	30.212
ELF5	MA0136.1	Winged Helix-Turn-Helix	Ets	vertebrates	8.693	0.429	42.9	564	196	16240	10233	1892	0.0281	48636	0.0295	-6.282	29.922
SP1	MA0079.2	Zinc-coordinating	BetaBetaAlpha-zinc finger	vertebrates	11.129	0.82	82	173	587	3400	23073	237	0.00391	4316	0.00291	14.536	29.821
NFATC2	MA0152.1	Ig-fold	Rel	vertebrates	9.859	0.346	34.6	596	164	17498	8975	2465	0.0285	64956	0.0306	-9.637	29.662
SOX9	MA0077.1	Other Alpha-Helix	High Mobility Group	vertebrates	9.079	0.358	35.8	496	264	13737	12736	1286	0.0191	30673	0.0186	2.98	29.629
HGTX	MA0191.1	Helix-Turn-Helix	Homeo	insects	10.366	0.114	11.4	572	188	16577	9896	2213	0.0256	57141	0.0269	-6.546	29.457
HLF	MA0043.1	Zipper-Type	Leucine Zipper	vertebrates	11.147	0.394	39.4	266	494	6117	20356	373	0.00739	7988	0.00646	9.075	29.275
Pph13	MA0200.1	Helix-Turn-Helix	Homeo	insects	10.457	0.129	12.9	589	171	17254	9219	2559	0.0296	66936	0.0316	-8.816	29.185
slou	MA0245.1	Helix-Turn-Helix	Homeo	insects	9.52	0.162	16.2	590	170	17335	9138	2729	0.0315	68790	0.0324	-3.909	28.544
br_Z3	MA0012.1	Zinc-coordinating	BetaBetaAlpha-zinc finger	insects	9.337	0.273	27.3	541	219	15468	11005	1860	0.0338	43092	0.0319	8.222	28.457
B-H2	MA0169.1	Helix-Turn-Helix	Homeo	insects	10.418	0.184	18.4	539	221	15395	11078	1721	0.0199	43028	0.0203	-2.179	28.431
Cf2_II	MA0015.1	Zinc-coordinating	BetaBetaAlpha-zinc finger	insects	10.977	0.246	24.6	336	424	8370	18103	559	0.00923	12663	0.00853	5.93	28.23
MZF1_1-4	MA0056.1	Zinc-coordinating	BetaBetaAlpha-zinc finger	vertebrates	8.586	0.725	72.5	520	240	14710	11763	1537	0.0152	37252	0.0151	1.104	28.152
otp	MA0236.1	Helix-Turn-Helix	Homeo	insects	10.124	0.121	12.1	572	188	16695	9778	2283	0.0264	58325	0.0275	-5.287	27.679
gt	MA0447.1	Zipper-type	Leucine Zipper	insects	13.963	0.31	31	132	628	2392	24081	148	0.00244	2681	0.00181	11.681	27.649
D	MA0445.1	Other Alpha-Helix	High Mobility Group	insects	12.823	0.348	34.8	419	341	11181	15292	821	0.0149	19665	0.0146	2.221	27.408
FEV	MA0156.1	Winged Helix-Turn-Helix	Ets	vertebrates	12.121	0.442	44.2	515	245	14587	11886	1288	0.017	33896	0.0183	-7.267	27.269
MZF1_5-13	MA0057.1	Zinc-coordinating	BetaBetaAlpha-zinc finger	vertebrates	9.4	0.588	58.8	344	416	8692	17781	604	0.00997	13477	0.00908	7.348	27.211
CG9876	MA0184.1	Helix-Turn-Helix	Homeo	insects	10.581	0.136	13.6	544	216	15669	10804	1784	0.0206	46030	0.0217	-5.779	27.152
CG18599	MA0177.1	Helix-Turn-Helix	Homeo	insects	10.808	0.126	12.6	539	221	15508	10965	1812	0.0209	45308	0.0214	-2.249	26.777
ceh-22	MA0264.1	Helix-Turn-Helix	Homeo	nematodes	12.546	0.474	47.4	294	466	7127	19346	440	0.00799	9733	0.00721	7.175	26.687
Esrrb	MA0141.1	Zinc-coordinating	Hormone-nuclear Receptor	vertebrates	12.806	0.524	52.4	214	546	4711	21762	294	0.00583	5845	0.00472	12.491	26.486
OdsH	MA0455.1	Helix-Turn-Helix	Homeo	insects	11.345	0.149	14.9	554	206	16099	10374	1883	0.0218	50028	0.0236	-9.346	26.374
OdsH	MA0198.1	Helix-Turn-Helix	Homeo	insects	11.345	0.149	14.9	554	206	16099	10374	1883	0.0218	50028	0.0236	-9.346	26.374
en	MA0220.1	Helix-Turn-Helix	Homeo	insects	10.934	0.137	13.7	556	204	16213	10260	1963	0.0227	51037	0.0241	-6.976	25.824
Vsx1	MA0181.1	Helix-Turn-Helix	Homeo	insects	10.502	0.117	11.7	571	189	16815	9658	2326	0.0269	59832	0.0282	-6.225	25.377
tll	MA0459.1	Zinc-coordinating	Hormone-nuclear Receptor	insects	15.139	0.288	28.8	303	457	7497	18976	455	0.00751	10322	0.00695	5.246	25.269
br_Z1	MA0010.1	Zinc-coordinating	BetaBetaAlpha-zinc finger	insects	12.617	0.27	27	369	391	9657	16816	687	0.0159	15406	0.0145	8.805	25.014
ELK1	MA0028.1	Winged Helix-Turn-Helix	Ets	vertebrates	8.812	0.568	56.8	488	272	13768	12705	1072	0.0177	29721	0.02	-12.877	25.001
Nobox	MA0125.1	Helix-Turn-Helix	Homeo	vertebrates	9.573	0.26	26	536	224	15523	10950	1716	0.0227	44364	0.0239	-6.302	24.982
ovo	MA0126.1	Zinc-coordinating	BetaBetaAlpha-zinc finger	insects	9.602	0.434	43.4	461	299	12810	13663	1040	0.0155	25913	0.0157	-1.584	24.961
prd	MA0239.1	Helix-Turn-Helix	Homeo	insects	9.602	0.434	43.4	461	299	12810	13663	1040	0.0155	25913	0.0157	-1.584	24.961
ro	MA0241.1	Helix-Turn-Helix	Homeo	insects	11.183	0.137	13.7	496	264	14070	12403	1351	0.0156	33358	0.0157	-0.703	24.809
Myb	MA0100.1	Helix-Turn-Helix	Myb	vertebrates	9.883	0.591	59.1	450	310	12444	14029	1007	0.0133	24637	0.0133	0.18	24.675
CG32532	MA0179.1	Helix-Turn-Helix	Homeo	insects	10.781	0.124	12.4	549	211	16032	10441	1883	0.0218	49278	0.0232	-7.589	24.66
Tal1::Gata1	MA0140.1	Zipper-Type	Helix-Loop-Helix	vertebrates	11.297	0.451	45.1	209	551	4674	21799	282	0.00838	5722	0.00694	13.537	24.348
NFIL3	MA0025.1	Zipper-Type	Leucine Zipper	vertebrates	14.139	0.265	26.5	287	473	7053	19420	429	0.00779	9694	0.00718	5.615	24.283
Rx	MA0202.1	Helix-Turn-Helix	Homeo	insects	11.661	0.122	12.2	536	224	15587	10886	1704	0.0197	44788	0.0211	-7.692	24.1
nub	MA0453.1	Zinc-coordinating	BetaBetaAlpha-zinc finger	insects	14.593	0.247	24.7	250	510	5921	20552	348	0.0069	7586	0.00613	7.611	24.031
Foxd3	MA0041.1	Winged Helix-Turn-Helix	Forkhead	vertebrates	12.945	0.223	22.3	556	204	16366	10107	2037	0.0404	50828	0.0411	-2.819	23.69
che-1	MA0260.1	Zinc-coordinating	BetaBetaAlpha-zinc finger	nematodes	10.123	0.581	58.1	483	277	13695	12778	1200	0.0119	30814	0.0125	-3.961	23.549
Eip74EF	MA0026.1	Winged Helix-Turn-Helix	Ets	insects	10.354	0.597	59.7	496	264	14164	12309	1272	0.0147	33347	0.0157	-6.383	23.529
pb	MA0238.1	Helix-Turn-Helix	Homeo	insects	11.528	0.119	11.9	471	289	13271	13202	1217	0.0141	29395	0.0139	1.379	23.496
Ptx1	MA0201.1	Helix-Turn-Helix	Homeo	insects	12.637	0.321	32.1	506	254	14576	11897	1340	0.0155	35903	0.0169	-8.684	22.868
Dfd	MA0186.1	Helix-Turn-Helix	Homeo	insects	11.181	0.173	17.3	478	282	13618	12855	1254	0.0145	30557	0.0144	0.568	22.202
CREB1	MA0018.2	Zipper-Type	Leucine Zipper	vertebrates	10.139	0.523	52.3	284	476	7097	19376	437	0.00577	9761	0.00526	5.513	22.112
SPI1	MA0080.2	Winged Helix-Turn-Helix	Ets	vertebrates	9.64	0.435	43.5	490	270	14059	12414	1294	0.015	32039	0.0151	-0.953	22.06
FOXF2	MA0030.1	Winged Helix-Turn-Helix	Forkhead	vertebrates	14.824	0.334	33.4	159	601	3369	23104	199	0.0046	3890	0.00367	11.991	21.672
CG13424	MA0175.1	Helix-Turn-Helix	Homeo	insects	10.245	0.17	17	559	201	16663	9810	2259	0.0261	57981	0.0273	-5.852	21.246
Foxq1	MA0040.1	Winged Helix-Turn-Helix	Forkhead	vertebrates	14.07	0.202	20.2	395	365	10802	15671	799	0.0145	18889	0.014	3.427	21.237
USF1	MA0093.1	Zipper-Type	Helix-Loop-Helix	vertebrates	11.29	0.643	64.3	256	504	6282	20191	353	0.00408	8348	0.00394	1.784	21.151
MEF2A	MA0052.1	Other Alpha-Helix	MADS	vertebrates	15.709	0.179	17.9	273	487	6821	19652	383	0.00632	9106	0.00613	1.896	21.037
mab-3	MA0262.1	Zinc-coordinating	DM	nematodes	17.216	0.364	36.4	145	615	3034	23439	181	0.00389	3436	0.00301	12.448	20.468
tin	MA0247.1	Helix-Turn-Helix	Homeo	insects	12.425	0.414	41.4	353	407	9469	17004	600	0.00793	15041	0.0081	-1.557	20.21
unpg	MA0251.1	Helix-Turn-Helix	Homeo	insects	10.661	0.129	12.9	544	216	16207	10266	1972	0.0228	52141	0.0246	-8.996	19.894
Arnt::Ahr	MA0006.1	Zipper-Type	Helix-Loop-Helix	vertebrates	9.532	0.715	71.5	451	309	12851	13622	1093	0.0108	27624	0.0112	-2.484	19.801
HIF1A::ARNT	MA0259.1	Zipper-Type	Helix-Loop-Helix	vertebrates	9.74	0.657	65.7	376	384	10282	16191	713	0.00942	17552	0.00946	-0.318	19.645
unc-4	MA0250.1	Helix-Turn-Helix	Homeo	insects	11.155	0.15	15	512	248	15097	11376	1549	0.0179	41050	0.0194	-8.193	19.045
oc	MA0234.1	Helix-Turn-Helix	Homeo	insects	10.924	0.342	34.2	400	360	11145	15328	772	0.00765	19869	0.00803	-3.328	19.039
brk	MA0213.1	Helix-Turn-Helix	Brinker	insects	10.916	0.825	82.5	293	467	7599	18874	489	0.00646	11766	0.00634	1.167	18.999
hkb	MA0450.1	Zinc-coordinating	BetaBetaAlpha-zinc finger	insects	14.021	0.726	72.6	113	647	2245	24228	128	0.0019	2511	0.00152	7.571	18.525
CG11085	MA0171.1	Helix-Turn-Helix	Homeo	insects	10.892	0.198	19.8	457	303	13201	13272	1117	0.0129	28600	0.0135	-3.872	18.134
MAX	MA0058.1	Zipper-Type	Helix-Loop-Helix	vertebrates	12.685	0.571	57.1	260	500	6613	19860	362	0.00598	8812	0.00593	0.421	18.104
kni	MA0451.1	Zinc-coordinating	Hormone-nuclear Receptor	insects	13.647	0.417	41.7	178	582	4108	22365	236	0.00468	4841	0.00391	9.509	18.07
Nr2e3	MA0164.1	Zinc-coordinating	Hormone-nuclear Receptor	vertebrates	12.028	0.373	37.3	206	554	4953	21520	274	0.00317	6197	0.00292	3.526	17.946
RORA_1	MA0071.1	Zinc-coordinating	Hormone-nuclear Receptor	vertebrates	13.19	0.424	42.4	219	541	5353	21120	306	0.00505	6728	0.00453	6.03	17.885
hbn	MA0226.1	Helix-Turn-Helix	Homeo	insects	11.251	0.092	9.2	496	264	14640	11833	1393	0.0161	37594	0.0177	-9.579	17.59
Dr	MA0188.1	Helix-Turn-Helix	Homeo	insects	11.845	0.238	23.8	451	309	13079	13394	1064	0.0123	28176	0.0133	-6.706	17.099
bcd	MA0212.1	Helix-Turn-Helix	Homeo	insects	11.027	0.333	33.3	398	362	11260	15213	783	0.00776	20389	0.00824	-4.157	16.853
Gsc	MA0190.1	Helix-Turn-Helix	Homeo	insects	10.759	0.288	28.8	446	314	12925	13548	1085	0.0107	26965	0.0109	-1.112	16.852
E2F1	MA0024.1	Winged Helix-Turn-Helix	E2F	vertebrates	13.838	0.625	62.5	326	434	8882	17591	551	0.00728	14134	0.00762	-3.025	16.338
TAL1::TCF3	MA0091.1	Zipper-Type	Helix-Loop-Helix	vertebrates	14.07	0.453	45.3	185	575	4425	22048	235	0.00466	5268	0.00426	4.755	16.293
Kr	MA0452.1	Zinc-coordinating	BetaBetaAlpha-zinc finger	insects	11.736	0.484	48.4	161	599	3722	22751	194	0.00352	4312	0.00319	4.526	16.13
Vsx2	MA0180.1	Helix-Turn-Helix	Homeo	insects	13.417	0.197	19.7	331	429	9149	17324	571	0.00849	14207	0.00861	-1.07	15.151
PBX1	MA0070.1	Helix-Turn-Helix	Homeo	vertebrates	14.641	0.31	31	235	525	6071	20402	343	0.0068	7800	0.0063	4.832	14.787
Pou5f1	MA0142.1	Helix-Turn-Helix	Homeo	vertebrates	14.808	0.308	30.8	133	627	3028	23445	152	0.00376	3377	0.00341	4.701	14.06
Arnt	MA0004.1	Zipper-Type	Helix-Loop-Helix	vertebrates	10.992	0.642	64.2	256	504	6821	19652	365	0.00362	9386	0.00379	-2.249	13.759
Evi1	MA0029.1	Zinc-coordinating	BetaBetaAlpha-zinc finger	vertebrates	17.909	0.28	28	79	681	1546	24927	83	0.00192	1667	0.00157	6.797	13.679
IRF1	MA0050.1	Winged Helix-Turn-Helix	IRF	vertebrates	16.008	0.383	38.3	262	498	7120	19353	397	0.00787	9818	0.00793	-0.61	12.54
NFE2L2	MA0150.1	Zipper-Type	Leucine Zipper	vertebrates	14.394	0.486	48.6	91	669	1954	24519	98	0.00178	2107	0.00156	4.3	11.921
PPARG::RXRA	MA0065.2	Zinc-coordinating	Hormone-nuclear Receptor	vertebrates	11.663	0.547	54.7	61	699	1150	25323	71	0.00176	1211	0.00122	11.894	11.875
twi	MA0249.1	Zipper-type	Helix-Loop-Helix	insects	10.018	0.494	49.4	139	621	3351	23122	160	0.00317	3828	0.00309	1.06	11.727
dl_1	MA0022.1	Ig-fold	Rel	insects	12.905	0.532	53.2	150	610	3684	22789	177	0.00351	4412	0.00357	-0.777	11.674
Hand1::Tcfe2a	MA0092.1	Zipper-Type	Helix-Loop-Helix	vertebrates	10.144	0.507	50.7	360	400	10503	15970	626	0.0103	16990	0.0114	-8.102	11.228
Lhx3	MA0135.1	Helix-Turn-Helix	Homeo	vertebrates	16.354	0.131	13.1	322	438	9252	17221	515	0.0111	14225	0.0125	-9.831	10.938
usp	MA0016.1	Zinc-coordinating	Hormone-nuclear Receptor	insects	13.792	0.721	72.1	49	711	886	25587	53	0.000875	940	0.000633	7.463	10.78
Sox2	MA0143.1	Other Alpha-Helix	High Mobility Group	vertebrates	12.951	0.361	36.1	86	674	1875	24598	92	0.00228	2022	0.00204	4.051	10.777
GABPA	MA0062.2	Winged Helix-Turn-Helix	Ets	vertebrates	13.335	0.647	64.7	172	588	4424	22049	215	0.0039	5338	0.00395	-0.626	10.771
RORA_2	MA0072.1	Zinc-coordinating	Hormone-nuclear Receptor	vertebrates	17.425	0.369	36.9	105	655	2428	24045	120	0.00277	2697	0.00254	3.556	10.569
ELK4	MA0076.1	Winged Helix-Turn-Helix	Ets	vertebrates	14.123	0.583	58.3	149	611	3737	22736	173	0.00257	4362	0.00264	-1.121	10.543
HNF1B	MA0153.1	Helix-Turn-Helix	Homeo	vertebrates	16.821	0.222	22.2	161	599	4162	22311	194	0.00384	4896	0.00396	-1.411	9.822
ttk	MA0460.1	Other	AT-hook	insects	13.789	0.343	34.3	260	500	7355	19118	371	0.00551	10082	0.00611	-5.979	9.462
Pax6	MA0069.1	Helix-Turn-Helix	Homeo	vertebrates	13.798	0.432	43.2	54	706	1070	25403	55	0.00127	1127	0.00106	4.966	9.402
Ddit3::Cebpa	MA0019.1	Zipper-Type	Leucine Zipper	vertebrates	11.652	0.483	48.3	169	591	4457	22016	201	0.00398	5265	0.00426	-3.269	9.279
Tcfcp2l1	MA0145.1	Other	CP2	vertebrates	11.65	0.609	60.9	116	644	2887	23586	138	0.00319	3248	0.00306	1.784	8.608
HNF1A	MA0046.1	Helix-Turn-Helix	Homeo	vertebrates	15.548	0.259	25.9	99	661	2385	24088	114	0.00264	2608	0.00246	2.755	8.552
run::Bgb	MA0242.1	Ig-fold	Runt	insects	13.871	0.475	47.5	232	528	6560	19913	312	0.00464	8660	0.00525	-6.608	8.356
EBF1	MA0154.1	Zipper-Type	Helix-Loop-Helix	vertebrates	11.564	0.648	64.8	105	655	2583	23890	123	0.00203	2911	0.00196	1.224	8.27
INSM1	MA0155.1	Zinc-coordinating	BetaBetaAlpha-zinc finger	vertebrates	14.862	0.667	66.7	54	706	1126	25347	58	0.00115	1191	0.000963	4.663	8.191
HNF4A	MA0114.1	Zinc-coordinating	Hormone-nuclear Receptor	vertebrates	9.617	0.522	52.2	88	672	2109	24364	97	0.00208	2278	0.00199	1.514	7.867
dl_2	MA0023.1	Ig-fold	Rel	insects	14.123	0.578	57.8	125	635	3243	23230	160	0.00264	3740	0.00252	1.896	7.587
Myc	MA0147.1	Zipper-Type	Helix-Loop-Helix	vertebrates	11.157	0.686	68.6	153	607	4128	22345	198	0.00327	5017	0.00338	-1.481	7.424
Su(H)	MA0085.1	Other	LAG1	insects	16.673	0.519	51.9	49	711	1034	25439	56	0.00148	1077	0.00116	7.27	7.302
Egr1	MA0162.1	Zinc-coordinating	BetaBetaAlpha-zinc finger	vertebrates	14.456	0.739	73.9	64	696	1453	25020	73	0.00133	1592	0.00118	3.302	7.285
Spz1	MA0111.1	Other	Other	vertebrates	11.907	0.538	53.8	88	672	2165	24308	100	0.00182	2377	0.00176	1.011	7.083
Myf	MA0055.1	Zipper-Type	Helix-Loop-Helix	vertebrates	15.914	0.609	60.9	139	621	3732	22741	172	0.00341	4524	0.00366	-3.212	6.983
T	MA0009.1	Beta-Hairpin-Ribbon	T	vertebrates	17.863	0.452	45.2	35	725	682	25791	39	0.000708	707	0.000524	6.25	6.822
Zfp423	MA0116.1	Zinc-coordinating	BetaBetaAlpha-zinc finger	vertebrates	17.925	0.679	67.9	28	732	544	25929	29	0.000718	560	0.000566	4.965	5.757
NF-kappaB	MA0061.1	Ig-fold	Rel	vertebrates	13.345	0.621	62.1	109	651	2931	23542	135	0.00223	3335	0.00225	-0.294	5.606
NR2F1	MA0017.1	Zinc-coordinating	Hormone-nuclear Receptor	vertebrates	15.924	0.478	47.8	68	692	1687	24786	68	0.00157	1801	0.0017	-2.402	5.538
opa	MA0456.1	Zinc-coordinating	BetaBetaAlpha-zinc finger	insects	14.899	0.801	80.1	14	746	211	26262	14	0.000277	214	0.000173	6.132	5.401
Stat3	MA0144.1	Ig-fold	Stat	vertebrates	13.601	0.505	50.5	209	551	6182	20291	276	0.00456	7983	0.00538	-8.728	5.305
NFYA	MA0060.1	Other Alpha-Helix	NFY CCAAT-binding	vertebrates	12.925	0.523	52.3	96	664	2567	23906	106	0.0028	2890	0.00311	-4.396	5.202
REL	MA0101.1	Ig-fold	Rel	vertebrates	10.515	0.559	55.9	247	513	7483	18990	374	0.00618	10585	0.00713	-8.829	5.037
Mycn	MA0104.2	Zipper-Type	Helix-Loop-Helix	vertebrates	11.104	0.699	69.9	147	613	4206	22267	186	0.00307	5155	0.00347	-5.313	4.969
TLX1::NFIC	MA0119.1	Helix-Turn-Helix::Other	Homeo::Nuclear Factor I-CCAAT-binding	vertebrates	19.665	0.598	59.8	20	740	379	26094	25	0.000578	398	0.000375	8.109	4.712
MIZF	MA0131.1	Zinc-coordinating	BetaBetaAlpha-zinc finger	vertebrates	13.197	0.61	61	63	697	1616	24857	67	0.00111	1724	0.00116	-1.272	4.553
Pax5	MA0014.1	Helix-Turn-Helix	Homeo	vertebrates	12.432	0.575	57.5	14	746	241	26232	14	0.000462	243	0.000327	5.773	4.353
RELA	MA0107.1	Ig-fold	Rel	vertebrates	14.757	0.567	56.7	152	608	4451	22022	179	0.00296	5383	0.00363	-8.684	4.336
TEAD1	MA0090.1	Helix-Turn-Helix	Homeo	vertebrates	15.678	0.507	50.7	82	678	2226	24247	92	0.00182	2451	0.00198	-2.78	4.262
IRF2	MA0051.1	Winged Helix-Turn-Helix	IRF	vertebrates	21.134	0.412	41.2	32	728	757	25716	32	0.000951	780	0.000946	0.118	3.76
STAT1	MA0137.2	Ig-fold	Stat	vertebrates	13.119	0.452	45.2	153	607	4600	21873	179	0.00443	5494	0.00555	-11.709	3.55
RXR::RAR_DR5	MA0159.1	Zinc-coordinating	Hormone-nuclear Receptor	vertebrates	16.004	0.535	53.5	13	747	246	26227	13	0.000365	247	0.000283	3.762	3.481
RREB1	MA0073.1	Zinc-coordinating	BetaBetaAlpha-zinc finger	vertebrates	22.278	0.623	62.3	7	753	105	26368	7	0.000231	105	0.000141	5.818	3.28
ESR2	MA0258.1	Zinc-coordinating	Hormone-nuclear Receptor	vertebrates	13.618	0.546	54.6	14	746	298	26175	14	0.000416	303	0.000367	1.947	2.877
NR3C1	MA0113.1	Zinc-coordinating	Hormone-nuclear Receptor	vertebrates	14.749	0.432	43.2	56	704	1568	24905	60	0.00178	1668	0.00202	-4.152	2.81
PLAG1	MA0163.1	Zinc-coordinating	BetaBetaAlpha-zinc finger	vertebrates	19.352	0.798	79.8	4	756	52	26421	5	0.000116	54	5.09e-05	6.963	2.647
SRF	MA0083.1	Other Alpha-Helix	MADS	vertebrates	17.965	0.466	46.6	12	748	259	26214	12	0.000238	259	0.000209	1.486	2.538
Zfx	MA0146.1	Zinc-coordinating	BetaBetaAlpha-zinc finger	vertebrates	13.077	0.749	74.9	36	724	976	25497	38	0.000878	1036	0.000977	-2.473	2.494
h	MA0449.1	Zipper-type	Helix-Loop-Helix	insects	10.117	0.765	76.5	32	728	879	25594	32	0.000528	911	0.000614	-2.703	2.213
ttx-3::ceh-10	MA0263.1	Helix-Turn-Helix	Homeo	nematodes	17.984	0.32	32	37	723	1044	25429	42	0.000971	1084	0.00102	-1.268	2.135
RXRA::VDR	MA0074.1	Zinc-coordinating	Hormone-nuclear Receptor	vertebrates	20.451	0.527	52.7	9	751	201	26272	9	0.000223	202	0.000204	0.981	2.003
odd	MA0454.1	Zinc-coordinating	BetaBetaAlpha-zinc finger	insects	15.882	0.527	52.7	81	679	2536	23937	98	0.00178	2830	0.0021	-5.401	1.743
Pax4	MA0068.1	Helix-Turn-Helix	Homeo	vertebrates	11.004	0.441	44.1	3	757	50	26423	3	0.000149	51	0.000103	3.43	1.693
NFKB1	MA0105.1	Ig-fold	Rel	vertebrates	15.627	0.758	75.8	16	744	438	26035	20	0.000363	454	0.000336	1.107	1.592
NHLH1	MA0048.1	Zipper-Type	Helix-Loop-Helix	vertebrates	14.132	0.674	67.4	30	730	899	25574	30	0.000594	937	0.000757	-4.631	1.47
MYC::MAX	MA0059.1	Zipper-Type	Helix-Loop-Helix	vertebrates	14.237	0.602	60.2	56	704	1757	24716	67	0.00122	1908	0.00141	-4.09	1.463
Ar	MA0007.1	Zinc-coordinating	Hormone-nuclear Receptor	vertebrates	15.703	0.498	49.8	5	755	124	26349	5	0.000182	125	0.000185	-0.252	1.23
CTCF	MA0139.1	Zinc-coordinating	BetaBetaAlpha-zinc finger	vertebrates	17.205	0.645	64.5	4	756	131	26342	4	0.000125	133	0.00017	-2.716	0.649
znf143	MA0088.1	Zinc-coordinating	BetaBetaAlpha-zinc finger	vertebrates	17.541	0.53	53	5	755	212	26261	5	0.000165	214	0.000288	-5.683	0.318
TP53	MA0106.1	Zinc-coordinating	Loop-Sheet-Helix	vertebrates	26.239	0.603	60.3	0	760	1	26472	0	0	1	1.35e-06	-1.457	0
REST	MA0138.2	Zinc-coordinating	BetaBetaAlpha-zinc finger	vertebrates	23.134	0.596	59.6	0	760	1	26472	0	0	1	1.41e-06	-1.466	0
ESR1	MA0112.2	Zinc-coordinating	Hormone-nuclear Receptor	vertebrates	13.563	0.594	59.4	0	760	5	26468	0	0	5	6.73e-06	-2.267	0
PPARG	MA0066.1	Zinc-coordinating	Hormone-nuclear Receptor	vertebrates	20.365	0.523	52.3	0	760	10	26463	0	0	10	1.35e-05	-3.031	0
NR1H2::RXRA	MA0115.1	Zinc-coordinating	Hormone-nuclear Receptor	vertebrates	27.878	0.445	44.5	0	760	17	26456	0	0	17	1.95e-05	-3.579	0
EWSR1-FLI1	MA0149.1	Winged Helix-Turn-Helix	Ets	vertebrates	32.871	0.554	55.4	0	760	17	26456	0	0	17	2.06e-05	-3.674	0
																	23.814
																	13.8945
																	37.7085

## Sheet: Transcription factors - group 2
TF	JASPAR ID	Class	Family	Tax Group	IC	GC Content	GC Content 100%	Target gene hits	Target gene non-hits	Background gene hits	Background gene non-hits	Target TFBS hits	Target TFBS nucleotide rate	Background TFBS hits	Background TFBS nucleotide rate	Z-score	Fisher score
E2F1	MA0024.1	Winged Helix-Turn-Helix	E2F	vertebrates	13.838	0.625	62.5	842	573	8882	17591	1510	0.0106	14134	0.00762	36.708	191.278
Deaf1	MA0185.1	Other Alpha-Helix	Sand	insects	8.272	0.583	58.3	1247	168	17482	8991	7275	0.0383	77007	0.0311	44.282	178.514
cad	MA0216.1	Helix-Turn-Helix	Homeo	insects	8.853	0.135	13.5	1287	128	19158	7315	10420	0.064	135555	0.0639	0.575	147.999
repo	MA0240.1	Helix-Turn-Helix	Homeo	insects	11.391	0.077	7.7	1173	242	16344	10129	4487	0.0276	55025	0.0259	10.973	147.136
ELK1	MA0028.1	Winged Helix-Turn-Helix	Ets	vertebrates	8.812	0.568	56.8	1054	361	13768	12705	2447	0.0215	29721	0.02	11.175	146.489
Arnt::Ahr	MA0006.1	Zipper-Type	Helix-Loop-Helix	vertebrates	9.532	0.715	71.5	1008	407	12851	13622	2465	0.013	27624	0.0112	18.508	145.738
C15	MA0170.1	Helix-Turn-Helix	Homeo	insects	9.169	0.158	15.8	1273	142	18859	7614	9634	0.0592	120354	0.0567	11.383	144.402
CG42234	MA0174.1	Helix-Turn-Helix	Homeo	insects	9.405	0.116	11.6	1283	132	19145	7328	10465	0.0643	134891	0.0636	3.155	143.489
lin-14	MA0261.1	Other	Other	nematodes	8.893	0.518	51.8	1231	184	17811	8662	6139	0.0323	80941	0.0327	-2.216	143.286
unpg	MA0251.1	Helix-Turn-Helix	Homeo	insects	10.661	0.129	12.9	1162	253	16207	10266	4189	0.0257	52141	0.0246	8.013	141.92
FEV	MA0156.1	Winged Helix-Turn-Helix	Ets	vertebrates	12.121	0.442	44.2	1087	328	14587	11886	2720	0.0191	33896	0.0183	6.704	140.697
CG32105	MA0178.1	Helix-Turn-Helix	Homeo	insects	10.502	0.075	7.5	1239	176	18084	8389	7321	0.045	91694	0.0432	9.257	139.892
lab	MA0230.1	Helix-Turn-Helix	Homeo	insects	11.694	0.08	8	1215	200	17499	8974	6172	0.0379	76962	0.0363	9.405	139.684
Foxd3	MA0041.1	Winged Helix-Turn-Helix	Forkhead	vertebrates	12.945	0.223	22.3	1166	249	16366	10107	4054	0.0427	50828	0.0411	8.776	138.886
NK7.1	MA0196.1	Helix-Turn-Helix	Homeo	insects	9.011	0.171	17.1	1254	161	18490	7983	7856	0.0483	100026	0.0472	5.659	138.647
vvl	MA0254.1	Helix-Turn-Helix	Homeo	insects	8.167	0.273	27.3	1282	133	19223	7250	10054	0.053	135475	0.0547	-8.364	138.586
Ubx	MA0094.2	Helix-Turn-Helix	Homeo	insects	11.788	0.125	12.5	1174	241	16563	9910	4632	0.0325	58072	0.0313	7.63	138.287
onecut	MA0235.1	Helix-Turn-Helix	Homeo	insects	11.529	0.2	20	1137	278	15740	10733	3582	0.022	45123	0.0213	5.478	137.684
CG15696	MA0176.1	Helix-Turn-Helix	Homeo	insects	9.414	0.147	14.7	1237	178	18085	8388	6833	0.042	87889	0.0414	2.992	137.583
Abd-B	MA0165.1	Helix-Turn-Helix	Homeo	insects	9.6	0.129	12.9	1276	139	19091	7382	10195	0.0627	130562	0.0616	4.897	137.301
OdsH	MA0455.1	Helix-Turn-Helix	Homeo	insects	11.345	0.149	14.9	1152	263	16099	10374	4147	0.0255	50028	0.0236	13.366	136.641
OdsH	MA0198.1	Helix-Turn-Helix	Homeo	insects	11.345	0.149	14.9	1152	263	16099	10374	4147	0.0255	50028	0.0236	13.366	136.641
Lim1	MA0194.1	Helix-Turn-Helix	Homeo	insects	13.187	0.024	2.4	1201	214	17237	9236	5776	0.0355	71600	0.0338	10.294	136.392
al	MA0208.1	Helix-Turn-Helix	Homeo	insects	12.921	0.036	3.6	1201	214	17237	9236	5771	0.0355	71568	0.0337	10.204	136.392
B-H2	MA0169.1	Helix-Turn-Helix	Homeo	insects	10.418	0.184	18.4	1120	295	15395	11078	3354	0.0206	43028	0.0203	2.476	136.385
abd-A	MA0206.1	Helix-Turn-Helix	Homeo	insects	10.521	0.095	9.5	1226	189	17842	8631	6649	0.0409	83811	0.0395	7.398	136.295
Scr	MA0203.1	Helix-Turn-Helix	Homeo	insects	11.419	0.154	15.4	1216	199	17602	8871	5644	0.0347	73461	0.0346	0.312	136.143
Antp	MA0166.1	Helix-Turn-Helix	Homeo	insects	12.005	0.098	9.8	1214	201	17557	8916	5611	0.0345	72766	0.0343	1.045	135.995
CG11294	MA0172.1	Helix-Turn-Helix	Homeo	insects	12.712	0.048	4.8	1204	211	17318	9155	5856	0.036	73005	0.0344	9.199	135.963
hb	MA0049.1	Zinc-coordinating	BetaBetaAlpha-zinc finger	insects	10.403	0.263	26.3	1208	207	17414	9059	5418	0.0476	67578	0.0455	10.52	135.942
CG13424	MA0175.1	Helix-Turn-Helix	Homeo	insects	10.245	0.17	17	1176	239	16663	9810	4593	0.0282	57981	0.0273	5.84	135.897
Hmx	MA0192.1	Helix-Turn-Helix	Homeo	insects	11.498	0.157	15.7	1234	181	18050	8423	6727	0.0413	86247	0.0407	3.682	135.803
Rx	MA0202.1	Helix-Turn-Helix	Homeo	insects	11.661	0.122	12.2	1127	288	15587	10886	3722	0.0229	44788	0.0211	13.058	134.693
Oct	MA0197.1	Helix-Turn-Helix	Homeo	insects	9.51	0.142	14.2	1235	180	18109	8364	7016	0.0493	87481	0.0471	10.796	134.268
inv	MA0229.1	Helix-Turn-Helix	Homeo	insects	12.437	0.133	13.3	1179	236	16772	9701	4809	0.0338	60577	0.0326	6.836	134.149
ARID3A	MA0151.1	Helix-Turn-Helix	Arid	vertebrates	9.896	0.062	6.2	1281	134	19298	7175	11003	0.058	140713	0.0569	5.068	133.891
B-H1	MA0168.1	Helix-Turn-Helix	Homeo	insects	10.26	0.211	21.1	1169	246	16549	9924	4510	0.0277	57246	0.027	4.799	133.83
lbe	MA0231.1	Helix-Turn-Helix	Homeo	insects	8.022	0.174	17.4	1265	150	18879	7594	9295	0.049	123310	0.0498	-4.244	133.818
en	MA0220.1	Helix-Turn-Helix	Homeo	insects	10.934	0.137	13.7	1154	261	16213	10260	4125	0.0254	51037	0.0241	8.982	133.613
CG34031	MA0444.1	Helix-Turn-Helix	Homeo	insects	10.979	0.143	14.3	1243	172	18338	8135	7331	0.0451	93509	0.0441	5.042	132.94
CG4328	MA0182.1	Helix-Turn-Helix	Homeo	insects	8.665	0.129	12.9	1318	97	20346	6127	19611	0.121	255800	0.121	-0.234	132.809
CG32532	MA0179.1	Helix-Turn-Helix	Homeo	insects	10.781	0.124	12.4	1145	270	16032	10441	3998	0.0246	49278	0.0232	9.483	132.691
unc-4	MA0250.1	Helix-Turn-Helix	Homeo	insects	11.155	0.15	15	1102	313	15097	11376	3356	0.0206	41050	0.0194	9.854	132.352
tup	MA0248.1	Helix-Turn-Helix	Homeo	insects	9.387	0.223	22.3	1221	194	17818	8655	6242	0.0384	79206	0.0373	5.742	131.93
hbn	MA0226.1	Helix-Turn-Helix	Homeo	insects	11.251	0.092	9.2	1080	335	14640	11833	3119	0.0192	37594	0.0177	11.685	131.832
SRY	MA0084.1	Other Alpha-Helix	High Mobility Group	vertebrates	9.193	0.238	23.8	1240	175	18293	8180	6658	0.0526	87197	0.0529	-1.168	131.603
ftz	MA0225.1	Helix-Turn-Helix	Homeo	insects	11.123	0.119	11.9	1205	210	17457	9016	5641	0.0347	71931	0.0339	4.459	130.877
otp	MA0236.1	Helix-Turn-Helix	Homeo	insects	10.124	0.121	12.1	1172	243	16695	9778	4677	0.0287	58325	0.0275	8.134	130.462
Gfi	MA0038.1	Zinc-coordinating	BetaBetaAlpha-zinc finger	vertebrates	9.47	0.391	39.1	1133	282	15826	10647	3448	0.0303	43343	0.0292	6.851	130.058
eve	MA0221.1	Helix-Turn-Helix	Homeo	insects	9.318	0.195	19.5	1239	176	18304	8169	7337	0.0451	94178	0.0444	3.582	130.009
slou	MA0245.1	Helix-Turn-Helix	Homeo	insects	9.52	0.162	16.2	1199	216	17335	9138	5332	0.0328	68790	0.0324	2.037	129.985
brk	MA0213.1	Helix-Turn-Helix	Brinker	insects	10.916	0.825	82.5	699	716	7599	18874	1168	0.0082	11766	0.00634	25.062	129.807
CG9876	MA0184.1	Helix-Turn-Helix	Homeo	insects	10.581	0.136	13.6	1124	291	15669	10804	3593	0.0221	46030	0.0217	2.788	128.292
Vsx1	MA0181.1	Helix-Turn-Helix	Homeo	insects	10.502	0.117	11.7	1175	240	16815	9658	4812	0.0296	59832	0.0282	8.802	128.256
HGTX	MA0191.1	Helix-Turn-Helix	Homeo	insects	10.366	0.114	11.4	1164	251	16577	9896	4542	0.0279	57141	0.0269	6.426	127.662
lbl	MA0232.1	Helix-Turn-Helix	Homeo	insects	8.825	0.152	15.2	1217	198	17836	8637	6169	0.0325	82066	0.0332	-3.969	126.897
ems	MA0219.1	Helix-Turn-Helix	Homeo	insects	9.026	0.186	18.6	1277	138	19349	7124	10670	0.0656	138594	0.0653	1.017	126.773
btn	MA0215.1	Helix-Turn-Helix	Homeo	insects	10.165	0.155	15.5	1155	260	16413	10060	4379	0.0269	54646	0.0258	7.742	125.956
bsh	MA0214.1	Helix-Turn-Helix	Homeo	insects	9.667	0.214	21.4	1206	209	17595	8878	5854	0.036	74352	0.0351	5.362	125.914
Dll	MA0187.1	Helix-Turn-Helix	Homeo	insects	9.273	0.18	18	1234	181	18279	8194	7150	0.0439	91346	0.0431	4.611	125.668
Pdx1	MA0132.1	Helix-Turn-Helix	Homeo	vertebrates	9.04	0.194	19.4	1239	176	18404	8069	7484	0.0394	95806	0.0387	3.922	125.613
PHDP	MA0457.1	Helix-Turn-Helix	Homeo	insects	9.754	0.101	10.1	1239	176	18405	8068	7648	0.047	96164	0.0453	8.548	125.569
HOXA5	MA0158.1	Helix-Turn-Helix	Homeo	vertebrates	8.759	0.315	31.5	1288	127	19669	6804	12145	0.0853	153625	0.0828	9.801	125.552
Lim3	MA0195.1	Helix-Turn-Helix	Homeo	insects	8.714	0.157	15.7	1258	157	18892	7581	8970	0.0551	116637	0.055	0.651	125.185
ct	MA0218.1	Helix-Turn-Helix	Homeo	insects	8.344	0.333	33.3	1278	137	19413	7060	11071	0.0583	144595	0.0584	-0.504	125.091
SPIB	MA0081.1	Winged Helix-Turn-Helix	Ets	vertebrates	9.06	0.466	46.6	1221	194	17986	8487	6312	0.0388	79707	0.0376	6.814	124.592
Nkx2-5	MA0063.1	Helix-Turn-Helix	Homeo	vertebrates	8.27	0.218	21.8	1284	131	19584	6889	12114	0.0744	155476	0.0733	4.713	124.561
CG7056	MA0183.1	Helix-Turn-Helix	Homeo	insects	8.447	0.183	18.3	1259	156	18950	7523	9170	0.0644	120941	0.0652	-3.265	123.758
Eip74EF	MA0026.1	Winged Helix-Turn-Helix	Ets	insects	10.354	0.597	59.7	1048	367	14164	12309	2688	0.0165	33347	0.0157	6.847	123.634
NFATC2	MA0152.1	Ig-fold	Rel	vertebrates	9.859	0.346	34.6	1199	216	17498	8975	4915	0.0302	64956	0.0306	-2.584	122.961
slp1	MA0458.1	Winged Helix-Turn-Helix	Forkhead	insects	11.682	0.304	30.4	1078	337	14818	11655	3023	0.0292	38648	0.0286	3.6	122.454
CEBPA	MA0102.2	Zipper-Type	Leucine Zipper	vertebrates	8.712	0.358	35.8	1181	234	17091	9382	4677	0.037	60413	0.0366	1.914	122.387
Pph13	MA0200.1	Helix-Turn-Helix	Homeo	insects	10.457	0.129	12.9	1188	227	17254	9219	5457	0.0335	66936	0.0316	12.09	122.368
slbo	MA0244.1	Zinc-coordinating	BetaBetaAlpha-zinc finger	insects	8.18	0.375	37.5	1235	180	18386	8087	6691	0.047	89132	0.048	-5.133	122.101
exex	MA0224.1	Helix-Turn-Helix	Homeo	insects	11.378	0.13	13	1168	247	16804	9669	4729	0.0291	60227	0.0284	4.3	121.892
exex	MA0223.1	Helix-Turn-Helix	Homeo	insects	11.378	0.13	13	1168	247	16804	9669	4729	0.0291	60227	0.0284	4.3	121.892
E5	MA0189.1	Helix-Turn-Helix	Homeo	insects	9.214	0.156	15.6	1221	194	18051	8422	6945	0.0427	90332	0.0426	0.504	121.799
ap	MA0209.1	Helix-Turn-Helix	Homeo	insects	10.814	0.143	14.3	1165	250	16744	9729	4647	0.0286	59312	0.028	3.862	121.54
Awh	MA0167.1	Helix-Turn-Helix	Homeo	insects	10.227	0.129	12.9	1225	190	18170	8303	7145	0.0439	90945	0.0429	5.455	120.862
bap	MA0211.1	Helix-Turn-Helix	Homeo	insects	12.597	0.248	24.8	1114	301	15651	10822	3344	0.0206	43752	0.0206	-0.568	119.86
ZEB1	MA0103.1	Zinc-coordinating	BetaBetaAlpha-zinc finger	vertebrates	8.305	0.557	55.7	1158	257	16667	9806	3807	0.0201	52450	0.0212	-8.453	118.134
FOXA1	MA0148.1	Winged Helix-Turn-Helix	Forkhead	vertebrates	12.533	0.332	33.2	1045	370	14254	12219	2603	0.0251	34007	0.0252	-0.378	117.323
Lhx3	MA0135.1	Helix-Turn-Helix	Homeo	vertebrates	16.354	0.131	13.1	780	635	9252	17221	1310	0.015	14225	0.0125	24.027	116.534
ELF5	MA0136.1	Winged Helix-Turn-Helix	Ets	vertebrates	8.693	0.429	42.9	1137	278	16240	10233	3731	0.0295	48636	0.0295	0.002	116.378
zen2	MA0257.1	Helix-Turn-Helix	Homeo	insects	10.097	0.148	14.8	1117	298	15827	10646	3779	0.0232	49125	0.0232	0.459	115.313
Prrx2	MA0075.1	Helix-Turn-Helix	Homeo	vertebrates	9.063	0.027	2.7	1228	187	18383	8090	7734	0.034	96781	0.0326	8.173	114.939
ro	MA0241.1	Helix-Turn-Helix	Homeo	insects	11.183	0.137	13.7	1033	382	14070	12403	2605	0.016	33358	0.0157	2.426	114.785
YY1	MA0095.1	Zinc-coordinating	BetaBetaAlpha-zinc finger	vertebrates	8.101	0.51	51	1188	227	17441	9032	4995	0.0263	69388	0.028	-11.166	114.558
Nobox	MA0125.1	Helix-Turn-Helix	Homeo	vertebrates	9.573	0.26	26	1100	315	15523	10950	3313	0.0233	44364	0.0239	-4.429	112.747
ind	MA0228.1	Helix-Turn-Helix	Homeo	insects	11.326	0.156	15.6	1122	293	16007	10466	3923	0.0241	50129	0.0236	3.347	112.442
CG11617	MA0173.1	Helix-Turn-Helix	Homeo	insects	12.294	0.194	19.4	1084	331	15208	11265	2990	0.0184	41142	0.0194	-7.899	111.692
br_Z4	MA0013.1	Zinc-coordinating	BetaBetaAlpha-zinc finger	insects	11.601	0.197	19.7	1057	358	14652	11821	2920	0.0282	37343	0.0277	3.478	111.264
FOXO3	MA0157.1	Winged Helix-Turn-Helix	Forkhead	vertebrates	11.734	0.298	29.8	1109	306	15766	10707	3509	0.0246	45601	0.0246	0.526	110.778
Sox5	MA0087.1	Other Alpha-Helix	High Mobility Group	vertebrates	10.831	0.199	19.9	1163	252	16972	9501	4606	0.0283	60563	0.0286	-1.571	110.304
fkh	MA0446.1	Winged Helix-Turn-Helix	Forkhead	insects	12.279	0.283	28.3	952	463	12576	13897	1993	0.0192	25678	0.019	1.749	110.009
zen	MA0256.1	Helix-Turn-Helix	Homeo	insects	11.738	0.179	17.9	1087	328	15317	11156	3155	0.0194	42139	0.0199	-3.646	109.886
CG18599	MA0177.1	Helix-Turn-Helix	Homeo	insects	10.808	0.126	12.6	1095	320	15508	10965	3451	0.0212	45308	0.0214	-1.119	109.073
br_Z3	MA0012.1	Zinc-coordinating	BetaBetaAlpha-zinc finger	insects	9.337	0.273	27.3	1092	323	15468	11005	3258	0.0315	43092	0.0319	-2.794	108.123
FOXD1	MA0031.1	Winged Helix-Turn-Helix	Forkhead	vertebrates	11.926	0.275	27.5	1070	345	15024	11449	3142	0.0221	39886	0.0215	4.252	107.286
Optix	MA0199.1	Helix-Turn-Helix	Homeo	insects	9.08	0.244	24.4	1134	281	16409	10064	4340	0.0191	55820	0.0188	1.998	106.924
ZNF354C	MA0130.1	Zinc-coordinating	BetaBetaAlpha-zinc finger	vertebrates	8.958	0.615	61.5	1124	291	16203	10270	3785	0.0199	51695	0.0209	-7.101	106.39
Ptx1	MA0201.1	Helix-Turn-Helix	Homeo	insects	12.637	0.321	32.1	1046	369	14576	11897	2774	0.017	35903	0.0169	1.006	105.284
Dr	MA0188.1	Helix-Turn-Helix	Homeo	insects	11.845	0.238	23.8	969	446	13079	13394	2203	0.0135	28176	0.0133	2.379	103.243
che-1	MA0260.1	Zinc-coordinating	BetaBetaAlpha-zinc finger	nematodes	10.123	0.581	58.1	997	418	13695	12778	2452	0.0129	30814	0.0125	4.469	100.893
exd	MA0222.1	Helix-Turn-Helix	Homeo	insects	11.362	0.331	33.1	1193	222	17911	8562	5160	0.0362	74691	0.0402	-21.728	100.379
NKX3-1	MA0124.1	Helix-Turn-Helix	Homeo	vertebrates	11.127	0.179	17.9	1083	332	15490	10983	3144	0.0193	44087	0.0208	-10.943	99.881
sna	MA0086.1	Zinc-coordinating	BetaBetaAlpha-zinc finger	insects	10.706	0.637	63.7	1003	412	13846	12627	2258	0.0119	30560	0.0123	-4.396	99.721
MZF1_1-4	MA0056.1	Zinc-coordinating	BetaBetaAlpha-zinc finger	vertebrates	8.586	0.725	72.5	1045	370	14710	11763	2724	0.0143	37252	0.0151	-6.173	99.358
HIF1A::ARNT	MA0259.1	Zipper-Type	Helix-Loop-Helix	vertebrates	9.74	0.657	65.7	814	601	10282	16191	1485	0.0104	17552	0.00946	10.728	98.528
Sox17	MA0078.1	Other Alpha-Helix	High Mobility Group	vertebrates	10.502	0.384	38.4	1114	301	16231	10242	3635	0.0287	48478	0.0294	-4.186	96.963
pb	MA0238.1	Helix-Turn-Helix	Homeo	insects	11.528	0.119	11.9	970	445	13271	13202	2281	0.014	29395	0.0139	1.46	96.664
z	MA0255.1	Helix-Turn-Helix	Zeste	insects	8.723	0.454	45.4	984	431	13610	12863	2222	0.0195	29235	0.0197	-1.395	94.35
Gata1	MA0035.2	Zinc-coordinating	GATA	vertebrates	10.878	0.373	37.3	1076	339	15517	10956	3251	0.0314	43956	0.0326	-7.023	93.361
FOXI1	MA0042.1	Winged Helix-Turn-Helix	Forkhead	vertebrates	13.183	0.263	26.3	1007	408	14190	12283	2518	0.0265	33869	0.0274	-5.523	89.974
TBP	MA0108.2	Beta-sheet	TATA-binding	vertebrates	10.086	0.377	37.7	867	548	11508	14965	1476	0.0194	19609	0.0198	-2.849	88.849
CG11085	MA0171.1	Helix-Turn-Helix	Homeo	insects	10.892	0.198	19.8	955	460	13201	13272	2181	0.0134	28600	0.0135	-0.739	88.426
Dfd	MA0186.1	Helix-Turn-Helix	Homeo	insects	11.181	0.173	17.3	974	441	13618	12855	2337	0.0144	30557	0.0144	-0.392	86.879
Foxq1	MA0040.1	Winged Helix-Turn-Helix	Forkhead	vertebrates	14.07	0.202	20.2	821	594	10802	15671	1482	0.0143	18889	0.014	2.893	83.594
Gsc	MA0190.1	Helix-Turn-Helix	Homeo	insects	10.759	0.288	28.8	933	482	12925	13548	2009	0.0106	26965	0.0109	-3.227	83.042
so	MA0246.1	Helix-Turn-Helix	Homeo	insects	10.764	0.264	26.4	1065	350	15609	10864	3193	0.0168	46412	0.0188	-15.225	81.889
SPI1	MA0080.2	Winged Helix-Turn-Helix	Ets	vertebrates	9.64	0.435	43.5	989	426	14059	12414	2319	0.0143	32039	0.0151	-7.464	81.883
AP1	MA0099.2	Zipper-Type	Leucine Zipper	vertebrates	9.193	0.405	40.5	1100	315	16357	10116	3441	0.0211	51018	0.0241	-20.236	81.57
Myb	MA0100.1	Helix-Turn-Helix	Myb	vertebrates	9.883	0.591	59.1	903	512	12444	14029	1892	0.0133	24637	0.0133	0.132	79.732
Six4	MA0204.1	Helix-Turn-Helix	Homeo	insects	10.201	0.417	41.7	1126	289	17006	9467	4130	0.0218	61914	0.025	-22.301	78.511
Foxa2	MA0047.2	Winged Helix-Turn-Helix	Forkhead	vertebrates	13.268	0.315	31.5	887	528	12210	14263	1794	0.0189	23644	0.0191	-1.625	77.332
Nkx3-2	MA0122.1	Helix-Turn-Helix	Homeo	vertebrates	8.542	0.463	46.3	993	422	14283	12190	2336	0.0185	32773	0.0199	-10.763	77.005
hth	MA0227.1	Helix-Turn-Helix	Homeo	insects	10.409	0.464	46.4	1005	410	14537	11936	2511	0.0132	36142	0.0146	-12.257	76.568
br_Z1	MA0010.1	Zinc-coordinating	BetaBetaAlpha-zinc finger	insects	12.617	0.27	27	746	669	9657	16816	1174	0.0144	15406	0.0145	-0.859	76.208
Lag1	MA0193.1	Helix-Turn-Helix	Homeo	insects	9.66	0.489	48.9	1088	327	16264	10209	3444	0.0212	50541	0.0238	-18.626	76.067
Arnt	MA0004.1	Zipper-Type	Helix-Loop-Helix	vertebrates	10.992	0.642	64.2	579	836	6821	19652	844	0.00445	9386	0.00379	11.333	75.77
SOX9	MA0077.1	Other Alpha-Helix	High Mobility Group	vertebrates	9.079	0.358	35.8	963	452	13737	12736	2215	0.0175	30673	0.0186	-8.615	75.366
vnd	MA0253.1	Helix-Turn-Helix	Homeo	insects	12.891	0.333	33.3	979	436	14162	12311	2297	0.0181	32579	0.0197	-12.256	71.827
Vsx2	MA0180.1	Helix-Turn-Helix	Homeo	insects	13.417	0.197	19.7	708	707	9149	17324	1172	0.00926	14207	0.00861	7.495	70.514
oc	MA0234.1	Helix-Turn-Helix	Homeo	insects	10.924	0.342	34.2	817	598	11145	15328	1467	0.00773	19869	0.00803	-3.606	69.263
ovo	MA0126.1	Zinc-coordinating	BetaBetaAlpha-zinc finger	insects	9.602	0.434	43.4	904	511	12810	13663	1873	0.0148	25913	0.0157	-7.79	68.288
prd	MA0239.1	Helix-Turn-Helix	Homeo	insects	9.602	0.434	43.4	904	511	12810	13663	1873	0.0148	25913	0.0157	-7.79	68.288
REL	MA0101.1	Ig-fold	Rel	vertebrates	10.515	0.559	55.9	592	823	7483	18990	866	0.0076	10585	0.00713	6.011	59.31
bcd	MA0212.1	Helix-Turn-Helix	Homeo	insects	11.027	0.333	33.3	805	610	11260	15213	1417	0.00746	20389	0.00824	-9.151	58.747
CREB1	MA0018.2	Zipper-Type	Leucine Zipper	vertebrates	10.139	0.523	52.3	565	850	7097	19376	786	0.00552	9761	0.00526	3.852	57.04
achi	MA0207.1	Helix-Turn-Helix	Homeo	insects	10.582	0.432	43.2	954	461	14240	12233	2330	0.0123	34466	0.0139	-15.063	54.6
MEF2A	MA0052.1	Other Alpha-Helix	MADS	vertebrates	15.709	0.179	17.9	544	871	6821	19652	764	0.00671	9106	0.00613	7.852	54.551
USF1	MA0093.1	Zipper-Type	Helix-Loop-Helix	vertebrates	11.29	0.643	64.3	508	907	6282	20191	681	0.00419	8348	0.00394	4.248	52.696
Mycn	MA0104.2	Zipper-Type	Helix-Loop-Helix	vertebrates	11.104	0.699	69.9	374	1041	4206	22267	457	0.00401	5155	0.00347	9.798	50.932
vis	MA0252.1	Helix-Turn-Helix	Homeo	insects	10.25	0.444	44.4	895	520	13232	13241	1920	0.0101	28561	0.0115	-14.265	50.819
D	MA0445.1	Other Alpha-Helix	High Mobility Group	insects	12.823	0.348	34.8	783	632	11181	15292	1438	0.0139	19665	0.0146	-6.07	49.397
ttk	MA0460.1	Other	AT-hook	insects	13.789	0.343	34.3	564	851	7355	19118	801	0.00633	10082	0.00611	2.981	48.184
run::Bgb	MA0242.1	Ig-fold	Runt	insects	13.871	0.475	47.5	514	901	6560	19913	676	0.00534	8660	0.00525	1.357	46.834
RUNX1	MA0002.2	Ig-fold	Runt	vertebrates	10.401	0.502	50.2	684	731	9507	16966	1018	0.00983	14724	0.0109	-11.067	46.208
HNF1B	MA0153.1	Helix-Turn-Helix	Homeo	vertebrates	16.821	0.222	22.2	358	1057	4162	22311	426	0.00449	4896	0.00396	9.024	43.221
NR4A2	MA0160.1	Zinc-coordinating	Hormone-nuclear Receptor	vertebrates	10.165	0.491	49.1	723	692	10422	16051	1235	0.00867	17733	0.00955	-9.661	40.565
Hand1::Tcfe2a	MA0092.1	Zipper-Type	Helix-Loop-Helix	vertebrates	10.144	0.507	50.7	727	688	10503	15970	1226	0.0108	16990	0.0114	-6.816	40.354
Myc	MA0147.1	Zipper-Type	Helix-Loop-Helix	vertebrates	11.157	0.686	68.6	347	1068	4128	22345	423	0.00371	5017	0.00338	6.151	38.367
MIZF	MA0131.1	Zinc-coordinating	BetaBetaAlpha-zinc finger	vertebrates	13.197	0.61	61	175	1240	1616	24857	179	0.00157	1724	0.00116	12.849	38.323
MAX	MA0058.1	Zipper-Type	Helix-Loop-Helix	vertebrates	12.685	0.571	57.1	497	918	6613	19860	683	0.006	8812	0.00593	0.851	36.886
RELA	MA0107.1	Ig-fold	Rel	vertebrates	14.757	0.567	56.7	364	1051	4451	22022	443	0.00389	5383	0.00363	4.68	36.508
dl_1	MA0022.1	Ig-fold	Rel	insects	12.905	0.532	53.2	314	1101	3684	22789	400	0.00421	4412	0.00357	11.603	36.022
Stat3	MA0144.1	Ig-fold	Stat	vertebrates	13.601	0.505	50.5	467	948	6182	20291	610	0.00536	7983	0.00538	-0.311	34.912
STAT1	MA0137.2	Ig-fold	Stat	vertebrates	13.119	0.452	45.2	365	1050	4600	21873	433	0.0057	5494	0.00555	2.179	32.372
PBX1	MA0070.1	Helix-Turn-Helix	Homeo	vertebrates	14.641	0.31	31	454	961	6071	20402	573	0.00604	7800	0.0063	-3.606	32.05
Nr2e3	MA0164.1	Zinc-coordinating	Hormone-nuclear Receptor	vertebrates	12.028	0.373	37.3	385	1030	4953	21520	471	0.00289	6197	0.00292	-0.54	31.502
IRF1	MA0050.1	Winged Helix-Turn-Helix	IRF	vertebrates	16.008	0.383	38.3	511	904	7120	19353	700	0.00737	9818	0.00793	-6.74	29.952
tin	MA0247.1	Helix-Turn-Helix	Homeo	insects	12.425	0.414	41.4	641	774	9469	17004	1032	0.00725	15041	0.0081	-10.189	28.404
tll	MA0459.1	Zinc-coordinating	Hormone-nuclear Receptor	insects	15.139	0.288	28.8	527	888	7497	18976	731	0.00642	10322	0.00695	-6.863	27.6
NFIL3	MA0025.1	Zipper-Type	Leucine Zipper	vertebrates	14.139	0.265	26.5	500	915	7053	19420	678	0.00655	9694	0.00718	-8.017	27.098
MZF1_5-13	MA0057.1	Zinc-coordinating	BetaBetaAlpha-zinc finger	vertebrates	9.4	0.588	58.8	591	824	8692	17781	875	0.00768	13477	0.00908	-15.697	26.012
FOXF2	MA0030.1	Winged Helix-Turn-Helix	Forkhead	vertebrates	14.824	0.334	33.4	273	1142	3369	23104	324	0.00398	3890	0.00367	5.547	25.528
HLF	MA0043.1	Zipper-Type	Leucine Zipper	vertebrates	11.147	0.394	39.4	441	974	6117	20356	568	0.00598	7988	0.00646	-6.29	25.474
TAL1::TCF3	MA0091.1	Zipper-Type	Helix-Loop-Helix	vertebrates	14.07	0.453	45.3	339	1076	4425	22048	399	0.0042	5268	0.00426	-0.89	25.46
ceh-22	MA0264.1	Helix-Turn-Helix	Homeo	nematodes	12.546	0.474	47.4	497	918	7127	19346	665	0.00642	9733	0.00721	-9.949	24.317
TLX1::NFIC	MA0119.1	Helix-Turn-Helix::Other	Homeo::Nuclear Factor I-CCAAT-binding	vertebrates	19.665	0.598	59.8	57	1358	379	26094	65	0.000799	398	0.000375	23.322	23.489
Ddit3::Cebpa	MA0019.1	Zipper-Type	Leucine Zipper	vertebrates	11.652	0.483	48.3	336	1079	4457	22016	411	0.00433	5265	0.00426	1.223	23.36
NHLH1	MA0048.1	Zipper-Type	Helix-Loop-Helix	vertebrates	14.132	0.674	67.4	96	1319	899	25574	108	0.00114	937	0.000757	14.748	20.581
Myf	MA0055.1	Zipper-Type	Helix-Loop-Helix	vertebrates	15.914	0.609	60.9	284	1131	3732	22741	337	0.00355	4524	0.00366	-1.878	20.323
Klf4	MA0039.2	Zinc-coordinating	BetaBetaAlpha-zinc finger	vertebrates	12.618	0.771	77.1	363	1052	5065	21408	445	0.00391	6745	0.00454	-10.097	19.586
nub	MA0453.1	Zinc-coordinating	BetaBetaAlpha-zinc finger	insects	14.593	0.247	24.7	413	1002	5921	20552	516	0.00544	7586	0.00613	-9.502	19.377
GABPA	MA0062.2	Winged Helix-Turn-Helix	Ets	vertebrates	13.335	0.647	64.7	323	1092	4424	22049	386	0.00373	5338	0.00395	-3.864	19.025
Cf2_II	MA0015.1	Zinc-coordinating	BetaBetaAlpha-zinc finger	insects	10.977	0.246	24.6	552	863	8370	18103	782	0.00687	12663	0.00853	-19.303	18.883
kni	MA0451.1	Zinc-coordinating	Hormone-nuclear Receptor	insects	13.647	0.417	41.7	302	1113	4108	22365	363	0.00382	4841	0.00391	-1.513	18.333
NF-kappaB	MA0061.1	Ig-fold	Rel	vertebrates	13.345	0.621	62.1	229	1186	2931	23542	262	0.0023	3335	0.00225	1.211	18.272
Tcfcp2l1	MA0145.1	Other	CP2	vertebrates	11.65	0.609	60.9	226	1189	2887	23586	251	0.00309	3248	0.00306	0.429	18.179
h	MA0449.1	Zipper-type	Helix-Loop-Helix	insects	10.117	0.765	76.5	90	1325	879	25594	99	0.000869	911	0.000614	10.999	17.558
mab-3	MA0262.1	Zinc-coordinating	DM	nematodes	17.216	0.364	36.4	233	1182	3034	23439	262	0.00299	3436	0.00301	-0.359	17.245
EBF1	MA0154.1	Zipper-Type	Helix-Loop-Helix	vertebrates	11.564	0.648	64.8	200	1215	2583	23890	220	0.00193	2911	0.00196	-0.711	15.352
RORA_1	MA0071.1	Zinc-coordinating	Hormone-nuclear Receptor	vertebrates	13.19	0.424	42.4	367	1048	5353	21120	460	0.00404	6728	0.00453	-7.835	15.164
Zfx	MA0146.1	Zinc-coordinating	BetaBetaAlpha-zinc finger	vertebrates	13.077	0.749	74.9	93	1322	976	25497	106	0.0013	1036	0.000977	11.125	15.071
twi	MA0249.1	Zipper-type	Helix-Loop-Helix	insects	10.018	0.494	49.4	247	1168	3351	23122	280	0.00295	3828	0.00309	-2.772	15.067
MYC::MAX	MA0059.1	Zipper-Type	Helix-Loop-Helix	vertebrates	14.237	0.602	60.2	146	1269	1757	24716	157	0.00152	1908	0.00141	2.905	14.982
Tal1::Gata1	MA0140.1	Zipper-Type	Helix-Loop-Helix	vertebrates	11.297	0.451	45.1	324	1091	4674	21799	392	0.00619	5722	0.00694	-9.544	14.196
HNF1A	MA0046.1	Helix-Turn-Helix	Homeo	vertebrates	15.548	0.259	25.9	184	1231	2385	24088	205	0.00252	2608	0.00246	1.299	13.937
btd	MA0443.1	Zinc-coordinating	BetaBetaAlpha-zinc finger	insects	12.739	0.75	75	295	1120	4221	22252	368	0.00323	5445	0.00367	-7.71	13.516
hkb	MA0450.1	Zinc-coordinating	BetaBetaAlpha-zinc finger	insects	14.021	0.726	72.6	172	1243	2245	24228	190	0.0015	2511	0.00152	-0.579	12.681
dl_2	MA0023.1	Ig-fold	Rel	insects	14.123	0.578	57.8	231	1184	3243	23230	271	0.00238	3740	0.00252	-2.981	11.784
Evi1	MA0029.1	Zinc-coordinating	BetaBetaAlpha-zinc finger	vertebrates	17.909	0.28	28	122	1293	1546	24927	133	0.00163	1667	0.00157	1.685	10.464
RORA_2	MA0072.1	Zinc-coordinating	Hormone-nuclear Receptor	vertebrates	17.425	0.369	36.9	176	1239	2428	24045	196	0.00241	2697	0.00254	-2.845	9.994
NR3C1	MA0113.1	Zinc-coordinating	Hormone-nuclear Receptor	vertebrates	14.749	0.432	43.2	120	1295	1568	24905	129	0.00204	1668	0.00202	0.383	9.109
Kr	MA0452.1	Zinc-coordinating	BetaBetaAlpha-zinc finger	insects	11.736	0.484	48.4	249	1166	3722	22751	287	0.00277	4312	0.00319	-8.004	8.657
Esrrb	MA0141.1	Zinc-coordinating	Hormone-nuclear Receptor	vertebrates	12.806	0.524	52.4	306	1109	4711	21762	380	0.004	5845	0.00472	-11.219	8.531
Spz1	MA0111.1	Other	Other	vertebrates	11.907	0.538	53.8	155	1260	2165	24308	166	0.0016	2377	0.00176	-4.028	8.374
NFE2L2	MA0150.1	Zipper-Type	Leucine Zipper	vertebrates	14.394	0.486	48.6	142	1273	1954	24519	151	0.00146	2107	0.00156	-2.787	8.355
NFYA	MA0060.1	Other Alpha-Helix	NFY CCAAT-binding	vertebrates	12.925	0.523	52.3	178	1237	2567	23906	194	0.00273	2890	0.00311	-7.46	7.961
Su(H)	MA0085.1	Other	LAG1	insects	16.673	0.519	51.9	82	1333	1034	25439	87	0.00122	1077	0.00116	1.916	7.583
Pou5f1	MA0142.1	Helix-Turn-Helix	Homeo	vertebrates	14.808	0.308	30.8	204	1211	3028	23445	229	0.00302	3377	0.00341	-7.252	7.552
gt	MA0447.1	Zipper-type	Leucine Zipper	insects	13.963	0.31	31	164	1251	2392	24081	176	0.00155	2681	0.00181	-6.557	6.947
TEAD1	MA0090.1	Helix-Turn-Helix	Homeo	vertebrates	15.678	0.507	50.7	154	1261	2226	24247	172	0.00181	2451	0.00198	-4.061	6.933
ttx-3::ceh-10	MA0263.1	Helix-Turn-Helix	Homeo	nematodes	17.984	0.32	32	81	1334	1044	25429	85	0.00104	1084	0.00102	0.743	6.917
ESR2	MA0258.1	Zinc-coordinating	Hormone-nuclear Receptor	vertebrates	13.618	0.546	54.6	30	1385	298	26175	30	0.000474	303	0.000367	5.923	6.563
ELK4	MA0076.1	Winged Helix-Turn-Helix	Ets	vertebrates	14.123	0.583	58.3	239	1176	3737	22736	285	0.00225	4362	0.00264	-8.156	6.011
Pax6	MA0069.1	Helix-Turn-Helix	Homeo	vertebrates	13.798	0.432	43.2	80	1335	1070	25403	85	0.00104	1127	0.00106	-0.599	5.913
SP1	MA0079.2	Zinc-coordinating	BetaBetaAlpha-zinc finger	vertebrates	11.129	0.82	82	219	1196	3400	23073	268	0.00235	4316	0.00291	-10.988	5.889
IRF2	MA0051.1	Winged Helix-Turn-Helix	IRF	vertebrates	21.134	0.412	41.2	59	1356	757	25716	63	0.000996	780	0.000946	1.722	5.484
odd	MA0454.1	Zinc-coordinating	BetaBetaAlpha-zinc finger	insects	15.882	0.527	52.7	166	1249	2536	23937	182	0.00176	2830	0.0021	-7.917	5.254
Sox2	MA0143.1	Other Alpha-Helix	High Mobility Group	vertebrates	12.951	0.361	36.1	125	1290	1875	24598	139	0.00183	2022	0.00204	-5.025	4.734
usp	MA0016.1	Zinc-coordinating	Hormone-nuclear Receptor	insects	13.792	0.721	72.1	65	1350	886	25587	65	0.000571	940	0.000633	-2.666	4.675
Egr1	MA0162.1	Zinc-coordinating	BetaBetaAlpha-zinc finger	vertebrates	14.456	0.739	73.9	98	1317	1453	25020	119	0.00115	1592	0.00118	-0.952	4.229
INSM1	MA0155.1	Zinc-coordinating	BetaBetaAlpha-zinc finger	vertebrates	14.862	0.667	66.7	74	1341	1126	25347	79	0.000832	1191	0.000963	-4.498	3.038
SRF	MA0083.1	Other Alpha-Helix	MADS	vertebrates	17.965	0.466	46.6	21	1394	259	26214	21	0.000221	259	0.000209	0.847	3.025
NR1H2::RXRA	MA0115.1	Zinc-coordinating	Hormone-nuclear Receptor	vertebrates	27.878	0.445	44.5	3	1412	17	26456	3	4.48e-05	17	1.95e-05	6.017	2.55
PPARG::RXRA	MA0065.2	Zinc-coordinating	Hormone-nuclear Receptor	vertebrates	11.663	0.547	54.7	73	1342	1150	25323	74	0.000975	1211	0.00122	-7.611	2.473
HNF4A	MA0114.1	Zinc-coordinating	Hormone-nuclear Receptor	vertebrates	9.617	0.522	52.2	124	1291	2109	24364	135	0.00154	2278	0.00199	-10.862	1.88
opa	MA0456.1	Zinc-coordinating	BetaBetaAlpha-zinc finger	insects	14.899	0.801	80.1	15	1400	211	26262	15	0.000158	214	0.000173	-1.246	1.739
RXR::RAR_DR5	MA0159.1	Zinc-coordinating	Hormone-nuclear Receptor	vertebrates	16.004	0.535	53.5	17	1398	246	26227	17	0.000254	247	0.000283	-1.873	1.694
RREB1	MA0073.1	Zinc-coordinating	BetaBetaAlpha-zinc finger	vertebrates	22.278	0.623	62.3	8	1407	105	26368	8	0.00014	105	0.000141	-0.125	1.535
Pax5	MA0014.1	Helix-Turn-Helix	Homeo	vertebrates	12.432	0.575	57.5	16	1399	241	26232	16	0.000281	243	0.000327	-2.762	1.45
Zfp423	MA0116.1	Zinc-coordinating	BetaBetaAlpha-zinc finger	vertebrates	17.925	0.679	67.9	33	1382	544	25929	35	0.000461	560	0.000566	-4.723	1.337
ESR1	MA0112.2	Zinc-coordinating	Hormone-nuclear Receptor	vertebrates	13.563	0.594	59.4	1	1414	5	26468	1	1.76e-05	5	6.73e-06	4.271	1.315
CTCF	MA0139.1	Zinc-coordinating	BetaBetaAlpha-zinc finger	vertebrates	17.205	0.645	64.5	9	1406	131	26342	9	0.00015	133	0.00017	-1.677	1.269
PLAG1	MA0163.1	Zinc-coordinating	BetaBetaAlpha-zinc finger	vertebrates	19.352	0.798	79.8	4	1411	52	26421	4	4.92e-05	54	5.09e-05	-0.327	1.151
znf143	MA0088.1	Zinc-coordinating	BetaBetaAlpha-zinc finger	vertebrates	17.541	0.53	53	13	1402	212	26261	13	0.000228	214	0.000288	-3.799	1.034
NR2F1	MA0017.1	Zinc-coordinating	Hormone-nuclear Receptor	vertebrates	15.924	0.478	47.8	93	1322	1687	24786	96	0.00118	1801	0.0017	-13.442	0.92
PPARG	MA0066.1	Zinc-coordinating	Hormone-nuclear Receptor	vertebrates	20.365	0.523	52.3	1	1414	10	26463	1	1.76e-05	10	1.35e-05	1.062	0.83
NFKB1	MA0105.1	Ig-fold	Rel	vertebrates	15.627	0.758	75.8	20	1395	438	26035	20	0.000193	454	0.000336	-8.36	0.241
Ar	MA0007.1	Zinc-coordinating	Hormone-nuclear Receptor	vertebrates	15.703	0.498	49.8	5	1410	124	26349	5	9.66e-05	125	0.000185	-6.986	0.237
T	MA0009.1	Beta-Hairpin-Ribbon	T	vertebrates	17.863	0.452	45.2	32	1383	682	25791	33	0.000319	707	0.000524	-9.586	0.235
RXRA::VDR	MA0074.1	Zinc-coordinating	Hormone-nuclear Receptor	vertebrates	20.451	0.527	52.7	8	1407	201	26272	8	0.000105	202	0.000204	-7.408	0.178
Pax4	MA0068.1	Helix-Turn-Helix	Homeo	vertebrates	11.004	0.441	44.1	1	1414	50	26423	1	2.63e-05	51	0.000103	-8.111	0.073
TP53	MA0106.1	Zinc-coordinating	Loop-Sheet-Helix	vertebrates	26.239	0.603	60.3	0	1415	1	26472	0	0	1	1.35e-06	-1.642	0
REST	MA0138.2	Zinc-coordinating	BetaBetaAlpha-zinc finger	vertebrates	23.134	0.596	59.6	0	1415	1	26472	0	0	1	1.41e-06	-1.663	0
EWSR1-FLI1	MA0149.1	Winged Helix-Turn-Helix	Ets	vertebrates	32.871	0.554	55.4	0	1415	17	26456	0	0	17	2.06e-05	-4.948	0
																	75.284
																	53.3585
																	128.642

## Sheet: AP1 targets for group 1
Conserved AP1 Binding Sites:
Gene ID(s)	Ensembl ID(s)		Operon ID	Chr	Start	End	Strand	Nearest TSS	TFBS Start	TFBS End	TFBS Rel. Start	TFBS Rel. End	TFBS Strand	Abs. Score	Rel. Score	TFBS Sequence
171611	F56C11.3	673	-	I	182139	182771	-	182771	183383	183389	-618	-612	+	8.68	0.928	TTACTCA
								182771	183401	183407	-636	-630	+	7.665	0.891	TGAAACA
171666	Y18H1A.9		-	I	748230	757012	-	757012	756850	756856	157	163	+	10.664	1	TGACTCA
171670	ZC123.3		-	I	803370	835286	+	803370	802828	802834	-542	-536	+	9.556	0.96	TGAATCA
								803370	802965	802971	-405	-399	+	6.656	0.854	TGTCTCA
								803370	803028	803034	-342	-336	-	6.789	0.859	TTACACA
								803370	803074	803080	-296	-290	-	7.573	0.887	TGAATGA
								803370	803260	803266	-110	-104	+	7.532	0.886	CGACTCA
171846	W03D8.6		-	I	2802823	2815787	+	2802823	2801898	2801904	-925	-919	+	8.68	0.928	TTACTCA
								2802823	2802190	2802196	-633	-627	-	8.68	0.928	TGACTGA
								2802823	2802693	2802699	-130	-124	+	6.743	0.857	TCACTCA
								2802823	2802741	2802747	-82	-76	+	6.743	0.857	TAACTCA
171873	Y54E10BL.2		-	I	3010691	3011649	+	3010691	3010376	3010382	-315	-309	-	8.773	0.931	TGACACA
171898	Y54E10A.16		-	I	3244158	3246074	-	3246074	3246274	3246280	-206	-200	+	7.794	0.895	TGACGCA
								3246074	3246411	3246417	-343	-337	+	8.68	0.928	TGACTGA
171974	C50F2.6		-	I	3898048	3899842	-	3899347	3899072	3899078	270	276	-	6.696	0.855	TTACTGA
								3899842	3900108	3900114	-272	-266	-	7.614	0.889	TGACTCG
								3899842	3900297	3900303	-461	-455	-	6.789	0.859	TTACACA
172002	R12E2.7		-	I	4153958	4154443	-	4154443	4154482	4154488	-45	-39	-	8.185	0.91	TGCCTCA
								4154443	4154819	4154825	-382	-376	-	7.665	0.891	TGAAACA
								4154443	4154834	4154840	-397	-391	-	7.078	0.869	TGCATCA
								4154443	4155291	4155297	-854	-848	-	7.614	0.889	TGACTCG
								4154443	4155372	4155378	-935	-929	+	7.573	0.887	TTAATCA
172006	R12E2.4		CEOP1140	I	4162058	4167058	+	4162058	4161087	4161093	-971	-965	+	6.743	0.857	TGACTAA
								4162058	4161159	4161165	-899	-893	+	6.687	0.855	TGAAGCA
								4162058	4161237	4161243	-821	-815	+	10.664	1	TGACTCA
								4162058	4161408	4161414	-650	-644	-	7.665	0.891	TGAAACA
								4162058	4161471	4161477	-587	-581	+	6.789	0.859	TTACACA
								4162058	4162019	4162025	-39	-33	-	7.665	0.891	TGAAACA
								4162058	4162208	4162214	151	157	-	8.68	0.928	TGACTGA
								4162058	4162336	4162342	279	285	-	6.687	0.855	TGAAGCA
172033	Y47D9A.1		-	I	4303931	4308245	+	4303931	4303083	4303089	-848	-842	+	6.743	0.857	TGACTAA
								4303931	4303275	4303281	-656	-650	-	6.743	0.857	TCACTCA
								4303931	4303747	4303753	-184	-178	-	7.665	0.891	TGAAACA
172096	F54D7.4		-	I	4790412	4792502	-	4792502	4792599	4792605	-103	-97	-	6.789	0.859	TTACACA
172134	C30F8.2		-	I	5079918	5082284	-	5082284	5082485	5082491	-207	-201	-	6.743	0.857	TGACTAA
								5082284	5082512	5082518	-234	-228	+	9.556	0.96	TGAATCA
172190172195	C24A11.9,F27C1.7		CEOP1248	I	5412847	5429911	-	5429911	5430255	5430261	-350	-344	-	6.687	0.855	TGAAGCA
								5429911	5430662	5430668	-757	-751	+	7.794	0.895	TGACGCA
								5429911	5430732	5430738	-827	-821	-	7.665	0.891	TGAAACA
172196	F27C1.2		-	I	5430167	5431452	+	5430167	5429229	5429235	-938	-932	+	7.614	0.889	TGACTCG
								5430167	5429504	5429510	-663	-657	-	8.68	0.928	TTACTCA
172248	C32F10.4		-	I	5808427	5810007	-	5810005	5809537	5809543	463	469	+	8.68	0.928	TGACTGA
								5810005	5809622	5809628	378	384	-	6.743	0.857	TAACTCA
								5810007	5810202	5810208	-201	-195	-	8.68	0.928	TTACTCA
								5810007	5810597	5810603	-596	-590	+	6.743	0.857	TGACTTA
								5810007	5810724	5810730	-723	-717	-	6.836	0.86	TGACCCA
172297	T27A3.1		-	I	6122592	6126853	+	6122592	6121912	6121918	-680	-674	+	6.656	0.854	TGACTCC
								6122592	6121961	6121967	-631	-625	+	6.789	0.859	TGACAGA
								6122592	6122280	6122286	-312	-306	-	7.573	0.887	TGAATGA
								6122592	6122301	6122307	-291	-285	-	6.743	0.857	TGACTAA
								6122592	6122315	6122321	-277	-271	+	6.656	0.854	TGTCTCA
								6122592	6122333	6122339	-259	-253	-	7.573	0.887	TGAATGA
								6123124	6123329	6123335	206	212	+	7.665	0.891	TGAAACA
172302	T09B4.9		CEOP1304	I	6177985	6183882	-	6183882	6183932	6183938	-56	-50	+	7.794	0.895	TGACGCA
								6183882	6184304	6184310	-428	-422	-	8.773	0.931	TGACACA
								6183882	6184321	6184327	-445	-439	+	7.573	0.887	TGAATGA
								6183882	6184387	6184393	-511	-505	-	7.573	0.887	TTAATCA
								6183882	6184495	6184501	-619	-613	-	6.789	0.859	TGACAGA
								6183882	6184761	6184767	-885	-879	-	6.743	0.857	TCACTCA
172322	C48E7.1		-	I	6260251	6264523	+	6260251	6259501	6259507	-750	-744	-	6.836	0.86	TGACCCA
								6260251	6259666	6259672	-585	-579	+	7.532	0.886	CGACTCA
								6260251	6259734	6259740	-517	-511	-	8.185	0.91	TGCCTCA
								6260251	6260476	6260482	226	232	-	6.656	0.854	TGTCTCA
								6260251	6260666	6260672	416	422	+	7.665	0.891	TGAAACA
172343	ZC328.3		-	I	6409062	6416885	-	6411561	6411175	6411181	381	387	+	9.556	0.96	TGAATCA
								6411561	6411285	6411291	271	277	-	9.556	0.96	TGAATCA
								6411561	6411326	6411332	230	236	+	7.573	0.887	TTAATCA
								6411561	6411399	6411405	157	163	+	6.743	0.857	TCACTCA
								6411561	6411474	6411480	82	88	+	8.773	0.931	TGACACA
								6411561	6411511	6411517	45	51	-	6.696	0.855	TTACTGA
								6411561	6411702	6411708	-147	-141	-	7.573	0.887	TTAATCA
								6411561	6411951	6411957	-396	-390	+	7.078	0.869	TGCATCA
								6411561	6412453	6412459	-898	-892	+	7.573	0.887	TGAATGA
								6416885	6416422	6416428	458	464	-	6.743	0.857	TAACTCA
								6416885	6416945	6416951	-66	-60	-	8.68	0.928	TGACTGA
								6416885	6417146	6417152	-267	-261	-	6.743	0.857	TGACTTA
								6416885	6417617	6417623	-738	-732	+	6.743	0.857	TGACTAA
								6416885	6417626	6417632	-747	-741	-	9.556	0.96	TGAATCA
172376	F57B10.3		-	I	6569495	6572599	+	6569495	6569291	6569297	-204	-198	+	7.078	0.869	TGCATCA
								6569495	6569344	6569350	-151	-145	-	6.836	0.86	TGACCCA
172390	W02D3.5		-	I	6728288	6729379	-	6729379	6729707	6729713	-334	-328	-	9.556	0.96	TGAATCA
								6729379	6729727	6729733	-354	-348	+	7.078	0.869	TGCATCA
								6729379	6729845	6729851	-472	-466	-	7.573	0.887	TTAATCA
								6729379	6730020	6730026	-647	-641	-	7.665	0.891	TGAAACA
								6729379	6730227	6730233	-854	-848	+	7.078	0.869	TGCATCA
172398	C37A2.5		-	I	6773977	6779911	-	6779911	6780193	6780199	-288	-282	-	8.773	0.931	TGACACA
								6779911	6780609	6780615	-704	-698	-	7.573	0.887	TGAATGA
								6779911	6780672	6780678	-767	-761	+	8.68	0.928	TGACTGA
								6779911	6780732	6780738	-827	-821	-	6.656	0.854	TGGCTCA
172409	K02F2.1		-	I	6838353	6843342	+	6838353	6837485	6837491	-868	-862	+	6.656	0.854	TGGCTCA
								6838353	6837830	6837836	-523	-517	+	6.656	0.854	TGGCTCA
								6838353	6838645	6838651	293	299	-	6.743	0.857	TGACTTA
172426	C30F12.1		-	I	6954442	6961138	-	6961138	6961859	6961865	-727	-721	+	6.574	0.851	AGACTCA
172450	K10D3.2		-	I	7122611	7128422	-	7128422	7128547	7128553	-131	-125	+	6.656	0.854	TGGCTCA
172489	F07A5.2		-	I	7352442	7353700	+	7352442	7351725	7351731	-717	-711	+	6.789	0.859	TGACAGA
								7352442	7352181	7352187	-261	-255	-	8.68	0.928	TTACTCA
172497	ZK524.2		-	I	7422781	7454084	+	7422781	7422946	7422952	166	172	-	7.665	0.891	TGAAACA
								7433413	7433856	7433862	444	450	-	6.574	0.851	AGACTCA
172514	D2030.5		-	I	7582101	7583344	+	7582101	7581329	7581335	-772	-766	-	6.743	0.857	TCACTCA
								7582101	7581680	7581686	-421	-415	+	9.556	0.96	TGAATCA
								7582101	7581872	7581878	-229	-223	-	6.789	0.859	TTACACA
								7582101	7582019	7582025	-82	-76	-	7.665	0.891	TGAAACA
172529	T23G11.6		-	I	7684877	7689398	-	7686227	7686254	7686260	-33	-27	-	10.664	1	TGACTCA
								7686227	7686264	7686270	-43	-37	-	7.614	0.889	TGACTCT
								7686227	7686502	7686508	-281	-275	+	8.773	0.931	TGACACA
								7686227	7687153	7687159	-932	-926	-	6.696	0.855	TTACTGA
								7689398	7689034	7689040	359	365	+	6.696	0.855	TTACTGA
								7689398	7689155	7689161	238	244	-	10.664	1	TGACTCA
								7689398	7689184	7689190	209	215	-	9.556	0.96	TGAATCA
								7689398	7689672	7689678	-280	-274	+	6.574	0.851	GGACTCA
								7689398	7690332	7690338	-940	-934	-	8.185	0.91	TGCCTCA
172557	R11A5.7		-	I	7872051	7875554	-	7875548	7875114	7875120	429	435	+	8.185	0.91	TGCCTCA
								7875554	7875629	7875635	-81	-75	+	8.185	0.91	TGCCTCA
								7875554	7875790	7875796	-242	-236	+	7.573	0.887	TGAATGA
								7875554	7876264	7876270	-716	-710	+	7.573	0.887	TGAATGA
								7875554	7876408	7876414	-860	-854	-	6.656	0.854	TGTCTCA
172581	C54G4.1		CEOP1444	I	8014437	8022709	+	8014437	8013543	8013549	-894	-888	+	6.656	0.854	TGGCTCA
								8014437	8014059	8014065	-378	-372	-	10.664	1	TGACTCA
								8014437	8014407	8014413	-30	-24	-	7.573	0.887	TTAATCA
								8014437	8014628	8014634	192	198	-	6.743	0.857	TAACTCA
								8018139	8017271	8017277	-868	-862	-	7.573	0.887	TGAATGA
								8018139	8017332	8017338	-807	-801	+	6.743	0.857	TCACTCA
								8018139	8017382	8017388	-757	-751	+	6.656	0.854	TGTCTCA
								8018139	8017585	8017591	-554	-548	+	7.614	0.889	TGACTCT
172599	T28B8.1		-	I	8133885	8135033	+	8133885	8133582	8133588	-303	-297	-	7.665	0.891	TGAAACA
172659	F43G9.6		-	I	8623010	8631177	-	8631177	8631791	8631797	-620	-614	+	6.656	0.854	TGACTCC
								8631177	8631964	8631970	-793	-787	+	6.789	0.859	TGACAGA
								8631177	8632028	8632034	-857	-851	+	6.687	0.855	TGAAGCA
								8631177	8632107	8632113	-936	-930	+	7.573	0.887	TGAATGA
172678	C36B1.1		-	I	8705680	8724272	-	8710948	8710995	8711001	-53	-47	-	7.573	0.887	TTAATCA
								8710948	8711494	8711500	-552	-546	+	7.573	0.887	TTAATCA
								8710948	8711684	8711690	-742	-736	+	8.773	0.931	TGACACA
								8710948	8711732	8711738	-790	-784	-	8.773	0.931	TGACACA
								8710948	8711816	8711822	-874	-868	-	10.664	1	TGACTCA
								8710948	8711926	8711932	-984	-978	-	6.696	0.855	TTACTGA
								8719359	8719365	8719371	-12	-6	+	7.078	0.869	TGCATCA
								8719359	8719609	8719615	-256	-250	+	7.665	0.891	TGAAACA
								8719359	8719811	8719817	-458	-452	+	7.573	0.887	TGAATGA
								8719359	8719836	8719842	-483	-477	-	8.185	0.91	TGCCTCA
								8719359	8719898	8719904	-545	-539	-	6.743	0.857	TGACTAA
								8719359	8720127	8720133	-774	-768	-	6.696	0.855	TTACTGA
								8719359	8720225	8720231	-872	-866	-	9.556	0.96	TGAATCA
								8724272	8723801	8723807	466	472	+	7.665	0.891	TGAAACA
								8724272	8723851	8723857	416	422	-	8.68	0.928	TGACTGA
								8724272	8724573	8724579	-307	-301	+	9.556	0.96	TGAATCA
								8724272	8724780	8724786	-514	-508	-	6.656	0.854	TGTCTCA
								8724272	8724859	8724865	-593	-587	-	8.773	0.931	TGACACA
172690	F36A2.3		-	I	8798778	8801650	+	8798778	8797847	8797853	-931	-925	+	6.656	0.854	TGTCTCA
172706	F53B6.2		-	I	8931032	8942250	-	8937643	8937222	8937228	416	422	-	6.789	0.859	TGACAGA
								8937643	8937229	8937235	409	415	+	6.743	0.857	TCACTCA
								8937643	8937479	8937485	159	165	+	8.68	0.928	TGACTGA
								8937643	8938262	8938268	-625	-619	+	8.185	0.91	TGCCTCA
172777	F30A10.5		-	I	9486633	9488022	-	9488022	9488039	9488045	-23	-17	-	7.078	0.869	TGCATCA
								9488022	9488367	9488373	-351	-345	-	7.665	0.891	TGAAACA
								9488022	9488890	9488896	-874	-868	+	8.68	0.928	TGACTGA
								9488022	9488935	9488941	-919	-913	+	6.743	0.857	TCACTCA
172778	F30A10.6		-	I	9488479	9492615	+	9488479	9487480	9487486	-999	-993	-	6.743	0.857	TAACTCA
								9488479	9487497	9487503	-982	-976	-	6.836	0.86	TGACCCA
								9488479	9487737	9487743	-742	-736	-	6.574	0.851	GGACTCA
								9488479	9488039	9488045	-440	-434	-	7.078	0.869	TGCATCA
								9488479	9488367	9488373	-112	-106	-	7.665	0.891	TGAAACA
172817	C04F12.3		-	I	9685472	9688634	+	9685472	9685177	9685183	-295	-289	+	8.773	0.931	TGACACA
								9685472	9685302	9685308	-170	-164	-	7.573	0.887	TGAATGA
								9685472	9685425	9685431	-47	-41	+	6.789	0.859	TTACACA
172834	F35C12.2		-	I	9808894	9813065	+	9808894	9808202	9808208	-692	-686	+	10.664	1	TGACTCA
								9808894	9808804	9808810	-90	-84	-	7.665	0.891	TGAAACA
								9808894	9808854	9808860	-40	-34	+	7.573	0.887	TTAATCA
172844	F52F12.4		-	I	9901269	9902870	+	9901269	9900497	9900503	-772	-766	+	8.68	0.928	TTACTCA
								9901269	9900912	9900918	-357	-351	+	6.789	0.859	TTACACA
								9901269	9901103	9901109	-166	-160	+	7.794	0.895	TGACGCA
172846	F52F12.7		-	I	9928969	9930875	+	9928969	9928137	9928143	-832	-826	+	7.794	0.895	TGACGCA
								9928969	9928328	9928334	-641	-635	-	6.656	0.854	TGGCTCA
								9928969	9928509	9928515	-460	-454	-	8.68	0.928	TTACTCA
								9928969	9928598	9928604	-371	-365	-	6.696	0.855	TTACTGA
172903	ZC434.3		-	I	10333540	10335729	-	10335729	10335736	10335742	-13	-7	-	6.656	0.854	TGTCTCA
								10335729	10335870	10335876	-147	-141	+	7.794	0.895	TGACGCA
								10335729	10335965	10335971	-242	-236	+	7.573	0.887	TTAATCA
								10335729	10336250	10336256	-527	-521	-	8.773	0.931	TGACACA
172917	F25D7.3		-	I	10409349	10413836	+	10409349	10408828	10408834	-521	-515	+	6.743	0.857	TGACTTA
172930	F37D6.6		-	I	10501589	10505435	+	10501589	10501204	10501210	-385	-379	-	6.743	0.857	TGACTAA
172949	T22A3.4		-	I	10590709	10593951	+	10590709	10589797	10589803	-912	-906	-	7.614	0.889	TGACTCG
								10590709	10590516	10590522	-193	-187	-	8.185	0.91	TGCCTCA
								10590709	10590605	10590611	-104	-98	-	6.687	0.855	TGAAGCA
								10590709	10590662	10590668	-47	-41	-	6.789	0.859	TTACACA
172966	C34B2.6		CEOP1636	I	10675173	10685613	-	10685613	10685739	10685745	-132	-126	+	7.665	0.891	TGAAACA
								10685613	10686141	10686147	-534	-528	-	6.743	0.857	TCACTCA
								10685613	10686333	10686339	-726	-720	-	6.656	0.854	TGGCTCA
								10685613	10686343	10686349	-736	-730	-	6.789	0.859	TGACAGA
								10685613	10686575	10686581	-968	-962	+	9.556	0.96	TGAATCA
173020	Y53H1B.2		-	I	11292654	11294163	-	11294163	11294756	11294762	-599	-593	-	6.656	0.854	TGTCTCA
173058	ZK1151.1		-	I	11747418	11792108	-	11783929	11784619	11784625	-696	-690	-	9.556	0.96	TGAATCA
173076	R06C1.4		-	I	11930715	11931749	+	11930715	11931082	11931088	368	374	-	6.574	0.851	AGACTCA
173096	R05D7.4		-	I	12181068	12183244	-	12183244	12183451	12183457	-213	-207	-	9.556	0.96	TGAATCA
173111	E03H4.10		-	I	12430014	12431463	-	12431463	12431039	12431045	419	425	-	7.614	0.889	TGACTCT
								12431463	12431204	12431210	254	260	+	6.789	0.859	TTACACA
								12431463	12431501	12431507	-44	-38	+	9.556	0.96	TGAATCA
173120	K11D2.2		-	I	12505087	12507616	+	12505087	12504130	12504136	-957	-951	+	6.687	0.855	TGAAGCA
								12505087	12504615	12504621	-472	-466	+	6.789	0.859	TGACAGA
								12505087	12504628	12504634	-459	-453	-	7.078	0.869	TGCATCA
								12505087	12504714	12504720	-373	-367	+	6.656	0.854	TGACTCC
173228	Y87G2A.9		CEOP1704	I	13572367	13585284	+	13572367	13571621	13571627	-746	-740	+	7.573	0.887	TTAATCA
								13572367	13571726	13571732	-641	-635	+	6.743	0.857	TCACTCA
								13572367	13571920	13571926	-447	-441	-	9.556	0.96	TGAATCA
173286	C37A5.7		-	I	14163434	14168284	+	14163434	14163362	14163368	-72	-66	+	7.078	0.869	TGCATCA
								14163517	14163889	14163895	373	379	-	8.68	0.928	TTACTCA
173297	F49B2.6		-	I	14331072	14339818	+	14331072	14331017	14331023	-55	-49	-	7.573	0.887	TTAATCA
173306	Y105E8A.11		CEOP1904	I	14406015	14433728	+	14406015	14405245	14405251	-770	-764	+	6.743	0.857	TGACTTA
								14406015	14405430	14405436	-585	-579	+	6.687	0.855	TGAAGCA
								14406015	14405885	14405891	-130	-124	-	7.573	0.887	TTAATCA
173358	F32A7.6		-	I	14850057	14856877	-	14856877	14857400	14857406	-529	-523	-	9.556	0.96	TGAATCA
								14856877	14857668	14857674	-797	-791	+	6.656	0.854	TGGCTCA
173391	C23H3.9		-	II	71682	77512	-	73427	73816	73822	-395	-389	-	7.665	0.891	TGAAACA
								73427	74091	74097	-670	-664	+	8.68	0.928	TTACTCA
173404	T01D1.6		-	II	192531	194558	-	194558	194934	194940	-382	-376	-	7.573	0.887	TTAATCA
								194558	194974	194980	-422	-416	+	8.68	0.928	TTACTCA
								194558	195178	195184	-626	-620	-	8.68	0.928	TTACTCA
								194558	195270	195276	-718	-712	-	8.68	0.928	TTACTCA
								194558	195501	195507	-949	-943	-	7.794	0.895	TGACGCA
173574	C33C12.3		-	II	2176893	2181976	+	2176893	2176445	2176451	-448	-442	-	6.743	0.857	TCACTCA
								2177759	2177353	2177359	-406	-400	+	9.556	0.96	TGAATCA
173599	T22D2.1		-	II	2443293	2450913	+	2443293	2442351	2442357	-942	-936	-	6.743	0.857	TCACTCA
								2443293	2442836	2442842	-457	-451	-	6.789	0.859	TTACACA
173702	W10G11.19		-	II	3550645	3553431	+	3550645	3550640	3550646	-5	2	+	6.574	0.851	AGACTCA
173786	T05C1.4		-	II	4491135	4505135	-	4505135	4505217	4505223	-88	-82	+	8.773	0.931	TGACACA
173828	C33F10.5		-	II	4798146	4812126	-	4801021	4801533	4801539	-518	-512	+	6.696	0.855	TTACTGA
								4801021	4801987	4801993	-972	-966	-	6.836	0.86	TGACCCA
								4805664	4805879	4805885	-221	-215	+	6.696	0.855	TTACTGA
								4805664	4806121	4806127	-463	-457	-	9.556	0.96	TGAATCA
								4811883	4811586	4811592	292	298	+	6.789	0.859	TGACAGA
								4812126	4812605	4812611	-485	-479	-	7.614	0.889	TGACTCT
								4812126	4812723	4812729	-603	-597	+	7.665	0.891	TGAAACA
173834	C33F10.1		-	II	4835016	4835702	+	4835016	4834204	4834210	-812	-806	+	6.656	0.854	TGTCTCA
								4835016	4834290	4834296	-726	-720	-	6.687	0.855	TGAAGCA
								4835016	4834446	4834452	-570	-564	+	7.078	0.869	TGCATCA
173841	F11G11.3		-	II	4879872	4881094	+	4879872	4879791	4879797	-81	-75	-	8.68	0.928	TGACTGA
								4879872	4880267	4880273	396	402	-	8.68	0.928	TGACTGA
173886	C27D6.3		-	II	5173741	5174178	-	5174178	5174374	5174380	-202	-196	+	6.743	0.857	TAACTCA
								5174178	5174734	5174740	-562	-556	+	7.573	0.887	TGAATGA
								5174178	5174973	5174979	-801	-795	-	7.573	0.887	TGAATGA
173904	F08B1.1		-	II	5322980	5340791	+	5322980	5322246	5322252	-734	-728	+	7.794	0.895	TGACGCA
								5331459	5330475	5330481	-984	-978	-	7.665	0.891	TGAAACA
								5336280	5335646	5335652	-634	-628	+	10.664	1	TGACTCA
								5336280	5335765	5335771	-515	-509	-	10.664	1	TGACTCA
								5336280	5335886	5335892	-394	-388	+	7.665	0.891	TGAAACA
								5336280	5335916	5335922	-364	-358	-	10.664	1	TGACTCA
								5336280	5335997	5336003	-283	-277	+	10.664	1	TGACTCA
								5336280	5336660	5336666	381	387	+	10.664	1	TGACTCA
								5338145	5337412	5337418	-733	-727	-	7.665	0.891	TGAAACA
								5338145	5337565	5337571	-580	-574	-	10.664	1	TGACTCA
								5338145	5337627	5337633	-518	-512	-	8.68	0.928	TGACTGA
								5338145	5337680	5337686	-465	-459	-	9.556	0.96	TGAATCA
								5338145	5338340	5338346	196	202	+	7.614	0.889	TGACTCT
								5338145	5338550	5338556	406	412	-	6.789	0.859	TTACACA
								5338145	5338583	5338589	439	445	-	9.556	0.96	TGAATCA
173905	F09E5.10		-	II	5348069	5350519	-	5350519	5350803	5350809	-290	-284	-	6.696	0.855	TTACTGA
								5350519	5351050	5351056	-537	-531	+	7.573	0.887	TTAATCA
								5350519	5351110	5351116	-597	-591	+	7.665	0.891	TGAAACA
173973	F10C1.7		CEOP2220	II	5750156	5756646	+	5750156	5749560	5749566	-596	-590	-	6.789	0.859	TGACAGA
								5750156	5749630	5749636	-526	-520	-	7.665	0.891	TGAAACA
								5750156	5749792	5749798	-364	-358	-	7.665	0.891	TGAAACA
								5750156	5749887	5749893	-269	-263	-	6.743	0.857	TGACTTA
								5750158	5750338	5750344	181	187	+	6.656	0.854	TGTCTCA
								5750158	5750356	5750362	199	205	-	7.665	0.891	TGAAACA
173976	F10C1.2		-	II	5765586	5772106	+	5765586	5764601	5764607	-985	-979	+	8.68	0.928	TTACTCA
								5765586	5764625	5764631	-961	-955	+	10.664	1	TGACTCA
								5765586	5764688	5764694	-898	-892	-	10.664	1	TGACTCA
								5765586	5764760	5764766	-826	-820	-	7.573	0.887	TGAATGA
								5765586	5765207	5765213	-379	-373	-	7.665	0.891	TGAAACA
								5765586	5765235	5765241	-351	-345	+	10.664	1	TGACTCA
								5765586	5765300	5765306	-286	-280	-	8.68	0.928	TGACTGA
								5765586	5765856	5765862	271	277	-	7.665	0.891	TGAAACA
								5765586	5765936	5765942	351	357	+	6.743	0.857	TCACTCA
								5768859	5767883	5767889	-976	-970	+	7.573	0.887	TGAATGA
								5768859	5767898	5767904	-961	-955	-	6.656	0.854	TGTCTCA
								5768859	5767932	5767938	-927	-921	-	6.743	0.857	TGACTAA
								5768859	5767950	5767956	-909	-903	-	6.743	0.857	TCACTCA
								5768859	5768151	5768157	-708	-702	-	6.743	0.857	TGACTTA
								5768859	5768172	5768178	-687	-681	-	7.665	0.891	TGAAACA
								5768859	5768312	5768318	-547	-541	+	7.665	0.891	TGAAACA
								5768859	5768406	5768412	-453	-447	+	7.573	0.887	TGAATGA
								5768859	5768444	5768450	-415	-409	+	6.656	0.854	TGACTCC
								5768859	5768540	5768546	-319	-313	-	7.573	0.887	TGAATGA
								5768859	5768672	5768678	-187	-181	+	8.773	0.931	TGACACA
173977	K05F1.6		-	II	5782916	5787623	+	5782916	5781958	5781964	-958	-952	-	7.614	0.889	TGACTCG
								5782916	5782519	5782525	-397	-391	+	6.743	0.857	TCACTCA
								5782916	5782616	5782622	-300	-294	-	7.573	0.887	TGAATGA
								5782916	5782628	5782634	-288	-282	+	6.789	0.859	TGACAGA
								5782916	5782650	5782656	-266	-260	+	8.773	0.931	TGACACA
								5782916	5782863	5782869	-53	-47	-	6.743	0.857	TCACTCA
								5782916	5783187	5783193	272	278	-	7.665	0.891	TGAAACA
								5782916	5783208	5783214	293	299	+	7.573	0.887	TGAATGA
								5784246	5783936	5783942	-310	-304	-	10.664	1	TGACTCA
								5784246	5783986	5783992	-260	-254	+	6.743	0.857	TAACTCA
173998	F55C12.1		-	II	5884516	5892635	+	5884516	5883736	5883742	-780	-774	+	7.573	0.887	TGAATGA
								5884516	5883873	5883879	-643	-637	+	6.789	0.859	TGACAGA
								5884516	5884003	5884009	-513	-507	+	6.656	0.854	TGGCTCA
								5884516	5884223	5884229	-293	-287	+	6.687	0.855	TGAAGCA
								5884518	5884695	5884701	178	184	+	6.743	0.857	TGACTAA
								5884518	5884865	5884871	348	354	+	6.696	0.855	TTACTGA
								5886321	5885588	5885594	-733	-727	+	6.743	0.857	TAACTCA
								5886321	5885841	5885847	-480	-474	-	7.665	0.891	TGAAACA
								5886326	5886525	5886531	200	206	-	8.68	0.928	TGACTGA
								5886326	5886810	5886816	485	491	-	6.687	0.855	TGAAGCA
								5889535	5888544	5888550	-991	-985	-	7.665	0.891	TGAAACA
								5889535	5888570	5888576	-965	-959	+	6.574	0.851	AGACTCA
								5889535	5889151	5889157	-384	-378	-	10.664	1	TGACTCA
								5889535	5889210	5889216	-325	-319	-	10.664	1	TGACTCA
								5889535	5889398	5889404	-137	-131	+	10.664	1	TGACTCA
								5889535	5889440	5889446	-95	-89	-	7.794	0.895	TGACGCA
								5889535	5889682	5889688	148	154	-	6.743	0.857	TAACTCA
								5889535	5889803	5889809	269	275	-	8.68	0.928	TTACTCA
								5890453	5890337	5890343	-116	-110	-	8.68	0.928	TGACTGA
								5890453	5890729	5890735	277	283	+	7.573	0.887	TTAATCA
								5890453	5890790	5890796	338	344	+	6.687	0.855	TGAAGCA
174008	ZK84.1		-	II	6020613	6023309	+	6020613	6019666	6019672	-947	-941	-	6.743	0.857	TCACTCA
								6020613	6019683	6019689	-930	-924	+	6.574	0.851	GGACTCA
								6020613	6019834	6019840	-779	-773	-	6.656	0.854	TGGCTCA
174096	T19D12.4		-	II	6631102	6637047	+	6631102	6630636	6630642	-466	-460	+	6.696	0.855	TTACTGA
								6631102	6630683	6630689	-419	-413	-	6.743	0.857	TGACTTA
								6631102	6630696	6630702	-406	-400	-	6.789	0.859	TGACAGA
								6631102	6630773	6630779	-329	-323	+	6.743	0.857	TGACTTA
								6631102	6630886	6630892	-216	-210	+	9.556	0.96	TGAATCA
								6631102	6630961	6630967	-141	-135	-	9.556	0.96	TGAATCA
								6631102	6631056	6631062	-46	-40	+	7.665	0.891	TGAAACA
174101	H43E16.1		-	II	6674215	6679310	+	6674215	6673238	6673244	-977	-971	+	7.532	0.886	CGACTCA
								6674215	6673396	6673402	-819	-813	-	8.773	0.931	TGACACA
								6674215	6674095	6674101	-120	-114	+	8.773	0.931	TGACACA
174106	T14B4.7		-	II	6710102	6712878	-	6712178	6712213	6712219	-41	-35	+	7.573	0.887	TGAATGA
								6712178	6712452	6712458	-280	-274	-	6.743	0.857	TCACTCA
								6712878	6712991	6712997	-119	-113	+	7.573	0.887	TGAATGA
								6712878	6713230	6713236	-358	-352	-	6.743	0.857	TGACTAA
								6712878	6713409	6713415	-537	-531	-	7.614	0.889	TGACTCT
174117	T13C2.3		-	II	6789186	6791720	+	6789186	6788972	6788978	-214	-208	-	10.664	1	TGACTCA
								6789985	6789728	6789734	-257	-251	-	7.665	0.891	TGAAACA
174126	C44B7.8		-	II	6880650	6883691	-	6883691	6883230	6883236	456	462	+	7.665	0.891	TGAAACA
								6883691	6883390	6883396	296	302	-	8.68	0.928	TGACTGA
								6883691	6883809	6883815	-124	-118	-	8.185	0.91	TGCCTCA
								6883691	6884029	6884035	-344	-338	-	6.656	0.854	TGTCTCA
174133	B0252.1		-	II	6919668	6923594	+	6919668	6918952	6918958	-716	-710	+	7.794	0.895	TGACGCA
								6919668	6918973	6918979	-695	-689	-	8.68	0.928	TGACTGA
								6919668	6919248	6919254	-420	-414	+	7.665	0.891	TGAAACA
174155	ZK1127.10		-	II	7056112	7057953	-	7057953	7058214	7058220	-267	-261	+	7.573	0.887	TGAATGA
174188	F32A5.4		-	II	7228724	7230549	+	7228724	7227774	7227780	-950	-944	+	7.573	0.887	TTAATCA
								7228724	7228139	7228145	-585	-579	+	10.664	1	TGACTCA
								7228724	7228330	7228336	-394	-388	-	8.137	0.908	TGACTCN
								7228724	7228567	7228573	-157	-151	+	10.664	1	TGACTCA
								7229707	7229431	7229437	-276	-270	+	7.665	0.891	TGAAACA
								7229707	7229520	7229526	-187	-181	+	7.532	0.886	CGACTCA
174306	C41C4.5		-	II	8117126	8122834	+	8117126	8116145	8116151	-981	-975	+	6.743	0.857	TGACTTA
								8117126	8116330	8116336	-796	-790	+	9.556	0.96	TGAATCA
								8117126	8116366	8116372	-760	-754	-	7.573	0.887	TGAATGA
								8117126	8116766	8116772	-360	-354	-	6.687	0.855	TGAAGCA
								8117126	8116875	8116881	-251	-245	-	8.68	0.928	TGACTGA
								8117126	8116890	8116896	-236	-230	+	6.696	0.855	TTACTGA
								8118362	8118106	8118112	-256	-250	+	6.789	0.859	TTACACA
								8118362	8118288	8118294	-74	-68	+	6.743	0.857	TAACTCA
								8118362	8118353	8118359	-9	-3	+	6.743	0.857	TAACTCA
								8118362	8118684	8118690	323	329	+	8.773	0.931	TGACACA
174326	K01C8.1		-	II	8264593	8267285	+	8264593	8263621	8263627	-972	-966	-	8.68	0.928	TGACTGA
								8265123	8265362	8265368	240	246	-	8.185	0.91	TGCCTCA
174357	M05D6.5		CEOP2352	II	8477941	8483803	-	8483233	8482815	8482821	413	419	+	6.696	0.855	TTACTGA
								8483803	8483891	8483897	-94	-88	-	6.743	0.857	TGACTTA
174360	T13H5.2		CEOP2356	II	8514985	8520627	+	8514985	8514697	8514703	-288	-282	+	7.665	0.891	TGAAACA
								8514985	8514777	8514783	-208	-202	-	8.773	0.931	TGACACA
174369	F54C9.3		-	II	8566483	8566788	-	8566788	8567075	8567081	-293	-287	-	8.773	0.931	TGACACA
								8566788	8567101	8567107	-319	-313	+	6.656	0.854	TGTCTCA
174393	C34C6.7		-	II	8706999	8708786	+	8706999	8706060	8706066	-939	-933	+	7.532	0.886	CGACTCA
								8706999	8706441	8706447	-558	-552	+	7.665	0.891	TGAAACA
								8706999	8706484	8706490	-515	-509	-	7.078	0.869	TGCATCA
								8706999	8706597	8706603	-402	-396	+	6.696	0.855	TTACTGA
								8706999	8707345	8707351	347	353	+	6.656	0.854	TGGCTCA
174430	C18E9.3		-	II	8966841	8969393	-	8969393	8969408	8969414	-21	-15	-	6.789	0.859	TTACACA
								8969393	8969612	8969618	-225	-219	-	7.573	0.887	TTAATCA
								8969393	8969800	8969806	-413	-407	+	7.665	0.891	TGAAACA
								8969393	8969871	8969877	-484	-478	+	7.614	0.889	TGACTCG
174452	T24H10.7		CEOP2709	II	9113138	9134458	+	9113138	9112768	9112774	-370	-364	+	6.687	0.855	TGAAGCA
								9113138	9112782	9112788	-356	-350	+	8.773	0.931	TGACACA
								9113138	9113080	9113086	-58	-52	+	10.664	1	TGACTCA
								9116545	9116468	9116474	-77	-71	-	10.664	1	TGACTCA
								9116545	9116960	9116966	416	422	+	8.68	0.928	TGACTGA
								9127265	9126437	9126443	-828	-822	-	6.743	0.857	TGACTTA
								9127265	9126945	9126951	-320	-314	+	8.773	0.931	TGACACA
								9127265	9127033	9127039	-232	-226	+	10.664	1	TGACTCA
								9127265	9127130	9127136	-135	-129	+	10.664	1	TGACTCA
								9130751	9129808	9129814	-943	-937	-	7.614	0.889	TGACTCT
								9130751	9129824	9129830	-927	-921	-	6.743	0.857	TGACTAA
								9130751	9129984	9129990	-767	-761	-	9.556	0.96	TGAATCA
								9130751	9130434	9130440	-317	-311	+	6.743	0.857	TGACTAA
								9130751	9130461	9130467	-290	-284	-	8.773	0.931	TGACACA
								9130751	9130487	9130493	-264	-258	+	6.789	0.859	TTACACA
								9130751	9130556	9130562	-195	-189	-	9.556	0.96	TGAATCA
								9130751	9130603	9130609	-148	-142	-	6.656	0.854	TGACTCC
174486	C06C3.6		-	II	9383301	9384812	+	9383301	9383185	9383191	-116	-110	+	7.573	0.887	TTAATCA
174520	ZK1320.2		-	II	9657798	9658933	-	9658924	9658672	9658678	247	253	-	7.573	0.887	TTAATCA
								9658933	9659503	9659509	-576	-570	-	6.789	0.859	TTACACA
								9658933	9659902	9659908	-975	-969	+	8.68	0.928	TGACTGA
174552	R53.3		-	II	9955107	9962905	+	9955107	9954375	9954381	-732	-726	+	6.687	0.855	TGAAGCA
								9955107	9954447	9954453	-660	-654	-	6.656	0.854	TGTCTCA
								9955107	9955025	9955031	-82	-76	+	8.68	0.928	TTACTCA
								9955107	9955372	9955378	266	272	-	8.68	0.928	TTACTCA
								9955107	9955594	9955600	488	494	-	9.556	0.96	TGAATCA
174564	F52H3.1		CEOP2696	II	10030818	10039862	-	10039862	10039302	10039308	555	561	-	6.743	0.857	TGACTTA
								10039862	10039762	10039768	95	101	+	7.665	0.891	TGAAACA
174575	ZK945.7		-	II	10107397	10108360	-	10108360	10108743	10108749	-389	-383	-	6.743	0.857	TCACTCA
								10108360	10109062	10109068	-708	-702	+	6.836	0.86	TGACCCA
174601	C07E3.3		-	II	10353661	10357439	-	10357439	10357119	10357125	315	321	-	8.68	0.928	TGACTGA
								10357439	10357619	10357625	-186	-180	+	7.573	0.887	TGAATGA
								10357439	10357683	10357689	-250	-244	-	7.614	0.889	TGACTCG
								10357439	10357776	10357782	-343	-337	-	10.664	1	TGACTCA
								10357439	10357841	10357847	-408	-402	-	6.743	0.857	TCACTCA
								10357439	10357919	10357925	-486	-480	+	6.789	0.859	TTACACA
								10357439	10358012	10358018	-579	-573	+	6.789	0.859	TTACACA
								10357439	10358061	10358067	-628	-622	+	8.68	0.928	TTACTCA
								10357439	10358244	10358250	-811	-805	-	6.743	0.857	TCACTCA
174644	M28.6		-	II	10652274	10657723	-	10657723	10657363	10657369	355	361	-	8.68	0.928	TGACTGA
								10657723	10658140	10658146	-423	-417	-	6.743	0.857	TCACTCA
								10657723	10658148	10658154	-431	-425	+	6.687	0.855	TGAAGCA
								10657723	10658171	10658177	-454	-448	+	6.656	0.854	TGACTCC
								10657723	10658302	10658308	-585	-579	+	7.665	0.891	TGAAACA
								10657723	10658478	10658484	-761	-755	-	6.656	0.854	TGTCTCA
								10657723	10658518	10658524	-801	-795	+	6.656	0.854	TGACTCC
174651	C09G5.4		-	II	10704825	10705939	+	10704825	10703991	10703997	-834	-828	+	7.078	0.869	TGCATCA
								10704825	10704454	10704460	-371	-365	+	7.573	0.887	TTAATCA
								10704825	10704508	10704514	-317	-311	-	7.573	0.887	TGAATGA
174657	C52A11.4		-	II	10738908	10774983	-	10764364	10764468	10764474	-110	-104	+	7.573	0.887	TGAATGA
								10764364	10764592	10764598	-234	-228	+	7.665	0.891	TGAAACA
								10771884	10771783	10771789	96	102	-	6.743	0.857	TAACTCA
								10771884	10771800	10771806	79	85	-	7.532	0.886	CGACTCA
								10774983	10775623	10775629	-646	-640	-	7.078	0.869	TGCATCA
174687	F38A3.2		-	II	11015511	11016765	-	11016765	11016937	11016943	-178	-172	-	6.743	0.857	TAACTCA
174693	F45E10.1		-	II	11058025	11089380	-	11069601	11070266	11070272	-671	-665	+	6.656	0.854	TGTCTCA
								11069601	11070307	11070313	-712	-706	-	7.614	0.889	TGACTCT
								11089380	11089291	11089297	84	90	+	8.773	0.931	TGACACA
								11089380	11090077	11090083	-703	-697	+	6.789	0.859	TGACAGA
174705	F40F8.7		-	II	11150259	11152488	-	11152488	11152906	11152912	-424	-418	+	6.696	0.855	TTACTGA
								11152488	11153050	11153056	-568	-562	+	6.743	0.857	TAACTCA
								11152488	11153093	11153099	-611	-605	+	7.665	0.891	TGAAACA
174739	C33B4.3		-	II	11384511	11390778	-	11390778	11391055	11391061	-283	-277	+	6.789	0.859	TGACAGA
								11390778	11391747	11391753	-975	-969	+	7.573	0.887	TGAATGA
174743	VW02B12L.1		-	II	11435128	11438370	-	11438368	11438022	11438028	341	347	+	6.743	0.857	TGACTAA
								11438370	11438681	11438687	-317	-311	-	9.556	0.96	TGAATCA
								11438370	11438690	11438696	-326	-320	+	7.665	0.891	TGAAACA
								11438370	11438705	11438711	-341	-335	+	7.573	0.887	TGAATGA
								11438370	11438750	11438756	-386	-380	+	6.656	0.854	TGGCTCA
174773	F54D5.3		-	II	11571717	11572929	+	11571717	11571492	11571498	-225	-219	-	9.556	0.96	TGAATCA
								11571717	11571534	11571540	-183	-177	+	8.68	0.928	TGACTGA
								11571717	11571597	11571603	-120	-114	-	6.696	0.855	TTACTGA
174797	F13D12.3		-	II	11720422	11722224	+	11720422	11720233	11720239	-189	-183	+	7.794	0.895	TGACGCA
								11720422	11720354	11720360	-68	-62	+	10.664	1	TGACTCA
174868	Y57A10A.26		-	II	12264080	12266002	+	12264080	12264005	12264011	-75	-69	-	6.687	0.855	TGAAGCA
								12264080	12264026	12264032	-54	-48	-	6.789	0.859	TGACAGA
174871	Y57A10A.30		CEOP2695	II	12279476	12284034	+	12279476	12278592	12278598	-884	-878	-	6.687	0.855	TGAAGCA
174956	F29C12.4		-	II	13117391	13121993	+	13117391	13116628	13116634	-763	-757	+	7.614	0.889	TGACTCT
								13117391	13116961	13116967	-430	-424	-	7.078	0.869	TGCATCA
175073	Y48B6A.6		-	II	14178717	14189771	+	14178717	14178602	14178608	-115	-109	+	7.573	0.887	TTAATCA
								14178717	14178617	14178623	-100	-94	-	7.614	0.889	TGACTCT
								14178717	14178633	14178639	-84	-78	+	10.664	1	TGACTCA
								14178717	14178711	14178717	-6	1	-	10.664	1	TGACTCA
								14187682	14187492	14187498	-190	-184	-	8.68	0.928	TTACTCA
								14187682	14187569	14187575	-113	-107	-	6.743	0.857	TGACTAA
175084	Y54G11A.7		-	II	14297199	14299535	+	14297199	14297142	14297148	-57	-51	+	7.078	0.869	TGCATCA
175122	F19H8.4		-	II	14616032	14622518	+	14616032	14616207	14616213	176	182	+	6.656	0.854	TGGCTCA
								14616032	14616274	14616280	243	249	-	7.573	0.887	TTAATCA
175123	C38C6.6		-	II	14627531	14630024	+	14627531	14626733	14626739	-798	-792	+	10.664	1	TGACTCA
								14627531	14626997	14627003	-534	-528	+	6.656	0.854	TGTCTCA
175130	C09F9.3		-	II	14721252	14727952	-	14727952	14728868	14728874	-922	-916	-	8.68	0.928	TTACTCA
175168	H10E21.4		-	III	17316	19627	-	19627	20579	20585	-958	-952	-	7.573	0.887	TGAATGA
175216	T19C3.4		-	III	618243	620209	-	620209	620294	620300	-91	-85	-	6.743	0.857	TCACTCA
175225	C24A1.3		-	III	692532	696450	-	696450	696541	696547	-97	-91	-	6.789	0.859	TTACACA
175229	T17H7.7		-	III	755373	758069	-	758069	758306	758312	-243	-237	+	7.573	0.887	TGAATGA
								758069	758498	758504	-435	-429	-	9.556	0.96	TGAATCA
								758069	758865	758871	-802	-796	+	6.836	0.86	TGACCCA
175256	F23H11.7		-	III	917118	919401	-	919401	919013	919019	383	389	-	7.573	0.887	TGAATGA
								919401	919427	919433	-32	-26	-	6.656	0.854	TGGCTCA
								919401	919509	919515	-114	-108	-	10.664	1	TGACTCA
								919401	919898	919904	-503	-497	+	7.078	0.869	TGCATCA
								919401	919991	919997	-596	-590	+	7.614	0.889	TGACTCT
								919401	920019	920025	-624	-618	-	6.574	0.851	GGACTCA
175342	M01E10.2		-	III	2035024	2046989	-	2046989	2047206	2047212	-223	-217	-	7.794	0.895	TGACGCA
								2046989	2047843	2047849	-860	-854	-	10.664	1	TGACTCA
175343	Y48G9A.9		-	III	2092749	2099871	+	2095750	2094921	2094927	-829	-823	-	7.794	0.895	TGACGCA
								2095750	2094973	2094979	-777	-771	+	6.743	0.857	TCACTCA
175361	W04B5.3		-	III	2418333	2423900	+	2418333	2418010	2418016	-323	-317	+	7.573	0.887	TGAATGA
								2418333	2418095	2418101	-238	-232	+	6.696	0.855	TTACTGA
								2418553	2418530	2418536	-23	-17	+	10.664	1	TGACTCA
175369	Y54F10AM.8		-	III	2503436	2507962	-	2507962	2508083	2508089	-127	-121	-	6.656	0.854	TGTCTCA
								2507962	2508898	2508904	-942	-936	-	7.573	0.887	TGAATGA
175377	Y71H2B.7		-	III	2586474	2589304	+	2586474	2585497	2585503	-977	-971	+	7.665	0.891	TGAAACA
175384	H19M22.2		-	III	2658073	2681101	+	2658073	2657872	2657878	-201	-195	+	6.789	0.859	TTACACA
								2658073	2657945	2657951	-128	-122	+	10.664	1	TGACTCA
175385	Y71H2AL.1		-	III	2681519	2686450	-	2686450	2686020	2686026	425	431	+	6.789	0.859	TTACACA
								2686450	2686218	2686224	227	233	+	6.656	0.854	TGACTCC
								2686450	2686229	2686235	216	222	-	7.665	0.891	TGAAACA
								2686450	2686651	2686657	-207	-201	+	6.574	0.851	GGACTCA
								2686450	2687256	2687262	-812	-806	+	6.789	0.859	TGACAGA
								2686450	2687414	2687420	-970	-964	+	7.665	0.891	TGAAACA
175398	Y71H2AM.23		-	III	2811679	2814961	-	2814959	2814506	2814512	448	454	-	6.743	0.857	TGACTTA
								2814961	2815124	2815130	-169	-163	-	7.078	0.869	TGCATCA
175404	F56F11.3		-	III	2874807	2880414	+	2874808	2875130	2875136	323	329	-	6.743	0.857	TAACTCA
175428	H09G03.2		-	III	3200789	3219141	-	3219141	3219901	3219907	-766	-760	+	7.573	0.887	TGAATGA
175449183199	C34C12.8,C34C12.3		CEOP3120	III	3460391	3467647	+	3460391	3460268	3460274	-123	-117	-	10.664	1	TGACTCA
175463	C48D5.2		-	III	3590718	3611975	+	3590718	3589918	3589924	-800	-794	-	7.665	0.891	TGAAACA
								3590718	3590388	3590394	-330	-324	-	6.574	0.851	GGACTCA
								3590718	3590603	3590609	-115	-109	+	6.743	0.857	TCACTCA
								3590718	3590689	3590695	-29	-23	+	6.743	0.857	TCACTCA
								3590718	3591007	3591013	290	296	-	9.556	0.96	TGAATCA
								3590718	3591023	3591029	306	312	+	8.68	0.928	TGACTGA
								3599119	3598376	3598382	-743	-737	+	6.743	0.857	TGACTTA
								3599119	3598537	3598543	-582	-576	-	7.078	0.869	TGCATCA
175591	M88.1		-	III	4537244	4540604	-	4540590	4540222	4540228	363	369	-	8.68	0.928	TGACTGA
								4540604	4540649	4540655	-51	-45	+	7.078	0.869	TGCATCA
								4540604	4540958	4540964	-360	-354	-	7.078	0.869	TGCATCA
								4540604	4541120	4541126	-522	-516	-	6.696	0.855	TTACTGA
								4540604	4541154	4541160	-556	-550	-	6.743	0.857	TGACTAA
								4540604	4541233	4541239	-635	-629	-	9.556	0.96	TGAATCA
								4540604	4541321	4541327	-723	-717	+	7.573	0.887	TTAATCA
175600	F35G12.4		CEOP3196	III	4578822	4586441	+	4578822	4577835	4577841	-987	-981	-	6.789	0.859	TGACAGA
								4578822	4578206	4578212	-616	-610	+	7.614	0.889	TGACTCG
175647	C35D10.4		CEOP3226	III	4863390	4867432	+	4863390	4862403	4862409	-987	-981	+	7.794	0.895	TGACGCA
								4863390	4862432	4862438	-958	-952	-	8.68	0.928	TTACTCA
								4863390	4862631	4862637	-759	-753	-	8.185	0.91	TGCCTCA
								4863390	4862761	4862767	-629	-623	-	7.573	0.887	TGAATGA
								4863390	4862910	4862916	-480	-474	+	9.556	0.96	TGAATCA
								4863390	4862940	4862946	-450	-444	+	6.687	0.855	TGAAGCA
175684	C45G9.6		-	III	5036634	5040365	+	5036634	5035901	5035907	-733	-727	+	6.687	0.855	TGAAGCA
								5036634	5035930	5035936	-704	-698	-	6.743	0.857	TAACTCA
								5036634	5036073	5036079	-561	-555	+	7.078	0.869	TGCATCA
								5036634	5036171	5036177	-463	-457	-	7.078	0.869	TGCATCA
								5036634	5036374	5036380	-260	-254	+	6.743	0.857	TGACTAA
								5036634	5036549	5036555	-85	-79	-	6.696	0.855	TTACTGA
175714	ZC155.1		-	III	5225580	5226760	+	5225580	5225369	5225375	-211	-205	-	7.078	0.869	TGCATCA
								5225580	5225430	5225436	-150	-144	-	6.789	0.859	TTACACA
175734	ZK121.2		-	III	5341648	5344204	+	5341648	5342066	5342072	419	425	+	9.556	0.96	TGAATCA
								5341648	5342092	5342098	445	451	-	8.773	0.931	TGACACA
175737	Y32H12A.3		-	III	5364479	5368004	-	5368004	5368075	5368081	-77	-71	+	7.665	0.891	TGAAACA
								5368004	5368443	5368449	-445	-439	+	6.656	0.854	TGTCTCA
175756	R02F2.2		-	III	5487600	5498901	+	5487600	5486729	5486735	-871	-865	-	8.68	0.928	TGACTGA
								5487600	5487560	5487566	-40	-34	-	6.574	0.851	AGACTCA
								5487600	5487592	5487598	-8	-2	+	6.656	0.854	TGGCTCA
175764	F09F7.5		-	III	5547024	5551158	+	5547024	5546493	5546499	-531	-525	+	8.68	0.928	TTACTCA
								5547024	5546561	5546567	-463	-457	-	8.68	0.928	TTACTCA
								5547024	5546857	5546863	-167	-161	+	9.556	0.96	TGAATCA
175788	F54E7.7		-	III	5682297	5684049	-	5684049	5683692	5683698	352	358	+	10.664	1	TGACTCA
								5684049	5684361	5684367	-318	-312	+	10.664	1	TGACTCA
								5684049	5684582	5684588	-539	-533	-	9.556	0.96	TGAATCA
175806	B0244.10		-	III	5732982	5737054	+	5732982	5732277	5732283	-705	-699	+	9.556	0.96	TGAATCA
								5732982	5732313	5732319	-669	-663	+	6.687	0.855	TGAAGCA
								5732982	5732475	5732481	-507	-501	-	7.573	0.887	TGAATGA
								5732982	5732667	5732673	-315	-309	+	6.574	0.851	AGACTCA
								5732982	5732849	5732855	-133	-127	-	8.773	0.931	TGACACA
175807	B0244.2		-	III	5755489	5765765	+	5755489	5755239	5755245	-250	-244	+	6.656	0.854	TGACTCC
								5755489	5755671	5755677	183	189	+	6.743	0.857	TGACTTA
								5755489	5755869	5755875	381	387	-	7.573	0.887	TGAATGA
175831	C28H8.6		-	III	5889708	5895957	-	5894179	5893837	5893843	337	343	-	6.696	0.855	TTACTGA
								5895957	5895091	5895097	861	867	+	10.664	1	TGACTCA
								5895957	5895145	5895151	807	813	+	6.656	0.854	TGACTCC
								5895957	5895817	5895823	135	141	+	7.573	0.887	TTAATCA
								5895957	5895960	5895966	-9	-3	+	6.696	0.855	TTACTGA
								5895957	5896114	5896120	-163	-157	-	6.743	0.857	TGACTAA
								5895957	5896280	5896286	-329	-323	-	8.773	0.931	TGACACA
175836	C28H8.11		-	III	5917579	5920037	-	5918258	5918039	5918045	214	220	-	7.078	0.869	TGCATCA
								5918258	5918364	5918370	-112	-106	+	8.773	0.931	TGACACA
								5918258	5918415	5918421	-163	-157	-	9.556	0.96	TGAATCA
								5919906	5919367	5919373	534	540	+	7.573	0.887	TTAATCA
								5919906	5919407	5919413	494	500	+	6.789	0.859	TTACACA
175846	F25B5.1		-	III	5966362	5971430	+	5966362	5966082	5966088	-280	-274	-	7.665	0.891	TGAAACA
								5966362	5966122	5966128	-240	-234	-	6.743	0.857	TGACTAA
								5966362	5966195	5966201	-167	-161	+	6.743	0.857	TCACTCA
								5966362	5966351	5966357	-11	-5	-	9.556	0.96	TGAATCA
175848	T04C9.6		-	III	5976725	5982073	-	5981363	5981581	5981587	-224	-218	-	6.743	0.857	TCACTCA
								5981363	5981645	5981651	-288	-282	+	8.68	0.928	TGACTGA
								5981363	5981679	5981685	-322	-316	+	7.614	0.889	TGACTCG
								5982073	5982191	5982197	-124	-118	-	7.665	0.891	TGAAACA
								5982073	5982392	5982398	-325	-319	+	6.696	0.855	TTACTGA
								5982073	5982414	5982420	-347	-341	-	9.556	0.96	TGAATCA
								5982073	5982896	5982902	-829	-823	-	8.68	0.928	TGACTGA
175855	ZK328.7		-	III	6032690	6039417	-	6039417	6039774	6039780	-363	-357	-	7.573	0.887	TGAATGA
								6039417	6040066	6040072	-655	-649	-	6.656	0.854	TGGCTCA
175909	C05D11.4		-	III	6407071	6409960	+	6407071	6407010	6407016	-61	-55	+	7.614	0.889	TGACTCT
175938	Y40D12A.2		-	III	6612463	6615074	+	6612463	6611490	6611496	-973	-967	-	8.68	0.928	TTACTCA
								6612463	6612135	6612141	-328	-322	-	6.836	0.86	TGACCCA
175942	C13B9.4		-	III	6632781	6652023	-	6638786	6638833	6638839	-53	-47	-	7.573	0.887	TTAATCA
								6638786	6639001	6639007	-221	-215	+	7.573	0.887	TTAATCA
								6638786	6639499	6639505	-719	-713	+	7.614	0.889	TGACTCG
								6638786	6639758	6639764	-978	-972	+	7.573	0.887	TGAATGA
								6650965	6650831	6650837	129	135	+	6.743	0.857	TGACTAA
								6650965	6650870	6650876	90	96	-	6.789	0.859	TTACACA
175952	F28F5.3		-	III	6802725	6816064	+	6802725	6802702	6802708	-23	-17	-	7.665	0.891	TGAAACA
								6806469	6806059	6806065	-410	-404	+	6.789	0.859	TTACACA
								6806469	6806715	6806721	247	253	-	10.664	1	TGACTCA
								6806469	6806883	6806889	415	421	-	7.573	0.887	TGAATGA
								6806469	6806908	6806914	440	446	-	7.573	0.887	TGAATGA
								6807435	6807833	6807839	399	405	+	7.614	0.889	TGACTCT
175970	F57B9.9		-	III	6941825	6944674	-	6944674	6945485	6945491	-817	-811	+	6.656	0.854	TGGCTCA
175974	F31E3.4		-	III	6963559	6968050	-	6968050	6968048	6968054	-4	3	+	7.573	0.887	TGAATGA
176035	F56C9.6		-	III	7308925	7310700	-	7310700	7310976	7310982	-282	-276	+	6.687	0.855	TGAAGCA
								7310700	7311687	7311693	-993	-987	-	7.573	0.887	TGAATGA
176041	F08F8.3		-	III	7338928	7343553	+	7338928	7338389	7338395	-539	-533	+	6.656	0.854	TGACTCC
								7338928	7338407	7338413	-521	-515	+	6.656	0.854	TGGCTCA
								7338928	7338849	7338855	-79	-73	-	6.696	0.855	TTACTGA
								7338928	7339054	7339060	127	133	-	9.556	0.96	TGAATCA
176045	F08F8.9		CEOP3428	III	7345817	7358996	-	7358996	7359684	7359690	-694	-688	-	9.556	0.96	TGAATCA
								7358996	7359838	7359844	-848	-842	-	6.656	0.854	TGTCTCA
								7358996	7359875	7359881	-885	-879	+	6.656	0.854	TGACTCC
								7358996	7359885	7359891	-895	-889	+	6.687	0.855	TGAAGCA
176102	ZK652.11		-	III	7860387	7860930	-	7860909	7860681	7860687	223	229	-	7.573	0.887	TTAATCA
								7860930	7861030	7861036	-106	-100	+	7.078	0.869	TGCATCA
								7860930	7861264	7861270	-340	-334	+	6.743	0.857	TCACTCA
								7860930	7861605	7861611	-681	-675	-	7.078	0.869	TGCATCA
								7860930	7861618	7861624	-694	-688	-	7.573	0.887	TTAATCA
176167	F09G8.8		-	III	8272878	8275891	-	8275891	8276115	8276121	-230	-224	-	7.573	0.887	TGAATGA
								8275891	8276494	8276500	-609	-603	+	6.574	0.851	AGACTCA
								8275891	8276539	8276545	-654	-648	+	8.773	0.931	TGACACA
								8275891	8276726	8276732	-841	-835	+	10.664	1	TGACTCA
176211	F22B7.5		-	III	8631066	8633436	+	8631066	8630110	8630116	-956	-950	-	7.573	0.887	TTAATCA
								8631066	8630411	8630417	-655	-649	-	7.614	0.889	TGACTCT
								8631066	8630609	8630615	-457	-451	-	6.789	0.859	TGACAGA
								8631066	8631065	8631071	-1	6	-	7.665	0.891	TGAAACA
176225	ZK370.4		-	III	8725235	8731280	-	8731280	8731061	8731067	214	220	+	6.656	0.854	TGGCTCA
								8731280	8731340	8731346	-66	-60	+	7.665	0.891	TGAAACA
								8731280	8731915	8731921	-641	-635	+	8.137	0.908	TGACTCN
								8731280	8732079	8732085	-805	-799	-	6.789	0.859	TTACACA
176228	ZK370.8		CEOP3539	III	8746129	8754658	-	8754658	8755171	8755177	-519	-513	+	7.078	0.869	TGCATCA
								8754658	8755405	8755411	-753	-747	+	6.743	0.857	TGACTAA
								8754658	8755475	8755481	-823	-817	+	6.656	0.854	TGGCTCA
								8754658	8755502	8755508	-850	-844	-	9.556	0.96	TGAATCA
								8754658	8755553	8755559	-901	-895	+	6.743	0.857	TCACTCA
176243	F44E2.4		-	III	8832392	8838331	-	8838331	8838595	8838601	-270	-264	+	6.687	0.855	TGAAGCA
								8838331	8838909	8838915	-584	-578	-	7.573	0.887	TGAATGA
								8838331	8839015	8839021	-690	-684	-	6.656	0.854	TGGCTCA
176307	M01A8.2		-	III	9260103	9268969	-	9268969	9268971	9268977	-8	-2	+	7.665	0.891	TGAAACA
								9268969	9269104	9269110	-141	-135	+	6.656	0.854	TGTCTCA
								9268969	9269534	9269540	-571	-565	-	7.573	0.887	TTAATCA
								9268969	9269839	9269845	-876	-870	-	7.532	0.886	CGACTCA
								9268969	9269947	9269953	-984	-978	-	6.789	0.859	TTACACA
176333	B0464.3		-	III	9488630	9489091	+	9488630	9487752	9487758	-878	-872	+	6.696	0.855	TTACTGA
								9488630	9487985	9487991	-645	-639	+	6.687	0.855	TGAAGCA
								9488630	9488227	9488233	-403	-397	-	7.573	0.887	TGAATGA
								9488630	9488326	9488332	-304	-298	+	7.573	0.887	TTAATCA
								9488630	9488543	9488549	-87	-81	-	6.687	0.855	TGAAGCA
176336	F55H2.1		-	III	9498060	9500098	-	9500098	9500374	9500380	-282	-276	+	6.743	0.857	TGACTTA
								9500098	9500428	9500434	-336	-330	+	8.773	0.931	TGACACA
								9500098	9500489	9500495	-397	-391	+	7.573	0.887	TTAATCA
								9500098	9500530	9500536	-438	-432	+	7.614	0.889	TGACTCG
176360	F58A4.7		-	III	9622045	9626450	+	9622045	9621625	9621631	-420	-414	-	7.573	0.887	TGAATGA
								9622045	9621643	9621649	-402	-396	+	7.665	0.891	TGAAACA
								9622045	9621925	9621931	-120	-114	-	6.789	0.859	TTACACA
								9622045	9621943	9621949	-102	-96	+	8.773	0.931	TGACACA
								9622045	9621997	9622003	-48	-42	+	6.687	0.855	TGAAGCA
176370	C07A9.11		-	III	9715784	9720192	-	9720192	9719920	9719926	267	273	+	7.573	0.887	TTAATCA
								9720192	9719934	9719940	253	259	-	7.665	0.891	TGAAACA
								9720192	9720358	9720364	-172	-166	+	6.789	0.859	TGACAGA
176410	R10E12.1		-	III	9957254	9963025	+	9957254	9956537	9956543	-717	-711	+	6.743	0.857	TAACTCA
								9957254	9956792	9956798	-462	-456	+	10.664	1	TGACTCA
								9957254	9956861	9956867	-393	-387	+	7.573	0.887	TGAATGA
176430	K08E5.3		-	III	10160591	10183423	+	10160591	10160278	10160284	-313	-307	+	7.665	0.891	TGAAACA
								10160591	10160938	10160944	348	354	+	6.743	0.857	TGACTTA
								10167848	10167447	10167453	-401	-395	-	6.743	0.857	TGACTAA
176446	T07C4.9		-	III	10325527	10330313	-	10329683	10329726	10329732	-49	-43	+	8.68	0.928	TGACTGA
								10330313	10331158	10331164	-851	-845	-	10.664	1	TGACTCA
								10330313	10331227	10331233	-920	-914	-	9.556	0.96	TGAATCA
176460	M03C11.5		CEOP3670	III	10404960	10421636	+	10404960	10404729	10404735	-231	-225	+	7.573	0.887	TGAATGA
								10404960	10405274	10405280	315	321	+	7.665	0.891	TGAAACA
								10404960	10405288	10405294	329	335	-	6.743	0.857	TGACTTA
176533	Y48A6B.7		-	III	11025121	11026448	-	11026448	11026625	11026631	-183	-177	+	7.665	0.891	TGAAACA
								11026448	11027324	11027330	-882	-876	-	6.743	0.857	TAACTCA
176568	T28D6.2		-	III	11368311	11371656	-	11371656	11371360	11371366	291	297	+	7.078	0.869	TGCATCA
								11371656	11371377	11371383	274	280	-	6.696	0.855	TTACTGA
								11371656	11371411	11371417	240	246	+	7.573	0.887	TGAATGA
								11371656	11372192	11372198	-542	-536	-	7.665	0.891	TGAAACA
								11371656	11372258	11372264	-608	-602	-	6.789	0.859	TGACAGA
176572	Y47D3B.5		-	III	11410593	11424519	+	11410593	11410548	11410554	-45	-39	+	6.789	0.859	TTACACA
176576	Y47D3B.9		-	III	11463546	11470686	-	11470686	11470463	11470469	218	224	+	6.743	0.857	TAACTCA
								11470686	11471648	11471654	-968	-962	-	7.573	0.887	TGAATGA
176611	C18D11.1		-	III	11816459	11819686	+	11816459	11816544	11816550	86	92	-	6.574	0.851	AGACTCA
176628	Y56A3A.13		CEOP3744	III	11920597	11929260	+	11920597	11920522	11920528	-75	-69	-	7.078	0.869	TGCATCA
								11920597	11920561	11920567	-36	-30	+	8.68	0.928	TTACTCA
176642	Y75B8A.3		-	III	12101691	12106415	-	12106415	12106657	12106663	-248	-242	+	9.556	0.96	TGAATCA
								12106415	12106722	12106728	-313	-307	+	6.743	0.857	TGACTTA
176671	Y49E10.18		-	III	12442520	12445999	-	12445999	12445770	12445776	224	230	+	9.556	0.96	TGAATCA
								12445999	12446387	12446393	-394	-388	-	7.573	0.887	TTAATCA
								12445999	12446559	12446565	-566	-560	-	7.573	0.887	TTAATCA
176786	Y76A2B.5		CEOP3812	III	13545372	13555214	-	13555214	13554793	13554799	416	422	+	8.68	0.928	TGACTGA
								13555214	13555952	13555958	-744	-738	+	7.665	0.891	TGAAACA
176790	T05D4.4		-	III	13576068	13580481	+	13576068	13576003	13576009	-65	-59	+	6.656	0.854	TGACTCC
176809	W06F12.2		-	III	13726533	13731559	-	13731531	13731124	13731130	402	408	-	9.556	0.96	TGAATCA
								13731559	13732058	13732064	-505	-499	+	7.665	0.891	TGAAACA
								13731559	13732079	13732085	-526	-520	-	6.656	0.854	TGGCTCA
176810	K08E3.1		-	III	13744102	13747167	+	13744102	13743873	13743879	-229	-223	+	10.664	1	TGACTCA
176866	T07A9.3		-	IV	405683	410026	-	410026	410456	410462	-436	-430	-	6.743	0.857	TCACTCA
176892	K11H12.8		-	IV	655384	658595	+	655384	654684	654690	-700	-694	+	6.789	0.859	TGACAGA
								655384	655116	655122	-268	-262	-	6.696	0.855	TTACTGA
								655384	655302	655308	-82	-76	+	7.078	0.869	TGCATCA
176941	W09G12.7		-	IV	1229651	1230757	+	1229651	1229425	1229431	-226	-220	-	7.532	0.886	CGACTCA
176988	Y38C1BA.3		-	IV	1817309	1820251	-	1820251	1819869	1819875	377	383	+	7.573	0.887	TTAATCA
177065	Y54G2A.14		-	IV	2839374	2841431	-	2840726	2840318	2840324	403	409	-	8.68	0.928	TTACTCA
177078	Y54G2A.25		-	IV	2964339	2978477	-	2978477	2978491	2978497	-20	-14	+	7.573	0.887	TTAATCA
								2978477	2978516	2978522	-45	-39	-	6.656	0.854	TGACTCC
								2978477	2978583	2978589	-112	-106	+	6.789	0.859	TGACAGA
177141	M02B7.3		-	IV	3796331	3800456	-	3800456	3800779	3800785	-329	-323	-	7.665	0.891	TGAAACA
177168	C35B1.5		-	IV	4083587	4084208	-	4084202	4083887	4083893	310	316	+	6.696	0.855	TTACTGA
177197	Y24D9B.1		-	IV	4317411	4321905	+	4317411	4316564	4316570	-847	-841	+	7.665	0.891	TGAAACA
177213	R08C7.2		CEOP4620	IV	4445995	4449872	+	4445995	4445171	4445177	-824	-818	+	7.665	0.891	TGAAACA
								4445995	4445374	4445380	-621	-615	+	6.656	0.854	TGGCTCA
								4445995	4445457	4445463	-538	-532	-	7.665	0.891	TGAAACA
								4445995	4445515	4445521	-480	-474	-	9.556	0.96	TGAATCA
177220	ZK185.3		-	IV	4528830	4530320	-	4530320	4530466	4530472	-152	-146	+	7.665	0.891	TGAAACA
177224	F19C7.1		-	IV	4605776	4608207	+	4605776	4604898	4604904	-878	-872	-	8.68	0.928	TTACTCA
								4605776	4605393	4605399	-383	-377	+	7.573	0.887	TTAATCA
								4605776	4606055	4606061	280	286	-	8.68	0.928	TTACTCA
								4605776	4606080	4606086	305	311	+	6.743	0.857	TGACTAA
177234	T22B11.4		-	IV	4679009	4682586	+	4679009	4678626	4678632	-383	-377	+	6.656	0.854	TGTCTCA
								4679009	4678635	4678641	-374	-368	+	6.836	0.86	TGACCCA
								4679009	4678843	4678849	-166	-160	-	6.789	0.859	TGACAGA
								4679009	4679246	4679252	238	244	-	6.743	0.857	TCACTCA
								4679009	4679269	4679275	261	267	+	6.696	0.855	TTACTGA
177248	R11E3.5		-	IV	4784224	4788505	-	4788427	4788021	4788027	401	407	-	7.665	0.891	TGAAACA
								4788505	4788598	4788604	-99	-93	-	7.078	0.869	TGCATCA
177256	H06H21.10		-	IV	4827862	4841117	-	4839154	4838667	4838673	482	488	-	7.665	0.891	TGAAACA
								4839154	4838756	4838762	393	399	-	7.665	0.891	TGAAACA
								4839154	4839271	4839277	-123	-117	-	7.665	0.891	TGAAACA
								4839154	4840009	4840015	-861	-855	+	9.556	0.96	TGAATCA
								4841117	4840750	4840756	362	368	+	7.665	0.891	TGAAACA
								4841117	4841250	4841256	-139	-133	-	9.556	0.96	TGAATCA
								4841117	4841264	4841270	-153	-147	-	6.656	0.854	TGTCTCA
								4841117	4841301	4841307	-190	-184	+	7.665	0.891	TGAAACA
								4841117	4841423	4841429	-312	-306	+	7.665	0.891	TGAAACA
								4841117	4841533	4841539	-422	-416	+	7.665	0.891	TGAAACA
								4841117	4841562	4841568	-451	-445	+	7.665	0.891	TGAAACA
								4841117	4841787	4841793	-676	-670	-	7.665	0.891	TGAAACA
177295	W03F8.1		-	IV	5204581	5207128	+	5204581	5204479	5204485	-102	-96	+	6.656	0.854	TGTCTCA
								5204581	5204516	5204522	-65	-59	-	9.556	0.96	TGAATCA
								5204581	5204622	5204628	42	48	-	7.532	0.886	CGACTCA
								5204581	5204680	5204686	100	106	+	7.665	0.891	TGAAACA
								5204581	5205052	5205058	472	478	+	7.665	0.891	TGAAACA
177340	F26D12.1		-	IV	5584647	5610349	+	5601636	5600721	5600727	-915	-909	-	7.665	0.891	TGAAACA
								5601636	5600939	5600945	-697	-691	-	7.665	0.891	TGAAACA
								5601636	5601026	5601032	-610	-604	+	7.665	0.891	TGAAACA
								5601636	5601086	5601092	-550	-544	+	6.696	0.855	TTACTGA
								5601636	5601348	5601354	-288	-282	-	7.573	0.887	TGAATGA
								5601636	5601520	5601526	-116	-110	+	8.137	0.908	TGACTCN
								5601636	5601546	5601552	-90	-84	-	7.573	0.887	TGAATGA
								5601636	5602051	5602057	416	422	-	7.614	0.889	TGACTCT
								5601636	5602115	5602121	480	486	+	7.665	0.891	TGAAACA
								5607764	5607031	5607037	-733	-727	+	8.68	0.928	TGACTGA
								5607764	5607437	5607443	-327	-321	+	7.078	0.869	TGCATCA
								5607764	5607465	5607471	-299	-293	-	6.789	0.859	TGACAGA
								5607764	5607580	5607586	-184	-178	+	6.789	0.859	TGACAGA
								5607764	5608036	5608042	273	279	-	7.665	0.891	TGAAACA
								5607764	5608252	5608258	489	495	+	7.665	0.891	TGAAACA
								5609394	5608685	5608691	-709	-703	+	7.665	0.891	TGAAACA
								5609394	5608927	5608933	-467	-461	+	6.789	0.859	TGACAGA
								5609394	5608958	5608964	-436	-430	+	6.696	0.855	TTACTGA
177356	C06E7.4		-	IV	5850824	5859961	-	5859961	5860062	5860068	-107	-101	-	7.665	0.891	TGAAACA
								5859961	5860200	5860206	-245	-239	+	7.665	0.891	TGAAACA
								5859961	5860238	5860244	-283	-277	+	6.743	0.857	TGACTTA
								5859961	5860283	5860289	-328	-322	+	7.665	0.891	TGAAACA
								5859961	5860353	5860359	-398	-392	-	7.573	0.887	TTAATCA
177361	H32C10.2		-	IV	5930629	5933249	+	5930629	5929806	5929812	-823	-817	+	7.665	0.891	TGAAACA
								5930629	5929828	5929834	-801	-795	-	10.664	1	TGACTCA
								5930629	5930411	5930417	-218	-212	+	7.665	0.891	TGAAACA
								5930629	5930975	5930981	347	353	-	7.573	0.887	TGAATGA
								5930629	5931103	5931109	475	481	-	7.665	0.891	TGAAACA
								5930629	5931110	5931116	482	488	-	7.665	0.891	TGAAACA
177368	C46G7.1		CEOP4652	IV	6015181	6019696	+	6015181	6014251	6014257	-930	-924	+	6.687	0.855	TGAAGCA
								6015181	6014884	6014890	-297	-291	-	7.665	0.891	TGAAACA
								6015181	6014939	6014945	-242	-236	-	8.773	0.931	TGACACA
								6015181	6015442	6015448	262	268	+	6.789	0.859	TTACACA
								6015181	6015513	6015519	333	339	+	7.665	0.891	TGAAACA
177427	C01B10.3		-	IV	6619522	6621336	-	6621336	6621195	6621201	136	142	-	7.078	0.869	TGCATCA
								6621336	6621628	6621634	-298	-292	-	8.185	0.91	TGCCTCA
								6621336	6621770	6621776	-440	-434	+	6.743	0.857	TCACTCA
								6621336	6621984	6621990	-654	-648	+	7.665	0.891	TGAAACA
177432	C01B10.6		-	IV	6640145	6645336	+	6640145	6639738	6639744	-407	-401	-	6.696	0.855	TTACTGA
								6640145	6640082	6640088	-63	-57	-	6.656	0.854	TGACTCC
177482	ZC477.9		-	IV	7085207	7094348	-	7087891	7087976	7087982	-91	-85	-	9.556	0.96	TGAATCA
								7094348	7094136	7094142	207	213	-	7.665	0.891	TGAAACA
								7094348	7095013	7095019	-671	-665	-	7.794	0.895	TGACGCA
177487	C34D4.15		-	IV	7150658	7152473	-	7152473	7152716	7152722	-249	-243	+	6.656	0.854	TGTCTCA
								7152473	7152912	7152918	-445	-439	+	9.556	0.96	TGAATCA
								7152473	7152926	7152932	-459	-453	+	9.556	0.96	TGAATCA
								7152473	7153066	7153072	-599	-593	+	6.743	0.857	TAACTCA
177492	C42D4.3		-	IV	7179222	7180399	+	7179222	7178275	7178281	-947	-941	+	8.68	0.928	TGACTGA
								7179222	7178341	7178347	-881	-875	-	7.614	0.889	TGACTCT
								7179222	7178457	7178463	-765	-759	-	7.573	0.887	TGAATGA
								7179222	7178586	7178592	-636	-630	+	9.556	0.96	TGAATCA
								7179222	7178604	7178610	-618	-612	-	10.664	1	TGACTCA
								7179222	7178936	7178942	-286	-280	+	8.68	0.928	TTACTCA
								7179222	7179002	7179008	-220	-214	+	9.556	0.96	TGAATCA
								7179222	7179169	7179175	-53	-47	+	8.68	0.928	TTACTCA
177504	F42C5.9		-	IV	7314358	7317147	-	7317087	7316789	7316795	293	299	+	6.696	0.855	TTACTGA
177505	F42C5.10		-	IV	7320721	7326647	-	7326647	7326808	7326814	-167	-161	-	7.614	0.889	TGACTCT
								7326647	7326998	7327004	-357	-351	+	6.656	0.854	TGACTCC
177514	B0496.3		-	IV	7432307	7444632	+	7432307	7431459	7431465	-848	-842	+	10.664	1	TGACTCA
								7432307	7431507	7431513	-800	-794	-	7.665	0.891	TGAAACA
								7432307	7432156	7432162	-151	-145	+	6.789	0.859	TGACAGA
								7440187	7439527	7439533	-660	-654	-	6.656	0.854	TGTCTCA
								7440187	7439542	7439548	-645	-639	+	7.573	0.887	TGAATGA
								7440187	7439843	7439849	-344	-338	+	7.665	0.891	TGAAACA
								7440187	7439867	7439873	-320	-314	+	6.743	0.857	TGACTTA
								7440187	7440171	7440177	-16	-10	+	6.743	0.857	TGACTTA
								7440187	7440459	7440465	273	279	-	7.573	0.887	TTAATCA
177534	F32E10.3		-	IV	7568886	7573726	+	7568886	7568461	7568467	-425	-419	-	7.665	0.891	TGAAACA
								7568886	7568747	7568753	-139	-133	+	6.687	0.855	TGAAGCA
								7568886	7569205	7569211	320	326	-	7.078	0.869	TGCATCA
177545	C08G9.2		-	IV	7664161	7672863	-	7672863	7673119	7673125	-262	-256	+	7.573	0.887	TGAATGA
								7672863	7673235	7673241	-378	-372	+	7.573	0.887	TTAATCA
								7672863	7673384	7673390	-527	-521	-	8.773	0.931	TGACACA
								7672863	7673531	7673537	-674	-668	+	7.665	0.891	TGAAACA
								7672863	7673849	7673855	-992	-986	+	6.687	0.855	TGAAGCA
177547	F33D4.3		-	IV	7697143	7698352	-	7698352	7698483	7698489	-137	-131	+	7.573	0.887	TGAATGA
								7698352	7698656	7698662	-310	-304	+	7.573	0.887	TTAATCA
177551	F33D4.1		-	IV	7710972	7714167	+	7710972	7710209	7710215	-763	-757	+	6.656	0.854	TGGCTCA
								7710972	7710247	7710253	-725	-719	+	6.656	0.854	TGGCTCA
								7710972	7710639	7710645	-333	-327	+	7.665	0.891	TGAAACA
								7710972	7710848	7710854	-124	-118	-	7.614	0.889	TGACTCT
177556	C50F7.2		-	IV	7734630	7736392	+	7734630	7734139	7734145	-491	-485	+	9.556	0.96	TGAATCA
								7734630	7734158	7734164	-472	-466	-	9.556	0.96	TGAATCA
177557	C50F7.10		-	IV	7745976	7748208	-	7748208	7748019	7748025	184	190	-	8.773	0.931	TGACACA
								7748208	7748229	7748235	-27	-21	-	8.185	0.91	TGCCTCA
								7748208	7748263	7748269	-61	-55	-	8.68	0.928	TTACTCA
								7748208	7748305	7748311	-103	-97	+	7.573	0.887	TGAATGA
								7748208	7748725	7748731	-523	-517	+	9.556	0.96	TGAATCA
								7748208	7748734	7748740	-532	-526	+	6.656	0.854	TGTCTCA
								7748208	7748880	7748886	-678	-672	+	6.743	0.857	TCACTCA
								7748208	7749172	7749178	-970	-964	+	6.789	0.859	TGACAGA
								7748208	7749185	7749191	-983	-977	+	7.794	0.895	TGACGCA
177610185675	F42G8.4,F42G8.5		CEOP4272	IV	8136436	8154827	+	8136436	8135474	8135480	-962	-956	-	6.656	0.854	TGGCTCA
								8136436	8135493	8135499	-943	-937	+	6.743	0.857	TGACTTA
								8136436	8135590	8135596	-846	-840	+	6.743	0.857	TGACTAA
								8136436	8135819	8135825	-617	-611	+	7.573	0.887	TTAATCA
								8136436	8136659	8136665	224	230	+	8.773	0.931	TGACACA
177627	F35H10.10		-	IV	8307306	8312928	-	8312928	8312500	8312506	423	429	-	8.68	0.928	TGACTGA
								8312928	8313235	8313241	-313	-307	+	7.078	0.869	TGCATCA
177633	D2096.6		-	IV	8368326	8369204	-	8369204	8369397	8369403	-199	-193	-	6.789	0.859	TTACACA
								8369204	8369902	8369908	-704	-698	-	9.556	0.96	TGAATCA
								8369204	8370001	8370007	-803	-797	+	8.68	0.928	TTACTCA
								8369204	8370058	8370064	-860	-854	+	7.665	0.891	TGAAACA
177664	Y59H11AR.2		-	IV	8585524	8594595	+	8585524	8585169	8585175	-355	-349	-	6.687	0.855	TGAAGCA
								8585524	8585241	8585247	-283	-277	-	8.68	0.928	TGACTGA
								8585524	8585250	8585256	-274	-268	+	6.656	0.854	TGACTCC
								8585524	8585511	8585517	-13	-7	-	6.656	0.854	TGACTCC
								8589886	8589223	8589229	-663	-657	-	7.665	0.891	TGAAACA
177668	C49C8.5		-	IV	8648648	8653659	-	8653646	8653549	8653555	92	98	+	6.743	0.857	TCACTCA
								8653659	8653664	8653670	-11	-5	+	10.664	1	TGACTCA
								8653659	8654541	8654547	-888	-882	+	6.743	0.857	TCACTCA
								8653659	8654587	8654593	-934	-928	+	6.656	0.854	TGGCTCA
177696	T28C6.8		-	IV	8829602	8830671	-	8830671	8831191	8831197	-526	-520	+	6.743	0.857	TGACTAA
								8830671	8831245	8831251	-580	-574	-	8.773	0.931	TGACACA
177701	T11B7.4		-	IV	8852482	8862209	+	8852482	8852669	8852675	188	194	+	9.556	0.96	TGAATCA
								8852482	8852704	8852710	223	229	-	8.185	0.91	TGCCTCA
								8854519	8853526	8853532	-993	-987	+	7.573	0.887	TTAATCA
								8854519	8853600	8853606	-919	-913	-	6.687	0.855	TGAAGCA
177727	ZC410.4		-	IV	9082343	9087524	+	9082343	9081354	9081360	-989	-983	-	7.573	0.887	TGAATGA
								9082343	9081422	9081428	-921	-915	-	6.789	0.859	TTACACA
								9082343	9081743	9081749	-600	-594	-	7.665	0.891	TGAAACA
								9082343	9081901	9081907	-442	-436	+	7.078	0.869	TGCATCA
								9082343	9082140	9082146	-203	-197	-	7.573	0.887	TGAATGA
								9082343	9082189	9082195	-154	-148	-	7.665	0.891	TGAAACA
								9082343	9082316	9082322	-27	-21	+	8.68	0.928	TTACTCA
								9082343	9082456	9082462	114	120	-	6.574	0.851	AGACTCA
177736	C01F6.6		-	IV	9119079	9130362	+	9119079	9118372	9118378	-707	-701	-	8.68	0.928	TGACTGA
								9119079	9118437	9118443	-642	-636	-	7.665	0.891	TGAAACA
								9119079	9118915	9118921	-164	-158	+	10.664	1	TGACTCA
								9119079	9118992	9118998	-87	-81	+	9.556	0.96	TGAATCA
								9119082	9119155	9119161	74	80	-	9.556	0.96	TGAATCA
								9119082	9119168	9119174	87	93	+	7.665	0.891	TGAAACA
								9121366	9120431	9120437	-935	-929	-	10.664	1	TGACTCA
								9121366	9120454	9120460	-912	-906	-	7.794	0.895	TGACGCA
								9121366	9121287	9121293	-79	-73	-	8.185	0.91	TGCCTCA
								9127086	9126841	9126847	-245	-239	-	9.556	0.96	TGAATCA
								9127086	9127057	9127063	-29	-23	-	8.773	0.931	TGACACA
177744	C46C2.2		-	IV	9216930	9220369	+	9216930	9216543	9216549	-387	-381	-	7.614	0.889	TGACTCG
								9216930	9216587	9216593	-343	-337	+	6.789	0.859	TGACAGA
								9216930	9217069	9217075	140	146	+	7.794	0.895	TGACGCA
								9216930	9217234	9217240	305	311	+	7.078	0.869	TGCATCA
								9217704	9217341	9217347	-363	-357	-	7.573	0.887	TTAATCA
177745	Y11D7A.3		-	IV	9233030	9241365	+	9233030	9232633	9232639	-397	-391	-	7.078	0.869	TGCATCA
								9233030	9232677	9232683	-353	-347	+	7.573	0.887	TTAATCA
								9233030	9232790	9232796	-240	-234	+	7.665	0.891	TGAAACA
								9233030	9232984	9232990	-46	-40	-	6.743	0.857	TAACTCA
								9236941	9236685	9236691	-256	-250	+	8.68	0.928	TTACTCA
								9236941	9236725	9236731	-216	-210	-	6.743	0.857	TGACTAA
								9236941	9236854	9236860	-87	-81	-	7.665	0.891	TGAAACA
177797	F58G6.1		-	IV	9644222	9647850	-	9647850	9648211	9648217	-367	-361	+	8.68	0.928	TGACTGA
								9647850	9648317	9648323	-473	-467	+	7.665	0.891	TGAAACA
								9647850	9648815	9648821	-971	-965	-	6.696	0.855	TTACTGA
177810	H27C11.1		-	IV	9757622	9764464	+	9757622	9756755	9756761	-867	-861	-	7.665	0.891	TGAAACA
								9757622	9757157	9757163	-465	-459	-	6.574	0.851	AGACTCA
								9757622	9757311	9757317	-311	-305	-	7.573	0.887	TGAATGA
177846	F25H8.5		-	IV	9921913	9928195	-	9928195	9928389	9928395	-200	-194	-	7.665	0.891	TGAAACA
								9928195	9928606	9928612	-417	-411	-	6.743	0.857	TCACTCA
								9928195	9929035	9929041	-846	-840	-	8.68	0.928	TGACTGA
177860	F44D12.1		-	IV	10009938	10014157	+	10009938	10009448	10009454	-490	-484	-	6.789	0.859	TGACAGA
								10009938	10009753	10009759	-185	-179	+	6.836	0.86	TGACCCA
								10009938	10009772	10009778	-166	-160	-	7.573	0.887	TGAATGA
								10009938	10009888	10009894	-50	-44	+	7.665	0.891	TGAAACA
								10009938	10010280	10010286	343	349	+	7.573	0.887	TTAATCA
177898	K04D7.4		-	IV	10183822	10194380	-	10194380	10194195	10194201	180	186	-	6.743	0.857	TCACTCA
								10194380	10194460	10194466	-86	-80	-	7.614	0.889	TGACTCT
								10194380	10194717	10194723	-343	-337	+	6.743	0.857	TAACTCA
177931	R10H10.5		-	IV	10403991	10408238	+	10403991	10404378	10404384	388	394	-	7.573	0.887	TGAATGA
177958	K08C7.5		-	IV	10682496	10684357	+	10682496	10682160	10682166	-336	-330	-	7.573	0.887	TGAATGA
								10682496	10682392	10682398	-104	-98	-	6.836	0.86	TGACCCA
177967	ZC168.5		-	IV	10737449	10738099	+	10737449	10736568	10736574	-881	-875	+	9.556	0.96	TGAATCA
								10737449	10737034	10737040	-415	-409	+	6.574	0.851	AGACTCA
								10737449	10737301	10737307	-148	-142	+	8.68	0.928	TTACTCA
								10737449	10737357	10737363	-92	-86	-	6.789	0.859	TTACACA
177973	C06G8.2		-	IV	10790532	10794538	+	10790532	10789544	10789550	-988	-982	+	7.665	0.891	TGAAACA
								10790532	10789766	10789772	-766	-760	-	6.789	0.859	TTACACA
								10790532	10789845	10789851	-687	-681	+	8.68	0.928	TGACTGA
								10790532	10790116	10790122	-416	-410	+	6.656	0.854	TGGCTCA
								10790532	10790144	10790150	-388	-382	+	6.743	0.857	TAACTCA
								10790532	10790410	10790416	-122	-116	-	8.773	0.931	TGACACA
								10790532	10790527	10790533	-5	2	-	6.789	0.859	TTACACA
177982	ZK596.1		-	IV	10900342	10901354	+	10900342	10899361	10899367	-981	-975	+	7.614	0.889	TGACTCT
								10900342	10899958	10899964	-384	-378	-	7.573	0.887	TGAATGA
								10900342	10900131	10900137	-211	-205	+	10.664	1	TGACTCA
								10900342	10900288	10900294	-54	-48	-	8.773	0.931	TGACACA
178031	C05C12.3		-	IV	11248855	11259436	-	11259436	11259160	11259166	271	277	-	7.665	0.891	TGAAACA
								11259436	11259585	11259591	-155	-149	-	6.743	0.857	TAACTCA
								11259436	11259636	11259642	-206	-200	+	7.665	0.891	TGAAACA
								11259436	11259651	11259657	-221	-215	-	6.743	0.857	TCACTCA
								11259436	11259720	11259726	-290	-284	+	7.573	0.887	TTAATCA
								11259436	11259770	11259776	-340	-334	-	7.532	0.886	CGACTCA
178037	F54D1.6		-	IV	11287782	11294884	+	11287782	11286979	11286985	-803	-797	-	7.665	0.891	TGAAACA
								11287782	11287485	11287491	-297	-291	-	7.665	0.891	TGAAACA
								11287782	11287665	11287671	-117	-111	-	9.556	0.96	TGAATCA
								11287782	11287691	11287697	-91	-85	-	6.789	0.859	TGACAGA
178106	T22B3.2		-	IV	11704335	11708207	+	11704335	11704302	11704308	-33	-27	-	7.665	0.891	TGAAACA
178139	T12G3.1		-	IV	12034223	12037022	+	12034223	12034094	12034100	-129	-123	+	6.789	0.859	TTACACA
178193	F08G5.4		-	IV	12427473	12428485	-	12428485	12428481	12428487	-2	5	+	8.68	0.928	TGACTGA
								12428485	12428743	12428749	-264	-258	-	6.696	0.855	TTACTGA
								12428485	12428819	12428825	-340	-334	+	9.556	0.96	TGAATCA
								12428485	12429331	12429337	-852	-846	-	8.68	0.928	TGACTGA
								12428485	12429454	12429460	-975	-969	+	6.743	0.857	TCACTCA
178232	C36H8.3		-	IV	12754528	12757643	-	12757561	12757064	12757070	492	498	+	6.789	0.859	TTACACA
								12757561	12757402	12757408	154	160	+	6.743	0.857	TAACTCA
178237	ZK896.8		-	IV	12860106	12865904	+	12860106	12859218	12859224	-888	-882	-	8.68	0.928	TTACTCA
								12860106	12859620	12859626	-486	-480	+	6.574	0.851	GGACTCA
								12860106	12859704	12859710	-402	-396	+	7.573	0.887	TTAATCA
178239	ZK896.5		-	IV	12876953	12879636	-	12879636	12880596	12880602	-966	-960	+	7.03	0.867	TGAATCN
178294	W02A2.3		-	IV	13329504	13331356	-	13331356	13331872	13331878	-522	-516	+	10.664	1	TGACTCA
								13331356	13331920	13331926	-570	-564	+	7.078	0.869	TGCATCA
178381	F55B11.1		-	IV	14401101	14412852	-	14412852	14413674	14413680	-828	-822	-	10.664	1	TGACTCA
								14412852	14413763	14413769	-917	-911	+	7.665	0.891	TGAAACA
178442	Y105C5A.15		-	IV	15710937	15722228	+	15710937	15710887	15710893	-50	-44	+	7.573	0.887	TTAATCA
178504	F26D10.9		-	IV	17269297	17272138	+	17269297	17268345	17268351	-952	-946	+	6.687	0.855	TGAAGCA
								17269297	17268551	17268557	-746	-740	+	10.664	1	TGACTCA
								17271048	17271206	17271212	159	165	-	7.665	0.891	TGAAACA
178519	C49C3.9		-	IV	17339614	17342269	-	17342269	17343033	17343039	-770	-764	+	9.556	0.96	TGAATCA
								17342269	17343072	17343078	-809	-803	+	10.664	1	TGACTCA
								17342269	17343098	17343104	-835	-829	+	8.68	0.928	TGACTGA
								17342269	17343178	17343184	-915	-909	-	6.687	0.855	TGAAGCA
178559	Y39D8C.1		-	V	323798	330725	-	330725	330553	330559	167	173	-	6.696	0.855	TTACTGA
178574	C14C6.5		-	V	536629	537419	+	536629	535697	535703	-932	-926	-	6.743	0.857	TGACTAA
								536629	535805	535811	-824	-818	-	6.656	0.854	TGGCTCA
178576	C14C6.2		-	V	563136	564312	+	563136	563606	563612	471	477	+	7.614	0.889	TGACTCT
178577	ZK488.2		-	V	610471	612510	+	610471	609558	609564	-913	-907	-	10.664	1	TGACTCA
								610471	609853	609859	-618	-612	-	10.664	1	TGACTCA
								610471	609860	609866	-611	-605	+	7.573	0.887	TTAATCA
								610471	609904	609910	-567	-561	+	10.664	1	TGACTCA
								610471	610346	610352	-125	-119	-	6.789	0.859	TGACAGA
								610471	610399	610405	-72	-66	+	7.078	0.869	TGCATCA
								610471	610407	610413	-64	-58	+	7.665	0.891	TGAAACA
								610471	610692	610698	222	228	-	6.656	0.854	TGTCTCA
178613	W07B8.1		-	V	1134605	1139171	+	1134605	1134084	1134090	-521	-515	-	7.532	0.886	CGACTCA
								1134605	1134489	1134495	-116	-110	+	6.687	0.855	TGAAGCA
								1134605	1134502	1134508	-103	-97	+	7.573	0.887	TTAATCA
178633	R12A1.4		-	V	1427651	1432140	-	1432140	1431912	1431918	223	229	+	6.687	0.855	TGAAGCA
178637	R09B5.3		-	V	1449668	1450175	-	1450175	1450049	1450055	121	127	+	7.573	0.887	TGAATGA
								1450175	1450354	1450360	-185	-179	-	7.794	0.895	TGACGCA
178638	R09B5.6		-	V	1460368	1461614	+	1460368	1459510	1459516	-858	-852	-	6.743	0.857	TGACTAA
178697	Y5H2B.5		-	V	2198057	2201415	-	2201415	2201549	2201555	-140	-134	+	7.078	0.869	TGCATCA
178701178702	F44C8.4,F44C8.3		CEOP5028	V	2219064	2235138	+	2219135	2219499	2219505	365	371	-	6.743	0.857	TGACTAA
178718178722	C01B4.7		-	V	2494235	2499001	+	2494235	2493935	2493941	-300	-294	+	6.743	0.857	TCACTCA
								2494235	2493979	2493985	-256	-250	+	6.789	0.859	TTACACA
178718178722	Y19D10A.4		-	V	2385956	2390722	+	2385956	2385656	2385662	-300	-294	+	6.743	0.857	TCACTCA
								2385956	2385700	2385706	-256	-250	+	6.789	0.859	TTACACA
178731	W02G9.4		-	V	2666865	2670215	+	2666865	2666449	2666455	-416	-410	+	6.743	0.857	TGACTTA
								2666865	2666474	2666480	-391	-385	+	7.078	0.869	TGCATCA
								2666865	2666560	2666566	-305	-299	-	7.794	0.895	TGACGCA
								2666865	2666594	2666600	-271	-265	-	8.773	0.931	TGACACA
								2666865	2666705	2666711	-160	-154	+	8.773	0.931	TGACACA
178740	F54E2.3		-	V	2781953	2801026	-	2801026	2801488	2801494	-468	-462	+	6.656	0.854	TGACTCC
178742	F54E2.1		-	V	2810426	2812000	+	2810426	2809505	2809511	-921	-915	+	6.574	0.851	AGACTCA
								2810426	2809718	2809724	-708	-702	-	7.614	0.889	TGACTCT
178752	C50H11.15		-	V	3091814	3094500	-	3094500	3094546	3094552	-52	-46	+	7.794	0.895	TGACGCA
178795	R08E5.3		-	V	3772044	3774688	+	3772044	3771179	3771185	-865	-859	-	6.687	0.855	TGAAGCA
								3772044	3771600	3771606	-444	-438	+	7.614	0.889	TGACTCT
								3772044	3771668	3771674	-376	-370	-	6.743	0.857	TCACTCA
								3772044	3771952	3771958	-92	-86	+	7.078	0.869	TGCATCA
178797	R08F11.4		-	V	3803843	3805513	-	3805513	3805607	3805613	-100	-94	-	8.773	0.931	TGACACA
								3805513	3806357	3806363	-850	-844	+	8.68	0.928	TTACTCA
178813	T05B4.2		-	V	4131910	4134930	+	4131910	4131131	4131137	-779	-773	-	6.743	0.857	TCACTCA
								4131910	4131462	4131468	-448	-442	-	7.078	0.869	TGCATCA
								4131910	4131623	4131629	-287	-281	+	6.743	0.857	TCACTCA
								4131910	4131778	4131784	-132	-126	-	6.656	0.854	TGTCTCA
178826	E03D2.1		-	V	4236404	4238018	+	4236404	4236482	4236488	79	85	-	8.773	0.931	TGACACA
								4236404	4236549	4236555	146	152	+	6.743	0.857	TGACTAA
178841	Y47D7A.13		-	V	4434869	4435913	-	4435913	4436346	4436352	-439	-433	-	6.743	0.857	TGACTTA
								4435913	4436383	4436389	-476	-470	-	6.789	0.859	TTACACA
								4435913	4436836	4436842	-929	-923	+	8.185	0.91	TGCCTCA
178856	F41F3.3		-	V	4647652	4648229	-	4648229	4648235	4648241	-12	-6	+	7.573	0.887	TGAATGA
								4648229	4648382	4648388	-159	-153	+	7.573	0.887	TGAATGA
								4648229	4648485	4648491	-262	-256	+	6.789	0.859	TTACACA
								4648229	4648547	4648553	-324	-318	-	6.789	0.859	TTACACA
								4648229	4648633	4648639	-410	-404	+	7.665	0.891	TGAAACA
								4648229	4648744	4648750	-521	-515	+	8.185	0.91	TGCCTCA
178873	C37H5.8		CEOP5064	V	4810913	4826746	-	4826746	4826759	4826765	-19	-13	+	7.078	0.869	TGCATCA
								4826746	4826856	4826862	-116	-110	+	8.773	0.931	TGACACA
								4826746	4826930	4826936	-190	-184	+	7.078	0.869	TGCATCA
								4826746	4826971	4826977	-231	-225	-	7.078	0.869	TGCATCA
								4826746	4827073	4827079	-333	-327	+	7.078	0.869	TGCATCA
								4826746	4827514	4827520	-774	-768	-	8.185	0.91	TGCCTCA
178878	C37H5.13		-	V	4857186	4862951	-	4860453	4860021	4860027	427	433	-	7.078	0.869	TGCATCA
								4860453	4860045	4860051	403	409	-	7.665	0.891	TGAAACA
								4862951	4862969	4862975	-24	-18	+	7.794	0.895	TGACGCA
								4862951	4863040	4863046	-95	-89	-	7.665	0.891	TGAAACA
178880	T19H12.9		-	V	4887176	4889602	-	4889602	4889388	4889394	209	215	+	8.68	0.928	TTACTCA
178895	K11D12.10		-	V	5056381	5064788	-	5064788	5064833	5064839	-51	-45	+	7.573	0.887	TTAATCA
								5064788	5065044	5065050	-262	-256	+	6.687	0.855	TGAAGCA
								5064788	5065442	5065448	-660	-654	+	6.743	0.857	TGACTAA
178904	C03A7.14		-	V	5192977	5194592	-	5194592	5195179	5195185	-593	-587	+	8.68	0.928	TTACTCA
178906	Y47A7.2		-	V	5196042	5198316	-	5198316	5198208	5198214	103	109	-	6.743	0.857	TGACTAA
								5198316	5198533	5198539	-223	-217	+	7.665	0.891	TGAAACA
178912	B0238.1		-	V	5240749	5243120	-	5243120	5243523	5243529	-409	-403	-	6.789	0.859	TGACAGA
								5243120	5243540	5243546	-426	-420	-	8.68	0.928	TTACTCA
								5243120	5243971	5243977	-857	-851	+	9.556	0.96	TGAATCA
178914	B0238.12		-	V	5267806	5268806	+	5267806	5267657	5267663	-149	-143	-	8.68	0.928	TGACTGA
178920	C10G8.8		-	V	5324782	5328454	-	5328454	5328664	5328670	-216	-210	+	7.665	0.891	TGAAACA
								5328454	5328706	5328712	-258	-252	-	6.656	0.854	TGTCTCA
178924	F08F3.4		-	V	5410978	5412965	+	5410978	5410043	5410049	-935	-929	+	7.665	0.891	TGAAACA
								5410978	5410064	5410070	-914	-908	-	9.556	0.96	TGAATCA
								5410978	5410519	5410525	-459	-453	+	7.573	0.887	TTAATCA
								5410978	5410568	5410574	-410	-404	-	8.68	0.928	TGACTGA
								5410978	5410583	5410589	-395	-389	-	6.743	0.857	TGACTAA
178956	F25B4.6		CEOP5080	V	5678584	5684573	-	5684573	5684756	5684762	-189	-183	-	7.614	0.889	TGACTCG
								5684573	5684898	5684904	-331	-325	-	7.614	0.889	TGACTCT
								5684573	5685027	5685033	-460	-454	+	7.665	0.891	TGAAACA
								5684573	5685043	5685049	-476	-470	-	8.68	0.928	TTACTCA
								5684573	5685246	5685252	-679	-673	+	6.743	0.857	TAACTCA
								5684573	5685281	5685287	-714	-708	-	7.794	0.895	TGACGCA
								5684573	5685512	5685518	-945	-939	+	7.078	0.869	TGCATCA
178960	F25B4.1		-	V	5712883	5714740	+	5712883	5711954	5711960	-929	-923	+	6.656	0.854	TGTCTCA
								5712883	5711976	5711982	-907	-901	+	9.556	0.96	TGAATCA
								5712883	5712584	5712590	-299	-293	+	6.743	0.857	TCACTCA
178972	F26F12.3		CEOP5088	V	5837555	5845704	-	5842713	5842769	5842775	-62	-56	+	7.614	0.889	TGACTCT
								5842713	5842877	5842883	-170	-164	+	7.573	0.887	TGAATGA
								5842713	5843475	5843481	-768	-762	+	6.656	0.854	TGTCTCA
								5844460	5843664	5843670	791	797	-	7.614	0.889	TGACTCT
								5844460	5844760	5844766	-306	-300	-	9.556	0.96	TGAATCA
								5844460	5844798	5844804	-344	-338	+	7.078	0.869	TGCATCA
								5844460	5845000	5845006	-546	-540	+	8.68	0.928	TTACTCA
								5845702	5845375	5845381	322	328	+	6.656	0.854	TGTCTCA
								5845704	5845917	5845923	-219	-213	-	6.743	0.857	TGACTTA
								5845704	5846278	5846284	-580	-574	-	7.794	0.895	TGACGCA
178999	F17A9.4		-	V	6108944	6110692	-	6110692	6111342	6111348	-656	-650	-	7.665	0.891	TGAAACA
								6110692	6111362	6111368	-676	-670	-	6.687	0.855	TGAAGCA
								6110692	6111430	6111436	-744	-738	-	7.573	0.887	TTAATCA
								6110692	6111560	6111566	-874	-868	+	7.573	0.887	TGAATGA
179019	F13H6.1		-	V	6356458	6362980	+	6356458	6355727	6355733	-731	-725	-	7.665	0.891	TGAAACA
								6357460	6357166	6357172	-294	-288	+	10.664	1	TGACTCA
								6357460	6357232	6357238	-228	-222	+	7.573	0.887	TGAATGA
179022	F57F4.3		-	V	6392523	6399904	-	6399904	6400024	6400030	-126	-120	+	6.743	0.857	TGACTAA
								6399904	6400038	6400044	-140	-134	-	6.743	0.857	TCACTCA
								6399904	6400169	6400175	-271	-265	+	6.687	0.855	TGAAGCA
179033	W01A11.3		-	V	6465048	6487863	+	6465048	6464392	6464398	-656	-650	+	7.573	0.887	TGAATGA
								6465048	6464897	6464903	-151	-145	+	7.665	0.891	TGAAACA
								6465048	6465010	6465016	-38	-32	-	7.573	0.887	TTAATCA
								6465048	6465269	6465275	222	228	-	8.185	0.91	TGCCTCA
								6466986	6466138	6466144	-848	-842	+	8.68	0.928	TGACTGA
								6466986	6466259	6466265	-727	-721	+	6.743	0.857	TGACTTA
								6466986	6466621	6466627	-365	-359	+	7.614	0.889	TGACTCG
								6466986	6467269	6467275	284	290	-	8.185	0.91	TGCCTCA
179045	K04A8.6		-	V	6533598	6538045	-	6538045	6538402	6538408	-363	-357	-	6.743	0.857	TCACTCA
								6538045	6538539	6538545	-500	-494	+	6.789	0.859	TGACAGA
								6538045	6538816	6538822	-777	-771	-	7.794	0.895	TGACGCA
179059	K11G9.5		-	V	6685801	6688468	-	6688468	6688569	6688575	-107	-101	-	10.664	1	TGACTCA
								6688468	6688683	6688689	-221	-215	-	6.656	0.854	TGTCTCA
179108	F09G2.1		-	V	7200240	7205590	+	7200240	7200323	7200329	84	90	-	6.743	0.857	TAACTCA
179162	C37C3.6		-	V	7827213	7842348	+	7827213	7826635	7826641	-578	-572	+	10.664	1	TGACTCA
								7827213	7826927	7826933	-286	-280	+	7.614	0.889	TGACTCG
179182	F43H9.4		CEOP5546	V	8026667	8031191	+	8026667	8026091	8026097	-576	-570	+	7.573	0.887	TTAATCA
								8026667	8026392	8026398	-275	-269	-	7.665	0.891	TGAAACA
179240	F41E6.6		-	V	8594889	8597477	+	8594889	8594464	8594470	-425	-419	+	10.664	1	TGACTCA
								8594889	8594614	8594620	-275	-269	+	6.836	0.86	TGACCCA
								8594889	8594758	8594764	-131	-125	+	6.656	0.854	TGGCTCA
								8594889	8594776	8594782	-113	-107	+	6.687	0.855	TGAAGCA
179251	ZC196.7		-	V	8716472	8720870	+	8716472	8715661	8715667	-811	-805	+	7.573	0.887	TGAATGA
								8716472	8715795	8715801	-677	-671	+	6.687	0.855	TGAAGCA
								8716472	8715945	8715951	-527	-521	-	7.614	0.889	TGACTCT
								8716472	8716024	8716030	-448	-442	-	8.68	0.928	TGACTGA
179268	K06C4.17		-	V	8899252	8902190	+	8899252	8898330	8898336	-922	-916	-	6.656	0.854	TGACTCC
								8899252	8898348	8898354	-904	-898	+	6.574	0.851	GGACTCA
								8899252	8898914	8898920	-338	-332	-	6.687	0.855	TGAAGCA
								8899252	8898974	8898980	-278	-272	-	6.743	0.857	TCACTCA
179273	T19A5.3		-	V	8939394	8944039	-	8942918	8943153	8943159	-241	-235	-	10.664	1	TGACTCA
								8944039	8943868	8943874	166	172	+	7.573	0.887	TGAATGA
								8944039	8943919	8943925	115	121	-	6.574	0.851	AGACTCA
179290	F21C10.10		-	V	9095983	9097200	+	9095983	9094991	9094997	-992	-986	+	7.573	0.887	TTAATCA
								9095983	9095087	9095093	-896	-890	-	8.185	0.91	TGCCTCA
179296	B0222.6		-	V	9159616	9160637	-	9160637	9160692	9160698	-61	-55	-	8.68	0.928	TTACTCA
								9160637	9160795	9160801	-164	-158	+	6.743	0.857	TCACTCA
								9160637	9161242	9161248	-611	-605	-	6.743	0.857	TGACTTA
								9160637	9161379	9161385	-748	-742	+	7.573	0.887	TGAATGA
179309	ZK682.5		-	V	9284121	9287534	-	9287534	9287619	9287625	-91	-85	+	9.556	0.96	TGAATCA
								9287534	9288109	9288115	-581	-575	+	6.836	0.86	TGACCCA
								9287534	9288127	9288133	-599	-593	+	10.664	1	TGACTCA
								9287534	9288217	9288223	-689	-683	-	6.743	0.857	TCACTCA
								9287534	9288246	9288252	-718	-712	-	7.573	0.887	TGAATGA
								9287534	9288389	9288395	-861	-855	+	8.68	0.928	TTACTCA
								9287534	9288526	9288532	-998	-992	+	6.687	0.855	TGAAGCA
179310	F44A2.5		-	V	9297605	9302128	+	9297605	9296858	9296864	-747	-741	+	6.574	0.851	AGACTCA
								9297605	9296928	9296934	-677	-671	-	9.556	0.96	TGAATCA
								9297605	9297386	9297392	-219	-213	+	6.743	0.857	TGACTAA
								9297605	9297398	9297404	-207	-201	+	7.665	0.891	TGAAACA
179321	F36D4.3		CEOP5228	V	9386127	9401733	+	9386127	9385208	9385214	-919	-913	+	7.573	0.887	TTAATCA
								9386127	9385570	9385576	-557	-551	+	8.773	0.931	TGACACA
								9386127	9385872	9385878	-255	-249	-	8.185	0.91	TGCCTCA
								9386127	9385930	9385936	-197	-191	-	7.665	0.891	TGAAACA
								9386127	9386054	9386060	-73	-67	+	6.656	0.854	TGTCTCA
								9396447	9396103	9396109	-344	-338	-	6.687	0.855	TGAAGCA
								9396447	9396264	9396270	-183	-177	+	7.573	0.887	TGAATGA
								9396447	9396388	9396394	-59	-53	+	8.68	0.928	TTACTCA
								9396472	9397333	9397339	862	868	+	6.656	0.854	TGGCTCA
								9398286	9397418	9397424	-868	-862	-	8.773	0.931	TGACACA
								9398286	9398212	9398218	-74	-68	-	7.614	0.889	TGACTCT
179330	F11A3.1		-	V	9508070	9510371	+	9508070	9507073	9507079	-997	-991	+	7.573	0.887	TGAATGA
								9508070	9507355	9507361	-715	-709	+	6.743	0.857	TAACTCA
								9508070	9507875	9507881	-195	-189	+	9.556	0.96	TGAATCA
179340	C50F4.5		-	V	9545495	9546802	+	9545495	9544613	9544619	-882	-876	+	6.696	0.855	TTACTGA
								9545495	9544818	9544824	-677	-671	+	6.656	0.854	TGACTCC
179399	F57A8.1		-	V	10037312	10047756	+	10037312	10036597	10036603	-715	-709	+	7.078	0.869	TGCATCA
								10037312	10036654	10036660	-658	-652	+	7.573	0.887	TTAATCA
								10037312	10036795	10036801	-517	-511	+	6.696	0.855	TTACTGA
								10037312	10037241	10037247	-71	-65	-	7.665	0.891	TGAAACA
								10043649	10043090	10043096	-559	-553	-	7.665	0.891	TGAAACA
179412	C51E3.7		-	V	10169167	10173725	-	10173723	10173256	10173262	462	468	+	8.185	0.91	TGCCTCA
								10173725	10174003	10174009	-284	-278	-	6.743	0.857	TGACTAA
								10173725	10174313	10174319	-594	-588	-	9.556	0.96	TGAATCA
								10173725	10174386	10174392	-667	-661	-	10.664	1	TGACTCA
179429	Y22F5A.5		-	V	10280280	10281441	-	10281441	10281534	10281540	-99	-93	-	6.743	0.857	TGACTAA
								10281441	10281584	10281590	-149	-143	+	7.573	0.887	TGAATGA
								10281441	10281698	10281704	-263	-257	+	6.789	0.859	TTACACA
								10281441	10282265	10282271	-830	-824	-	6.656	0.854	TGTCTCA
								10281441	10282343	10282349	-908	-902	-	7.665	0.891	TGAAACA
179432	B0024.4		-	V	10297370	10298836	+	10297370	10296972	10296978	-398	-392	+	6.743	0.857	TGACTAA
								10297370	10297188	10297194	-182	-176	-	6.656	0.854	TGACTCC
								10297370	10297234	10297240	-136	-130	+	9.556	0.96	TGAATCA
								10297370	10297247	10297253	-123	-117	-	9.556	0.96	TGAATCA
179434	B0024.9		-	V	10314611	10315274	+	10314611	10314020	10314026	-591	-585	-	7.573	0.887	TGAATGA
								10314611	10314239	10314245	-372	-366	+	7.573	0.887	TTAATCA
								10314611	10314252	10314258	-359	-353	-	6.743	0.857	TGACTAA
179439	B0024.14		-	V	10322258	10332082	-	10329220	10328984	10328990	231	237	+	9.556	0.96	TGAATCA
								10329220	10328991	10328997	224	230	-	8.773	0.931	TGACACA
								10329220	10329091	10329097	124	130	+	7.614	0.889	TGACTCT
								10329223	10329359	10329365	-142	-136	+	8.68	0.928	TGACTGA
								10329223	10329562	10329568	-345	-339	+	7.665	0.891	TGAAACA
								10329223	10329985	10329991	-768	-762	-	6.656	0.854	TGACTCC
								10329223	10330056	10330062	-839	-833	-	6.743	0.857	TGACTAA
								10332082	10331591	10331597	486	492	-	7.665	0.891	TGAAACA
								10332082	10331684	10331690	393	399	-	6.743	0.857	TGACTAA
								10332082	10332807	10332813	-731	-725	+	6.696	0.855	TTACTGA
179450	AC3.8		-	V	10398782	10401194	+	10398782	10398598	10398604	-184	-178	+	6.656	0.854	TGTCTCA
179452	F15H10.2		-	V	10420862	10421864	-	10421864	10422099	10422105	-241	-235	+	6.656	0.854	TGTCTCA
179456	Y32F6A.4		-	V	10428699	10433576	-	10433576	10433326	10433332	245	251	-	6.696	0.855	TTACTGA
								10433576	10433599	10433605	-29	-23	+	9.556	0.96	TGAATCA
179460	F22E12.1		-	V	10453826	10457319	-	10457319	10457519	10457525	-206	-200	-	6.743	0.857	TGACTAA
								10457319	10457534	10457540	-221	-215	+	10.664	1	TGACTCA
								10457319	10457721	10457727	-408	-402	+	6.789	0.859	TGACAGA
179463	Y32F6B.1		-	V	10480925	10484712	-	10484712	10484327	10484333	380	386	+	7.665	0.891	TGAAACA
								10484712	10484397	10484403	310	316	-	7.665	0.891	TGAAACA
								10484712	10484420	10484426	287	293	+	9.556	0.96	TGAATCA
								10484712	10484781	10484787	-75	-69	+	8.68	0.928	TGACTGA
								10484712	10485132	10485138	-426	-420	-	7.665	0.891	TGAAACA
								10484712	10485328	10485334	-622	-616	+	9.556	0.96	TGAATCA
179478	T21C9.6		-	V	10581859	10587090	+	10581859	10582088	10582094	230	236	-	7.573	0.887	TTAATCA
179479	T21C9.9		-	V	10590523	10592551	-	10592551	10592607	10592613	-62	-56	+	7.665	0.891	TGAAACA
								10592551	10592796	10592802	-251	-245	+	7.665	0.891	TGAAACA
								10592551	10592949	10592955	-404	-398	-	8.68	0.928	TTACTCA
								10592551	10593475	10593481	-930	-924	-	8.68	0.928	TGACTGA
179495	D1054.9		-	V	10785781	10791030	-	10789979	10790230	10790236	-257	-251	-	6.836	0.86	TGACCCA
								10789979	10790324	10790330	-351	-345	-	6.696	0.855	TTACTGA
								10791030	10791434	10791440	-410	-404	-	8.773	0.931	TGACACA
								10791030	10791448	10791454	-424	-418	-	6.687	0.855	TGAAGCA
								10791030	10791458	10791464	-434	-428	+	6.656	0.854	TGTCTCA
								10791030	10791472	10791478	-448	-442	-	6.656	0.854	TGTCTCA
								10791030	10791745	10791751	-721	-715	-	6.687	0.855	TGAAGCA
								10791030	10791812	10791818	-788	-782	-	6.789	0.859	TGACAGA
179544	C06H2.4		-	V	11141475	11143040	+	11141475	11140501	11140507	-974	-968	+	7.665	0.891	TGAAACA
								11141475	11140675	11140681	-800	-794	+	7.665	0.891	TGAAACA
								11141475	11140758	11140764	-717	-711	-	6.789	0.859	TTACACA
								11141475	11141047	11141053	-428	-422	-	7.573	0.887	TTAATCA
								11141475	11141058	11141064	-417	-411	+	7.078	0.869	TGCATCA
								11141475	11141326	11141332	-149	-143	-	9.556	0.96	TGAATCA
								11141475	11141458	11141464	-17	-11	-	6.696	0.855	TTACTGA
179551	T19B10.2		-	V	11221279	11222811	+	11221279	11220349	11220355	-930	-924	-	7.665	0.891	TGAAACA
								11221279	11220411	11220417	-868	-862	+	7.573	0.887	TTAATCA
								11221279	11220444	11220450	-835	-829	+	8.773	0.931	TGACACA
								11221279	11220595	11220601	-684	-678	+	7.665	0.891	TGAAACA
								11221279	11220834	11220840	-445	-439	-	6.743	0.857	TGACTAA
								11221279	11220880	11220886	-399	-393	+	7.573	0.887	TTAATCA
179564	T03F7.7		-	V	11311450	11313421	+	11311450	11310656	11310662	-794	-788	-	6.789	0.859	TTACACA
179572	F55C10.1		-	V	11375768	11377766	+	11375768	11375424	11375430	-344	-338	+	8.185	0.91	TGCCTCA
								11375768	11375470	11375476	-298	-292	-	7.573	0.887	TGAATGA
179579	T11F9.12		-	V	11493550	11496351	-	11496351	11496534	11496540	-189	-183	-	8.773	0.931	TGACACA
								11496351	11496646	11496652	-301	-295	-	7.573	0.887	TTAATCA
								11496351	11497252	11497258	-907	-901	+	6.789	0.859	TTACACA
179584	F38B7.1		-	V	11527809	11541195	+	11532546	11531649	11531655	-897	-891	-	10.664	1	TGACTCA
								11532546	11531709	11531715	-837	-831	+	6.743	0.857	TAACTCA
								11532546	11531778	11531784	-768	-762	-	9.556	0.96	TGAATCA
								11532546	11531840	11531846	-706	-700	-	9.556	0.96	TGAATCA
								11532546	11531886	11531892	-660	-654	-	6.789	0.859	TGACAGA
								11532546	11532514	11532520	-32	-26	+	6.656	0.854	TGACTCC
								11532546	11532982	11532988	437	443	-	10.664	1	TGACTCA
179604	W05E10.4		-	V	11709753	11715881	-	11715881	11716104	11716110	-229	-223	+	6.574	0.851	AGACTCA
								11715881	11716531	11716537	-656	-650	-	7.573	0.887	TTAATCA
179649179651	F57F5.5,F10C2.2		CEOP5312	V	12014367	12040850	-	12040850	12040353	12040359	492	498	-	7.614	0.889	TGACTCG
								12040850	12040545	12040551	300	306	-	7.794	0.895	TGACGCA
								12040850	12040559	12040565	286	292	+	6.656	0.854	TGACTCC
								12040850	12041750	12041756	-906	-900	-	8.68	0.928	TGACTGA
179676	K12F2.1		-	V	12226793	12234320	-	12234320	12233875	12233881	440	446	-	7.573	0.887	TTAATCA
								12234320	12235048	12235054	-734	-728	+	6.789	0.859	TTACACA
179678	T04H1.4		CEOP5336	V	12245571	12252326	+	12245571	12245037	12245043	-534	-528	+	7.573	0.887	TTAATCA
								12245571	12245390	12245396	-181	-175	+	7.573	0.887	TGAATGA
								12245623	12245773	12245779	151	157	+	8.68	0.928	TTACTCA
								12245623	12245947	12245953	325	331	+	7.794	0.895	TGACGCA
								12245623	12245957	12245963	335	341	-	7.078	0.869	TGCATCA
								12245623	12246072	12246078	450	456	+	8.68	0.928	TGACTGA
179680	T04H1.9		-	V	12261781	12263345	+	12261781	12260979	12260985	-802	-796	-	9.556	0.96	TGAATCA
								12261781	12261752	12261758	-29	-23	-	7.665	0.891	TGAAACA
179683	F55C5.5		-	V	12270265	12271526	-	12271526	12271551	12271557	-31	-25	-	8.68	0.928	TGACTGA
								12271526	12271846	12271852	-326	-320	-	6.696	0.855	TTACTGA
								12271526	12271918	12271924	-398	-392	+	8.68	0.928	TTACTCA
								12271526	12272286	12272292	-766	-760	+	6.789	0.859	TGACAGA
								12271526	12272322	12272328	-802	-796	-	8.773	0.931	TGACACA
179692	F23H12.1		CEOP5518	V	12342293	12345896	-	12345896	12345989	12345995	-99	-93	-	7.532	0.886	CGACTCA
								12345896	12346559	12346565	-669	-663	+	7.665	0.891	TGAAACA
								12345896	12346578	12346584	-688	-682	-	6.656	0.854	TGTCTCA
								12345896	12346673	12346679	-783	-777	-	7.665	0.891	TGAAACA
179695	F23H12.5		-	V	12358624	12363668	+	12358624	12357867	12357873	-757	-751	-	6.656	0.854	TGTCTCA
								12358624	12358346	12358352	-278	-272	+	6.836	0.86	TGACCCA
179714	T28H10.3		-	V	12512998	12514924	+	12512998	12512814	12512820	-184	-178	+	6.743	0.857	TAACTCA
								12512998	12513370	12513376	373	379	-	7.573	0.887	TTAATCA
179751	ZC455.1		-	V	12775357	12783024	+	12775357	12774784	12774790	-573	-567	-	6.696	0.855	TTACTGA
								12775357	12774949	12774955	-408	-402	+	8.773	0.931	TGACACA
								12775357	12775113	12775119	-244	-238	-	8.773	0.931	TGACACA
								12775357	12775757	12775763	401	407	+	6.743	0.857	TGACTTA
								12779239	12778838	12778844	-401	-395	+	6.743	0.857	TAACTCA
								12779239	12779159	12779165	-80	-74	-	6.743	0.857	TGACTTA
								12779239	12779213	12779219	-26	-20	+	7.614	0.889	TGACTCT
179758	ZC443.3		-	V	12812296	12814102	-	12814100	12813764	12813770	331	337	+	6.743	0.857	TCACTCA
								12814102	12814194	12814200	-98	-92	+	10.664	1	TGACTCA
								12814102	12814349	12814355	-253	-247	+	6.687	0.855	TGAAGCA
								12814102	12814847	12814853	-751	-745	-	6.743	0.857	TGACTAA
								12814102	12814877	12814883	-781	-775	+	8.68	0.928	TGACTGA
								12814102	12814888	12814894	-792	-786	-	6.656	0.854	TGACTCC
								12814102	12815086	12815092	-990	-984	-	6.789	0.859	TGACAGA
179774	T16G1.7		-	V	12932920	12935031	-	12935031	12935565	12935571	-540	-534	-	6.743	0.857	TGACTAA
								12935031	12935655	12935661	-630	-624	-	8.68	0.928	TGACTGA
179775	T16G1.5		-	V	12937633	12939485	-	12939485	12939574	12939580	-95	-89	+	7.794	0.895	TGACGCA
								12939485	12939905	12939911	-426	-420	-	6.789	0.859	TTACACA
								12939485	12940141	12940147	-662	-656	+	6.656	0.854	TGGCTCA
179776	T16G1.4		-	V	12940017	12941826	-	12941826	12942623	12942629	-803	-797	-	7.665	0.891	TGAAACA
179780	R186.1		-	V	12961579	12963315	-	12963315	12963337	12963343	-28	-22	+	7.573	0.887	TGAATGA
								12963315	12963353	12963359	-44	-38	-	7.794	0.895	TGACGCA
								12963315	12963417	12963423	-108	-102	+	6.789	0.859	TTACACA
								12963315	12963431	12963437	-122	-116	-	7.573	0.887	TTAATCA
								12963315	12963448	12963454	-139	-133	+	6.687	0.855	TGAAGCA
								12963315	12964131	12964137	-822	-816	-	6.743	0.857	TGACTAA
								12963315	12964277	12964283	-968	-962	-	8.68	0.928	TGACTGA
179784	F15B9.8		-	V	12988536	12992153	+	12988536	12987738	12987744	-798	-792	-	6.687	0.855	TGAAGCA
								12988536	12987779	12987785	-757	-751	+	6.836	0.86	TGACCCA
								12988536	12987972	12987978	-564	-558	-	7.078	0.869	TGCATCA
								12988536	12988349	12988355	-187	-181	-	6.743	0.857	TGACTAA
								12988536	12988360	12988366	-176	-170	+	6.696	0.855	TTACTGA
179791	W07G4.5		-	V	13047462	13049216	+	13047462	13046476	13046482	-986	-980	-	6.789	0.859	TTACACA
								13047462	13046726	13046732	-736	-730	-	6.687	0.855	TGAAGCA
								13047958	13047737	13047743	-221	-215	+	8.68	0.928	TGACTGA
								13047958	13048227	13048233	270	276	-	6.743	0.857	TCACTCA
179818	M04G12.2		-	V	13381171	13383054	+	13381171	13380676	13380682	-495	-489	+	7.532	0.886	CGACTCA
								13381171	13381161	13381167	-10	-4	+	6.789	0.859	TGACAGA
179819	M04G12.4		-	V	13386055	13391375	-	13389472	13389535	13389541	-69	-63	+	8.185	0.91	TGCCTCA
								13389472	13389684	13389690	-218	-212	+	9.556	0.96	TGAATCA
								13389472	13389864	13389870	-398	-392	-	6.656	0.854	TGTCTCA
								13389472	13389890	13389896	-424	-418	-	6.687	0.855	TGAAGCA
								13389472	13390204	13390210	-738	-732	+	6.789	0.859	TGACAGA
								13391375	13392017	13392023	-648	-642	+	7.665	0.891	TGAAACA
179840	C50B8.1		-	V	13565845	13566950	+	13565845	13565156	13565162	-689	-683	-	7.665	0.891	TGAAACA
								13565845	13565357	13565363	-488	-482	+	6.743	0.857	TCACTCA
								13565845	13565424	13565430	-421	-415	-	7.078	0.869	TGCATCA
								13565845	13565638	13565644	-207	-201	+	7.794	0.895	TGACGCA
								13565845	13565793	13565799	-52	-46	-	7.573	0.887	TTAATCA
								13565845	13566286	13566292	442	448	+	6.656	0.854	TGACTCC
179861	T01D3.3		-	V	13704910	13711065	+	13704910	13704147	13704153	-763	-757	-	6.656	0.854	TGTCTCA
								13704910	13704741	13704747	-169	-163	-	6.789	0.859	TGACAGA
179863	T01D3.6		-	V	13716829	13720382	+	13716829	13716456	13716462	-373	-367	-	9.556	0.96	TGAATCA
								13716829	13716500	13716506	-329	-323	+	8.68	0.928	TTACTCA
								13716829	13716671	13716677	-158	-152	+	9.556	0.96	TGAATCA
179894	F58E10.1		-	V	13987144	14006057	-	14002435	14002171	14002177	259	265	+	7.078	0.869	TGCATCA
								14002435	14002529	14002535	-100	-94	+	7.573	0.887	TGAATGA
								14002435	14002578	14002584	-149	-143	-	6.656	0.854	TGTCTCA
								14006057	14006068	14006074	-17	-11	+	7.665	0.891	TGAAACA
								14006057	14006620	14006626	-569	-563	-	6.789	0.859	TTACACA
								14006057	14006708	14006714	-657	-651	-	6.696	0.855	TTACTGA
								14006057	14006723	14006729	-672	-666	+	7.665	0.891	TGAAACA
179954	R02D5.7		-	V	14480394	14481242	-	14481242	14481972	14481978	-736	-730	+	6.789	0.859	TTACACA
								14481242	14481985	14481991	-749	-743	-	6.656	0.854	TGACTCC
								14481242	14482059	14482065	-823	-817	-	9.556	0.96	TGAATCA
179961	C53A5.13		-	V	14546899	14554518	+	14546899	14546155	14546161	-744	-738	-	9.556	0.96	TGAATCA
								14546899	14546216	14546222	-683	-677	+	7.665	0.891	TGAAACA
								14546899	14546845	14546851	-54	-48	+	8.773	0.931	TGACACA
180029	Y75B12B.6		-	V	15192644	15197637	+	15192644	15191692	15191698	-952	-946	+	6.789	0.859	TTACACA
								15192644	15191758	15191764	-886	-880	+	6.687	0.855	TGAAGCA
180056	F57A10.3		-	V	15760419	15766150	-	15766150	15766163	15766169	-19	-13	+	7.794	0.895	TGACGCA
180068	C06C6.4		-	V	16002568	16004653	+	16002568	16002851	16002857	284	290	+	7.665	0.891	TGAAACA
180096	C31A11.7		-	V	16309902	16314725	+	16309902	16309372	16309378	-530	-524	-	6.789	0.859	TGACAGA
180098	F57G8.6		-	V	16342470	16344228	+	16342470	16341481	16341487	-989	-983	+	7.573	0.887	TTAATCA
								16342470	16341504	16341510	-966	-960	-	7.573	0.887	TGAATGA
								16342470	16342309	16342315	-161	-155	+	7.078	0.869	TGCATCA
180211	Y51A2D.11		-	V	18558723	18560270	-	18560270	18560310	18560316	-46	-40	-	10.664	1	TGACTCA
								18560270	18560891	18560897	-627	-621	+	6.743	0.857	TGACTAA
180213	Y51A2D.13		-	V	18573024	18579749	-	18577541	18577644	18577650	-109	-103	+	6.743	0.857	TGACTAA
180262	Y39B6A.3		-	V	19189212	19189965	-	19189928	19189547	19189553	376	382	-	8.185	0.91	TGCCTCA
								19189965	19190560	19190566	-601	-595	-	6.656	0.854	TGACTCC
								19189965	19190610	19190616	-651	-645	-	7.573	0.887	TTAATCA
180265	T26H2.9		-	V	19207648	19211852	-	19211852	19211524	19211530	323	329	+	6.656	0.854	TGGCTCA
								19211852	19212234	19212240	-388	-382	-	6.789	0.859	TTACACA
								19211852	19212381	19212387	-535	-529	+	7.078	0.869	TGCATCA
180351	W01F3.2		-	V	20655756	20657417	+	20655756	20654798	20654804	-958	-952	-	9.556	0.96	TGAATCA
								20655756	20655062	20655068	-694	-688	-	6.743	0.857	TGACTAA
								20655756	20655118	20655124	-638	-632	-	7.573	0.887	TTAATCA
								20655756	20655125	20655131	-631	-625	+	7.573	0.887	TTAATCA
								20655756	20655613	20655619	-143	-137	-	10.664	1	TGACTCA
180364	T03D8.6		-	V	20811973	20815549	-	20815549	20815054	20815060	490	496	+	6.696	0.855	TTACTGA
								20815549	20815297	20815303	247	253	-	9.556	0.96	TGAATCA
								20815549	20815833	20815839	-290	-284	-	6.789	0.859	TGACAGA
180407	F57C12.1		-	X	558143	563659	+	558143	557899	557905	-244	-238	+	9.556	0.96	TGAATCA
								558143	557961	557967	-182	-176	+	6.687	0.855	TGAAGCA
								558143	558040	558046	-103	-97	-	10.664	1	TGACTCA
180409	F57C12.5		CEOPX154	X	563726	587484	-	579567	579694	579700	-133	-127	+	7.573	0.887	TTAATCA
								580139	580589	580595	-456	-450	+	6.789	0.859	TGACAGA
180460	K03E6.6		-	X	1079490	1080623	-	1080623	1080188	1080194	430	436	-	6.696	0.855	TTACTGA
								1080623	1080226	1080232	392	398	-	6.789	0.859	TGACAGA
								1080623	1080816	1080822	-199	-193	-	8.68	0.928	TTACTCA
180474	H42K12.3		-	X	1311597	1316632	+	1311604	1311759	1311765	156	162	+	7.665	0.891	TGAAACA
								1311604	1311856	1311862	253	259	-	6.696	0.855	TTACTGA
								1311604	1311885	1311891	282	288	-	7.573	0.887	TTAATCA
180481	D1005.3		-	X	1452691	1454024	-	1454024	1454165	1454171	-147	-141	+	6.743	0.857	TAACTCA
								1454024	1454583	1454589	-565	-559	-	10.664	1	TGACTCA
								1454024	1454709	1454715	-691	-685	-	10.664	1	TGACTCA
180534	T14F9.1		-	X	2237903	2240249	+	2237903	2237501	2237507	-402	-396	+	8.68	0.928	TTACTCA
								2237903	2237520	2237526	-383	-377	-	7.665	0.891	TGAAACA
								2237903	2237585	2237591	-318	-312	+	6.789	0.859	TGACAGA
								2237903	2237781	2237787	-122	-116	-	6.656	0.854	TGACTCC
180539	T10H10.1		-	X	2303115	2314904	+	2303115	2302270	2302276	-845	-839	+	6.696	0.855	TTACTGA
180551	R04B3.3		-	X	2473771	2476008	-	2476008	2476222	2476228	-220	-214	-	8.68	0.928	TTACTCA
								2476008	2476307	2476313	-305	-299	+	10.664	1	TGACTCA
								2476008	2476382	2476388	-380	-374	-	10.664	1	TGACTCA
								2476008	2476984	2476990	-982	-976	+	7.665	0.891	TGAAACA
180562	F54G2.1		-	X	2621268	2664367	-	2664367	2664111	2664117	251	257	+	8.68	0.928	TGACTGA
180570	T02C5.5		-	X	2710915	2748109	-	2713409	2714048	2714054	-645	-639	+	7.573	0.887	TTAATCA
								2713409	2714055	2714061	-652	-646	+	8.68	0.928	TTACTCA
								2717003	2716882	2716888	116	122	-	8.68	0.928	TTACTCA
								2717003	2717015	2717021	-18	-12	-	6.789	0.859	TTACACA
								2725627	2726584	2726590	-963	-957	-	7.665	0.891	TGAAACA
								2736272	2736310	2736316	-44	-38	-	6.656	0.854	TGACTCC
								2736272	2736335	2736341	-69	-63	+	7.532	0.886	CGACTCA
180574	F58H12.1		-	X	2843923	2852473	-	2852473	2852491	2852497	-24	-18	+	6.743	0.857	TCACTCA
								2852473	2852503	2852509	-36	-30	+	6.743	0.857	TCACTCA
								2852473	2852906	2852912	-439	-433	+	10.664	1	TGACTCA
180590	M02F4.7		-	X	3031715	3033195	+	3031715	3031629	3031635	-86	-80	+	7.573	0.887	TTAATCA
1806013565504	K10B3.7,K10B3.8		CEOPX036	X	3112075	3116588	-	3115570	3115175	3115181	390	396	-	6.789	0.859	TTACACA
								3115570	3115217	3115223	348	354	+	9.556	0.96	TGAATCA
								3115570	3115272	3115278	293	299	+	8.773	0.931	TGACACA
								3115570	3115294	3115300	271	277	+	7.573	0.887	TTAATCA
								3115581	3115742	3115748	-167	-161	-	6.743	0.857	TCACTCA
								3115581	3115765	3115771	-190	-184	-	7.078	0.869	TGCATCA
								3115581	3115970	3115976	-395	-389	-	8.773	0.931	TGACACA
								3116588	3116090	3116096	493	499	+	7.665	0.891	TGAAACA
								3116588	3116754	3116760	-172	-166	+	9.556	0.96	TGAATCA
								3116588	3117037	3117043	-455	-449	-	8.773	0.931	TGACACA
								3116588	3117268	3117274	-686	-680	-	7.665	0.891	TGAAACA
180612	F28B4.3		-	X	3227479	3235398	-	3235398	3235396	3235402	-4	3	+	6.696	0.855	TTACTGA
180613	F40F4.6		-	X	3235758	3243614	-	3243614	3243895	3243901	-287	-281	-	10.664	1	TGACTCA
180615	F40F4.4		-	X	3257000	3258145	+	3257000	3256292	3256298	-708	-702	-	6.789	0.859	TTACACA
								3257000	3256954	3256960	-46	-40	-	6.656	0.854	TGACTCC
180623	F11D5.1		-	X	3333119	3347241	+	3333119	3332389	3332395	-730	-724	-	8.773	0.931	TGACACA
								3333119	3332505	3332511	-614	-608	-	7.614	0.889	TGACTCG
								3333119	3332908	3332914	-211	-205	-	8.68	0.928	TTACTCA
								3333119	3333037	3333043	-82	-76	-	7.665	0.891	TGAAACA
								3334515	3334211	3334217	-304	-298	-	9.556	0.96	TGAATCA
								3334515	3334562	3334568	48	54	-	10.664	1	TGACTCA
								3334515	3334650	3334656	136	142	+	7.573	0.887	TGAATGA
								3334515	3334684	3334690	170	176	-	6.743	0.857	TAACTCA
								3334515	3334792	3334798	278	284	+	7.665	0.891	TGAAACA
								3334515	3334885	3334891	371	377	+	6.656	0.854	TGACTCC
								3344680	3343887	3343893	-793	-787	+	6.789	0.859	TTACACA
								3344680	3344025	3344031	-655	-649	-	6.789	0.859	TTACACA
								3344680	3344067	3344073	-613	-607	-	6.836	0.86	TGACCCA
								3344680	3344439	3344445	-241	-235	+	7.573	0.887	TTAATCA
								3344680	3344478	3344484	-202	-196	-	6.743	0.857	TGACTAA
								3344680	3344486	3344492	-194	-188	-	6.743	0.857	TGACTAA
								3344680	3344501	3344507	-179	-173	+	6.743	0.857	TCACTCA
								3344680	3345122	3345128	443	449	-	6.743	0.857	TCACTCA
180642	C12D12.1		-	X	3499241	3505227	+	3499241	3498626	3498632	-615	-609	+	6.789	0.859	TGACAGA
								3499241	3498707	3498713	-534	-528	-	7.078	0.869	TGCATCA
								3499241	3498743	3498749	-498	-492	+	6.743	0.857	TCACTCA
								3499241	3498783	3498789	-458	-452	+	6.696	0.855	TTACTGA
								3499241	3498894	3498900	-347	-341	+	7.573	0.887	TTAATCA
								3499241	3499340	3499346	100	106	-	6.743	0.857	TGACTTA
180644	F56B6.4		-	X	3537629	3540928	+	3537629	3536752	3536758	-877	-871	+	6.743	0.857	TGACTAA
								3537629	3537200	3537206	-429	-423	+	10.664	1	TGACTCA
180651	C18B2.3		-	X	3601788	3604274	+	3601788	3601220	3601226	-568	-562	-	6.743	0.857	TGACTAA
180681	C16B8.3		-	X	3968016	3968617	-	3968617	3968716	3968722	-105	-99	+	8.185	0.91	TGCCTCA
								3968617	3968890	3968896	-279	-273	-	10.664	1	TGACTCA
								3968617	3968928	3968934	-317	-311	-	9.556	0.96	TGAATCA
								3968617	3969221	3969227	-610	-604	-	6.656	0.854	TGGCTCA
180709	F14H12.3		-	X	4344227	4345612	+	4344227	4343311	4343317	-916	-910	-	6.656	0.854	TGGCTCA
								4344227	4343344	4343350	-883	-877	-	6.656	0.854	TGACTCC
								4344227	4343723	4343729	-504	-498	+	6.743	0.857	TGACTAA
								4344227	4343812	4343818	-415	-409	-	10.664	1	TGACTCA
								4344227	4343842	4343848	-385	-379	-	6.574	0.851	AGACTCA
								4344227	4344564	4344570	338	344	+	8.773	0.931	TGACACA
								4344227	4344689	4344695	463	469	-	6.656	0.854	TGACTCC
180715	F15A8.6		-	X	4430904	4434477	-	4434477	4435218	4435224	-747	-741	-	9.556	0.96	TGAATCA
								4434477	4435339	4435345	-868	-862	-	6.656	0.854	TGTCTCA
								4434477	4435401	4435407	-930	-924	+	6.743	0.857	TCACTCA
180719	F02E8.6		-	X	4472259	4480051	-	4480051	4480067	4480073	-22	-16	+	7.665	0.891	TGAAACA
								4480051	4480268	4480274	-223	-217	+	10.664	1	TGACTCA
								4480051	4480417	4480423	-372	-366	-	7.614	0.889	TGACTCG
								4480051	4480468	4480474	-423	-417	-	8.773	0.931	TGACACA
								4480051	4481012	4481018	-967	-961	-	7.665	0.891	TGAAACA
180725	C07A12.3		-	X	4532663	4537506	+	4532663	4532578	4532584	-85	-79	-	7.665	0.891	TGAAACA
								4532824	4533275	4533281	452	458	-	6.656	0.854	TGTCTCA
180738	F16H11.5		-	X	4656406	4660291	-	4660291	4660029	4660035	257	263	-	7.665	0.891	TGAAACA
								4660291	4660050	4660056	236	242	+	7.532	0.886	CGACTCA
								4660291	4660646	4660652	-361	-355	-	9.556	0.96	TGAATCA
								4660291	4660737	4660743	-452	-446	-	8.773	0.931	TGACACA
								4660291	4660976	4660982	-691	-685	-	7.03	0.867	TGAATCN
								4660291	4661007	4661013	-722	-716	-	7.078	0.869	TGCATCA
								4660291	4661080	4661086	-795	-789	-	10.664	1	TGACTCA
180748	F55D10.2		CEOPX048	X	4712250	4715772	+	4712250	4711434	4711440	-816	-810	-	7.573	0.887	TTAATCA
								4712250	4711535	4711541	-715	-709	+	6.574	0.851	AGACTCA
								4712250	4712001	4712007	-249	-243	+	8.773	0.931	TGACACA
								4712250	4712086	4712092	-164	-158	+	8.773	0.931	TGACACA
								4712250	4712560	4712566	311	317	-	6.656	0.854	TGGCTCA
180771	ZC8.4		-	X	4983035	4993203	+	4983035	4982274	4982280	-761	-755	+	6.656	0.854	TGGCTCA
								4983035	4982386	4982392	-649	-643	+	6.656	0.854	TGGCTCA
								4983035	4982555	4982561	-480	-474	-	6.743	0.857	TGACTTA
								4983035	4982923	4982929	-112	-106	+	7.665	0.891	TGAAACA
								4984047	4984009	4984015	-38	-32	-	9.556	0.96	TGAATCA
180772	ZC8.3		-	X	4999239	5003478	+	4999239	4998754	4998760	-485	-479	-	7.665	0.891	TGAAACA
								4999239	4998776	4998782	-463	-457	+	9.556	0.96	TGAATCA
								4999239	4998889	4998895	-350	-344	-	6.687	0.855	TGAAGCA
								4999239	4999194	4999200	-45	-39	+	6.696	0.855	TTACTGA
								4999239	4999593	4999599	355	361	-	7.573	0.887	TGAATGA
								4999239	4999636	4999642	398	404	+	7.573	0.887	TGAATGA
180773	ZC449.3		-	X	5017893	5021033	+	5017893	5017550	5017556	-343	-337	-	7.573	0.887	TGAATGA
								5017893	5017599	5017605	-294	-288	-	7.665	0.891	TGAAACA
								5018364	5018356	5018362	-8	-2	-	7.573	0.887	TGAATGA
180782	C42D8.1		-	X	5109475	5112347	+	5109475	5109407	5109413	-68	-62	-	9.556	0.96	TGAATCA
								5109475	5109430	5109436	-45	-39	+	7.665	0.891	TGAAACA
								5109479	5109858	5109864	380	386	+	7.665	0.891	TGAAACA
180785	C31H2.2		-	X	5148821	5150445	-	5150445	5150609	5150615	-170	-164	-	6.656	0.854	TGTCTCA
								5150445	5150638	5150644	-199	-193	+	6.656	0.854	TGTCTCA
								5150445	5150694	5150700	-255	-249	+	9.556	0.96	TGAATCA
								5150445	5150912	5150918	-473	-467	+	6.574	0.851	AGACTCA
180791	H28G03.1		CEOPX052	X	5205739	5219051	+	5211087	5210523	5210529	-564	-558	+	7.573	0.887	TTAATCA
								5211087	5210561	5210567	-526	-520	-	7.573	0.887	TGAATGA
								5211104	5211328	5211334	225	231	-	7.573	0.887	TTAATCA
								5213805	5213025	5213031	-780	-774	+	7.532	0.886	CGACTCA
								5213805	5213071	5213077	-734	-728	+	7.078	0.869	TGCATCA
								5213805	5213200	5213206	-605	-599	+	7.078	0.869	TGCATCA
								5213805	5213293	5213299	-512	-506	+	7.665	0.891	TGAAACA
								5213805	5213434	5213440	-371	-365	+	6.789	0.859	TTACACA
								5213805	5213623	5213629	-182	-176	-	7.078	0.869	TGCATCA
								5213805	5213712	5213718	-93	-87	+	8.773	0.931	TGACACA
180795180796	Y34B4A.6,Y34B4A.9		CEOPX056	X	5252968	5256819	+	5252968	5251997	5252003	-971	-965	-	6.696	0.855	TTACTGA
								5252968	5252185	5252191	-783	-777	-	10.664	1	TGACTCA
								5252968	5252557	5252563	-411	-405	-	6.743	0.857	TAACTCA
								5252968	5252567	5252573	-401	-395	+	7.665	0.891	TGAAACA
								5252968	5253143	5253149	176	182	+	6.789	0.859	TGACAGA
180800	F32A6.3		CEOPX166	X	5283184	5289661	+	5283184	5282313	5282319	-871	-865	-	7.665	0.891	TGAAACA
								5283184	5282658	5282664	-526	-520	-	7.614	0.889	TGACTCT
								5283184	5282762	5282768	-422	-416	+	8.68	0.928	TGACTGA
								5283184	5283121	5283127	-63	-57	+	6.574	0.851	GGACTCA
180804	C26B9.3		-	X	5338240	5340149	+	5338240	5338716	5338722	477	483	-	6.574	0.851	AGACTCA
180829	F14D12.1		-	X	5604536	5609082	+	5604536	5603814	5603820	-722	-716	-	7.665	0.891	TGAAACA
								5604536	5604064	5604070	-472	-466	+	7.665	0.891	TGAAACA
								5604536	5604501	5604507	-35	-29	+	7.665	0.891	TGAAACA
180840	C41G11.3		-	X	5720410	5728616	-	5728616	5728291	5728297	320	326	+	6.687	0.855	TGAAGCA
								5728616	5728364	5728370	247	253	+	7.665	0.891	TGAAACA
								5728616	5728719	5728725	-109	-103	+	6.789	0.859	TGACAGA
								5728616	5728805	5728811	-195	-189	-	7.665	0.891	TGAAACA
								5728616	5728839	5728845	-229	-223	-	7.532	0.886	CGACTCA
								5728616	5728973	5728979	-363	-357	+	7.665	0.891	TGAAACA
								5728616	5728980	5728986	-370	-364	+	6.743	0.857	TAACTCA
								5728616	5729599	5729605	-989	-983	-	6.789	0.859	TGACAGA
180857	H05L03.3		-	X	5904587	5905306	+	5904587	5903811	5903817	-776	-770	+	8.68	0.928	TGACTGA
								5904587	5903892	5903898	-695	-689	+	6.656	0.854	TGTCTCA
								5904587	5904165	5904171	-422	-416	-	7.794	0.895	TGACGCA
								5904587	5904426	5904432	-161	-155	+	6.656	0.854	TGACTCC
180872	C09B8.6		-	X	6034435	6039456	-	6037656	6038036	6038042	-386	-380	+	6.789	0.859	TTACACA
								6039196	6038823	6038829	368	374	+	6.836	0.86	TGACCCA
180876	C45B2.7		-	X	6060731	6065947	-	6065947	6066407	6066413	-466	-460	-	6.789	0.859	TTACACA
								6065947	6066531	6066537	-590	-584	+	6.656	0.854	TGACTCC
								6065947	6066555	6066561	-614	-608	+	7.794	0.895	TGACGCA
								6065947	6066662	6066668	-721	-715	+	6.836	0.86	TGACCCA
180884	C15H9.1		-	X	6122275	6127501	+	6122275	6121485	6121491	-790	-784	+	7.573	0.887	TTAATCA
								6122275	6121651	6121657	-624	-618	+	10.664	1	TGACTCA
								6122275	6121914	6121920	-361	-355	-	7.532	0.886	CGACTCA
								6122275	6122034	6122040	-241	-235	+	7.078	0.869	TGCATCA
								6122275	6122090	6122096	-185	-179	+	7.665	0.891	TGAAACA
								6122275	6122116	6122122	-159	-153	+	6.743	0.857	TGACTTA
180886	C34H3.1		-	X	6142451	6150501	-	6150501	6150523	6150529	-28	-22	+	8.68	0.928	TGACTGA
								6150501	6150833	6150839	-338	-332	+	8.68	0.928	TGACTGA
180893	C14F11.2		CEOPX175	X	6208121	6213871	-	6213871	6213615	6213621	251	257	+	6.743	0.857	TGACTAA
								6213871	6213702	6213708	164	170	+	6.574	0.851	AGACTCA
								6213871	6214542	6214548	-677	-671	+	7.665	0.891	TGAAACA
								6213871	6214695	6214701	-830	-824	-	6.789	0.859	TTACACA
								6213871	6214724	6214730	-859	-853	+	6.574	0.851	AGACTCA
180895	C14F11.5		-	X	6233117	6235500	-	6235500	6235133	6235139	362	368	+	7.614	0.889	TGACTCT
								6235500	6235911	6235917	-417	-411	-	6.789	0.859	TGACAGA
								6235500	6236067	6236073	-573	-567	-	7.532	0.886	CGACTCA
								6235500	6236169	6236175	-675	-669	-	10.664	1	TGACTCA
								6235500	6236184	6236190	-690	-684	+	6.789	0.859	TGACAGA
								6235500	6236264	6236270	-770	-764	+	7.573	0.887	TTAATCA
180902	T07H6.3		-	X	6279634	6280974	+	6279634	6278728	6278734	-906	-900	+	6.696	0.855	TTACTGA
								6279634	6279207	6279213	-427	-421	+	10.664	1	TGACTCA
								6279634	6279263	6279269	-371	-365	+	8.773	0.931	TGACACA
180907	T10E10.2		-	X	6323255	6324475	+	6323255	6322372	6322378	-883	-877	+	7.573	0.887	TTAATCA
								6323255	6322716	6322722	-539	-533	+	7.665	0.891	TGAAACA
								6323255	6322794	6322800	-461	-455	+	9.556	0.96	TGAATCA
								6323255	6322828	6322834	-427	-421	-	6.789	0.859	TTACACA
								6323255	6323043	6323049	-212	-206	+	7.573	0.887	TTAATCA
								6323444	6323386	6323392	-58	-52	-	6.743	0.857	TCACTCA
180908	T10E10.1		-	X	6326149	6327333	+	6326149	6325167	6325173	-982	-976	+	7.573	0.887	TGAATGA
								6326149	6325370	6325376	-779	-773	-	6.687	0.855	TGAAGCA
								6326149	6325448	6325454	-701	-695	-	7.573	0.887	TGAATGA
								6326149	6325500	6325506	-649	-643	-	7.665	0.891	TGAAACA
								6326149	6325822	6325828	-327	-321	+	7.573	0.887	TGAATGA
								6326149	6325831	6325837	-318	-312	+	7.078	0.869	TGCATCA
								6326149	6326064	6326070	-85	-79	-	7.614	0.889	TGACTCT
180929	T14E8.1		-	X	6553245	6564164	+	6553245	6552762	6552768	-483	-477	-	7.573	0.887	TTAATCA
								6553245	6552976	6552982	-269	-263	-	7.614	0.889	TGACTCG
								6553245	6553514	6553520	270	276	+	6.836	0.86	TGACCCA
180935	F38B6.4		-	X	6674833	6679787	+	6674833	6674353	6674359	-480	-474	+	7.078	0.869	TGCATCA
								6674833	6674533	6674539	-300	-294	-	6.743	0.857	TGACTAA
180942	R03E9.1		-	X	6742348	6743857	+	6742348	6741360	6741366	-988	-982	+	10.664	1	TGACTCA
180957	C53B7.3		-	X	6844709	6845930	+	6844709	6844210	6844216	-499	-493	+	9.556	0.96	TGAATCA
								6844709	6844274	6844280	-435	-429	+	6.656	0.854	TGACTCC
								6844709	6844402	6844408	-307	-301	+	6.743	0.857	TAACTCA
								6844709	6844464	6844470	-245	-239	+	7.614	0.889	TGACTCG
								6844709	6844537	6844543	-172	-166	+	7.614	0.889	TGACTCT
								6844709	6844616	6844622	-93	-87	-	6.656	0.854	TGGCTCA
180966	F14B8.6		-	X	6929217	6932312	-	6932312	6932430	6932436	-124	-118	-	8.68	0.928	TTACTCA
								6932312	6932523	6932529	-217	-211	-	10.664	1	TGACTCA
								6932312	6932606	6932612	-300	-294	+	7.665	0.891	TGAAACA
180978	C54D1.3		-	X	7132158	7139601	+	7132158	7131171	7131177	-987	-981	-	10.664	1	TGACTCA
								7132158	7131199	7131205	-959	-953	-	7.573	0.887	TGAATGA
								7132158	7131281	7131287	-877	-871	-	6.743	0.857	TCACTCA
								7132158	7131738	7131744	-420	-414	-	8.68	0.928	TTACTCA
								7132158	7131762	7131768	-396	-390	-	7.573	0.887	TTAATCA
								7132158	7131937	7131943	-221	-215	+	9.556	0.96	TGAATCA
								7132158	7131953	7131959	-205	-199	+	7.665	0.891	TGAAACA
								7132158	7131999	7132005	-159	-153	+	7.614	0.889	TGACTCT
								7132158	7132071	7132077	-87	-81	+	9.556	0.96	TGAATCA
181001	C01C10.3		-	X	7439357	7442525	-	7442525	7442587	7442593	-68	-62	+	6.687	0.855	TGAAGCA
								7442525	7442728	7442734	-209	-203	+	6.574	0.851	AGACTCA
								7442525	7443134	7443140	-615	-609	-	7.665	0.891	TGAAACA
								7442525	7443399	7443405	-880	-874	-	6.836	0.86	TGACCCA
181002	K08A8.2		-	X	7458238	7463684	-	7460207	7459799	7459805	403	409	+	6.743	0.857	TGACTAA
								7460207	7459890	7459896	312	318	+	6.743	0.857	TAACTCA
								7460207	7459899	7459905	303	309	-	6.743	0.857	TAACTCA
								7460207	7459969	7459975	233	239	+	9.556	0.96	TGAATCA
								7460207	7459998	7460004	204	210	+	7.794	0.895	TGACGCA
								7460496	7461291	7461297	-801	-795	-	6.574	0.851	AGACTCA
								7460496	7461323	7461329	-833	-827	-	7.573	0.887	TGAATGA
								7460496	7461370	7461376	-880	-874	+	7.573	0.887	TTAATCA
								7463684	7463238	7463244	441	447	+	7.665	0.891	TGAAACA
								7463684	7463966	7463972	-288	-282	+	8.68	0.928	TGACTGA
								7463684	7464124	7464130	-446	-440	-	7.573	0.887	TGAATGA
								7463684	7464215	7464221	-537	-531	+	9.556	0.96	TGAATCA
181010	F48E3.8		-	X	7507832	7517641	-	7517641	7517886	7517892	-251	-245	+	10.664	1	TGACTCA
								7517641	7517973	7517979	-338	-332	+	7.665	0.891	TGAAACA
								7517641	7518170	7518176	-535	-529	-	7.614	0.889	TGACTCG
								7517641	7518436	7518442	-801	-795	+	7.573	0.887	TGAATGA
								7517641	7518489	7518495	-854	-848	+	6.696	0.855	TTACTGA
								7517641	7518588	7518594	-953	-947	+	7.665	0.891	TGAAACA
181011	F46C8.3		-	X	7525520	7527200	+	7525520	7525198	7525204	-322	-316	-	9.556	0.96	TGAATCA
								7525520	7525433	7525439	-87	-81	-	6.789	0.859	TGACAGA
								7525520	7525514	7525520	-6	1	-	6.696	0.855	TTACTGA
								7525520	7525894	7525900	375	381	-	7.665	0.891	TGAAACA
181015	F46C8.8		-	X	7551211	7554373	-	7554373	7554250	7554256	118	124	-	7.665	0.891	TGAAACA
								7554373	7554553	7554559	-186	-180	+	6.687	0.855	TGAAGCA
								7554373	7554789	7554795	-422	-416	+	6.789	0.859	TGACAGA
								7554373	7554828	7554834	-461	-455	-	7.794	0.895	TGACGCA
181018	F08C6.3		-	X	7565269	7568084	+	7565269	7564561	7564567	-708	-702	-	7.573	0.887	TGAATGA
								7565269	7564649	7564655	-620	-614	-	8.68	0.928	TGACTGA
								7565269	7565255	7565261	-14	-8	+	7.665	0.891	TGAAACA
181019	F08C6.6		-	X	7568090	7569668	-	7569668	7569685	7569691	-23	-17	-	6.574	0.851	AGACTCA
								7569668	7569867	7569873	-205	-199	-	6.743	0.857	TCACTCA
								7569668	7570439	7570445	-777	-771	-	6.743	0.857	TAACTCA
								7569668	7570596	7570602	-934	-928	-	6.656	0.854	TGACTCC
181028	F27D9.2		-	X	7672935	7676223	+	7672935	7672812	7672818	-123	-117	-	10.664	1	TGACTCA
								7672935	7672899	7672905	-36	-30	+	7.573	0.887	TTAATCA
181030	F27D9.1		-	X	7682360	7685977	+	7682360	7681538	7681544	-822	-816	-	6.743	0.857	TGACTAA
								7682360	7681547	7681553	-813	-807	-	10.664	1	TGACTCA
								7682360	7681618	7681624	-742	-736	+	7.665	0.891	TGAAACA
								7682360	7681820	7681826	-540	-534	+	9.556	0.96	TGAATCA
								7682360	7682284	7682290	-76	-70	+	8.68	0.928	TTACTCA
								7682838	7682810	7682816	-28	-22	-	7.573	0.887	TTAATCA
181044	F31E3.5		-	III	6969962	6971654	-	6971654	6971956	6971962	-308	-302	-	6.743	0.857	TGACTAA
181053	C14F5.1		-	X	7954304	7955648	+	7954304	7953348	7953354	-956	-950	-	8.68	0.928	TTACTCA
								7954304	7953367	7953373	-937	-931	-	8.68	0.928	TTACTCA
181066	K07E3.8		-	X	8087495	8089621	-	8088517	8088043	8088049	469	475	+	8.68	0.928	TTACTCA
								8088519	8088777	8088783	-264	-258	+	6.656	0.854	TGTCTCA
								8088519	8088860	8088866	-347	-341	+	7.573	0.887	TGAATGA
								8089370	8089135	8089141	230	236	-	6.574	0.851	AGACTCA
								8089621	8089771	8089777	-156	-150	-	7.665	0.891	TGAAACA
								8089621	8089975	8089981	-360	-354	-	10.664	1	TGACTCA
								8089621	8090345	8090351	-730	-724	-	6.789	0.859	TGACAGA
								8089621	8090492	8090498	-877	-871	-	7.665	0.891	TGAAACA
181080	M60.6		-	X	8248148	8252399	-	8252399	8251933	8251939	461	467	+	7.794	0.895	TGACGCA
								8252399	8251962	8251968	432	438	+	6.574	0.851	AGACTCA
								8252399	8253271	8253277	-878	-872	-	8.773	0.931	TGACACA
								8252399	8253361	8253367	-968	-962	-	7.665	0.891	TGAAACA
181086	R09F10.4		-	X	8300007	8302322	-	8302322	8302101	8302107	216	222	-	6.743	0.857	TGACTAA
								8302322	8302541	8302547	-225	-219	+	7.078	0.869	TGCATCA
								8302322	8302729	8302735	-413	-407	+	7.665	0.891	TGAAACA
								8302322	8302753	8302759	-437	-431	-	9.556	0.96	TGAATCA
								8302322	8302897	8302903	-581	-575	-	6.656	0.854	TGACTCC
								8302322	8302906	8302912	-590	-584	-	6.743	0.857	TAACTCA
								8302322	8303046	8303052	-730	-724	+	8.68	0.928	TTACTCA
								8302322	8303299	8303305	-983	-977	-	6.696	0.855	TTACTGA
181097	F08F1.8		CEOPX100	X	8418586	8423673	-	8423673	8423858	8423864	-191	-185	+	6.743	0.857	TGACTAA
								8423673	8423889	8423895	-222	-216	+	10.664	1	TGACTCA
								8423673	8424017	8424023	-350	-344	+	6.743	0.857	TGACTAA
								8423673	8424247	8424253	-580	-574	+	9.556	0.96	TGAATCA
								8423673	8424484	8424490	-817	-811	-	9.556	0.96	TGAATCA
181118	F53A9.8		-	X	8718505	8718848	-	8718848	8719066	8719072	-224	-218	+	8.68	0.928	TTACTCA
								8718848	8719125	8719131	-283	-277	+	10.664	1	TGACTCA
								8718848	8719138	8719144	-296	-290	+	8.773	0.931	TGACACA
181144	T25B6.2		-	X	9034492	9038468	+	9034492	9033547	9033553	-945	-939	-	7.614	0.889	TGACTCT
								9034492	9033583	9033589	-909	-903	-	9.556	0.96	TGAATCA
								9034492	9033601	9033607	-891	-885	+	6.743	0.857	TAACTCA
								9034492	9033613	9033619	-879	-873	+	7.532	0.886	CGACTCA
								9034492	9033681	9033687	-811	-805	+	6.743	0.857	TCACTCA
								9034492	9033706	9033712	-786	-780	+	9.556	0.96	TGAATCA
								9034492	9034311	9034317	-181	-175	-	7.573	0.887	TTAATCA
181160	B0416.6		-	X	9293608	9296555	-	9296555	9297061	9297067	-512	-506	+	6.789	0.859	TTACACA
								9296555	9297416	9297422	-867	-861	+	9.556	0.96	TGAATCA
								9296555	9297527	9297533	-978	-972	-	8.68	0.928	TTACTCA
181166	E01H11.1		-	X	9364751	9385968	+	9364751	9364109	9364115	-642	-636	+	7.665	0.891	TGAAACA
								9364751	9364206	9364212	-545	-539	+	6.656	0.854	TGTCTCA
								9364751	9364229	9364235	-522	-516	-	7.573	0.887	TGAATGA
								9371063	9370879	9370885	-184	-178	-	9.556	0.96	TGAATCA
								9371063	9370911	9370917	-152	-146	-	9.556	0.96	TGAATCA
								9371063	9370936	9370942	-127	-121	-	9.556	0.96	TGAATCA
								9371063	9370958	9370964	-105	-99	-	9.556	0.96	TGAATCA
								9376204	9375842	9375848	-362	-356	+	6.836	0.86	TGACCCA
								9376204	9376185	9376191	-19	-13	+	8.68	0.928	TTACTCA
181175	F49E2.5		-	X	9543605	9560732	+	9543605	9543033	9543039	-572	-566	-	6.789	0.859	TGACAGA
								9543605	9543224	9543230	-381	-375	-	7.573	0.887	TTAATCA
								9543605	9543233	9543239	-372	-366	+	10.664	1	TGACTCA
								9543605	9543444	9543450	-161	-155	+	7.532	0.886	CGACTCA
								9543605	9544039	9544045	435	441	+	6.696	0.855	TTACTGA
								9543605	9544046	9544052	442	448	+	7.665	0.891	TGAAACA
								9552776	9552213	9552219	-563	-557	-	7.665	0.891	TGAAACA
								9552776	9553073	9553079	298	304	-	10.664	1	TGACTCA
181180	F34H10.3		-	X	9633232	9634981	-	9634981	9635675	9635681	-700	-694	+	6.743	0.857	TCACTCA
181181	T14B1.1		-	X	9664437	9668690	-	9667289	9667324	9667330	-41	-35	-	7.078	0.869	TGCATCA
								9667289	9667787	9667793	-504	-498	+	7.573	0.887	TGAATGA
								9667289	9667857	9667863	-574	-568	-	8.68	0.928	TTACTCA
								9668690	9668851	9668857	-167	-161	+	7.794	0.895	TGACGCA
181184	F15G9.1		-	X	9706874	9708495	+	9706874	9706214	9706220	-660	-654	-	8.68	0.928	TGACTGA
								9706874	9706672	9706678	-202	-196	-	6.656	0.854	TGTCTCA
								9706874	9706771	9706777	-103	-97	+	10.664	1	TGACTCA
								9706874	9706825	9706831	-49	-43	-	7.665	0.891	TGAAACA
								9706874	9706851	9706857	-23	-17	-	10.664	1	TGACTCA
								9707301	9707243	9707249	-58	-52	-	6.743	0.857	TAACTCA
181217	ZC373.4		-	X	10062403	10069717	-	10069717	10069873	10069879	-162	-156	+	6.743	0.857	TGACTAA
								10069717	10070156	10070162	-445	-439	+	7.665	0.891	TGAAACA
								10069717	10070288	10070294	-577	-571	+	6.656	0.854	TGTCTCA
								10069717	10070310	10070316	-599	-593	-	8.68	0.928	TGACTGA
181221	W07E11.2		-	X	10092041	10092897	-	10092897	10092928	10092934	-37	-31	-	6.743	0.857	TGACTAA
								10092897	10093507	10093513	-616	-610	-	6.574	0.851	AGACTCA
181272	T05A10.3		-	X	10787433	10789617	+	10787433	10787240	10787246	-193	-187	-	9.556	0.96	TGAATCA
								10787433	10787384	10787390	-49	-43	-	6.743	0.857	TGACTAA
								10787433	10787879	10787885	447	453	+	7.573	0.887	TGAATGA
								10787433	10787897	10787903	465	471	+	7.573	0.887	TGAATGA
181279	F47B10.2		-	X	10893494	10896346	-	10896346	10896902	10896908	-562	-556	+	7.614	0.889	TGACTCT
								10896346	10896968	10896974	-628	-622	+	7.665	0.891	TGAAACA
								10896346	10897131	10897137	-791	-785	-	7.573	0.887	TTAATCA
								10896346	10897308	10897314	-968	-962	-	8.68	0.928	TTACTCA
181283	T21B6.1		-	X	10920445	10928911	-	10923446	10923051	10923057	390	396	-	7.665	0.891	TGAAACA
								10923446	10923071	10923077	370	376	+	10.664	1	TGACTCA
								10923446	10923210	10923216	231	237	+	10.664	1	TGACTCA
								10923446	10923559	10923565	-119	-113	-	6.696	0.855	TTACTGA
								10923446	10923685	10923691	-245	-239	-	6.656	0.854	TGACTCC
								10923446	10924086	10924092	-646	-640	-	7.078	0.869	TGCATCA
								10928911	10928463	10928469	443	449	-	7.665	0.891	TGAAACA
								10928911	10929038	10929044	-133	-127	+	6.789	0.859	TGACAGA
								10928911	10929389	10929395	-484	-478	+	6.687	0.855	TGAAGCA
181305	F13D2.1		-	X	11163884	11175074	-	11175074	11175611	11175617	-543	-537	-	7.665	0.891	TGAAACA
								11175074	11175759	11175765	-691	-685	+	8.68	0.928	TTACTCA
								11175074	11175892	11175898	-824	-818	-	6.836	0.86	TGACCCA
								11175074	11175986	11175992	-918	-912	+	6.656	0.854	TGGCTCA
								11175074	11176004	11176010	-936	-930	+	10.664	1	TGACTCA
181329	F42E11.4		-	X	11375815	11377398	-	11377398	11377521	11377527	-129	-123	-	6.789	0.859	TTACACA
								11377398	11377591	11377597	-199	-193	-	6.574	0.851	AGACTCA
								11377398	11377726	11377732	-334	-328	+	7.665	0.891	TGAAACA
								11377398	11377801	11377807	-409	-403	+	8.68	0.928	TGACTGA
								11377398	11378387	11378393	-995	-989	-	9.556	0.96	TGAATCA
181332	F08B12.3		-	X	11394533	11401475	-	11400614	11400498	11400504	111	117	+	6.789	0.859	TTACACA
								11400813	11400968	11400974	-161	-155	-	7.614	0.889	TGACTCT
								11401475	11401381	11401387	89	95	+	10.664	1	TGACTCA
								11401475	11402100	11402106	-631	-625	-	6.743	0.857	TAACTCA
181333	F08B12.4		-	X	11406984	11407658	-	11407658	11407696	11407702	-44	-38	+	6.656	0.854	TGTCTCA
								11407658	11407820	11407826	-168	-162	+	6.789	0.859	TTACACA
								11407658	11407950	11407956	-298	-292	-	7.573	0.887	TGAATGA
								11407658	11408215	11408221	-563	-557	+	6.574	0.851	GGACTCA
								11407658	11408322	11408328	-670	-664	+	6.789	0.859	TGACAGA
								11407658	11408619	11408625	-967	-961	-	7.573	0.887	TTAATCA
181335	F46C3.3		-	X	11420403	11433450	-	11433450	11433032	11433038	413	419	+	6.789	0.859	TGACAGA
								11433450	11433657	11433663	-213	-207	-	7.573	0.887	TTAATCA
181339	F29G6.1		-	X	11502817	11509317	+	11502817	11502159	11502165	-658	-652	+	6.696	0.855	TTACTGA
								11502817	11502169	11502175	-648	-642	-	8.68	0.928	TTACTCA
								11502817	11502333	11502339	-484	-478	+	7.573	0.887	TTAATCA
								11502817	11502706	11502712	-111	-105	-	6.656	0.854	TGTCTCA
								11502817	11502782	11502788	-35	-29	+	7.573	0.887	TGAATGA
								11502817	11502804	11502810	-13	-7	-	6.743	0.857	TCACTCA
								11502817	11503010	11503016	194	200	+	6.743	0.857	TGACTTA
181340	F29G6.3		-	X	11511484	11518991	-	11518991	11519331	11519337	-346	-340	+	6.743	0.857	TGACTTA
181348	F52D10.3		-	X	11603635	11605345	-	11605345	11605535	11605541	-196	-190	+	7.078	0.869	TGCATCA
								11605345	11605739	11605745	-400	-394	-	7.665	0.891	TGAAACA
								11605345	11605870	11605876	-531	-525	+	7.532	0.886	CGACTCA
								11605345	11605896	11605902	-557	-551	-	8.773	0.931	TGACACA
								11605345	11606213	11606219	-874	-868	-	8.68	0.928	TTACTCA
181350	Y71H9A.3		-	X	11644067	11647204	+	11644067	11643154	11643160	-913	-907	+	8.68	0.928	TGACTGA
								11644067	11643403	11643409	-664	-658	+	6.836	0.86	TGACCCA
								11644067	11643617	11643623	-450	-444	-	9.556	0.96	TGAATCA
181373	W06B3.2		-	X	11997448	12005015	-	12001268	12000926	12000932	337	343	+	7.573	0.887	TGAATGA
								12001268	12001119	12001125	144	150	+	6.789	0.859	TTACACA
								12001268	12001465	12001471	-203	-197	-	8.68	0.928	TGACTGA
								12001268	12001504	12001510	-242	-236	+	8.68	0.928	TGACTGA
								12001268	12001843	12001849	-581	-575	+	7.665	0.891	TGAAACA
								12001268	12001873	12001879	-611	-605	-	8.773	0.931	TGACACA
								12001268	12001883	12001889	-621	-615	-	7.532	0.886	CGACTCA
								12001268	12001917	12001923	-655	-649	+	9.556	0.96	TGAATCA
								12001268	12001961	12001967	-699	-693	-	7.573	0.887	TGAATGA
								12001268	12001979	12001985	-717	-711	+	10.664	1	TGACTCA
								12005015	12005566	12005572	-557	-551	+	7.665	0.891	TGAAACA
								12005015	12005639	12005645	-630	-624	+	6.574	0.851	AGACTCA
								12005015	12005676	12005682	-667	-661	-	6.789	0.859	TTACACA
								12005015	12005807	12005813	-798	-792	+	8.68	0.928	TGACTGA
								12005015	12005926	12005932	-917	-911	-	6.789	0.859	TTACACA
181381	F57G12.1		-	X	12169022	12171606	-	12171606	12171735	12171741	-135	-129	-	8.773	0.931	TGACACA
								12171606	12172171	12172177	-571	-565	+	7.078	0.869	TGCATCA
181413	T07C5.1		-	X	12691529	12695576	+	12691529	12690945	12690951	-584	-578	-	6.743	0.857	TAACTCA
								12691529	12691365	12691371	-164	-158	+	7.794	0.895	TGACGCA
								12691529	12691405	12691411	-124	-118	+	6.656	0.854	TGACTCC
								12691529	12691473	12691479	-56	-50	+	7.078	0.869	TGCATCA
181425	C34E7.1		-	X	12907753	12919971	+	12907753	12907100	12907106	-653	-647	-	6.743	0.857	TGACTTA
								12907753	12907140	12907146	-613	-607	+	7.665	0.891	TGAAACA
								12907753	12907520	12907526	-233	-227	+	7.614	0.889	TGACTCG
								12907753	12907666	12907672	-87	-81	-	7.665	0.891	TGAAACA
								12907753	12907745	12907751	-8	-2	-	7.665	0.891	TGAAACA
								12913235	12913127	12913133	-108	-102	-	7.573	0.887	TGAATGA
								12913235	12913209	12913215	-26	-20	+	7.665	0.891	TGAAACA
181427	C05E7.1		-	X	12941362	12943468	-	12943468	12943306	12943312	157	163	+	9.556	0.96	TGAATCA
								12943468	12943561	12943567	-99	-93	+	8.68	0.928	TGACTGA
								12943468	12944372	12944378	-910	-904	-	10.664	1	TGACTCA
181440	F09A5.2		-	X	13135028	13139692	+	13135028	13134322	13134328	-706	-700	+	6.743	0.857	TAACTCA
								13135028	13134331	13134337	-697	-691	+	6.789	0.859	TGACAGA
								13135028	13134465	13134471	-563	-557	+	7.573	0.887	TGAATGA
								13135028	13134862	13134868	-166	-160	+	6.696	0.855	TTACTGA
								13135028	13134881	13134887	-147	-141	+	7.665	0.891	TGAAACA
181455	F46G10.7		-	X	13329184	13331102	+	13329184	13328286	13328292	-898	-892	-	6.743	0.857	TGACTTA
								13329184	13329023	13329029	-161	-155	+	7.794	0.895	TGACGCA
181473	F18H3.3		-	X	13522185	13527336	-	13525744	13525389	13525395	350	356	+	7.573	0.887	TTAATCA
								13525744	13526086	13526092	-348	-342	+	7.665	0.891	TGAAACA
								13525744	13526129	13526135	-391	-385	-	6.656	0.854	TGACTCC
								13527276	13526727	13526733	544	550	-	9.556	0.96	TGAATCA
								13527336	13527805	13527811	-475	-469	+	6.656	0.854	TGTCTCA
								13527336	13527848	13527854	-518	-512	-	6.789	0.859	TTACACA
								13527336	13527857	13527863	-527	-521	+	8.773	0.931	TGACACA
								13527336	13527925	13527931	-595	-589	+	7.665	0.891	TGAAACA
								13527336	13528055	13528061	-725	-719	-	7.078	0.869	TGCATCA
								13527336	13528155	13528161	-825	-819	+	6.687	0.855	TGAAGCA
								13527336	13528311	13528317	-981	-975	-	6.687	0.855	TGAAGCA
181475	R01E6.4		-	X	13532831	13536385	+	13532831	13531835	13531841	-996	-990	+	7.573	0.887	TTAATCA
								13532831	13532192	13532198	-639	-633	+	6.743	0.857	TGACTTA
								13532831	13533250	13533256	420	426	+	6.696	0.855	TTACTGA
181493	F55F3.2		-	X	13760213	13763905	+	13760233	13760453	13760459	221	227	-	6.656	0.854	TGTCTCA
181495	ZK1086.1		-	X	13798147	13809780	-	13803494	13803189	13803195	300	306	-	6.696	0.855	TTACTGA
								13803494	13803744	13803750	-256	-250	+	6.743	0.857	TGACTAA
181505	F48F7.2		-	X	13960001	13962734	+	13960001	13959441	13959447	-560	-554	-	9.556	0.96	TGAATCA
								13960001	13959549	13959555	-452	-446	+	9.556	0.96	TGAATCA
								13960001	13959895	13959901	-106	-100	+	6.789	0.859	TTACACA
								13960071	13960188	13960194	118	124	-	7.573	0.887	TGAATGA
								13960071	13960393	13960399	323	329	-	10.664	1	TGACTCA
								13960071	13960484	13960490	414	420	+	7.794	0.895	TGACGCA
								13960071	13960523	13960529	453	459	+	6.743	0.857	TAACTCA
181516	C33G3.3		-	X	14064356	14067599	-	14067599	14067268	14067274	326	332	-	6.743	0.857	TGACTAA
								14067599	14067654	14067660	-61	-55	+	6.687	0.855	TGAAGCA
								14067599	14067998	14068004	-405	-399	-	7.665	0.891	TGAAACA
								14067599	14068109	14068115	-516	-510	+	6.743	0.857	TAACTCA
								14067599	14068302	14068308	-709	-703	-	8.68	0.928	TTACTCA
								14067599	14068531	14068537	-938	-932	-	6.743	0.857	TGACTTA
181526	R03E1.2		CEOPX128	X	14163021	14169621	-	14169621	14169701	14169707	-86	-80	+	7.665	0.891	TGAAACA
181544	M163.4		-	X	14480493	14484577	+	14480493	14479968	14479974	-525	-519	+	7.614	0.889	TGACTCT
								14480493	14480931	14480937	439	445	-	6.743	0.857	TGACTTA
181546	M163.1		-	X	14502414	14503761	-	14503761	14503949	14503955	-194	-188	-	7.665	0.891	TGAAACA
								14503761	14503959	14503965	-204	-198	+	6.656	0.854	TGTCTCA
								14503761	14504146	14504152	-391	-385	-	6.574	0.851	AGACTCA
								14503761	14504156	14504162	-401	-395	+	6.656	0.854	TGTCTCA
								14503761	14504283	14504289	-528	-522	-	7.03	0.867	TGAATCN
181551	H01A20.1		-	X	14558425	14561348	+	14558425	14557722	14557728	-703	-697	-	8.68	0.928	TGACTGA
								14558425	14558007	14558013	-418	-412	+	7.573	0.887	TGAATGA
								14558425	14558023	14558029	-402	-396	+	8.68	0.928	TTACTCA
								14558425	14558146	14558152	-279	-273	-	8.68	0.928	TGACTGA
								14558425	14558386	14558392	-39	-33	-	7.665	0.891	TGAAACA
181553	C44H4.1		-	X	14572640	14576029	+	14572640	14572288	14572294	-352	-346	+	7.078	0.869	TGCATCA
								14572640	14572615	14572621	-25	-19	+	6.743	0.857	TCACTCA
181561	C26G2.1		-	X	14654911	14662762	+	14654911	14654036	14654042	-875	-869	+	7.665	0.891	TGAAACA
								14654911	14654229	14654235	-682	-676	-	8.773	0.931	TGACACA
								14654911	14654371	14654377	-540	-534	+	7.573	0.887	TTAATCA
								14654911	14654656	14654662	-255	-249	+	9.556	0.96	TGAATCA
								14654911	14655172	14655178	262	268	+	7.665	0.891	TGAAACA
								14654911	14655230	14655236	320	326	-	7.573	0.887	TGAATGA
181587	F14F4.3		-	X	14938433	14946237	-	14946237	14946395	14946401	-164	-158	-	7.078	0.869	TGCATCA
181591	F20D1.1		-	X	14968820	14970193	-	14970191	14969897	14969903	289	295	-	9.556	0.96	TGAATCA
								14970193	14970284	14970290	-97	-91	+	7.573	0.887	TTAATCA
								14970193	14970340	14970346	-153	-147	+	7.665	0.891	TGAAACA
								14970193	14970527	14970533	-340	-334	-	7.573	0.887	TTAATCA
								14970193	14970624	14970630	-437	-431	-	6.696	0.855	TTACTGA
								14970193	14970669	14970675	-482	-476	-	7.614	0.889	TGACTCT
								14970193	14971058	14971064	-871	-865	-	6.656	0.854	TGACTCC
181592181593	F20D1.2,F20D1.3		CEOPX130	X	14970671	14980038	+	14970671	14969682	14969688	-989	-983	+	7.573	0.887	TGAATGA
								14970671	14969732	14969738	-939	-933	+	6.743	0.857	TCACTCA
								14970671	14969846	14969852	-825	-819	+	6.743	0.857	TGACTAA
								14970671	14969897	14969903	-774	-768	-	9.556	0.96	TGAATCA
								14970671	14970094	14970100	-577	-571	+	10.664	1	TGACTCA
								14970671	14970284	14970290	-387	-381	+	7.573	0.887	TTAATCA
								14970671	14970340	14970346	-331	-325	+	7.665	0.891	TGAAACA
								14970671	14970527	14970533	-144	-138	-	7.573	0.887	TTAATCA
181603	H40L08.1		-	X	15080702	15084006	-	15084006	15083516	15083522	485	491	+	10.664	1	TGACTCA
181636	H13N06.2		-	X	15488042	15491829	+	15488042	15487474	15487480	-568	-562	+	7.665	0.891	TGAAACA
								15488042	15487839	15487845	-203	-197	-	6.836	0.86	TGACCCA
								15488042	15487950	15487956	-92	-86	+	6.743	0.857	TAACTCA
181645	K09A9.6		-	X	15577392	15586725	+	15579640	15579638	15579644	-2	5	-	9.556	0.96	TGAATCA
								15579640	15580025	15580031	386	392	-	6.789	0.859	TTACACA
								15580522	15580416	15580422	-106	-100	-	7.573	0.887	TGAATGA
								15580522	15580516	15580522	-6	1	+	6.743	0.857	TGACTAA
181654	K09E9.1		-	X	15620419	15626542	+	15620419	15620057	15620063	-362	-356	+	6.743	0.857	TGACTTA
								15620419	15620096	15620102	-323	-317	-	7.573	0.887	TGAATGA
								15620419	15620211	15620217	-208	-202	-	7.078	0.869	TGCATCA
								15620422	15620492	15620498	71	77	-	6.743	0.857	TGACTTA
								15620422	15620730	15620736	309	315	+	6.656	0.854	TGTCTCA
181660	ZK662.2		-	X	15696652	15697980	+	15696652	15695999	15696005	-653	-647	+	6.687	0.855	TGAAGCA
								15696652	15696080	15696086	-572	-566	+	7.573	0.887	TGAATGA
								15696652	15696096	15696102	-556	-550	+	6.789	0.859	TTACACA
								15696652	15696560	15696566	-92	-86	-	8.773	0.931	TGACACA
181689	ZK1073.1		-	X	16123864	16128784	-	16128734	16128349	16128355	380	386	+	6.656	0.854	TGTCTCA
								16128734	16128589	16128595	140	146	+	6.743	0.857	TCACTCA
								16128784	16128789	16128795	-11	-5	+	7.665	0.891	TGAAACA
								16128784	16128923	16128929	-145	-139	+	6.687	0.855	TGAAGCA
								16128784	16129151	16129157	-373	-367	-	6.656	0.854	TGTCTCA
181698	W10G6.3		-	X	16262212	16265604	-	16265604	16265673	16265679	-75	-69	+	7.665	0.891	TGAAACA
								16265604	16265866	16265872	-268	-262	+	8.185	0.91	TGCCTCA
								16265604	16266131	16266137	-533	-527	-	10.664	1	TGACTCA
								16265604	16266138	16266144	-540	-534	-	6.656	0.854	TGACTCC
								16265604	16266170	16266176	-572	-566	-	7.573	0.887	TTAATCA
								16265604	16266245	16266251	-647	-641	+	6.743	0.857	TGACTAA
								16265604	16266434	16266440	-836	-830	-	6.743	0.857	TGACTAA
181713	K05G3.3		-	X	16487424	16489313	+	16487424	16487497	16487503	74	80	+	10.664	1	TGACTCA
181722	F43B10.2		-	X	16665033	16674649	-	16672520	16672298	16672304	217	223	-	8.185	0.91	TGCCTCA
								16672520	16672826	16672832	-312	-306	+	9.556	0.96	TGAATCA
								16674649	16675521	16675527	-878	-872	-	10.664	1	TGACTCA
181737	T20F7.1		-	X	16872843	16878204	+	16872843	16873256	16873262	414	420	+	9.556	0.96	TGAATCA
								16872843	16873332	16873338	490	496	-	6.696	0.855	TTACTGA
181778	ZK54.2		-	X	17467035	17474449	-	17474449	17474536	17474542	-93	-87	-	8.68	0.928	TGACTGA
								17474449	17474639	17474645	-196	-190	-	6.789	0.859	TTACACA
								17474449	17474687	17474693	-244	-238	+	7.665	0.891	TGAAACA
181878	B0244.7		-	III	5731451	5732804	+	5731451	5730865	5730871	-586	-580	+	7.665	0.891	TGAAACA
								5731451	5731323	5731329	-128	-122	+	9.556	0.96	TGAATCA
181914	B0302.5		-	X	17193217	17195034	-	17195034	17195178	17195184	-150	-144	+	6.789	0.859	TGACAGA
								17195034	17195200	17195206	-172	-166	+	8.68	0.928	TGACTGA
181950	B0391.5		-	V	15605704	15610354	-	15610354	15611283	15611289	-935	-929	+	9.556	0.96	TGAATCA
								15610354	15611309	15611315	-961	-955	+	6.836	0.86	TGACCCA
182163	C03E10.3		-	V	11286983	11288203	+	11286983	11286003	11286009	-980	-974	-	9.556	0.96	TGAATCA
								11286983	11286625	11286631	-358	-352	+	7.573	0.887	TTAATCA
								11286983	11286633	11286639	-350	-344	+	7.614	0.889	TGACTCT
182254	C05D9.3		-	X	1111901	1116792	+	1111901	1110959	1110965	-942	-936	-	7.665	0.891	TGAAACA
								1111901	1111691	1111697	-210	-204	+	6.836	0.86	TGACCCA
182256	R193.2		-	X	1133105	1148341	-	1148341	1148371	1148377	-36	-30	+	6.836	0.86	TGACCCA
								1148341	1148611	1148617	-276	-270	+	7.078	0.869	TGCATCA
182336	C06E8.5		-	III	7002236	7005298	-	7005298	7005355	7005361	-63	-57	-	6.743	0.857	TCACTCA
								7005298	7005898	7005904	-606	-600	-	8.68	0.928	TTACTCA
								7005298	7006116	7006122	-824	-818	+	7.665	0.891	TGAAACA
								7005298	7006282	7006288	-990	-984	+	7.573	0.887	TTAATCA
182377	C07G1.6		-	IV	8209207	8209771	-	8209771	8209441	8209447	325	331	+	7.665	0.891	TGAAACA
								8209771	8209650	8209656	116	122	+	8.68	0.928	TTACTCA
								8209771	8210321	8210327	-556	-550	+	9.556	0.96	TGAATCA
								8209771	8210519	8210525	-754	-748	+	7.665	0.891	TGAAACA
182378	C07G1.7		-	IV	8210935	8211809	-	8211809	8212699	8212705	-896	-890	+	7.665	0.891	TGAAACA
182409	C08E8.4		-	V	18371802	18372751	+	18371802	18371424	18371430	-378	-372	-	6.789	0.859	TTACACA
								18371802	18371456	18371462	-346	-340	+	6.656	0.854	TGACTCC
182422	C08F11.7		-	IV	13637256	13638493	+	13637256	13636532	13636538	-724	-718	-	8.68	0.928	TTACTCA
182492	C10C5.1		-	IV	9359418	9366431	-	9366431	9366046	9366052	380	386	+	7.573	0.887	TTAATCA
								9366431	9366055	9366061	371	377	-	7.665	0.891	TGAAACA
								9366431	9366513	9366519	-88	-82	+	6.696	0.855	TTACTGA
								9366431	9366904	9366910	-479	-473	-	8.68	0.928	TTACTCA
								9366431	9367408	9367414	-983	-977	-	10.664	1	TGACTCA
182568	C13C12.2		-	V	12523622	12525633	-	12525633	12525463	12525469	165	171	+	6.743	0.857	TGACTAA
								12525633	12526128	12526134	-501	-495	+	6.656	0.854	TGTCTCA
								12525633	12526226	12526232	-599	-593	-	7.573	0.887	TGAATGA
182619	C14F11.4		-	X	6231267	6233007	-	6233007	6233257	6233263	-256	-250	-	8.68	0.928	TTACTCA
								6233007	6233343	6233349	-342	-336	-	6.574	0.851	GGACTCA
								6233007	6233391	6233397	-390	-384	+	7.614	0.889	TGACTCG
								6233007	6233614	6233620	-613	-607	-	8.773	0.931	TGACACA
								6233007	6233701	6233707	-700	-694	-	6.696	0.855	TTACTGA
								6233007	6233767	6233773	-766	-760	-	6.789	0.859	TTACACA
182635	C15C8.3		-	V	12742020	12744149	+	12742020	12741068	12741074	-952	-946	-	7.573	0.887	TGAATGA
								12742020	12741207	12741213	-813	-807	+	6.696	0.855	TTACTGA
								12742020	12741267	12741273	-753	-747	+	7.573	0.887	TTAATCA
								12742020	12741866	12741872	-154	-148	+	7.078	0.869	TGCATCA
182778	C18C4.7		-	V	5564290	5567203	-	5567203	5567660	5567666	-463	-457	-	6.743	0.857	TGACTAA
182818	C23H4.2		-	X	12219633	12222653	+	12219633	12218945	12218951	-688	-682	-	7.665	0.891	TGAAACA
								12219633	12219271	12219277	-362	-356	-	9.556	0.96	TGAATCA
								12219633	12219587	12219593	-46	-40	-	9.556	0.96	TGAATCA
182835	C24B5.4		-	V	9195792	9197283	-	9197283	9197510	9197516	-233	-227	+	6.743	0.857	TAACTCA
								9197283	9197523	9197529	-246	-240	-	7.573	0.887	TGAATGA
182851	C24G7.1		-	I	4109408	4112386	+	4109408	4109786	4109792	379	385	-	7.665	0.891	TGAAACA
182961	C27C12.1		-	X	14852488	14853675	-	14853675	14854302	14854308	-633	-627	-	6.656	0.854	TGTCTCA
								14853675	14854628	14854634	-959	-953	+	6.696	0.855	TTACTGA
182978	C28C12.4		-	IV	8487479	8488316	+	8487479	8486690	8486696	-789	-783	-	7.665	0.891	TGAAACA
								8487479	8487239	8487245	-240	-234	+	6.789	0.859	TTACACA
								8487479	8487287	8487293	-192	-186	+	6.656	0.854	TGACTCC
								8487479	8487296	8487302	-183	-177	+	6.743	0.857	TGACTAA
								8487479	8487325	8487331	-154	-148	+	10.664	1	TGACTCA
182982	C28D4.7		-	IV	9741855	9743122	-	9743122	9742903	9742909	214	220	+	6.743	0.857	TGACTTA
								9743122	9743549	9743555	-433	-427	-	6.574	0.851	GGACTCA
								9743122	9744039	9744045	-923	-917	-	6.656	0.854	TGGCTCA
								9743122	9744069	9744075	-953	-947	-	6.656	0.854	TGACTCC
183055	C30F12.5		-	I	6992227	6999570	-	6999570	6999362	6999368	203	209	+	7.573	0.887	TGAATGA
183098	C31H1.6		-	IV	5800331	5807078	-	5805416	5805502	5805508	-92	-86	-	10.664	1	TGACTCA
								5805416	5805530	5805536	-120	-114	-	6.574	0.851	AGACTCA
								5805416	5805775	5805781	-365	-359	+	7.665	0.891	TGAAACA
								5805416	5805992	5805998	-582	-576	+	7.665	0.891	TGAAACA
								5805416	5806135	5806141	-725	-719	+	6.743	0.857	TCACTCA
								5807078	5806323	5806329	750	756	-	7.573	0.887	TGAATGA
								5807078	5806683	5806689	390	396	-	9.556	0.96	TGAATCA
								5807078	5806706	5806712	367	373	-	7.665	0.891	TGAAACA
183101	C31H2.4		-	X	5155133	5159630	-	5159630	5159647	5159653	-23	-17	-	7.078	0.869	TGCATCA
								5159630	5159863	5159869	-239	-233	-	6.656	0.854	TGTCTCA
								5159630	5159980	5159986	-356	-350	+	6.696	0.855	TTACTGA
								5159630	5160072	5160078	-448	-442	-	6.743	0.857	TCACTCA
								5159630	5160235	5160241	-611	-605	-	7.665	0.891	TGAAACA
183134	C32H11.9		-	IV	12935020	12936240	-	12936240	12937101	12937107	-867	-861	+	8.68	0.928	TTACTCA
183134	C32H11.10		-	IV	12936721	12937917	+	12936721	12935830	12935836	-891	-885	-	8.68	0.928	TTACTCA
								12936721	12936068	12936074	-653	-647	-	6.656	0.854	TGACTCC
183141	C33A12.6		-	IV	9500288	9502482	+	9500288	9499357	9499363	-931	-925	-	7.665	0.891	TGAAACA
								9500288	9499474	9499480	-814	-808	+	8.773	0.931	TGACACA
								9500288	9499536	9499542	-752	-746	-	7.573	0.887	TGAATGA
								9500288	9499695	9499701	-593	-587	-	7.665	0.891	TGAAACA
								9500288	9500154	9500160	-134	-128	-	6.789	0.859	TGACAGA
								9500288	9500186	9500192	-102	-96	+	6.656	0.854	TGACTCC
								9500288	9500228	9500234	-60	-54	+	7.078	0.869	TGCATCA
								9500288	9500245	9500251	-43	-37	+	6.743	0.857	TGACTTA
183188	C33H5.13		-	IV	7791692	7792208	-	7792208	7792265	7792271	-63	-57	-	9.556	0.96	TGAATCA
								7792208	7792605	7792611	-403	-397	-	6.743	0.857	TCACTCA
								7792208	7792717	7792723	-515	-509	+	7.665	0.891	TGAAACA
								7792208	7792784	7792790	-582	-576	+	7.665	0.891	TGAAACA
183201	C34C12.7		-	III	3484845	3486026	-	3486026	3486212	3486218	-192	-186	+	6.743	0.857	TCACTCA
								3486026	3486552	3486558	-532	-526	+	6.789	0.859	TTACACA
183224	C35A5.6		-	V	10509007	10510423	+	10509007	10509001	10509007	-6	1	+	7.078	0.869	TGCATCA
183231	C35C5.9		-	X	11536493	11537047	+	11536493	11536638	11536644	146	152	+	6.656	0.854	TGTCTCA
								11536493	11536648	11536654	156	162	-	8.68	0.928	TGACTGA
183295	C37H5.2		-	V	4847726	4849622	+	4847726	4846889	4846895	-837	-831	-	7.573	0.887	TGAATGA
183497	C46A5.1		-	IV	7763914	7767077	+	7763914	7763304	7763310	-610	-604	-	6.743	0.857	TAACTCA
								7763914	7763369	7763375	-545	-539	-	7.573	0.887	TGAATGA
								7763914	7763412	7763418	-502	-496	-	6.574	0.851	GGACTCA
								7763914	7763689	7763695	-225	-219	+	7.665	0.891	TGAAACA
183530	C47A10.5		-	V	17774262	17777181	-	17777181	17777263	17777269	-88	-82	-	9.556	0.96	TGAATCA
183714	C52B9.6		-	X	4274762	4279188	-	4279188	4279352	4279358	-170	-164	+	6.789	0.859	TTACACA
								4279188	4279429	4279435	-247	-241	-	6.743	0.857	TAACTCA
								4279188	4280137	4280143	-955	-949	+	7.665	0.891	TGAAACA
183779	C54D10.1		-	V	12414661	12415681	-	12415681	12415906	12415912	-231	-225	-	7.078	0.869	TGCATCA
								12415681	12416053	12416059	-378	-372	+	6.696	0.855	TTACTGA
								12415681	12416502	12416508	-827	-821	-	9.556	0.96	TGAATCA
183917	D1054.8		-	V	10784248	10785344	+	10784248	10784172	10784178	-76	-70	-	8.773	0.931	TGACACA
								10784248	10784228	10784234	-20	-14	+	8.773	0.931	TGACACA
183965	D2096.1		-	IV	8396645	8398419	+	8396645	8396601	8396607	-44	-38	-	7.573	0.887	TTAATCA
[truncated: 466 more rows]
