# Supplementary material for: The CRTC-1 transcriptional domain is required for COMPASS complex-mediated longevity in C. elegans
Source: Nat Aging. 2023 Nov 9;3(11):1358–71. doi: 10.1038/s43587-023-00517-8 (PMC10645585; doi:10.1038/s43587-023-00517-8)
Supplement: Supplementary file 6 — List of proteins that interact with CRTC-1 in a CBD-dependent manner in set-2 mutants. [file 43587_2023_517_MOESM6_ESM.xlsx]

## Sheet: Enriched proteins
crtc-1::3xFLAG;set-2(ok952)				crtc-1(CBD)::3xFLAG;set-2(ok952)
Strain: WBM1336				Strain: WBM1357
4 biological replicates				4 biological replicates
1336a	1336b	1336c	1336d	1357a	1357b	1357c	1357d	Intensity	MS/MS Count	Unique peptides	Peptides	Sequence coverage [%]	Protein IDs	Majority protein IDs	Protein names	Gene names
Values are log2 intensity and NaN means a not valid value								MS1 intensity of peptide peak measured as area under the curve	Relative abundance of species in tandem mass spectrometry	Total peptides (unique + non unique peptides)	For the protein based on total peptides identified	For the protein based on total peptides identified
27.6508	28.2007	27.5048	26.8179	25.5523	27.3065	26.2973	25.3173	1393000000	28	7	7	31.3	H2KZJ5;Q6EZG4	H2KZJ5;Q6EZG4		glrx-3
26.281	27.1214	26.5603	26.4374	25.2027	26.0025	25.1611	24.4916	868810000	15	3	5	29.4	G5EFK4	G5EFK4		arf-3
26.0867	26.1859	26.1071	26.3206	25.0425	25.6248	25.3305	24.4391	678770000	18	6	6	18.5	G5EDW8	G5EDW8		VF13D12L.3
26.7849	25.1544	26.2465	25.8755	24.3344	25.4028	23.0953	21.2002	475480000	4	1	1	2.1	O45772	O45772		T10C6.10
24.7333	25.0098	25.5866	27.1659	23.6535	24.0051	23.984	23.86	451650000	28	9	9	14.4	Q23629;F5GUD7	Q23629;F5GUD7	Probable 2-oxoglutarate dehydrogenase E1 component DHKTD1 homolog, mitochondrial	ZK836.2
24.7529	24.486	24.2812	NaN	NaN	NaN	NaN	NaN	437120000	4	4	11	25.3	P91910	P91910	Tubulin alpha-3 chain	mec-12
25.4625	25.4831	25.4075	27.1186	23.9801	25.2379	24.6338	23.8128	436480000	8	3	3	18.5	Q9TXU7	Q9TXU7		eif-1.a
26.0383	25.8259	25.7492	NaN	NaN	24.749	NaN	NaN	389130000	4	3	3	11.4	Q09603	Q09603		ech-4
25.4472	24.8719	25.1326	24.1665	24.5268	24.1471	NaN	NaN	356210000	7	3	3	14.9	Q9U329	Q9U329		cox-4
23.3902	24.0583	22.5571	27.808	22.7121	NaN	22.8274	NaN	351470000	3	2	2	0.8	O01485	O01485		soap-1
25.2405	25.5591	25.3635	24.8524	23.3671	24.8651	23.5939	23.0661	349090000	14	7	7	6.5	G5EBK0	G5EBK0		T08A11.1
25.674	25.4137	24.6369	NaN	25.517	NaN	NaN	23.004	322310000	5	2	9	53.1	Q94300;A0A131MBQ6	Q94300	60S ribosomal protein L11	rpl-11.1
25.9345	25.1207	25.3389	23.4502	NaN	26.4849	NaN	NaN	310600000	8	4	4	15	O44195	O44195		ZK185.3
26.7075	24.8743	NaN	23.9828	25.2634	24.9304	NaN	NaN	289980000	7	2	2	47.6	Q95Y72	Q95Y72	Probable 26S proteasome complex subunit dss-1	dss-1
25.7277	23.249	25.4045	24.7935	23.6644	23.4459	23.234	22.1977	282690000	10	4	4	11.6	Q22031	Q22031	Putative tRNA (cytidine(32)/guanosine(34)-2-O)-methyltransferase	R74.7
25.3328	25.6547	25.1621	24.3077	24.4901	NaN	NaN	24.0334	278470000	10	2	4	11.1	O61235;U4PE16;Q8MYL7	O61235;U4PE16;Q8MYL7	Catalase-2;Catalase	ctl-1;ctl-3
24.9934	25.4277	24.6671	NaN	24.6447	24.9987	NaN	NaN	269960000	7	1	1	6	O17040	O17040	Very-long-chain (3R)-3-hydroxyacyl-CoA dehydratase hpo-8	hpo-8
23.5132	23.0051	23.0569	NaN	26.7987	NaN	NaN	23.5849	241730000	2	2	2	12.1	G5EGE2;G5EGF2	G5EGE2;G5EGF2		cog-1
24.8137	24.7107	24.0228	25.6684	23.6383	24.0417	22.6178	22.2551	224090000	6	2	2	7.5	Q19341	Q19341	3-hydroxyanthranilate 3,4-dioxygenase	haao-1
25.7508	24.6721	24.7564	NaN	24.2998	24.57	NaN	NaN	213000000	3	2	2	9	Q20643	Q20643		F52B5.2
24.7571	24.9069	24.8044	NaN	22.7774	NaN	NaN	24.7253	207950000	2	2	5	26.7	Q9BL81	Q9BL81		Y47G6A.21
25.6204	22.184	23.4815	NaN	NaN	26.2884	NaN	24.5551	194060000	4	1	10	32.6	Q65XX5	Q65XX5		Y39A3CL.7
25.7961	23.9363	23.5997	25.3758	NaN	NaN	NaN	NaN	174050000	3	2	2	15	Q9XWW1	Q9XWW1	Probable signal peptidase complex subunit 2	Y37D8A.10
24.1065	24.5502	23.2063	NaN	22.6918	24.466	NaN	NaN	170520000	11	5	5	5	Q9U207;A5PEX6;G2HK02;K8ESL3;G2HK03	Q9U207;A5PEX6;G2HK02;K8ESL3;G2HK03		pqn-87
25.7554	21.7418	22.88	NaN	NaN	NaN	NaN	NaN	170370000	1	2	2	7.1	H2L069;Q86S38	H2L069;Q86S38		pqn-87
24.8059	24.1775	25.0861	NaN	NaN	NaN	24.3757	23.3336	169540000	4	2	2	2.1	Q9GPA0	Q9GPA0		uggt-1
24.4327	NaN	23.1868	23.625	NaN	24.5783	23.4913	NaN	164370000	5	2	2	22.1	Q22752	Q22752		dyrb-1
22.8302	23.0206	24.0528	NaN	NaN	NaN	25.6271	24.1561	159840000	5	2	2	16.7	Q9TYT8	Q9TYT8		W05F2.3
24.4531	24.5993	24.7848	NaN	23.8952	NaN	24.0217	NaN	156960000	3	1	1	4.3	Q19708	Q19708		F22B5.4
23.9012	25.8201	23.3113	NaN	NaN	24.4087	24.1139	NaN	156190000	5	1	1	2.3	O76409	O76409		T10B5.7
24.3031	24.3194	24.2376	NaN	22.1322	24.9191	NaN	NaN	150710000	3	2	2	5.4	G4RYA5	G4RYA5		F38A1.8
24.109	26.186	23.3734	NaN	NaN	23.6473	23.8567	NaN	147590000	8	1	1	8.5	G5EES9	G5EES9		txl-1
23.5479	24.6881	21.0701	NaN	NaN	24.4812	23.3601	NaN	140410000	8	3	3	14.2	Q7JPE4	Q7JPE4		tat-4
22.8042	24.1971	23.2723	NaN	24.1862	25.0561	NaN	NaN	138000000	4	2	2	5.4	Q9N3Z3	Q9N3Z3	Serine/threonine-protein kinase chk-1	chk-1
24.1503	24.1274	23.8039	NaN	NaN	NaN	24.3034	23.9977	133400000	3	1	1	3.3	G5EDE4	G5EDE4		casc-3
24.6853	23.8985	24.25	NaN	24.6594	NaN	23.8601	NaN	132090000	2	2	2	1.9	G5EGS5	G5EGS5		gbf-1
24.6086	23.7688	23.0347	24.2391	NaN	22.8223	23.4287	NaN	129920000	4	2	2	12.6	P52879	P52879	Protein RER1 homolog	rer-1
24.9217	24.9801	24.9229	NaN	NaN	NaN	24.4237	NaN	125240000	5	3	3	17.9	O16619	O16619		dhs-13
24.0132	24.2279	23.6806	NaN	23.397	24.3178	NaN	NaN	120890000	1	1	1	5.1	D7SFI3;P34345	D7SFI3;P34345	Glutathione transferase omega-1	gsto-1
24.1599	23.7777	24.1674	NaN	NaN	24.2784	NaN	22.8908	118360000	7	1	1	2.6	Q95PW5	Q95PW5		tag-307
24.1015	23.5872	24.0287	NaN	23.0013	22.9903	NaN	NaN	118300000	2	1	1	2.9	O44546	O44546		kin-34
24.2223	24.3443	24.5031	NaN	NaN	23.7791	NaN	NaN	113520000	3	2	2	2.8	P90786	P90786	Piwi-like protein	prg-1
23.7115	23.4452	23.4113	24.4193	23.0389	23.2734	22.7892	21.7817	112620000	4	2	2	3.1	Q09372	Q09372	Uncharacterized protein ZK177.4	ZK177.4
24.1212	24.1007	24.3705	NaN	NaN	23.8478	NaN	NaN	111720000	3	1	1	6.4	Q23098	Q23098		nuo-6
23.6991	23.0057	24.0933	24.0457	22.6667	22.3209	23.0503	22.0249	110540000	14	3	3	52.4	P17512	P17512	Metallothionein-2	mtl-2
23.8426	23.6842	22.5589	22.5204	22.3432	21.7331	22.5286	21.8643	107210000	10	2	2	5.9	Q8TA83	Q8TA83	DnaJ homolog dnj-10	dnj-10
23.5363	24.5705	24.3169	22.4377	23.4148	NaN	NaN	NaN	102620000	3	2	2	13.1	Q9XWJ6;Q9XWJ5	Q9XWJ6;Q9XWJ5		Y51H1A.3
23.3416	24.1353	24.0914	NaN	22.5717	23.3975	NaN	NaN	101790000	11	3	3	10.7	G4SF15;Q95XR3	G4SF15;Q95XR3		Y39G10AR.9
23.4756	23.687	23.7563	NaN	NaN	23.6398	23.802	NaN	101590000	7	1	1	3.2	O16315	O16315		C05C8.7
23.5861	24.0656	23.26	NaN	NaN	23.2316	NaN	22.5805	100520000	2	1	1	10.7	Q18095	Q18095		C18E9.4
25.24	22.9431	22.4172	NaN	NaN	23.2733	NaN	24.4166	99976000	1	2	2	7.9	P34604	P34604	Probable translation initiation factor eIF-2B subunit alpha	ZK1098.4
24.7366	23.5283	23.854	NaN	23.4205	NaN	NaN	23.8554	98128000	7	1	1	2.7	G5EFV5	G5EFV5		cdk-7
23.8313	23.9733	19.9707	NaN	23.5388	NaN	NaN	23.1485	95447000	6	1	1	7.4	H2L276;A0A486WX17;A0A486WTM4;C6KRI8;H2L275;Q22843;X5LX98;C6KRI7;H2FLG9	H2L276;A0A486WX17;A0A486WTM4;C6KRI8;H2L275;Q22843;X5LX98;C6KRI7;H2FLG9		grsp-2
23.741	22.9619	23.7614	NaN	NaN	23.483	23.8122	NaN	95140000	2	1	1	0.7	H9G2R6	H9G2R6		slo-2
23.3651	23.7904	23.8721	NaN	23.4367	NaN	NaN	23.0637	90048000	9	2	2	12.2	G5ED25;Q21224;A0A061ACY0	G5ED25;Q21224;A0A061ACY0		ath-1
23.636	22.8089	22.5287	24.0117	23.6822	NaN	NaN	NaN	87673000	3	2	2	12.9	Q9N4P9	Q9N4P9		exos-4.2
24.0516	23.5135	23.7128	NaN	NaN	23.4922	NaN	NaN	86041000	6	1	1	4	G5EFC8	G5EFC8		dap-3
NaN	23.0375	23.7848	24.9777	NaN	NaN	23.0075	NaN	85471000	8	5	5	2	A0A486WVF0;G5EBH3;G5EG97;A0A486WUT8;G5EC35;G5EFW3	A0A486WVF0;G5EBH3;G5EG97;A0A486WUT8;G5EC35;G5EFW3		sma-1
23.5961	23.8986	24.4074	NaN	NaN	23.6369	NaN	22.8981	83899000	6	2	2	14.4	I7FW40;Q93874	I7FW40;Q93874		rab-14
22.8626	23.7316	22.9499	NaN	24.359	23.1581	22.9961	NaN	83821000	1	2	2	7.3	O44501	O44501		fnta-1
23.4153	24.0083	23.6423	22.8691	23.0134	22.7066	NaN	NaN	82178000	3	2	2	2.6	Q9NAG4	Q9NAG4		mac-1
22.2257	24.2992	23.6266	NaN	NaN	NaN	22.713	NaN	81508000	4	5	5	4.9	Q09591	Q09591	Mitotic chromosome and X-chromosome-associated protein mix-1	mix-1
22.7745	24.2242	24.4625	NaN	NaN	24.5024	NaN	NaN	79257000	10	6	6	9.2	G5EG62	G5EG62		unc-45
23.6983	23.8738	21.8866	NaN	22.9438	NaN	23.7762	NaN	78295000	0	1	1	3.4	O16294	O16294	Probable GMP reductase	F32D1.5
24.1502	22.641	23.1195	NaN	NaN	NaN	NaN	NaN	75515000	4	3	3	6.3	G2HK04;Q9U2C7;A7DTF2;Q95Q23;A7DTF3	G2HK04;Q9U2C7;A7DTF2;Q95Q23	Oxysterol-binding protein	obr-1
23.5381	23.5193	23.4408	NaN	NaN	23.5416	NaN	22.9508	75087000	2	1	1	2.4	Q09436	Q09436	Zinc finger protein mex-6	mex-6
23.6781	23.8759	23.111	NaN	23.8582	NaN	NaN	24.1244	71370000	3	2	2	7.3	P34429	P34429	Probable replication factor C subunit 5	F44B9.8
23.3268	23.618	22.938	NaN	NaN	20.8474	NaN	NaN	69861000	3	1	1	1.3	P41996	P41996	Chondroitin proteoglycan-2	cpg-2
23.3687	23.0134	23.2255	NaN	NaN	NaN	NaN	24.0579	69639000	7	1	1	3.7	G5EF02	G5EF02		spn-4
22.1047	24.7228	23.1203	NaN	NaN	23.6687	NaN	NaN	67389000	5	3	6	38.3	Q9NAB2	Q9NAB2		gst-28
21.2348	23.1878	22.3082	23.5151	NaN	NaN	22.6205	NaN	67080000	2	3	3	13.1	O02658;P91420	O02658;P91420	Serine/threonine-protein phosphatase	gsp-3;gsp-4
23.2359	22.5529	23.276	23.6527	22.5057	22.6399	NaN	NaN	66704000	3	1	10	13.2	Q18494	Q18494		maph-1.3
23.1533	23.0347	23.4198	NaN	23.1787	22.9782	NaN	NaN	65510000	1	1	1	3.7	Q17883	Q17883		apc-17
23.1087	22.3572	23.3005	23.4266	22.4467	NaN	22.65	NaN	64432000	7	3	3	18.2	Q9BL94	Q9BL94		Y18H1A.4
23.0413	24.1002	24.1029	NaN	NaN	22.5994	22.4225	NaN	62875000	8	2	2	9.5	O02485	O02485	Uncharacterized protein ZK1073.1	ZK1073.1
24.0267	23.3543	23.8106	NaN	NaN	NaN	NaN	NaN	62873000	3	1	1	3.6	Q20375	Q20375	Serine palmitoyltransferase 2	sptl-2
23.455	23.0962	23.3782	NaN	23.8245	NaN	NaN	NaN	62871000	1	1	1	3.7	Q95QB1	Q95QB1		T13H5.8
23.1986	24.0295	23.3464	NaN	23.1914	NaN	23.1288	NaN	62588000	2	1	1	11.3	O17345;Q03575	O17345;Q03575	Transthyretin-like protein 5	ttr-6;ttr-5
23.1951	23.8079	23.5216	NaN	21.015	NaN	NaN	NaN	61947000	6	2	2	7	Q19133	Q19133		F07A11.5
23.5018	23.2371	23.9491	NaN	NaN	24.0054	NaN	22.696	61595000	1	1	1	5.4	Q9GYR0	Q9GYR0		C49H3.9
23.3191	23.0139	22.9325	NaN	22.6369	22.9548	NaN	NaN	61201000	3	1	1	1.8	Q10576	Q10576	Prolyl 4-hydroxylase subunit alpha-1	dpy-18
22.7696	23.5328	22.3966	24.108	NaN	22.5674	NaN	NaN	60897000	3	2	2	6.5	Q95XM5	Q95XM5		rml-5
22.7541	21.8443	23.4111	NaN	22.8094	NaN	23.3988	NaN	58220000	2	1	1	1.5	G3MTX3;Q2XN10;P34314	G3MTX3;Q2XN10;P34314	Serine/threonine-protein kinase tousled-like 1	tlk-1
23.6554	23.204	23.4296	NaN	NaN	NaN	23.0327	NaN	55470000	6	1	3	9.8	Q27487	Q27487	Peroxisomal catalase 1	ctl-2
24.0123	23.6454	23.2738	NaN	NaN	NaN	NaN	NaN	54995000	1	2	2	8.2	H2KZX2;Q8MQ17	H2KZX2;Q8MQ17		flap-1
22.9202	23.2807	23.0387	NaN	22.6649	NaN	NaN	22.5929	53803000	1	1	1	5.9	Q9N3G0	Q9N3G0		Y53G8AR.6
21.9807	20.1444	22.3683	24.3908	NaN	NaN	NaN	NaN	53383000	2	2	2	3.3	B3WFX4;O17583	B3WFX4;O17583	Protein lin-10	lin-10
23.0052	23.1802	22.5116	NaN	23.0203	NaN	NaN	NaN	52828000	2	1	1	3.7	Q8IFY5;H2KYX4	Q8IFY5;H2KYX4		C23H3.2
22.5709	22.2338	22.0384	21.8104	22.0049	22.7966	NaN	NaN	51500000	5	2	2	4.7	Q9TYY0	Q9TYY0		M57.2
23.2331	23.041	23.6164	NaN	NaN	NaN	NaN	NaN	50489000	1	1	1	1.4	H2KZC8;B7WN63	H2KZC8;B7WN63		dic-1
23.6245	22.5261	23.5566	NaN	NaN	NaN	NaN	NaN	47984000	1	1	1	1.6	Q2EEN7;O02227	Q2EEN7;O02227		C48D1.1
21.4298	22.2891	NaN	23.7636	NaN	22.0492	NaN	NaN	47823000	4	1	1	4.9	Q18093	Q18093
23.2967	NaN	23.0702	23.7752	NaN	NaN	NaN	NaN	47397000	5	5	5	4.7	P90829	P90829	DNA polymerase delta catalytic subunit	F10C2.4
22.8726	23.3576	22.7213	NaN	NaN	NaN	22.7687	NaN	47337000	3	1	1	3.5	Q336L8;O02108	Q336L8;O02108	Probable Hsp90 co-chaperone cdc37	cdc-37
23.0862	23.2368	23.2966	NaN	NaN	22.8153	NaN	NaN	47098000	4	1	1	14	L8E6N6;L8E712;Q17871	L8E6N6;L8E712;Q17871		C09G9.1
22.4164	NaN	23.2027	24.536	NaN	NaN	NaN	NaN	46028000	5	2	2	12.3	Q19302	Q19302		F10E7.5
22.2426	22.1637	22.1313	23.1911	22.1212	NaN	22.4887	NaN	45416000	3	3	3	3	A0A0K3AWN6;A0A0K3ATL6;A0A0K3AQN0;A0A0K3AQS4;A0A0K3ATR0;A0A0K3AUB5;A0A0K3ARB1	A0A0K3AWN6;A0A0K3ATL6;A0A0K3AQN0;A0A0K3AQS4;A0A0K3ATR0;A0A0K3AUB5;A0A0K3ARB1		Y105E8A.25
22.053	21.6502	21.6844	23.5005	21.0368	21.7435	NaN	NaN	43182000	6	1	1	3.7	P49596	P49596	Probable protein phosphatase 2C T23F11.1	ppm-2
23.0567	23.3347	22.1785	NaN	20.8952	NaN	23.0761	NaN	43068000	2	2	2	3.5	V6CJW9;Q8IU06	V6CJW9;Q8IU06		Y48G1C.10
22.4149	22.8547	22.7365	NaN	22.4751	NaN	22.4448	NaN	42827000	2	1	1	2.8	Q19781	Q19781		F25E2.3
23.551	22.6931	22.8952	NaN	22.5067	NaN	NaN	NaN	42436000	2	1	1	5.2	Q5FC47	Q5FC47		C55A6.12
22.8975	22.6568	23.1955	NaN	NaN	22.6521	22.3787	NaN	42270000	2	2	2	15.1	Q20062	Q20062		marb-1
22.6008	22.5038	22.6762	NaN	NaN	NaN	22.395	NaN	42097000	6	1	1	7.7	O16784	O16784		T21D12.12
22.8639	22.6817	23.0325	NaN	21.9844	NaN	NaN	22.4776	40855000	3	1	1	1.8	O45730	O45730		pmp-4
24.0217	22.5568	24.0541	NaN	NaN	NaN	NaN	NaN	40618000	2	1	1	11.1	Q7YTR9	Q7YTR9		C27B7.9
22.9641	22.8664	22.2489	NaN	NaN	22.4018	22.3221	NaN	40133000	3	1	3	11.2	O17721	O17721		C55A6.6
22.6182	22.1594	22.5812	NaN	22.6057	22.3647	NaN	NaN	39662000	2	1	1	1.9	P34514	P34514	Anaphase-promoting complex subunit 2	apc-2
22.4778	22.547	22.9084	NaN	21.8811	21.7272	NaN	NaN	39627000	1	1	1	1.3	Q17430	Q17430		sart-3
22.0993	21.9553	21.9993	22.694	21.6096	21.5008	NaN	NaN	39367000	1	1	1	5.2	Q9N4L9	Q9N4L9		ZK973.9
22.4959	22.0825	23.0367	NaN	NaN	22.1622	22.9167	NaN	37936000	4	1	1	1.5	Q9XW58	Q9XW58		Y75B8A.7
22.9861	22.6222	23.5605	NaN	NaN	NaN	NaN	NaN	37640000	1	1	1	3.6	P91408	P91408	Alanine--glyoxylate aminotransferase 2-like	T01B11.2
22.1822	21.9651	22.343	NaN	21.5417	21.4764	21.7128	20.8743	35103000	2	1	1	2.8	O01442	O01442		B0261.7
20.6648	20.8869	20.956	24.565	NaN	NaN	NaN	NaN	34672000	5	4	5	5.2	Q9TYP9;O76833	Q9TYP9;O76833	Calcium-transporting ATPase	mca-2
22.4669	22.7929	22.2648	NaN	NaN	NaN	NaN	23.9407	34205000	1	1	1	3.1	P91223	P91223		F07E5.5
22.0303	NaN	21.7408	24.0653	NaN	NaN	NaN	NaN	32944000	5	1	1	4.4	Q0G839	Q0G839		M106.3
22.0303	22.0143	21.7408	24.0653	20.2591	20.2681	19.3217	19.986	32944000	5	1	1	4.4	Q0G839	Q0G839		M106.3
21.8729	22.1716	22.3028	22.0104	21.2864	21.2756	21.4218	20.2038	32884000	13	2	2	3.4	Q21502	Q21502	MOG interacting and ectopic P-granules protein 1	mep-1
21.2421	21.688	21.6358	22.5852	20.5561	20.7161	21.3111	20.2843	31761000	1	1	1	3.1	A0A1N7SYQ6;Q18265	A0A1N7SYQ6;Q18265		fust-1
22.5402	22.3582	NaN	23.6231	NaN	22.6521	NaN	NaN	30986000	4	3	3	2.3	Q20644	Q20644		F52B5.3
21.9218	22.6362	22.2178	23.4815	NaN	NaN	NaN	NaN	27081000	1	1	1	3.7	Q18407	Q18407		tag-322
22.1678	21.7782	22.3458	NaN	NaN	20.6328	NaN	22.1292	25399000	5	3	3	4.7	Q9TW45;A0A2C9C376	Q9TW45;A0A2C9C376	Serine/threonine-protein kinase par-1	par-1
21.4333	21.916	NaN	23.5836	NaN	NaN	NaN	NaN	23703000	3	2	3	5	O62140;Q7JK62;Q2L6T9	O62140;Q7JK62;Q2L6T9	Acyl-coenzyme A oxidase	acox-1
22.4968	20.2948	NaN	21.9484	NaN	NaN	21.4781	20.7453	22097000	2	2	2	4	O01756	O01756		F55A12.5
NaN	21.1867	22.0592	23.2458	NaN	NaN	NaN	20.7501	21998000	2	1	1	7.3	O45367	O45367		F14H3.6
21.1348	21.5879	20.6898	NaN	20.9435	NaN	NaN	NaN	21860000	2	1	1	0.4	Q94247;Q94246	Q94247;Q94246		gfi-1
21.5821	20.9829	21.7836	NaN	NaN	21.8553	22.1621	NaN	21755000	3	1	1	1.2	Q18237	Q18237		smc-5
22.3669	22.1992	22.6217	NaN	NaN	NaN	22.1879	NaN	21455000	3	1	1	1.7	H2L0E0;U4PC14;U4PRS4;U4PEX3	H2L0E0;U4PC14;U4PRS4;U4PEX3		Y77E11A.7
22.2554	22.371	21.9032	NaN	NaN	NaN	NaN	NaN	20166000	2	1	1	6.2	Q23092	Q23092	Fatty acid-binding protein homolog 4	lbp-4
20.7794	21.1134	20.6444	NaN	20.9256	NaN	NaN	NaN	19513000	1	1	1	6.7	Q9XVD2	Q9XVD2		immp-1
21.9456	21.8793	22.1519	NaN	21.5737	NaN	NaN	NaN	18977000	3	1	1	1.8	P34815	P34815	Putative acetylcholine regulator unc-18	unc-18
21.6283	21.5256	21.2561	NaN	20.3051	NaN	20.669	NaN	18314000	5	1	1	3.1	A0A4V0IN84;Q9GYK2	A0A4V0IN84;Q9GYK2	Uncharacterized integrin beta-like protein C05D9.3	C05D9.3
22.8624	22.7511	21.3609	NaN	NaN	NaN	NaN	NaN	17378000	3	1	1	2.5	Q9TYV3	Q9TYV3		W07E6.2
20.9069	20.7986	21.1016	21.6486	20.639	NaN	20.8238	NaN	15873000	3	2	2	10.3	A0A0K3AUJ4;Q8ITY5	A0A0K3AUJ4;Q8ITY5		luc-7l3
21.5549	21.0924	21.0174	NaN	20.975	21.1882	NaN	NaN	15156000	5	1	1	2.8	Q22836	Q22836	Uncharacterized protein T27F2.1	T27F2.1
20.8024	20.8781	20.7265	NaN	20.2714	NaN	NaN	20.1355	14911000	5	2	2	2.7	O61208;Q8ITY3	O61208;Q8ITY3		gip-1
20.701	21.3458	20.7566	NaN	20.9441	20.0616	NaN	NaN	14722000	4	1	1	5.9	Q95Y97	Q95Y97		rpa-2
21.6887	21.6317	21.2427	NaN	20.286	NaN	NaN	NaN	14716000	1	1	1	3.2	Q7K6X4	Q7K6X4		npp-16
21.0166	21.1509	21.4411	NaN	20.7167	NaN	NaN	NaN	14340000	5	1	1	1	G5EFN0;G5ECH5	G5EFN0;G5ECH5		ppfr-1
21.3005	21.3589	21.2877	NaN	20.9604	NaN	NaN	NaN	13955000	1	1	1	2	Q23644	Q23644		zhit-3
20.4791	21.3196	20.9086	NaN	20.8626	19.8876	NaN	NaN	12605000	1	1	1	5.7	Q9N4N3	Q9N4N3		perm-3
20.9445	20.9403	20.891	NaN	20.0167	NaN	NaN	19.4387	12377000	3	2	2	4.5	Q966L5	Q966L5	Serrate RNA effector molecule homolog	E01A2.2
20.5152	21.0724	20.7965	NaN	20.3808	NaN	NaN	NaN	10183000	4	2	2	5.9	Q9BL46	Q9BL46		Y71H2AM.11
20.3168	21.0683	20.993	NaN	20.3417	NaN	NaN	NaN	9669700	5	1	1	1	Q9U3S5;O62011	Q9U3S5;O62011		mut-16
20.8793	20.9754	21.2608	NaN	NaN	NaN	NaN	NaN	8647600	0	1	1	1.9	Q9N5C4	Q9N5C4		W02H5.8
19.7158	20.1215	20.2461	21.7885	18.8243	NaN	NaN	NaN	8512300	3	1	1	1.6	P91482	P91482		T20F5.6
19.5356	20.0789	19.932	NaN	NaN	NaN	NaN	NaN	4526300	2	2	2	6.3	O01422	O01422	COP9 signalosome complex subunit 2	csn-2
