# Supplementary material for: The CRTC-1 transcriptional domain is required for COMPASS complex-mediated longevity in C. elegans
Source: Nat Aging. 2023 Nov 9;3(11):1358–71. doi: 10.1038/s43587-023-00517-8 (PMC10645585; doi:10.1038/s43587-023-00517-8)
Supplement: Supplementary file 7 — List of strains and oligonucleotides used in this work. [file 43587_2023_517_MOESM7_ESM.xlsx]

## Sheet: C. elegans strains
C. elegans strains	Source
N2: wild isolate	Caenorhabditis Genetics Center
WBM1241: crtc-1(wbm54) I [crtc-1::3xFLAG]	This paper
WBM1254: crtc-1(wbm57) I [crtc-1null]	This paper
RB1025: set-2(ok952) III [WBM1272 6x outcrossed]	Laboratory of Anne Brunet
VC222: raga-1(ok386) II [WBM499 6x outcrossed]	Caenorhabditis Genetics Center
MQ130: clk-1(qm30) III	Caenorhabditis Genetics Center
WBM1285: set-2(ok952) III;crtc-1(wbm57) I	This paper
WBM1337: crtc-1(wbm57) I;raga-1(ok386) II	This paper
WBM1338: crtc-1(wbm57) I;clk-1(qm30) III	This paper
WBM935: crtc-1(wbm5) I [crtc-1Sec31-/-]	This paper
WBM1041: crtc-1(wbm18) I [crtc-1CBD-/-]	This paper
WBM1286: set-2(ok952) III;crtc-1(wbm18) I	This paper
WBM1035: set-2(ok952) III;crtc-1(wbm5) I	This paper
ABR13: pEx141[sbp-1p::GFP::SBP-1 + rol-6(su1006)]	Laboratory of Anne Brunet
WBM945: crtc-1(wbm5) I;pEx141[sbp-1p::GFP::SBP-1 + rol-6(su1006)]	This paper
WBM1113: crtc-1(wbm18) I;pEx141[sbp-1p::GFP::SBP-1 + rol-6(su1006)]	This paper
AGD545: N2; UthEx540[pCRE4xTATA::GFP + pRF4]	Laboratory of Andrew Dillin
WBM1062: crtc-1(wbm18) I;UthEx540[pCRE4xTATA::GFP + pRF4]	This paper
WBM1114: crtc-1(wbm5) I;UthEx540[pCRE4xTATA::GFP + pRF4]	This paper
WBM936: crtc-1(wbm8) [CRTC-1::GFP]	This paper
WBM1207: N2, wbmIs92[rab-3p::3XFLAG::crtc-1 cDNA::rab-3 3'UTR, *wbmIs66] VI	This paper
WBM1291: set-2(ok952) III;crtc-1(wbm18) I;wbmIs92[rab-3p::3XFLAG::crtc-1 cDNA::rab-3 3'UTR, *wbmIs66] IV	This paper
WBM1196: N2, wbmIs85[myo-3p::3XFLAG::crtc-1 cDNA::unc-54 3'UTR, *wbmIs61] I	This paper
WBM1294: set-2(ok952);crtc-1(wbm18);wbmIs85[myo-3p::3XFLAG::crtc-1 cDNA::unc-54 3'UTR, *wbmIs61] I	This paper
WBM1600: N2, wbmIs147[nep-17p::3XFLAG::crtc-1 cDNA::unc-54 3'UTR, *wbmIs136] V	This paper
WBM1608: set-2(ok952);crtc-1(wbm18);wbmIs147[nep-17p::3XFLAG::crtc-1 cDNA::unc-54 3'UTR, *wbmIs136] V	This paper
WBM132: N2, wbmEx49[rab-3p::crtc-1(S76A, S179A)::tdTomato::unc-54 UTR]	Burkewitz et al. 2015
WBM1575: set-2(ok952);crtc-1(wbm57);wbmEx49[rab-3p::crtc-1(S76A, S179A)::tdTomato::unc-54 UTR]	This paper
AGD553: N2, uthEx[crtc-1p::crtc-1 (cal mutant)::RFP::unc-54 3'UTR, rol-6]	Laboratory of Andrew
WBM1576: set-2(ok952);crtc-1(wbm57);uthEx[crtc-1p::crtc-1 (cal mutant)::RFP::unc-54 3'UTR, rol-6]	This paper
crh-1(n3315) III	Laboratory of Mark Alkema
WBM1037: set-2(ok952) III;crh-1(n3315) III	This paper
VC3149: crh-2(gk3293) II	Caenorhabditis Genetics Center
WBM1132: set-2(ok952) III;crh-2(gk3293) II	This paper
RB772: atf-6(ok551) X [WBM841: 8x outcrossed]	Caenorhabditis Genetics Center
WBM1130: set-2(ok952) III;atf-6(ok551) X	This paper
VC1200: jun-1(gk557) II	Caenorhabditis Genetics Center
WBM1131: set-2(ok952) III;jun-1(gk557) II	This paper
RB3571: sup-1(e995 e2636)	Caenorhabditis Genetics Center
PR1300: ace-3(dc2)	Caenorhabditis Genetics Center
GG201: ace-1(p1000);ace-2(g72)	Caenorhabditis Genetics Center
WBM1336: crtc-1(wbm54);set-2(ok952) [crtc-1::3xFLAG;set-2]	This paper
WBM1357: crtc-1(wbm56);set-2(ok952) [crtc-1CBD-/-::3xFLAG;set-2]	This paper
WBM1432: N2; wbmEx415[pCS3(eft-3p::pcaf-1 cDNA::unc-54 3'UTR) + pCFJ104(myo-3p::mCherry::unc-54 3'UTR)]	This paper
WBM1433: N2; wbmEx416[pCS3(eft-3p::pcaf-1 cDNA::unc-54 3'UTR) + pCFJ104(myo-3p::mCherry::unc-54 3'UTR)]	This paper
WBM1434: N2; wbmEx417[pCS3(eft-3p::pcaf-1 cDNA::unc-54 3'UTR) + pCFJ104(myo-3p::mCherry::unc-54 3'UTR)]	This paper

## Sheet: Oligonucletoides
Oligonucletoides
CGSG79: agcgcaattgcatcacacatct, crtc-1::3xFLAG
CGSG245: agagatagagacatggtgccagg, crtc-1::3xFLAG
CGSG94: tcttttcccgtctctctctccc, crtc-1null
CGSG296: gtcgttctggtcttcctcgttg, crtc-1null
CGSG80: atcgacacaagcggctactgta, crtc-1null
CGSG293: tcgcgcgaacatttgaatttgtc, set-2(ok952)
CGSG294: ctcgtatggagtttgccggaag, set-2(ok952)
CGSG295: gaaggcatcagtttcgacccc, set-2(ok952)
raga-1(ok386) ExtF: tgctcatgtcaagtaagggatcaattc
raga-1(ok386) IntF: ttcaagtccgaaacagtcaattctc
raga-1(ok386) R: ggaactgaagcgatcacaccgac
clk-1(qm30) F: ctagaactccttgccgacgatcctg
clk-1(qm30) R: gaaatcaataattttttgggggaatcgcattac
CGSG94: tcttttcccgtctctctctccc, crtc-1CBD-/-
CGSG95: acgcatcctatgaatgttcctacatc, crtc-1CBD-/-
CGSG70: caatgcccattccgcaacag, crtc-1Sec31
CGSG71: gggcgatcgtgataatccattcg, crtc-1Sec31
CGSG104: gaactttgcagtttggttgtagtg, wbmIs92
CGSG106: tcaatccgttcatttgagccc, wbmIs92
CGSG156: acagcgtgttatgtaacggagc, wbmIs92, wbmIs85, wbmIs147
CGSG79: agcgcaattgcatcacacatct, crtc-1::GFP
CGSG80: atcgacacaagcggctactgta, crtc-1::GFP
CGSG81: atcaccttcaccctctccactg, crtc-1::GFP
CGSG143: taagcttctcacaccttttctctcg, wbmIs85
CGSG124: cctcccctcatctcaattatcccg, wbmIs85
CGSG205: accttcgacctcactttccctc, wbmIs147
CGSG206: ccgtcctgaagtatacccagatcc, wbmIs147
crh-1 upper: cttgaaggcacatctggg
crh-1 lower 1: cattagcgtgattactctg
crh-1 lower 2: ccgaaacgcgattttccagac
crh-2 F: tgagggagaggcggaggacac
crh-2 R: atggctattcgacaacatctaatcactg
crh-2 Int: ttcggcgagattcttgtgcag
CGSG185: catgcgcattccttctatcaacac, jun-1(gk557)
CGSG186: tctccgacgaccagaccatc, jun-1(gk557)
CGSG187: cacgaatcgaattgttcgggc, jun-1(gk557)
CGSG152: taaagatcatgacatcgattacaaggatgacgatgacaagtcaaattcgaatacaccacg, myo-3/rab3-p::crtc-1 SKI LODGE cloning
CGSG233: tgagtttttatagatagtataatagaacgtagaatttctaattttggagcatttgtgtac, rab-3p::crtc-1 SKI LODGE cloning
CGSG232: aattggacttagaagtcagaggcacgggcgcgagatgctaattttggagcatttgtgtac, myo-3p::crtc-1 SKI LODGE cloning
CGSG346: cccgggatgaaacaacgcgactctctgg, pcaf-1 OE cloning
CGSG347: gcggccgcttaacatagaggtttttgctcgggg, pcaf-1 OE cloning
pCS3: eft-3p::pcaf-1 cDNA::unc-54 3'UTR
pCFJ104: myo-3p::mCherry::unc-54 3’UTR
