# Supplementary material for: The CRTC-1 transcriptional domain is required for COMPASS complex-mediated longevity in C. elegans
Source: Nat Aging. 2023 Nov 9;3(11):1358–71. doi: 10.1038/s43587-023-00517-8 (PMC10645585; doi:10.1038/s43587-023-00517-8)
Supplement: Supplementary file 8 — Statistical source data. [file 43587_2023_517_MOESM8_ESM.xlsx]

## Sheet: Data for volcano plot (a)
											CRTC-1::3xFLAG				Non-tagged control
											Strain: WBM1241				Strain: N2
											4 biological replicates				4 biological replicates
-LOG(P-value)	Difference	Protein IDs	Majority protein IDs	Protein names	Gene names	Intensity	MS/MS Count	Peptides	Unique peptides	Sequence coverage [%]	1241a	1241b	1241c	1241d	N2a	N2b	N2c	N2d
4.9858	7.18752	Q95XA8	Q95XA8	CREB-regulated transcription coactivator 1 homolog	crtc-1	5270700000	20	5	5	9.5	30.3756	29.8007	28.723	29.2466	22.0078	23.2051	21.4169	22.7661
4.60514	-3.64309	Q9U255	Q9U255			360290000	4	2	2	2.3	21.7849	22.1333	21.2107	21.0775	25.0177	25.7756	24.9663	25.0192
4.19979	-1.60434	H2KYU6;Q95QZ9	H2KYU6;Q95QZ9		npl-4.1;npl-4.2	271360000	2	2	2	3.2	23.3133	23.5807	23.8605	23.3049	25.0194	25.1189	24.9515	25.387
4.18786	-5.15761	Q17863	Q17863			690660000	8	1	1	0.5	21.4511	20.958	19.6478	22.0665	25.9939	26.1299	26.5164	26.1137
4.0276	-1.19615	P91868	P91868		snpc-4	47626000	4	1	1	1.5	21.2664	21.2903	21.0418	21.2633	22.6484	22.2337	22.1906	22.5737
3.32065	-1.40559	A0A0K3AY70;Q17391	A0A0K3AY70;Q17391	Cullin-3	cul-3	56841000	3	1	1	1.3	22.025	21.7189	21.4553	21.1463	23.0486	23.0336	22.7487	23.137
3.29093	-3.30556	G5EEK9	G5EEK9		vha-5	892280000	24	6	6	6.5	23.5545	24.6252	23.2683	22.8292	26.4876	27.1059	26.2817	27.6242
3.13487	-3.36454	A0A0K3AYC5;A0A0K3AW37;A0A0K3AVD4;A0A0K3AT32;A0A0K3ASI0;A0A0K3ASH9	A0A0K3AYC5;A0A0K3AW37;A0A0K3AVD4;A0A0K3AT32;A0A0K3ASI0;A0A0K3ASH9			192080000	4	1	1	1.6	22.3253	22.4277	20.7237	20.7079	24.4443	25.3953	24.5973	25.2059
3.05775	-1.77651	O45168	O45168	Intermediate filament protein ifc-1	ifc-1	1282400000	19	6	5	11	25.5434	25.2048	25.269	26.0802	26.7304	27.2497	27.522	27.7013
3.05546	2.06424	Q19300;A0A1D3PCL0	Q19300;A0A1D3PCL0		farl-11	100090000	3	1	1	0.8	23.8034	23.8561	23.3692	22.9788	21.2995	21.5083	22.1186	20.8242
2.94391	4.06992	Q9XWC2	Q9XWC2	DOMON domain-containing protein Y73F4A.1	Y73F4A.1	253740000	3	1	1	7.1	25.837	23.6289	24.6126	25.4519	21.1548	19.3224	21.3351	21.4383
2.89211	-4.39308	H2L044;G5EER0;G4SL51	H2L044;G5EER0		pqn-52	271830000	7	4	4	13.9	19.997	19.9105	21.7292	19.4656	23.4496	26.1414	25.0459	24.0377
2.89208	-2.35481	G5EDJ6;A0A486WXP9	G5EDJ6;A0A486WXP9		dnj-25	86991000	6	2	2	2.7	20.3047	21.8596	21.0551	21.2908	22.7258	23.5664	23.7443	23.8931
2.73731	-3.1845	O44400	O44400	Protein F37C4.5	F37C4.5	876340000	14	7	7	15.3	25.0362	24.1195	23.0656	22.7834	26.1332	27.4265	26.7703	27.4128
2.70303	-2.28006	O62334	O62334		agl-1	57701000	1	1	1	1	22.2959	20.7905	21.2315	21.3239	22.9387	23.6251	23.7987	24.3996
2.6181	-0.993242	O76616	O76616			371930000	8	2	2	7.5	24.2445	23.909	23.9967	24.3729	24.7521	25.5293	25.2263	24.9885
2.58425	4.04242	Q23105	Q23105		W01B6.6	261020000	4	2	2	6.3	25.2235	25.4286	25.4313	25.5399	23.2561	21.4591	19.2702	21.4683
2.56678	-0.754258	A0A2X0T496;P21137	A0A2X0T496;P21137	cAMP-dependent protein kinase catalytic subunit	kin-1	43196000	1	1	1	1.7	21.3422	21.7587	21.3105	21.4387	22.212	22.0536	22.5434	22.0582
2.51582	-1.36051	M1Z854;Q19286;H2KYU8	M1Z854;Q19286	Intermediate filament protein ifb-2	ifb-2	17199000000	160	28	28	51.5	29.7994	29.3079	29.5133	29.7216	30.23	30.8808	31.3647	31.3087
2.43803	-3.16728	H2L031;Q27420	H2L031;Q27420		tag-153	188920000	5	3	3	5.7	20.4917	22.605	21.4886	21.7059	24.0978	23.6214	25.3149	25.9263
2.41423	-2.47413	Q9BKS2	Q9BKS2			77810000	1	1	1	4.8	21.3366	21.2557	19.416	21.4839	22.8596	23.5442	23.0698	23.9151
2.38378	-1.16283	Q9BL33	Q9BL33			166500000	4	2	2	10.8	22.6912	23.3765	23.4998	22.7307	24.5754	24.4003	23.9795	23.9944
2.37474	-1.83596	Q45EK1	Q45EK1		ttr-36	93404000	2	2	2	16.5	21.0158	21.5083	20.7607	22.3475	23.026	23.0101	23.0512	23.8888
2.30823	-1.58936	A0A5E4LYE2	A0A5E4LYE2			5344100000	66	21	3	13.9	27.9702	27.1755	27.7373	27.5372	28.3334	29.0441	29.7025	29.6976
2.30459	-0.712373	Q18076;H2KYV3	Q18076;H2KYV3			3029800000	69	10	10	12	27.8644	27.5251	27.1969	27.4602	28.106	28.4953	28.152	28.1428
2.28158	-2.58085	Q966L5	Q966L5	Serrate RNA effector molecule homolog	E01A2.2	216560000	11	4	4	5.3	21.4847	21.2631	23.1604	23.6473	24.7562	24.9402	25.2174	24.965
2.28005	-1.56464	Q23158;H2L2C9;Q9XVU8;H2L2C8	Q23158;H2L2C9;Q9XVU8;H2L2C8		atn-1	12835000000	175	29	29	30	29.4278	28.8753	28.7551	29.1114	30.2663	30.2014	30.3533	31.6072
2.27045	1.96124	P92020	P92020		T10G3.3	616730000	11	4	4	15.5	26.0949	25.6893	25.4317	27.1502	24.3912	23.5728	24.7322	23.8249
2.17726	-1.11516	O44729;A5A8P6	O44729		prp-17	630470000	8	3	3	6.2	24.563	24.3884	24.801	25.1647	25.6275	25.8764	25.4362	26.4377
2.10423	-1.07198	Q9BL86	Q9BL86		mrpl-38	541700000	4	2	2	5.8	24.536	24.3591	24.386	25.1464	25.2134	25.5846	25.7217	26.1957
2.09108	-2.91213	Q10126	Q10126	Putative uncharacterized transposon-derived protein F52C9.6	F52C9.6	111570000	0	1	1	2.2	22.2037	22.465	19.2381	21.4994	23.8799	24.1989	24.6108	24.3651
2.08426	-1.49714	Q95YC7	Q95YC7			81326000	6	1	1	13.1	22.5544	21.298	22.0774	21.3469	23.886	23.4109	22.7224	23.2459
2.06937	3.0559	Q8T3G5;G5EGU1	Q8T3G5;G5EGU1		egl-30	84906000	2	1	1	4.3	23.8132	24.6578	23.2549	23.6491	20.3609	18.919	22.2727	21.5989
2.05644	-1.64641	P17331;P04970	P17331;P04970	Glyceraldehyde-3-phosphate dehydrogenase 4;Glyceraldehyde-3-phosphate dehydrogenase 1	gpd-4;gpd-1	30817000	2	5	1	14.4	20.912	21.3859	19.9905	19.7166	22.1346	21.6806	22.2005	22.5749
2.02983	-1.4423	P53589	P53589	Probable succinyl-CoA ligase [GDP-forming] subunit beta, mitochondrial	C50F7.4	863960000	13	3	3	8	24.4925	24.4646	25.1162	25.4719	25.5421	26.2549	26.6213	26.8961
1.9946	-1.55279	G5EFP2;G5EDL9	G5EFP2;G5EDL9			1173300000	33	7	2	13.7	26.017	25.9383	25.1403	25.4779	26.6585	26.62	28.1825	27.3235
1.99151	-0.724268	H2KYV1	H2KYV1			940960000	11	3	3	22	25.9032	26.1347	25.4117	26.2488	26.5081	26.8191	26.6274	26.641
1.99065	-0.37875	Q19289	Q19289	Intermediate filament protein ifb-1	ifb-1	12772000000	200	36	36	51.4	29.8939	29.7764	29.7688	29.8963	29.9719	30.1467	30.3334	30.3985
1.98219	-1.38631	O62146	O62146	Putative phospholipase B-like 2	F09B12.3	1973600000	16	4	4	6.2	26.5321	26.5544	25.8423	26.2745	26.7469	28.3539	27.7377	27.91
1.97491	1.10564	Q09249	Q09249	Uncharacterized protein C16C10.3	C16C10.3	763410000	32	7	7	7.2	25.9099	26.2435	26.4571	25.827	24.7211	24.5348	25.0223	25.7367
1.96579	-0.60702	P90900	P90900	Intermediate filament protein ifa-4	ifa-4	7527300000	108	21	18	33.9	29.1152	28.9019	28.7336	29.1274	29.2366	29.4719	29.829	29.7686
1.9617	-1.17232	V6CLV0;V6CLQ8;V6CKH6;H2KZA3;V6CKI4;V6CLV2;V6CJC7;V6CLW0;V6CLV6;V6CLR2;V6CLT8;Q9TY23	V6CLV0;V6CLQ8;V6CKH6;H2KZA3;V6CKI4;V6CLV2;V6CJC7;V6CLW0;V6CLV6;V6CLR2;V6CLT8;Q9TY23		pqn-22	23031000000	216	38	6	45.6	30.6977	29.4206	30.0584	30.289	31.0749	31.2938	31.7972	30.989
1.94657	2.0272	Q18786	Q18786	Probable small nuclear ribonucleoprotein Sm D2	snr-4	422690000	12	1	1	8.5	25.6156	25.6331	24.9657	25.3535	24.8895	22.3407	23.1691	23.0599
1.92109	-0.725473	O02365;Q21065	O02365	Intermediate filament protein ifa-2	ifa-2	2501300000	79	14	14	25.6	27.523	26.8484	27.1764	27.1639	27.5168	27.8876	27.9611	28.248
1.89373	-1.1068	Q9BL03	Q9BL03			46912000	2	2	2	9.8	21.6463	22.6658	21.576	21.4169	22.9136	23.3257	22.8013	22.6916
1.89185	-1.08482	Q9XU13	Q9XU13	Calcium-transporting ATPase	sca-1	280070000	7	44	1	36	23.6691	23.4223	23.6583	24.7175	24.6372	25.1497	24.9639	25.0557
1.88808	-2.85381	Q9NAB2;Q9NAB3;Q9NAA9;O16116	Q9NAB2		gst-28	67331000	3	3	1	14.8	21.3196	21.9024	20.1342	18.8927	23.3553	23.8876	22.1243	24.297
1.88323	-1.08149	Q93873;Q22800	Q93873;Q22800	Probable NADH dehydrogenase [ubiquinone] iron-sulfur protein 2, mitochondrial	gas-1;nduf-2.2	1586800000	23	6	6	11.6	26.8556	26.5906	25.5502	25.8366	27.3443	27.1915	27.2541	27.369
1.88146	-1.84082	Q9U2H9	Q9U2H9	Probable elongation factor 1-beta/1-delta 2	eef-1B.2	8338700000	65	11	9	48.7	28.8905	28.6293	26.8473	28.0753	30.2195	30.4823	29.8759	29.2279
1.88105	-3.37029	Q9NEZ5	Q9NEZ5		unc-95	185550000	3	3	3	9.4	22.2527	22.5175	18.7429	21.6455	24.265	23.6361	25.3572	25.3816
1.87682	-1.57706	A0A0K3AWN6;A0A0K3ATL6;A0A0K3AQN0;A0A0K3ARB1;A0A0K3AUB5;A0A0K3AQS4;A0A0K3ATR0	A0A0K3AWN6;A0A0K3ATL6;A0A0K3AQN0;A0A0K3ARB1;A0A0K3AUB5			160900000	13	4	4	4.4	22.6	22.3157	21.2798	22.3203	23.5964	23.7515	22.8878	24.5883
1.8642	0.809318	Q8MXJ1;L8E6J9	Q8MXJ1;L8E6J9			1661700000	14	27	2	34.3	27.5837	27.2649	27.6958	27.6811	27.0055	27.081	26.7565	26.1453
1.85589	-1.27194	Q7JKP6	Q7JKP6		hsr-9	222970000	11	5	5	5.5	23.8	23.9417	22.4666	23.6716	24.4929	24.9531	24.4762	25.0455
1.85321	-1.21565	Q9U2A9	Q9U2A9	Ribosome biogenesis protein BOP1 homolog	Y48B6A.1	517560000	2	2	2	3.1	24.0378	24.4383	23.8653	25.2466	25.1134	25.6142	25.8347	25.8884
1.84747	-0.721095	Q19788	Q19788			56540000	5	1	1	2.6	21.8589	22.3657	21.5554	21.6445	22.8921	22.5412	22.4523	22.4234
1.82231	-0.542162	Q95XG6	Q95XG6			265070000	7	1	1	14.5	24.3239	23.9855	24.1106	24.5114	24.7827	25.085	24.5837	24.6486
1.82148	3.66933	Q17624	Q17624	Arrestin_C domain containing protein	arrd-25	718280000	10	3	3	5.1	27.9836	23.5376	27.7766	26.945	22.4843	23.8026	23.0471	22.2315
1.80985	-0.839875	P34540;E9P841	P34540	Kinesin heavy chain	unc-116	2080100000	45	8	8	12	26.9621	26.9158	26.3728	27.1011	27.1848	27.9438	27.5576	28.0252
1.79803	-1.90351	Q18965	Q18965		eat-3	244540000	4	2	2	2.3	23.3066	22.6829	23.9098	21.3294	24.6486	25.1477	24.4718	24.5747
1.79209	-1.91343	Q65XX4	Q65XX4			479930000	21	4	4	15.1	23.2554	22.6763	24.7291	24.9328	25.5487	25.5755	26.2682	25.8549
1.77927	-2.89206	O01683;P41848	O01683;P41848	FACT complex subunit ssrp1-B;FACT complex subunit SSRP1-A	hmg-3;hmg-4	537290000	3	3	3	5.2	23.0573	23.0793	21.0993	25.3613	25.8822	26.1617	25.81	26.3116
1.77698	0.799806	Q95PZ7	Q95PZ7			5483800000	44	13	13	39.5	29.0759	28.8518	28.696	28.8861	28.44	27.5299	27.8624	28.4783
1.73282	-0.859605	Q9XWI6	Q9XWI6	Eukaryotic translation initiation factor 3 subunit B	eif-3.B	14491000000	81	16	16	22.5	29.8344	30.121	28.9808	29.4853	30.3948	30.3667	30.3126	30.7859
1.72439	-0.69904	Q21106	Q21106	DDB1- and CUL4-associated factor homolog 1	dcaf-1	78806000	4	4	4	2.5	22.069	22.7944	22.0955	22.1346	22.7456	22.8948	22.8914	23.3578
1.71913	1.99759	C0HKD6	C0HKD6	Tryptophan-tRNA ligase, mitochondrial	wars-2	180500000	2	3	3	7.5	24.9357	24.8611	24.1774	24.842	24.1388	21.8303	21.595	23.2616
1.71841	-1.34055	Q9XVS4	Q9XVS4		dao-5	542120000	12	5	5	4.8	25.6994	24.1487	23.8845	24.1452	25.9699	25.7748	25.8848	25.6104
1.71723	-2.11928	A0A131MD37;A0A131MCW2;A0A131MCR0;A0A131MBP2;A0A131MBH5	A0A131MD37;A0A131MCW2;A0A131MCR0;A0A131MBP2;A0A131MBH5			102730000	2	2	2	2.2	21.234	20.6378	20.5194	22.002	21.8588	23.9305	24.3766	22.7044
1.70191	-2.02452	Q18943	Q18943			159350000	3	1	1	5.3	21.17	21.2142	21.6117	23.5591	23.237	24.2848	23.5741	24.5571
1.69296	1.53453	Q9TZH8	Q9TZH8		T10B11.6	441630000	8	3	3	8.9	25.0768	26.6672	24.6368	26.251	23.8958	24.3203	23.9991	24.2784
1.68916	-1.17613	P34552	P34552	Apoptosis-linked gene 2-interacting protein X 1	alx-1	1582200000	21	7	7	10.8	27.1629	26.1016	25.5556	26.4704	27.3893	27.693	27.0812	27.8315
1.68139	-1.72611	P27798	P27798	Calreticulin	crt-1	1131400000	19	5	5	12.9	26.1287	26.4591	24.0889	25.305	26.9834	27.5671	26.8777	27.4578
1.66845	-1.17585	P34314;G3MTX3;Q2XN10	P34314;G3MTX3;Q2XN10	Serine/threonine-protein kinase tousled-like 1	tlk-1	279420000	17	4	4	4.7	23.6192	23.8892	23.0152	23.952	23.86	25.0749	25.0088	25.2352
1.66791	-1.75707	Q18921	Q18921		snap-1	146190000	6	3	3	13.6	21.4667	23.6427	22.0952	21.655	23.3312	23.6805	24.565	24.3112
1.66743	1.77515	P91250	P91250		col-73	73851000	1	1	1	3.5	24.6525	23.3297	23.3684	22.6143	22.0369	22.4323	21.7717	20.6234
1.663	-1.24473	Q18823	Q18823	Laminin-like protein lam-2	lam-2	750160000	16	6	6	4.7	25.3315	25.091	24.421	25.4937	25.7152	26.6116	25.8692	27.1202
1.66028	-1.13563	Q9N362	Q9N362			1686200000	30	6	6	20.1	26.7353	27.0928	25.5066	26.3558	27.1951	27.5451	27.5954	27.8975
1.65627	1.18909	Q95YF1	Q95YF1		C07H6.4	1612500000	28	8	8	5.8	27.5026	27.8566	27.1294	27.3498	26.1268	27.1325	25.4098	26.413
1.65322	-0.460933	Q09EE6	Q09EE6			77056000	3	1	1	4.3	22.5247	22.044	22.3663	22.5076	23.0581	22.799	22.5661	22.8633
1.65257	-1.29509	Q20117	Q20117	Glutamate--cysteine ligase	gcs-1	849050000	13	4	4	6	25.2717	25.7788	24.2583	24.8627	25.7099	26.559	26.1039	26.9789
1.63914	1.60032	Q9XUT9	Q9XUT9	VWFA domain-containing protein	K06G5.1	43256000	3	1	1	2	22.0262	23.7429	23.4022	24.112	22.2576	22.0545	21.0973	21.4726
1.6322	-1.62058	Q20913;Q2PJ77	Q20913;Q2PJ77		yif-1	109820000	4	1	1	3.2	21.4551	21.0337	22.7832	21.0956	23.5005	22.5668	24.0585	22.7241
1.56837	-1.05664	Q8I4B4;G5EE09;Q9U1P4;A0A061AD13;B3GWC3	Q8I4B4;G5EE09;Q9U1P4;A0A061AD13;B3GWC3		ccr-4	387840000	3	3	3	3.4	23.8859	24.6187	24.0225	24.7939	24.9547	25.205	26.2345	25.1534
1.5604	1.49603	Q18508	Q18508	Protein mel-28	mel-28	52338000	3	2	2	1.2	23.5148	23.5822	22.508	22.8534	20.717	21.2985	21.626	22.8328
1.55511	-0.823215	Q09497	Q09497		rsu-1	601560000	9	2	2	6.3	25.834	24.826	24.847	24.9821	25.623	26.181	25.7403	26.2377
1.55138	-2.24531	P34539	P34539	Putative ATP synthase subunit epsilon, mitochondrial		124330000	2	1	1	18.5	22.6325	20.5362	20.2921	20.1248	22.2761	23.2096	24.5707	22.5104
1.54112	-0.952003	O16517	O16517		atp-4	536590000	28	6	6	24.8	24.6033	25.3281	24.4134	25.0677	25.257	25.6935	25.767	26.503
1.54103	-0.396527	Q9BKU4	Q9BKU4	Mitochondrial prohibitin complex protein 1	phb-1	18440000000	71	10	10	44.4	30.1623	30.0808	30.0996	30.4716	30.4049	30.587	30.5157	30.8929
1.53967	-2.63438	A0A061AL82;Q17532	A0A061AL82;Q17532			204250000	0	1	1	7.3	22.5956	21.183	20.1766	24.3981	24.5709	24.8935	24.9054	24.5209
1.52575	-2.24645	Q7YWR7	Q7YWR7			105810000	2	1	1	3.9	23.1297	20.5544	20.0174	22.593	23.5326	24.0908	23.3473	24.3096
1.51507	-0.750778	G5ED31;G5EDD1	G5ED31;G5EDD1		ucr-2.1	1609600000	26	8	8	20.7	26.6604	26.5773	26.2905	26.162	26.837	26.7286	27.3746	27.7531
1.50712	1.62101	L8E6W9;O61851	L8E6W9		F55F10.1	329640000	12	10	10	2.3	25.4932	26.0317	25.064	25.515	24.5634	22.9845	25.0925	22.9794
1.50102	-1.73647	Q9U1Z6	Q9U1Z6			96261000	5	1	1	1.9	22.1615	22.2472	20.7125	21.571	24.3697	23.9139	23.3465	22.0079
1.49859	-2.11701	O62214	O62214			423760000	7	3	3	5.1	21.928	24.2097	24.455	25.3043	26.6031	25.4493	26.18	26.1327
1.49627	-0.988978	Q20751	Q20751	Eukaryotic translation initiation factor 5A-2	iff-2	1770000000	19	8	4	60.2	26.8853	26.8373	26.4614	26.0507	26.8225	27.3219	28.1561	27.8901
1.49447	-1.53949	Q95QA6	Q95QA6		pat-12	2493900000	45	10	10	19.8	26.7382	25.3015	26.3778	27.284	27.5904	27.7176	29.0461	27.5054
1.48184	1.05743	Q95Y89	Q95Y89	Pescadillo homolog	lpd-7	5629400000	46	10	10	21.1	29.3773	29.826	29.1408	28.5619	27.449	28.3619	28.087	28.7784
1.47897	-1.5133	Q9GYF1	Q9GYF1	Troponin I 2	unc-27	962460000	7	4	4	17.8	25.2605	24.3329	25.6186	25.6039	25.4673	26.6822	27.6289	27.0906
1.47756	-0.914098	M1ZJV8;Q95XI7;U4PC16	M1ZJV8;Q95XI7;U4PC16			292470000	2	2	2	2.2	23.8784	23.911	23.576	24.1409	24.1166	24.9784	24.5063	25.5615
1.46263	-1.08892	O45935	O45935		klp-19	78412000	2	1	1	0.9	20.8038	22.2206	22.5603	22.1893	22.9934	22.9383	22.8964	23.3016
1.46224	-1.23764	P54412	P54412	Probable elongation factor 1-gamma	eef-1G	29098000000	97	14	14	26.4	31.2975	30.8105	29.3343	29.9863	31.2924	31.811	31.4601	31.8157
1.46038	-0.67381	Q23402	Q23402	Protein BCCIP homolog	ZK1127.4	11610000	2	1	1	4	20.6152	20.8058	20.2506	20.5723	21.55	21.5413	20.6153	21.2326
1.45942	-1.52519	Q9XUS9	Q9XUS9		cyk-4	53340000	7	5	5	9	21.1068	22.2323	19.9403	22.1133	22.9751	22.4041	22.8676	23.2467
1.45606	-1.12961	Q10657	Q10657	Triosephosphate isomerase	tpi-1	204540000	7	1	1	4	23.381	23.6592	22.6977	23.0186	23.3024	24.5304	24.4458	24.9962
1.44556	-1.45513	Q27535;P91251	Q27535	Probable arginine kinase ZC434.8	ZC434.8	1573600000	18	6	6	18.1	26.0779	26.0627	24.7428	26.6804	26.3961	27.7893	27.2342	27.9647
1.44424	-2.84218	H9G321	H9G321			175690000	5	14	1	45.7	21.821	19.1195	19.2965	20.3036	23.3334	21.4204	21.9197	25.2359
1.43299	-1.172	E2JKY8;L8E938;L8EC32;Q23542;E2JKZ0	E2JKY8;L8E938;L8EC32;Q23542;E2JKZ0		dnc-1	1109100000	29	8	8	7.8	26.77	25.638	24.8521	25.3695	26.4232	26.7139	26.9819	27.1987
1.4291	0.730374	O01578	O01578	Probable mitochondrial pyruvate carrier 1	F53F10.3	2003000000	21	3	3	20.3	27.8323	27.8706	27.3689	27.6293	26.7389	26.3402	27.2996	27.4009
1.42135	-0.863463	Q23597	Q23597			17842000	4	1	1	5.7	20.8262	21.4244	20.3951	20.3746	21.62	21.5916	22.1524	21.1101
1.41458	-0.745802	A0A679L8N1	A0A679L8N1			48302000	10	6	1	30.8	21.0459	21.9475	21.3893	21.339	21.9938	21.7383	22.7255	22.2475
1.41059	-0.963354	P34286	P34286	Proteasome subunit beta type-1	pbs-6	176730000	7	1	1	3.9	23.8618	22.294	23.3164	23.43	23.8782	24.3865	23.9804	24.5104
1.40133	-3.18156	Q4W5T0	Q4W5T0		mrpl-39	379430000	5	3	3	7.5	21.5981	22.203	19.8567	22.1781	21.5139	25.2864	25.2508	26.5111
1.40026	-1.41094	Q5WRR8	Q5WRR8			124980000	4	1	1	5.6	22.2736	22.1105	22.8697	21.5093	23.3301	22.5091	23.8635	24.7041
1.39814	-0.56518	Q9N3B0	Q9N3B0	MANF/CDNF-like protein	Y54G2A.23	22616000	5	1	1	6	20.7841	21.1413	20.2087	20.5466	21.3802	20.9758	21.2511	21.3344
1.39754	-0.929362	O18211	O18211	MO25-like protein 2	mop-25.2	45687000	6	1	1	3	20.7358	22.2766	21.4735	20.9988	22.573	22.2886	22.0311	22.3094
1.3836	-1.97942	Q19643	Q19643			159170000	2	2	2	2.1	21.1971	21.3034	22.301	24.3242	23.5819	24.367	24.3477	24.7469
1.37479	-2.62889	Q20932	Q20932	Cell adhesion protein byn-1	byn-1	396510000	6	2	2	6	24.3643	20.8877	21.8441	25.0916	25.6027	25.129	26.0549	25.9167
1.3747	-1.417	Q8T5S1;H2L039	Q8T5S1;H2L039	Na(+)/H(+) exchanger protein 2;Sodium/hydrogen exchanger	nhx-2;nhx-6	781340000	5	3	3	4.3	26.3134	24.3748	25.1688	23.8072	26.2269	26.1286	26.4657	26.5111
1.35819	2.69493	Q9XVD2	Q9XVD2	Peptidase_S24 domain-containing protein	immp-1	122630000	8	1	1	10.3	23.9466	24.0238	23.7506	24.0502	21.3433	19.5746	24.1996	19.8741
1.34846	-0.96042	Q9XXU9	Q9XXU9	V-type proton ATPase subunit C	vha-11	4633200000	65	9	9	18.8	28.6361	28.7597	27.3148	27.6021	28.8664	29.2773	28.8341	29.1766
1.34094	-2.03747	A0A0K3ATS5;A0A0K3AUC6;A0A0K3AQT9;A0A0K3AWP8	A0A0K3ATS5;A0A0K3AUC6;A0A0K3AQT9;A0A0K3AWP8			82736000	7	1	1	0.3	21.3492	21.1853	20.2861	20.5959	20.641	23.4735	23.3153	24.1366
1.34057	-0.712265	W6RRU8;W6SBC7;Q9GYQ9;W6RTE4	W6RRU8;W6SBC7;Q9GYQ9;W6RTE4		ntl-4	605220000	19	4	4	5.8	25.5995	24.5384	25.1043	25.6899	25.657	25.9701	26.0403	26.1138
1.33903	0.841443	P34335	P34335	Probable phosphorylase b kinase regulatory subunit alpha	C14B9.8	145530000000	553	72	4	50.2	33.6905	34.2613	33.0857	33.766	32.3348	32.9976	32.6778	33.4275
1.33655	-2.0683	Q9XWS6	Q9XWS6			133470000	1	1	1	6.7	21.5968	22.5403	20.1369	22.3028	21.8901	24.1245	24.1264	24.7088
1.3365	3.90013	A0A1I6CMB1	A0A1I6CMB1		W02H5.2	2251600000	7	4	4	8.1	28.2344	27.9507	27.9918	28.0463	27.7022	24.7643	20.1532	24.003
1.33595	-1.31194	Q20797	Q20797	Putative syntaxin-5	syx-5	81527000	4	1	1	2.7	22.3675	22.5698	21.4308	20.4105	22.604	22.8742	23.1556	23.3926
1.33062	0.53131	Q23312	Q23312	40S ribosomal protein S7	rps-7	68555000000	118	18	18	52.6	32.7531	32.9756	32.7727	32.6038	31.6855	32.2386	32.528	32.528
1.32605	1.10652	Q3V5I5	Q3V5I5	F-box domain-containing protein	Y82E9BR.19	40700000	5	1	1	2.9	23.0634	22.8742	23.4629	22.6991	22.2143	20.9515	21.6209	22.8868
1.32012	-3.04343	Q93571	Q93571		ubc-25	420220000	3	2	2	6.5	22.3666	22.339	19.6876	25.5184	25.2132	25.7349	24.9073	26.2298
1.31336	-0.619175	D0PV95	D0PV95		laf-1	11774000000	147	21	19	39.7	29.7948	29.4218	28.9585	29.4842	29.6697	29.8055	30.1939	30.4669
1.31232	-0.689745	Q9XWD1	Q9XWD1		acs-5	3585400000	58	11	11	14.3	27.9094	26.9274	28.1886	27.9481	28.371	28.4609	28.4541	28.4464
1.30873	-1.99751	O45757	O45757			415270000	7	3	3	10.2	23.3008	23.0131	21.9927	24.6702	23.972	25.6009	26.7217	24.6721
1.29587	1.8228	G5EF88;S6F588;G5EEV7;S6FD39;Q68TI8	G5EF88;S6F588;G5EEV7;S6FD39;Q68TI8		daf-15	74267000	4	2	2	1.2	23.9183	24.9128	22.4498	23.0708	20.666	22.7809	21.0869	22.5267
1.29264	-1.12879	P34529	P34529	Endoribonuclease dcr-1	dcr-1	497580000	6	4	4	2.4	25.1037	23.6646	24.2591	24.8421	25.2133	25.2896	25.2805	26.6013
1.28835	-0.979121	Q95XY4	Q95XY4		nol-6	200660000	8	4	4	4	23.2568	22.9715	22.8773	23.1924	22.9621	24.8345	24.278	24.1399
1.28576	-0.836422	G5ECG8;G5EFK7;G5EFW2;G5ECP9;Q86NF9;Q86NF8;G5EEC3;G5EFM4;G5EEC4;G5EFD1	G5ECG8;G5EFK7;G5EFW2;G5ECP9;Q86NF9;Q86NF8;G5EEC3;G5EFM4;G5EEC4		vab-10	1847600000	45	17	10	5.6	27.2049	26.199	26.8728	26.7255	27.1433	27.2805	28.3706	27.5535
1.27879	-1.96214	Q10576;Q9NFM2	Q10576	Prolyl 4-hydroxylase subunit alpha-1	dpy-18	1112900000	19	6	6	10.2	26.9784	25.7108	23.6986	23.7224	27.3627	26.9496	26.9261	26.7203
1.27697	-0.968081	Q95Y67	Q95Y67		pes-4	17862000	7	1	1	3.9	20.7211	20.8451	19.4045	20.95	21.1886	21.2024	21.9436	21.4584
1.27355	0.580633	K8F7T2;Q94420	K8F7T2;Q94420	Protein maternal effect lethal 26	mel-26	333650000	4	1	1	4.3	25.0915	25.3986	24.9222	25.4782	24.1258	24.5529	24.8019	25.0874
1.25996	-0.413953	A0A4V0IN84;Q9GYK2	A0A4V0IN84;Q9GYK2	Uncharacterized integrin beta-like protein C05D9.3	C05D9.3	56960000	10	2	2	5.3	21.6389	21.8518	22.1326	21.754	22.3433	21.8898	22.2466	22.5535
1.25811	1.32992	Q93382	Q93382			2735300000	17	3	3	5.7	28.1084	29.0711	27.1647	28.3985	26.5664	27.3664	25.8739	27.6165
1.25417	-1.62082	H2KZI0;O44408	H2KZI0;O44408		kgb-2;kgb-1	75521000	4	1	1	1.8	21.3479	22.9964	21.4608	20.559	24.1462	22.0511	23.6864	22.9637
1.25367	-0.656948	P47991	P47991	60S ribosomal protein L6	rpl-6	130300000000	183	24	24	72.8	33.027	33.0928	32.9716	32.8937	33.2111	33.3453	34.4354	33.621
1.24957	0.72611	V6CM34;V6CM38;V6CJK3;V6CKR7;Q07292	V6CM34;V6CM38;V6CJK3;V6CKR7;Q07292	Raf homolog serine/threonine-protein kinase	lin-45	104660000	2	1	1	1.8	23.7939	23.9953	23.1981	23.6082	22.6203	23.2503	23.4539	22.3666
1.24855	-0.55654	Q27511	Q27511	Histone H2A.V	htz-1	2484700000	19	4	3	28.6	27.5505	27.1911	26.7782	27.3442	27.2658	27.9222	28.0003	27.9018
1.24772	-0.482877	P41886	P41886	BTB and MATH domain-containing protein 41	bath-41	47505000	3	2	2	4.1	21.3065	21.9395	21.2298	21.5708	22.047	21.6245	22.1004	22.2061
1.24626	0.633814	P91341	P91341	Periodic tryptophan protein 2 homolog	F55F8.3	802800000	10	3	3	4	26.5932	25.6322	25.6209	26.2662	25.1209	25.4936	25.6702	25.2925
1.24424	1.0978	Q17399;A0A2K5ATY0;Q10941;Q21706	Q17399;A0A2K5ATY0;Q10941;Q21706	Putative UDP-glucuronosyltransferase ugt-46;Putative UDP-glucuronosyltransferase ugt-47	ugt-49;ugt-46;ugt-47	179730000	8	2	2	3	24.0584	24.5966	23.9133	24.1736	22.6347	22.9434	22.3981	24.3744
1.24343	1.41699	A7DT45	A7DT45		oxy-5	446030000	8	2	2	19.8	25.6857	26.4117	25.1039	25.6042	24.3658	25.2129	24.8077	22.7512
1.24134	-0.551897	Q18090	Q18090	Mitochondrial import receptor subunit TOM40 homolog	C18E9.6	1819700000	36	4	4	7.3	27.3463	26.3017	26.7728	26.9436	27.2032	27.5179	27.5819	27.2689
1.23232	-1.56474	O02209	O02209			98169000	5	1	1	5	21.9196	22.7023	20.0961	22.6105	22.7597	23.2669	23.3892	24.1718
1.22867	-2.72789	G5EBV4	G5EBV4	Galectin	lec-10	780530000	5	1	1	8.9	21.2324	22.0422	26.0696	25.0645	26.3893	26.6206	25.9339	26.3763
1.22777	0.59928	Q17416;H9G2U9;H9G2U8	Q17416;H9G2U9			9650400000	126	27	27	30.2	29.6114	29.9396	29.7501	29.7423	28.5783	29.2642	29.0294	29.7744
1.22698	1.76741	P90779	P90779			66900000	0	3	0	8	22.4163	24.0671	21.671	24.0336	20.8805	22.6661	20.5874	20.9844
1.22445	-1.30914	Q21481	Q21481		dhs-28	2947400000	38	8	8	23.4	27.8321	28.2419	26.2144	26.3283	28.1702	28.8471	27.9802	28.8559
1.21257	-0.691339	Q21000	Q21000		myo-5	7024600000	101	37	27	18	28.4226	28.2599	29.0057	28.6133	28.5366	29.3319	29.6953	29.503
1.21151	-0.956149	O45181	O45181			2122700000	25	8	8	10.2	27.3315	27.0975	25.6015	27.1182	27.7708	28.0658	27.6289	27.5078
1.20859	-0.61215	Q6A2D2;E3W743	Q6A2D2;E3W743		hpo-34	50599000000	244	34	1	26.2	31.801	30.9372	31.7205	31.8442	31.8419	32.1087	32.6112	32.1897
1.2071	0.953625	A0A2K5ATT8	A0A2K5ATT8			2790800000	26	71	3	50.4	28.0751	29.0073	27.1852	28.062	27.0662	27.6007	26.687	27.1612
1.20493	-0.671287	G5EEI1	G5EEI1		lgl-1	30103000	3	1	1	1.1	20.7777	21.7885	20.6546	21.1503	21.7543	21.7412	21.4226	22.1382
1.20408	0.529753	Q95YD8	Q95YD8		idhg-2	49527000000	97	16	14	40.2	32.2191	32.4021	31.7259	31.9974	31.2518	31.2715	31.7042	31.9979
1.20048	2.9325	O61856	O61856	Acetolactate synthase-like protein	T26C12.1	636410000	11	4	4	6.9	26.7488	27.3595	25.3756	25.2581	26.1431	22.2685	20.6347	23.9656
1.20015	-4.29946	P34560	P34560	Regulator of microtubule dynamics protein 1	rmd-1	1153200000	11	4	4	22.1	26.2589	20.8009	18.6236	25.7622	26.6781	26.9391	27.2919	27.7344
1.19758	-1.24101	Q6BEV6;Q20625;A0A4V6M3D2;A0A4V0INJ4;A0A4V0INR9;Q565D2;O45541;A0A4V0IKZ1;A0A4V0IM76;Q565D1;A0A4V0ILU3;A0A4V0IKE7;Q20626;A0A4V0IKI2;A0A4V0IJD5;A0A4V0IKJ7;D0VWM5;A0A4V0IJF1;A0A4V0IKK7;O45544;Q8I4I3;O45542;O45543	Q6BEV6;Q20625;A0A4V6M3D2;A0A4V0INJ4;A0A4V0INR9;Q565D2;O45541;A0A4V0IKZ1;A0A4V0IM76;Q565D1;A0A4V0ILU3;A0A4V0IKE7;Q20626;A0A4V0IKI2;A0A4V0IJD5;A0A4V0IKJ7;D0VWM5;A0A4V0IJF1;A0A4V0IKK7;O45544			277960000	14	3	3	4.1	24.7513	22.2502	23.8817	23.3785	24.4738	24.8271	25.2343	24.6905
1.18933	-0.723406	Q20300	Q20300	Elongation of very long chain fatty acids protein 5	elo-5	1131400000	8	3	3	6.6	26.4593	26.1388	25.9617	25.8836	26.6088	26.9059	26.2158	27.6065
1.18928	-0.426941	Q9NAA7	Q9NAA7			18415000	2	1	1	2.1	21.1722	21.2932	20.7996	20.4955	21.4157	21.2512	21.3148	21.4866
1.1889	-2.03362	Q9GZD0	Q9GZD0			39505000	4	1	1	2.6	22.8503	21.0024	18.6885	21.0559	22.2615	23.1084	22.7334	23.6282
1.18544	-0.43658	G5EBK3;G5EES2	G5EBK3;G5EES2		erm-1	19145000000	149	26	2	40.2	30.7287	30.5934	30.0394	30.2598	30.6514	31.0011	30.6409	31.0741
1.18463	1.82217	Q20049	Q20049		idhg-1	33161000000	75	12	10	27	31.9006	32.1314	31.2308	31.4244	28.7451	32.1523	29.0207	29.4804
1.16906	-0.937944	A0A486WVF0;G5EBH3;G5EG97;A0A486WUT8;G5EC35;G5EFW3	A0A486WVF0;G5EBH3;G5EG97;A0A486WUT8;G5EC35;G5EFW3		sma-1	1616600000	50	17	17	4.6	25.9198	27.0086	25.7507	26.7348	26.6863	27.1241	27.2812	28.0742
1.16588	-1.40244	P35129	P35129	Ubiquitin-conjugating enzyme E2 2	let-70	961440000	11	2	2	8.8	24.2833	24.2494	26.7247	25.8704	26.6576	26.6575	26.3255	27.0971
1.16547	1.8171	G5EFY6	G5EFY6		sec-31	225360000	9	3	3	3.7	24.708	24.7743	23.9318	24.5195	23.8977	23.6906	20.4208	22.6561
1.16495	-1.95506	Q6A598;Q8IA89;Q8MXK1;O16249;G5ED87;Q17593	Q6A598;Q8IA89;Q8MXK1;O16249;G5ED87;Q17593			558500000	9	4	4	4	25.0736	25.2093	23.8661	21.7369	25.3627	26.0746	25.3771	26.8917
1.16306	-1.09592	A0A2C9C2L0;H2KY60;H2KY59;A0A2C9C2E8;A0A2C9C358;Q95R18;H2KY58	A0A2C9C2L0;H2KY60;H2KY59;A0A2C9C2E8;A0A2C9C358;Q95R18;H2KY58		ain-2	136550000	13	2	2	4.5	21.3449	23.111	23.2329	23.1521	23.5671	23.7052	23.5761	24.3762
1.15938	-0.772448	G5EGK1;A0A0K3ATT6;G4S9F5;W6SBK6;Q95XN3;A0A0K3AQU9	G5EGK1;A0A0K3ATT6;G4S9F5;W6SBK6		tln-1	7488200000	159	38	38	18.8	29.2494	28.9533	28.0363	28.6543	28.9621	29.3162	29.6401	30.0647
1.15721	-1.52621	O16928	O16928			196050000	7	2	2	1.5	21.4564	23.4142	22.5689	23.9067	24.4013	24.8435	23.1217	25.0846
1.1554	1.38974	O45691	O45691			47483000	1	1	1	3.6	23.2835	23.7048	22.5262	23.2787	20.1813	22.4377	22.8159	21.7994
1.15191	1.64237	G5ECR7	G5ECR7		elb-1	349010000	9	2	2	24.6	25.5743	25.0422	24.7324	25.2128	24.3946	25.0421	22.5747	21.9809
1.15119	-1.52229	P91427	P91427	Probable phosphoglycerate kinase	pgk-1	289820000	16	4	4	11.5	23.5784	24.8291	22.3615	23.249	25.1066	25.4705	23.6925	25.8376
1.14994	0.25877	O44451	O44451	Pyruvate dehydrogenase E1 component subunit beta, mitochondrial	pdhb-1	10458000000	50	8	8	27.3	29.9562	29.9682	29.5557	29.752	29.4846	29.7066	29.4042	29.6014
1.14911	-2.23054	Q69ZI6	Q69ZI6			720080000	6	2	2	29.6	24.3079	24.7895	23.8904	21.8025	24.1515	25.1492	26.8811	27.5307
1.14859	-2.13649	G4SI07	G4SI07		gei-15	457350000	8	3	3	9.3	21.9043	21.8802	24.6787	25.4839	25.0723	25.2396	26.2195	25.9616
1.14023	-0.526273	Q9XVS9	Q9XVS9		dhs-22	414700000	9	1	1	2.1	25.0382	24.5465	24.2987	24.5744	24.5942	25.3787	25.2138	25.3763
1.13388	-1.24056	Q65ZB8;Q18496	Q65ZB8;Q18496	Acetyl-coenzyme A synthetase	acs-19	1202800000	14	3	3	5.4	25.6862	24.2693	25.6397	26.9098	26.3771	26.9984	26.798	27.2939
1.13353	-2.40536	G5EGA2;G5EDA8	G5EGA2;G5EDA8			239700000	8	2	2	3.4	21.1972	23.8328	22.2483	20.7558	23.3608	22.5264	25.5682	26.2001
1.1315	2.48314	P55163	P55163	Membrane-associated protein gex-3	gex-3	231620000	1	2	2	2.3	24.8406	24.4815	24.4413	24.7726	21.3575	25.5607	20.9608	20.7244
1.13128	-1.29538	Q7Z072	Q7Z072		tnt-2	448540000	5	5	3	13.1	22.3057	24.6892	23.7922	24.661	25.0343	24.6983	25.1619	25.7351
1.12765	-0.613052	A0A131MCD3;Q03601	A0A131MCD3;Q03601	RING finger protein nhl-1	nhl-1	304560000	6	2	2	2.7	24.4093	23.9343	23.5603	24.6319	24.4941	24.5717	25.1751	24.7471
1.12663	-2.08208	Q9U2J6;Q9NAI5	Q9U2J6;Q9NAI5			373400000	7	4	4	13.9	24.5674	25.013	21.9356	22.1036	26.4214	26.0693	25.4571	24.0001
1.12079	-0.657441	Q23635	Q23635			23268000	2	1	1	1.7	21.4644	21.0606	20.0763	20.9783	21.3119	21.511	21.6877	21.6988
1.11502	-0.908647	Q19813	Q19813		col-140	1786100000	12	2	2	10.4	26.0349	25.5715	27.3598	26.9738	27.3635	27.4724	27.1193	27.6193
1.11074	-1.82782	Q95YD1	Q95YD1		gln-1	30443000	2	1	1	2.6	22.0408	19.6704	20.2578	20.981	20.5524	23.6616	22.8537	23.1937
1.10763	0.741812	O44169;O01322	O44169;O01322	Pumilio domain-containing protein 7;Pumilio domain-containing protein 6	puf-7;puf-6	727320000	8	3	3	5.8	26.3224	25.959	25.5193	25.9816	25.5251	25.8299	24.4162	25.0438
1.1064	-2.20146	V6CLQ4;V6CKJ1;V6CLU3;V6CJD2;H2KZA4;V6CLU8;V6CJC4;V6CLP8	V6CLQ4;V6CKJ1;V6CLU3;V6CJD2;H2KZA4;V6CLU8		pqn-22	242390000	11	33	1	44.9	24.1204	24.3056	20.1012	21.6437	24.1173	24.7737	25.0306	25.0552
1.10485	-1.7447	P34460	P34460	Probable elongation factor 1-beta/1-delta 1	eef-1B.1	2474800000	20	4	2	25.8	28.0779	25.6932	26.9213	24.6837	28.5712	28.6716	27.0627	28.0494
1.1011	-0.942529	Q20123	Q20123	Ectopic P granules protein 4	epg-4	27234000	5	1	1	3.8	22.1645	21.1825	21.8941	20.6706	22.0643	22.7555	21.8111	23.051
1.09866	-1.27908	Q9XWK2	Q9XWK2			652460000	8	2	2	14.4	25.3299	25.8159	23.131	25.2491	25.881	26.2308	26.1188	26.4116
1.09787	0.785912	H2KZF9;Q965K4	H2KZF9;Q965K4		madf-6	12285000000	68	14	13	59.6	29.4554	30.4714	29.7584	30.6145	29.0069	28.7796	29.4767	29.8928
1.09746	-2.08892	G5EC91	G5EC91		dpy-11	108260000	3	1	1	6.1	20.5784	21.3456	20.769	23.9719	23.7926	24.4043	24.7809	22.0428
1.09454	-2.62699	P41847	P41847	Anamorsin homolog	T20B12.7	501090000	9	2	2	9.2	24.1279	24.6588	20.5042	20.628	25.7228	24.0988	24.1838	26.4214
1.09428	-1.03805	Q95XU3;Q9N2Z7	Q95XU3;Q9N2Z7	E3 ubiquitin-protein ligase	wwp-1	197730000	5	1	1	1	23.5121	22.0068	23.0101	23.7938	23.2794	24.5589	24.0931	24.5436
1.09003	-0.461315	O45797	O45797		wts-1	65841000	8	1	1	1.2	21.9624	22.6663	22.1301	21.7133	22.7869	22.4491	22.4155	22.6658
1.08623	-0.668958	I7J4C6	I7J4C6			1696700000	25	4	4	35.4	26.8838	26.5394	26.0733	26.5101	26.4246	27.162	27.3728	27.7229
1.08404	-0.414059	Q18036	Q18036			270000000	2	1	1	8	24.13	24.3877	23.7668	24.2575	24.1479	24.8466	24.6502	24.5536
1.07768	-0.455892	Q95Y90	Q95Y90	60S ribosomal protein L9	rpl-9	56487000000	145	20	20	83.1	32.114	31.7053	31.7852	31.5525	31.9147	32.3276	32.7335	32.0047
1.07593	-2.18311	P92199	P92199	Rho-associated protein kinase let-502	let-502	977510000	13	2	2	2	22.2915	22.6519	25.7962	26.1487	25.9137	26.8338	25.9143	26.959
1.07314	-1.11303	G5EDZ2	G5EDZ2		umps-1	568930000	10	4	4	6.4	25.5281	25.3829	23.8478	24.2263	24.9852	25.6685	26.2793	26.5042
1.0726	-1.98487	O01933	O01933		ztf-13	55254000	4	1	1	3.2	21.0312	23.2524	20.2978	20.1928	23.8411	23.3031	24.2451	21.3243
1.0725	1.82885	Q9U3S6	Q9U3S6			321080000	8	2	2	8.8	25.078	24.137	25.5395	25.7623	23.9402	20.9921	23.5265	24.7426
1.06814	-2.59568	G5EEA8	G5EEA8	Annexin	nex-1	599500000	9	3	2	10.9	25.6953	25.322	23.4749	20.247	25.6512	26.5431	26.4355	26.492
1.06538	-2.25562	Q20340	Q20340	1,2-dihydroxy-3-keto-5-methylthiopentene dioxygenase		240060000	3	2	2	9.6	21.4452	24.9352	20.4875	20.9264	23.2117	25.2378	23.9659	24.4013
1.06419	-0.923084	Q19328	Q19328		tsn-1	61786000000	291	47	47	55.8	32.5271	32.2771	30.7255	31.4567	32.355	33.1564	32.4027	32.7646
1.06249	2.08847	Q18782;A0A5K1ICF1	Q18782;A0A5K1ICF1			60513000	0	1	1	1	21.4596	23.8604	23.1865	23.7195	23.0934	19.381	21.6092	19.7886
1.05772	-1.16524	G5EGS8	G5EGS8		syp-1	53975000	10	1	1	2.5	21.068	23.0274	21.3687	20.6246	22.1946	22.6172	22.6439	23.2939
1.05611	-2.48983	Q17698	Q17698			841730000	19	3	3	29.8	20.5523	25.3133	24.5864	25.9721	26.4997	26.4154	26.5623	26.9061
1.05583	-0.59624	Q18231	Q18231		rps-30	130230000000	87	8	8	24.6	33.2878	32.695	32.7858	33.0067	33.3118	33.7127	34.1747	32.961
1.0552	-0.573979	P30640	P30640	BUD13 homolog	R08D7.1	265830000	9	3	3	5.2	24.0355	24.0027	24.1665	23.9715	24.7824	24.5934	23.879	25.2172
1.04773	-1.11888	G4SRU7;Q965X3;H2L0P9	G4SRU7;Q965X3;H2L0P9			104510000	2	1	1	2.2	23.6237	23.092	21.626	21.5263	23.4497	23.7483	23.1811	23.9643
1.04327	-1.58783	Q18933	Q18933			46846000	3	1	1	2.5	22.4795	20.7145	20.0768	19.528	20.953	22.9934	22.4514	22.7523
1.04162	-0.498383	Q9XW17	Q9XW17		car-1	4385000000	69	12	12	35	28.1273	27.9934	28.3551	28.1219	28.0235	28.5449	29.0526	28.9702
1.04146	-0.700893	Q9GUP2;U4PBJ5;U4PRN6;U4PBX5;U4PMD1;U4PES6;U4PBK1;U4PBY0	Q9GUP2;U4PBJ5;U4PRN6;U4PBX5;U4PMD1;U4PES6;U4PBK1;U4PBY0		eel-1	2996200000	93	21	21	4.8	27.8106	28.1166	26.9893	26.9626	27.8041	28.2519	27.9585	28.6682
1.04095	0.715747	P91280	P91280			146080000	3	1	1	1.4	23.9766	24.4214	23.4892	24.233	23.8655	23.3098	23.578	22.5039
1.03924	1.58768	Q9BL11	Q9BL11		herc-1	105810000	9	2	2	1.9	23.3586	23.534	22.7944	24.6833	22.4793	23.5541	20.307	21.6792
1.03337	-0.685842	Q94300;A0A131MBQ6	Q94300	60S ribosomal protein L11	rpl-11.1	3152200000	12	15	2	52	27.794	27.4393	27.2822	27.4425	27.3669	28.2726	28.9533	28.1085
1.03141	-1.41003	Q9GUF2	Q9GUF2		acp-6	1206000000	13	5	5	15.5	26.6528	25.8375	24.5333	24.7635	25.7236	27.0942	28.124	26.4855
1.03095	0.560457	Q09637	Q09637	Peptidyl-prolyl cis-trans isomerase 9	cyn-9	2966300000	47	7	7	23.9	28.1572	28.2561	27.5472	27.8542	26.8708	27.2058	27.9475	27.5486
1.02879	-1.01252	Q23191	Q23191		puf-9	300990000	5	3	3	4.4	24.0711	22.885	24.5218	24.9706	25.1267	24.4506	25.535	25.3861
1.02606	-0.721574	Q10925	Q10925	Tyrosine-protein kinase sid-3	sid-3	77200000	12	1	1	0.9	22.7077	22.37	21.0932	22.3245	22.8689	22.9208	22.6112	22.9807
1.02548	0.555253	V6CLE7;Q9TZD9	V6CLE7;Q9TZD9		haf-4	27291000000	169	22	22	29.7	31.245	31.2361	31.0765	31.3604	29.9198	30.6278	31.0211	31.1282
1.02393	0.49248	Q17322;I2HAF5;Q9U1S2;Q9N5W1	Q17322;I2HAF5;Q9U1S2;Q9N5W1		sta;brp-1;C51G7.4	1277700000	33	6	6	14.6	27.396	27.1991	26.7352	26.7408	26.3977	26.651	26.9596	26.0928
1.02073	-0.760052	A0A1N7SYQ6;Q18265	A0A1N7SYQ6;Q18265		fust-1	41511000	14	2	2	10.5	20.9642	21.5807	22.5899	21.4309	21.9328	22.3383	22.6924	22.6425
1.01985	0.621347	G5EDQ4;G5EDV5;Q9U9K7;G5EF89;G5EGA4	G5EDQ4;G5EDV5;Q9U9K7;G5EF89;G5EGA4		cle-1	448060000	4	3	3	4.6	25.8133	26.1469	25.276	25.9901	25.391	24.4466	25.3388	25.5645
1.01919	-3.24443	Q9U1Z4;A4F319	Q9U1Z4			414680000	12	3	3	13.7	20.168	20.6478	24.3796	19.6292	25.4884	26.0276	20.7503	25.536
1.01466	-0.474267	P34328	P34328	Heat shock protein Hsp-12.2	hsp-12.2	8931300000	21	3	3	36.4	28.9595	29.6818	29.1068	29.0521	29.5787	29.6402	29.3161	30.1622
1.01429	0.385959	Q9XVT0	Q9XVT0	Ribosome biogenesis regulatory protein homolog	rrbs-1	6404500000	47	8	8	20.7	29.5927	29.1947	28.7488	28.9719	28.7115	28.5411	28.8	28.9117
1.01424	1.42631	Q19266	Q19266	Protein kinase C-like 3	pkc-3	114020000	4	1	1	1.7	23.9977	24.6895	22.901	23.7674	22.0212	21.8984	24.2527	21.4779
1.01237	-0.70819	Q21210	Q21210			1504200000	38	7	7	8	26.8474	26.3484	25.4824	26.8608	26.6984	27.1108	27.0845	27.4781
1.01115	-1.05158	Q86NB3;Q23552;H2KZF5	Q86NB3;Q23552;H2KZF5		pmt-1	1462500000	24	4	4	9.6	27.4376	26.8535	25.4378	25.4959	27.0825	27.9179	27.0972	27.3336
1.01042	-0.76309	Q19663	Q19663			1505700000	35	15	15	6.5	26.8503	25.6222	26.1895	26.9384	26.5851	27.2862	27.7248	27.0567
1.00904	1.56912	Q17557	Q17557		sco-1	543270000	22	8	8	20.5	26.3946	26.5713	25.4152	25.4601	24.0075	26.4018	22.8419	24.3136
1.00637	-0.734935	O01542	O01542		cpn-3	6762400000	57	6	6	27.5	29.0989	29.3319	27.956	28.4686	29.3524	30.0272	29.0165	29.399
1.00628	0.406375	Q95XM9	Q95XM9			4121000000	83	16	16	18.7	28.7175	28.8224	28.1445	28.3637	27.9602	27.8512	28.4754	28.1359
1.00422	-0.580245	Q21531;A0A486WX07;B5BM23;Q7JMF0;B5BM24	Q21531;A0A486WX07;B5BM23;Q7JMF0;B5BM24		ifg-1	8872100000	96	22	22	19.4	28.68	29.7036	28.7176	29.2718	29.4043	29.6105	29.5123	30.167
1.00304	-2.07346	Q7YZW5	Q7YZW5		vem-1	371350000	10	2	2	14.2	24.1125	20.1431	23.562	24.7433	25.22	25.1939	24.5437	25.8971
1.0025	1.96266	Q18425	Q18425	Sphingosine kinase 1	sphk-1	299230000	2	2	2	3.8	25.5503	25.7302	25.3765	25.2425	25.276	25.1708	22.2118	21.3903
1.00156	-0.996565	Q21338	Q21338	Transcription elongation factor SPT5	spt-5	225730000	14	3	3	2.6	23.2506	23.8128	22.6468	23.0539	22.957	24.3217	24.3427	25.129
1.00122	-0.58159	Q09444	Q09444	Probable ubiquitin carboxyl-terminal hydrolase ubh-4	ubh-4	371610000	12	2	2	8.1	24.5985	24.9736	24.7529	24.4756	25.4658	25.4878	24.4614	25.712
0.998919	1.54028	Q9GYJ9	Q9GYJ9		snx-1	117460000	7	1	1	3.2	22.2245	24.7291	22.6898	23.9029	23.1517	21.348	20.6148	22.2706
0.997473	0.891203	G5EG51	G5EG51	Nuclear RNAi defective-2 protein	nrde-2	1860000000	53	12	12	9.4	27.2854	28.2852	26.9403	27.2549	26.581	25.9924	26.0851	27.5424
0.995041	1.92695	Q9GYS7;Q9BIC2;Q8MNW1;Q86NK1	Q9GYS7;Q9BIC2			271150000	9	3	3	3.7	25.3737	26.2209	22.8637	23.4386	22.9874	23.725	20.8766	22.6
0.994528	0.57007	Q09601	Q09601	Nucleoporin NUP53	npp-19	1036300000	24	3	3	8.9	26.7196	26.8912	25.9541	26.6144	25.7352	26.1419	25.5365	26.4854
0.99399	-1.85819	Q9XXD4	Q9XXD4	Putative H/ACA ribonucleoprotein complex subunit 2-like protein	Y48A6B.3	526340000	5	2	2	12.9	24.6971	21.5278	24.1055	24.8923	24.5798	25.1039	27.1904	25.7814
0.991863	0.65926	Q17348	Q17348	Small nuclear ribonucleoprotein Sm D3	snr-1	858660000	3	2	2	9.6	26.3237	26.9313	25.8333	26.193	25.3487	25.3563	26.4129	25.5264
0.990085	-0.745373	Q22716	Q22716		rpl-32	12184000000	66	16	2	59	30.0193	28.7296	29.5379	29.5172	29.6954	30.3744	30.9082	29.8074
0.989173	-0.984988	Q9U296	Q9U296	Malic enzyme	men-1	824590000	10	4	4	5.6	25.9912	26.223	24.831	24.4647	26.3987	26.8285	25.576	26.6466
0.985476	-1.38178	O45069	O45069			401780000	9	2	2	7	25.0844	21.9856	23.8925	24.0295	24.3461	24.9978	25.2892	25.8861
0.984497	-0.857893	O61793	O61793			1055600000	21	4	4	24.3	25.589	26.1794	24.6032	25.7799	26.2516	25.7498	26.3999	27.1818
0.984037	-0.80471	O17536	O17536	Histone H1.4	hil-4	1221600000	41	6	6	36.8	26.006	26.1313	26.7505	25.1628	26.0608	27.1918	27.165	26.8519
0.982426	-0.518631	P46769	P46769	40S ribosomal protein SA	rps-0	109880000000	163	18	18	62	32.886	33.1177	32.6006	32.9634	32.9256	33.326	34.1049	33.2857
0.981785	-0.471013	H9G2S0;Q19191;H9G2R1;H9G2R0;H9G2R9;B6VQ74	H9G2S0;Q19191;H9G2R1;H9G2R0;H9G2R9;B6VQ74	Uncharacterized protein F08B12.4	F08B12.4	140240000	13	2	2	33.3	23.2048	23.2898	22.7519	22.6342	23.2512	23.4485	23.1101	23.955
0.98057	-0.93675	O16486	O16486			225950000	13	2	2	9	23.3742	23.5873	23.8062	23.2032	24.3703	24.7629	23.1684	25.4162
0.976792	1.06432	O17901	O17901	Probable coatomer subunit zeta	F59E10.3	129510000	6	2	2	7.6	24.9273	22.63	23.59	24.2863	23.5287	22.8324	22.4248	22.3904
0.972181	0.969283	A0A078BTL9;Q9NA34;Q8I0Y8;A5HWB1;A0A078BS59	A0A078BTL9;Q9NA34		ntl-11	907480000	20	5	5	9.3	26.6439	25.9704	25.4532	27.1108	24.3998	25.5617	25.2328	26.1068
0.971795	0.688833	Q9N368;Q8MXS6	Q9N368;Q8MXS6			84325000000	242	29	29	46.2	33.2667	33.4505	32.2222	32.8355	31.8733	32.0805	32.1091	32.9568
0.970646	1.08182	Q9N574;G5EGT6;A0A2C9C313;I2HAA9;I2HAA8	Q9N574;G5EGT6		cyp-31a3;cyp-31a2	1582500000	24	6	6	10.9	26.667	28.0935	26.0599	27.5195	25.6379	26.4478	25.2061	26.7209
0.970587	-1.00595	Q5H9M9;Q86GU1;Q17849	Q5H9M9;Q86GU1;Q17849		hsp-25	9358600000	35	5	5	40.7	29.8649	28.4417	27.8596	29.6933	29.4401	29.8118	30.2761	30.3553
0.967542	2.24343	G5EDB6	G5EDB6		ppgn-1	281140000	2	2	2	2.9	24.6525	25.5463	24.3636	20.8909	23.301	21.2605	20.4343	21.4836
0.965378	0.799438	O44827	O44827	Facilitated glucose transporter protein 1	fgt-1	1248300000	16	5	5	6.7	27.2736	27.4629	26.6741	26.9698	25.3345	26.5223	26.1375	27.1882
0.963676	0.635522	G5EEW6	G5EEW6		sig-7	23269000000	131	18	18	37.7	31.3811	31.6728	30.417	30.8926	30.207	30.1734	30.4297	31.0113
0.962315	2.44628	Q17436	Q17436			534790000	10	6	5	9.1	24.4698	26.1666	25.4555	25.7069	24.7208	20.7914	25.5746	20.927
0.95796	-0.909563	Q18196;W6RY53	Q18196;W6RY53			145780000	5	2	2	17.8	22.78	23.4614	22.86	23.0207	23.191	23.6512	25.2861	23.632
0.957373	-1.0394	P91910;Q20221;Q19490;P52274	P91910;Q20221	Tubulin alpha-3 chain	mec-12;tba-9	1419100000	13	7	2	13.6	26.2309	26.1735	24.7414	25.909	26.8849	27.1258	25.5877	27.6139
0.954241	-1.07835	Q09509	Q09509	Putative folylpolyglutamate synthase	F25B5.6	450090000	2	3	3	8	24.0935	25.2785	23.9768	24.367	24.3166	25.0993	26.0856	26.5278
0.950164	-1.12359	Q9U1X9	Q9U1X9		rla-2	3728000000	8	2	2	19.1	28.6087	26.4786	26.4233	28.4121	28.8864	28.5714	28.4416	28.5176
0.947731	-0.569048	P91276	P91276	Importin subunit alpha-2	ima-2	4651600000	75	10	10	20.9	28.1367	28.6609	27.548	28.3806	28.2378	28.9382	28.6855	29.1409
0.947073	-0.1543	H2KYA0	H2KYA0	Zinc finger Ran-binding domain-containing protein 2		2983100000	59	9	9	21.7	27.7873	27.6355	27.5064	27.7771	27.7063	27.8781	27.8014	27.9375
0.946339	-0.72333	P53585;P90731;Q2Q3B4;Q2Q3C3;Q2Q3B5;Q2Q3B9;G5EFT2;Q2Q3D7;Q2Q3G5;Q2Q3E8;G5EBN1;G5EBM9;Q2Q3G3;Q2Q3F0;G5EDR7;G5EDR0;G5EDQ8;Q2Q3C4;G5EEG3;G5EEG2;Q2Q3D2;Q2Q3C7;Q2Q3D1	P53585;P90731	Probable ATP-citrate synthase	D1005.1;acly-2	11393000000	105	23	23	19.8	30.0858	29.961	28.4128	29.2585	30.0556	30.0972	30.1148	30.3438
0.946027	-0.882263	P49632;P0CG71	P49632;P0CG71	Ubiquitin-60S ribosomal protein L40;Ubiquitin;60S ribosomal protein L40;Polyubiquitin-A;Ubiquitin;Ubiquitin-related	ubq-2;ubq-1	81929000000	114	15	15	76.6	31.6896	31.3092	32.9273	31.7036	32.0301	32.8764	33.5849	32.6676
0.945621	-0.489115	Q18994	Q18994			905210000	15	4	4	7.2	26.1907	25.6492	25.0835	25.59	25.8889	26.2055	25.9126	26.4628
0.945381	-2.39145	Q18639	Q18639		dhs-18	329730000	3	6	1	14.3	21.3345	20.7242	20.7268	21.6434	20.7098	21.9905	25.8512	25.4433
0.944555	0.382203	Q9XTT4	Q9XTT4	Anillin-like protein 1	ani-1	590060000	28	5	5	4.5	25.4282	25.4464	25.5751	25.6052	24.9228	24.9421	24.9251	25.7361
0.94158	-3.11169	Q95ZI6	Q95ZI6	PITH domain-containing protein ZK353.9	ZK353.9	603530000	9	1	1	4.3	26.0683	25.0745	19.9828	19.6581	26.1314	25.9383	25.2297	25.931
0.937536	0.684762	O61747	O61747			672930000	18	3	3	11.4	26.0508	25.9661	25.1755	25.7445	25.0358	25.7805	24.2409	25.1407
0.9352	-0.879684	O17892	O17892			119140000	6	1	1	0.7	23.8035	22.9535	21.7768	22.7283	23.9674	23.9248	22.9851	23.9036
0.933092	1.45624	Q19303	Q19303			141780000	4	1	1	6.5	24.249	24.3796	23.9302	23.8337	21.1218	23.3764	21.5817	24.4878
0.93127	-1.36705	Q23044	Q23044			1288300000	10	5	5	12.7	26.9385	26.7213	23.7861	25.3586	26.9101	27.3422	26.6637	27.3567
0.930718	-1.69877	Q9N4N3	Q9N4N3		perm-3	68109000	6	1	1	5.7	21.3691	22.596	18.8904	22.2215	24.0108	23.1314	22.6688	22.0611
0.928412	-0.720426	Q17574	Q17574	Putative methionine synthase reductase	tag-165	401490000	4	3	3	5.1	24.7428	25.4475	24.0631	24.7817	24.6526	25.7684	25.7709	25.7248
0.927943	0.620965	Q93569;Q9GRV1	Q93569			4153800000	40	11	11	19.5	28.9275	28.1699	28.4293	28.6178	27.2978	28.1437	28.6468	27.5724
0.927665	-1.88988	A0A5K1IAU3;A0A5K1IC20	A0A5K1IAU3;A0A5K1IC20			127780000	9	1	1	1.2	22.7177	22.3731	23.4702	18.9531	24.451	23.7274	23.7493	23.1459
0.926282	-0.41052	P50880;G5ECE5;G5EEC0	P50880;G5ECE5;G5EEC0	60S ribosomal protein L3	rpl-3	245590000000	403	52	52	78.6	34.2572	34.0848	33.8486	34.0098	33.9533	34.5821	34.9512	34.3558
0.925903	-0.637412	E9P898;E9P897;H8ESD4;L8E912;G5EEQ4;H8ESD5;G5EFE5	E9P898;E9P897;H8ESD4;L8E912;G5EEQ4;H8ESD5;G5EFE5		nkcc-1	2635800000	3	2	2	4.2	27.8397	27.6077	27.0564	26.9064	27.4322	27.9951	28.7239	27.8088
0.923271	-0.422983	O45813	O45813	Transporter	snf-12	359340000	8	1	1	1	24.7596	24.6888	24.3864	24.6241	24.454	25.1429	25.5075	25.0465
0.922566	1.35976	A0A5S9MNI8;A0A5S9MPX1;Q95ZZ3;Q09449	A0A5S9MNI8;A0A5S9MPX1;Q95ZZ3;Q09449	Uncharacterized ATP-dependent helicase C05C10.2	C05C10.2	231770000	5	2	2	1	25.3072	25.4078	23.4841	23.9279	22.444	23.8608	21.9869	24.3962
0.921786	-0.58753	Q93637	Q93637		hpo-34	12794000000	34	27	3	36.9	30.1685	28.8528	29.6708	29.872	29.8111	30.2172	30.5839	30.3022
0.920881	-0.776646	O45418	O45418		fkb-6	1500300000	26	6	6	16.2	27.248	26.8987	25.3726	26.6421	26.9622	27.5851	27.3724	27.3482
0.920385	0.654408	G5EDY8;Q8WQC9;A0A0K3AVA9;Q9GTD3;Q9GTD2;Q5VKS9;Q965W2	G5EDY8;Q8WQC9		drp-1	3036300000	46	8	8	11.8	28.8237	28.3097	27.2244	27.8374	27.0506	27.4761	27.4389	27.6121
0.91889	-0.783292	Q9N477	Q9N477			387510000	9	2	2	3.9	24.8737	23.2957	24.6285	25.0702	24.9255	25.4164	25.0311	25.6283
0.918259	-0.636333	Q9XW37	Q9XW37			258110000	9	1	1	4.1	24.0632	24.6044	23.3344	23.7299	23.9696	24.6286	24.6041	25.075
0.913496	-0.71449	Q9XW62	Q9XW62			389150000	7	1	1	1.3	24.5296	23.778	24.98	24.5903	24.5548	24.877	25.3305	25.9734
0.910897	-0.697158	Q95Q34	Q95Q34		riok-2	1283500000	21	5	5	8.9	27.0588	26.0353	26.0231	25.5845	26.2028	27.0528	27.2525	26.9822
0.910245	-0.372743	O17694	O17694		ril-1	16391000000	53	6	6	46.8	30.373	30.4239	29.9862	29.7361	30.2055	30.6682	30.3779	30.7585
0.908907	-0.65933	O45734	O45734		cpl-1	5452000000	66	8	8	21.1	28.244	29.1723	27.7197	28.5474	29.4544	29.0444	28.5093	29.3125
0.90883	-1.61375	Q23381	Q23381	Probable methylmalonyl-CoA mutase, mitochondrial	mmcm-1	499390000	14	3	3	4.3	23.4134	26.1167	22.5479	25.2605	24.9258	26.6371	25.9097	26.321
0.907948	-0.97862	O62185	O62185		rsr-1	5167900000	44	8	8	10	28.8338	26.9612	27.9355	28.0853	29.5335	28.9218	29.4354	27.8397
0.906787	-0.633663	A0A2K5ATU5;A0A2K5ATU1;A0A2K5ATV3;Q09285	A0A2K5ATU5;A0A2K5ATU1;A0A2K5ATV3;Q09285	KH domain-containing protein C56G2.1	C56G2.1/C56G2.2	511070000	15	8	7	9.8	25.9332	24.4537	24.8583	25.3413	25.3661	25.7564	25.9023	26.0963
0.897431	-0.555575	G5EEZ0	G5EEZ0			1722900000	16	5	5	14.2	26.6771	26.1952	26.2035	27.2862	26.6768	27.0644	27.387	27.4562
0.89525	1.84505	G5EEK3	G5EEK3		noca-1	113570000	3	3	3	3.8	22.4253	26.0085	23.0036	22.8739	21.1507	20.2877	22.2422	23.2506
0.894719	1.77323	Q9BL43	Q9BL43			399180000	8	1	1	2	25.6089	25.8219	24.7077	25.4037	25.1687	21.5447	25.3745	22.3614
0.894388	-0.762482	Q2AAC0	Q2AAC0			65250000	3	1	1	2.5	22.0107	22.364	20.918	22.1522	21.9405	22.7891	22.4613	23.304
0.891495	0.681825	Q18937;C6KRJ2;C1P629;I7KSC2	Q18937;C6KRJ2;C1P629;I7KSC2		cfim-2	10451000000	31	7	7	12.1	29.1168	30.8011	29.4094	29.7369	28.9921	28.9749	28.9265	29.4433
0.888961	2.09927	Q23223;REV__Q95QC2	Q23223	mRNA transport homolog 4	mtr-4	391210000	8	3	3	2.4	23.6907	25.3122	23.3494	27.4581	22.1504	24.4928	23.5909	21.1792
0.888752	2.25512	Q09607	Q09607	Probable glutathione S-transferase gst-36	gst-36	362760000	7	1	1	4.3	25.7658	25.9656	24.6548	25.2122	21.2504	25.3639	25.2322	20.7314
0.887451	-0.843735	Q9N4I3	Q9N4I3			4008000000	49	7	7	24.5	28.568	28.6058	26.916	27.4451	28.4013	28.4094	29.3933	28.7059
0.886152	-0.396752	O45815	O45815		act-5	184270000000	164	39	18	85.1	33.8883	33.3999	33.4704	33.7413	33.504	34.0434	34.0894	34.4501
0.885727	1.58063	Q94402	Q94402	Nucleolar protein 16	ZK265.6	833800000	25	3	3	12.2	27.0418	26.8683	26.3796	25.6148	22.369	25.8265	25.7454	25.6409
0.884139	0.70846	Q9N3L4;H2L0P0	Q9N3L4			62518000000	180	22	22	47.2	32.0882	32.8956	31.9021	32.5584	30.7815	31.6565	31.7541	32.4184
0.883863	-1.95072	Q93244	Q93244	Cysteine synthase	cysl-1	235500000	1	1	1	2.9	21.604	22.3148	20.2116	21.5719	21.2654	22.1448	24.329	25.7658
0.882128	-0.906648	P34643	P34643	Protein transport protein Sec16	sec-16	871920000	21	4	4	3.6	25.791	26.5926	24.8868	24.6375	26.2392	26.4023	27.0811	25.8119
0.881291	-0.37697	G5ED98	G5ED98		ppk-3	53683000	5	2	2	1.5	21.8411	21.7741	22.1304	21.7068	22.3114	21.858	22.0379	22.7531
0.880131	-0.443047	P91398	P91398		cey-3	8584100000	70	19	16	44.5	29.5887	29.2844	28.7155	29.0801	29.1201	29.599	29.9131	29.8086
0.879899	-1.87486	Q09596;G3MTX8	Q09596;G3MTX8	Probable glutathione S-transferase 5	gst-5	348560000	10	2	2	9.7	22.7709	26.151	21.7615	22.0227	24.8713	25.1881	24.2137	25.9325
0.879704	2.01056	P49049	P49049	Intramembrane protease 2	imp-2	730970000	6	1	1	1.9	26.4551	26.8589	25.8932	26.2062	25.9818	22.4686	22.3114	26.6094
0.878583	1.27245	A0A3P6MY32	A0A3P6MY32			62813000	2	1	1	6.3	21.1088	24.1515	23.3448	24.1779	21.9545	22.2192	21.8292	21.6902
0.874677	-0.440845	Q93511	Q93511		rmo-1	1680800000	21	2	2	36.6	26.5915	26.7045	26.5195	27.1697	26.6377	27.1643	27.3116	27.6349
0.87354	0.668513	A9UJN4;Q17948;H9G2X3;Q9U3Q1;O18178	A9UJN4;Q17948;H9G2X3;Q9U3Q1		pptr-2	31297000000	160	26	25	36.6	31.3195	32.1024	30.8766	31.8205	30.2759	31.2515	30.5181	31.3994
0.872772	-0.53015	D0Z5N4	D0Z5N4		gcn-2	10189000	1	1	1	0.8	20.7646	21.1172	20.152	20.431	21.799	21.0497	20.7905	20.9463
0.871881	-0.361177	A0A0K3AS01;A0A0K3AXB1;A0A0K3AUY6;A0A0K3ARF3;A0A0K3AUA6;A0A0K3AX41;A0A0K3ARS2;P34611	A0A0K3AS01;A0A0K3AXB1;A0A0K3AUY6;A0A0K3ARF3;A0A0K3AUA6;A0A0K3AX41;A0A0K3ARS2;P34611	B-box type zinc finger protein ncl-1	ncl-1	675360000	18	3	3	3.6	24.8443	25.506	25.7262	25.4361	25.8148	25.5719	25.6133	25.9573
0.871577	-1.11708	Q09512	Q09512	Tubulin--tyrosine ligase-like protein 12	ttll-12	637670000	15	7	7	9.2	25.6858	25.8288	23.1325	24.7238	26.1416	26.3063	25.908	25.4834
0.869173	0.680165	O62337	O62337			1807700000	20	3	3	39.3	27.4333	27.9752	27.0257	26.3754	25.9936	26.895	26.4161	26.7843
0.868047	-1.92558	Q8MNV8	Q8MNV8			343390000	4	1	1	15	20.8887	22.489	24.747	25.7024	25.5895	25.8482	24.6941	25.3977
0.866179	-1.22608	G5EDG2	G5EDG2	SWI/SNF-related matrix-associated actin-dependent regulator of chromatin subfamily A containing DEAD/H box 1 homolog	M03C11.8	439020000	16	4	4	4.9	24.3276	25.7922	22.4036	24.2551	25.1261	25.3273	25.8799	25.3495
0.863967	0.87512	Q19873	Q19873		wdr-46	515480000	17	4	4	8.1	26.2423	25.8579	25.0164	24.3766	23.7341	24.6596	25.1272	24.4718
0.863467	-0.258625	Q19969;Q71VM3	Q19969;Q71VM3	Importin subunit alpha-3	ima-3	5387200000	28	7	7	16.9	28.7543	28.8072	28.4249	28.5423	28.702	29.2349	28.8832	28.7431
0.863013	-0.920097	Q9NAH4	Q9NAH4	Density-regulated protein homolog	Y47D3A.21	559670000	20	2	2	7.8	24.235	24.7729	24.1927	26.1717	25.3605	25.3695	25.8041	26.5185
0.854823	-0.324845	P34431	P34431	Retrotransposon-like protein 1	retr-1	105450000	11	7	1	13.9	22.9869	23.2337	22.5759	22.8771	23.0203	23.3948	23.0154	23.5425
0.854326	-1.26741	H2FLK9;H2FLK7;A0A486WWP8;A0A486WVD1;A0A486WVH0;A0A486WUR9;H2FLK8;H2FLL1;H2FLK3;H2FLK5;G5EDH9;A0A486WTP6;A0A486WXP6;G5EEF0;G5EFU3;G5EGB8;G5EBW6	H2FLK9;H2FLK7;A0A486WWP8;A0A486WVD1;A0A486WVH0;A0A486WUR9;H2FLK8;H2FLL1;H2FLK3;H2FLK5;G5EDH9;A0A486WTP6;A0A486WXP6;G5EEF0;G5EFU3		lea-1	545200000	9	7	7	8.3	22.6561	25.6638	23.6349	25.3126	25.0539	25.8136	25.3785	26.0911
0.851241	0.495186	Q17489	Q17489		unc-44	3873800000	45	7	6	35.6	28.4098	28.8654	27.9136	28.5774	27.869	27.7448	27.6063	28.5653
0.849969	-0.936733	A0A1N7SYR7;A0A1N7SYN7;A0A1N7SYN9;G5EDD3;G5EFM3;A0A1N7SYP3;Q86NF7;A0A1N7SYN2;A0A1N7SYQ0	A0A1N7SYR7;A0A1N7SYN7;A0A1N7SYN9;G5EDD3;G5EFM3;A0A1N7SYP3;Q86NF7		vab-10	411190000	8	13	6	3.1	24.7918	23.7296	23.146	25.4407	24.8231	25.102	25.1639	25.7661
0.84714	0.775752	Q9N350;A0A1I6CMC9	Q9N350;A0A1I6CMC9			401710000	18	3	3	17.2	25.0215	25.3926	24.2522	25.212	24.1789	23.2419	24.2285	25.126
0.846955	-0.866371	P91151	P91151		cogc-5	298740000	1	2	2	2.7	25.1989	24.073	23.0115	24.36	24.3916	25.0085	25.1376	25.5713
0.84376	0.767165	G5EDC6	G5EDC6		arl-8	1084800000	16	4	4	19.5	26.7701	27.6269	25.6873	26.7582	25.5915	26.3214	25.5227	26.3383
0.843717	-0.63046	Q9N425	Q9N425	COP9 signalosome complex subunit 3	csn-3	1583700000	29	7	7	16.6	26.4852	27.5818	25.8901	26.3823	26.9564	27.3768	27.0937	27.4344
0.842816	-0.33577	P02567	P02567	Myosin-1	let-75	44736000000	429	87	72	41.3	31.7022	31.4688	31.5901	31.4748	31.3267	31.9982	32.1405	32.1136
0.842627	0.523895	Q93240	Q93240			2106000000	24	4	4	16.1	27.3108	27.6093	27.2418	27.4434	26.4618	26.8067	26.492	27.7492
0.841478	-0.655275	Q9XV52	Q9XV52	Elongation factor G, mitochondrial	gfm-1	1126500000	26	8	8	10.1	25.9668	27.0279	25.8998	25.8404	26.6316	27.5247	26.2528	26.9469
0.840672	-0.571602	G5EED5	G5EED5		scm-1	134680000	12	1	1	6	22.5156	23.6402	23.0302	23.3402	23.1003	23.7024	23.7269	24.283
0.84062	1.45441	P41879	P41879	Uncharacterized protein F37A4.1	F37A4.1	195540000	9	2	2	4.6	25.1867	24.7047	23.0652	24.2468	23.6228	24.345	20.9672	22.4508
0.838588	-0.656937	O62327;U4PB05	O62327;U4PB05	Glutathione peroxidase 2;Glutathione peroxidase	gpx-2	2438500000	24	5	5	28.2	27.8468	27.7986	26.4647	26.8664	27.6817	28.0665	27.5104	28.3456
0.836283	-2.01974	Q9NAN1	Q9NAN1	SUMO-activating enzyme subunit uba-2	uba-2	294730000	7	3	3	5.7	24.9316	25.4152	20.2292	22.5712	25.0756	25.7066	24.8975	25.5464
0.833765	-0.556878	P37165	P37165	Ubiquitin-like protein 1-40S ribosomal protein S27a;Ubiquitin-like protein 1;40S ribosomal protein S27a	ubl-1	38869000000	144	11	11	42.3	31.6853	31.4954	30.9028	31.4132	31.7917	31.9575	32.6868	31.2882
0.833572	-1.28128	O76630	O76630		emc-2	162520000	4	2	2	7.8	23.5551	22.3547	21.5132	23.2696	24.7221	24.6804	22.1392	24.276
0.832043	-0.94799	A0A0S4XR43;G5EBS4;H2KMJ3;A0A0S4XRD3	A0A0S4XR43;G5EBS4;H2KMJ3		lst-3	594170000	13	8	8	8.1	23.6524	25.5109	25.3487	25.2064	24.8313	25.9187	26.1893	26.5711
0.831498	0.924571	O44897;Q8IA64	O44897;Q8IA64		haf-9	4011200000	26	7	7	11.8	28.1845	28.2856	28.0649	28.8821	26.8319	26.5359	27.4525	28.8985
0.828335	-1.30505	O02267	O02267			375420000	11	1	1	5.4	24.767	25.2442	21.8455	24.0699	25.8236	25.5075	24.78	25.0357
0.828105	-0.576372	G5EBR1;Q2V4S2	G5EBR1;Q2V4S2		gdi-1	1571600000	20	5	5	8.1	26.5912	27.2856	25.8833	26.4008	26.9039	27.0757	26.8171	27.6696
0.827116	1.33499	G5EEV2	G5EEV2		trr-1	26530000	1	1	1	0.3	22.0125	22.7025	21.2645	21.6183	18.6241	20.636	20.7416	22.2561
0.82632	-1.00066	G5EET2	G5EET2		dut-1	716540000	21	4	4	10.4	25.7775	26.1509	23.565	25.5007	25.871	26.3119	26.0888	26.7251
0.826157	0.63433	P91175	P91175			3583100000	52	15	15	18.1	28.1863	29.0242	27.7467	28.6192	27.4488	27.567	27.4664	28.5568
0.825573	-0.750207	P91502	P91502	Ubiquitin carboxyl-terminal hydrolase	usp-5	775790000	38	6	6	8.2	26.0207	26.3063	24.3671	25.098	26.0808	26.4125	25.9886	26.311
0.824555	-0.81989	B2D6P1;P90762;Q8MQB5	B2D6P1;P90762;Q8MQB5		rmd-2	1295900000	15	3	3	15.1	26.5362	27.1907	25.0812	26.0166	26.6428	27.2629	26.672	27.5264
0.824304	-1.28017	V6CLW5;Q9XUY5	V6CLW5;Q9XUY5	Probable sodium/potassium-transporting ATPase subunit beta-3	nkb-3	217380000	4	3	3	11.6	22.3184	24.9584	22.9267	22.7007	23.028	25.2273	24.7541	25.0156
0.8234	-1.3786	Q9NEM5	Q9NEM5			107240000	1	3	2	3.5	21.3378	23.4994	19.8566	21.1494	22.2767	22.1675	23.3772	23.5361
0.822403	-0.49813	B7WN95	B7WN95		rpl-32	160630000000	171	17	3	96.3	33.7843	32.9944	33.3188	33.4352	33.6531	33.977	34.5425	33.3526
0.820524	0.603285	Q9BL15;V6CLP2;V6CLJ9;V6CJ77	Q9BL15;V6CLP2;V6CLJ9			1842300000	38	10	10	14.9	27.1636	28.0064	26.7277	27.2596	26.0872	26.7671	26.5779	27.3119
0.820086	-0.40698	Q93636;K8FDY0	Q93636;K8FDY0		hpo-34	2746200000	30	29	9	18.5	27.9353	27.7548	27.2147	27.7577	27.7342	28.1416	28.5865	27.828
0.819323	-1.24838	Q9N3Q9	Q9N3Q9			88706000	6	2	2	2.9	21.5338	21.6777	22.591	20.0685	21.2436	22.5819	23.2134	23.8254
0.818873	-1.40186	Q21624	Q21624	Coronin-like protein cor-1	cor-1	75374000	3	3	3	5.3	20.7916	21.4231	21.8201	21.6171	22.3138	22.0475	21.6446	25.2534
0.818392	-0.567698	Q17832	Q17832			89782000000	471	77	77	56.2	32.7619	32.9704	31.5382	32.4751	32.6429	33.132	32.9434	33.298
0.816513	0.457963	Q17490;Q17343;Q8MQG0;G5ECZ1;Q17344;Q7JP86;V6CLS7;V6CLR6;Q17341;Q17342;Q5TYL5;Q5TYL6	Q17490;Q17343;Q8MQG0;G5ECZ1;Q17344;Q7JP86		unc-44	35513000000	320	51	50	9.1	31.6564	31.925	31.0328	31.9973	30.9059	31.0802	31.0943	31.6991
0.815458	-2.06247	G5ECS9;G5EFE6;A0A061AL65	G5ECS9;G5EFE6		cpt-2	706660000	19	5	5	7.7	23.5752	26.4367	21.2502	25.2974	26.5446	26.9559	24.5361	26.7727
0.813761	0.726605	P52016	P52016	Peptidyl-prolyl cis-trans isomerase 8	cyn-8	523300000	3	2	2	4.5	25.7703	26.3562	25.0107	26.1014	25.3082	25.61	24.0986	25.3153
0.81215	-1.04838	Q9TYU4	Q9TYU4			26954000	0	1	1	1.7	21.0373	21.8852	20.5413	19.0072	21.8655	21.0085	21.9238	21.8667
0.810552	1.63911	O62275	O62275	Piwi-like protein	wago-4	495640000	10	5	5	6	26.0737	26.5457	24.6616	24.8611	24.264	24.6608	21.2959	25.3648
0.809537	-0.946377	P48181	P48181	Acetylcholine receptor subunit beta-type unc-29	unc-29	44803000000	29	1	1	1.2	31.9257	31.0948	31.6106	29.7296	31.8319	32.2398	32.7992	31.2754
0.808004	0.808288	O61711	O61711		rnp-8	196410000	12	2	2	4.3	22.9521	23.3185	23.844	24.9037	23.1733	22.6103	22.4346	23.5671
0.806291	-0.434857	A0A2I2LDV7;G4SLH0;A0A2I2LG13;A0A2I2LDV4;A0A2I2LDX0;A0A2I2LG61;A0A2I2LDV8;A0A2I2LDW1	A0A2I2LDV7;G4SLH0;A0A2I2LG13		ttn-1	943000000	38	8	8	0.9	26.1163	26.2459	25.3626	25.7966	26.1319	25.8923	26.6602	26.5763
0.805391	-1.95089	A0A2C9C325;A0A2C9C370;P91905;I2HAA7;A0A2C9C390;A0A2C9C3I4;A0A2C9C388;B7WN66;A0A2C9C354;A0A2C9C2X2;A0A2C9C3G1;I2HAA6;A0A2C9C3F1;A0A2C9C3P6;A0A2C9C384;Q94279;A0A2C9C3E8	A0A2C9C325;A0A2C9C370;P91905;I2HAA7;A0A2C9C390;A0A2C9C3I4;A0A2C9C388;B7WN66;A0A2C9C354;A0A2C9C2X2;A0A2C9C3G1;I2HAA6;A0A2C9C3F1;A0A2C9C3P6;A0A2C9C384;Q94279;A0A2C9C3E8		ryr-1;unc-68	536520000	8	5	5	0.9	21.601	22.4325	22.778	25.0886	25.935	26.3182	22.1612	25.2892
0.804224	-1.40531	Q9U2M8	Q9U2M8	Coiled-coil and C2 domain-containing protein 1-like	Y37H9A.3	78425000	6	2	2	3.2	21.1098	23.6796	22.1347	20.9578	22.8385	24.2884	21.9322	24.4441
0.803944	0.954163	Q21736	Q21736			3821800000	55	10	10	17.9	27.5023	28.4952	27.692	28.3093	25.7239	26.8876	27.2243	28.3465
0.803539	-2.61548	G5EFZ1	G5EFZ1		ipgm-1	366440000	13	4	4	8	25.5341	23.6663	22.9775	18.4768	23.451	26.123	25.6743	25.8683
0.803152	-0.459983	Q9XVP0	Q9XVP0	40S ribosomal protein S15	rps-15	107740000000	129	11	11	55.6	32.9663	32.9289	32.4936	32.779	32.7087	33.3219	33.9483	33.0289
0.803034	-1.597	P34183	P34183	Histidine--tRNA ligase	hrs-1	107800000	6	2	2	4.4	23.978	23.9614	21.3346	20.3649	23.4539	24.7505	24.4809	23.3415
0.802203	0.632277	H2L0I6;U4PC02;U4PMS5;U4PF86;Q5W7E3;U4PC07;U4PCE2;U4PMS9	H2L0I6			185950000000	477	60	4	41.2	34.0009	34.6172	33.2346	33.9158	32.8065	33.2012	33.1527	34.079
0.801038	-1.07031	G5EC43;V6CLB1;G5EG83;Q8MQ04;V6CL80;Q8MQ03	G5EC43;V6CLB1;G5EG83;Q8MQ04;V6CL80;Q8MQ03		zen-4	151850000	1	1	1	1.6	21.1053	23.4434	23.2643	23.6298	23.4267	23.6414	23.8472	24.8087
0.800402	-0.795077	A0A1C3NSM1;O01393;Q8MXG8;H2KYH7	A0A1C3NSM1;O01393	Innexin unc-9	unc-9	1631900000	4	5	5	14.6	26.9312	25.3951	25.7667	26.1868	26.0369	26.5025	27.6779	27.2428
0.797478	0.881299	Q20966	Q20966			25862000	3	1	1	3	22.5533	21.211	21.636	22.4232	21.6778	21.6319	19.7755	21.2131
0.797371	1.90066	Q18406	Q18406	Exocyst complex component 5	sec-10	260760000	10	2	2	3.8	25.2249	25.3512	22.5693	25.2156	20.751	23.5642	21.4516	24.9917
0.796694	-0.534627	Q94216	Q94216		dnj-11	6828000000	82	17	17	24.1	29.4654	28.9423	27.9731	28.9056	29.0221	29.3547	29.4609	29.5874
0.791581	-0.420902	Q93572;REV__H2FLH3;REV__H2FLH2;REV__A0A061ACT3;REV__A0A061AE24;REV__Q23551	Q93572	60S acidic ribosomal protein P0	rpa-0	91170000000	210	24	24	67.3	33.0615	32.6798	32.0247	32.6868	32.6235	33.0012	33.1871	33.3246
0.790935	-1.19197	O62325	O62325		rbm-28	749000000	14	5	5	8.9	25.1896	25.1643	23.8329	25.8597	26.2552	26.1762	24.6856	27.6972
0.790859	0.678102	Q9TXR4	Q9TXR4		msh-2	15780000000	108	20	20	19.3	31.0696	30.9787	29.4942	30.6078	29.5915	29.7915	29.5451	30.5098
0.788179	-0.723351	Q20745	Q20745	Nuclear migration and anchoring protein unc-84	unc-84	163280000	4	2	2	1.9	23.0053	22.5723	23.9687	22.9336	22.9066	24.0433	23.876	24.5475
0.786846	-2.19916	Q18232	Q18232	Uncharacterized protein C26F1.3	C26F1.3	271080000	6	1	1	5.4	23.9497	23.592	18.7336	20.93	23.4817	23.481	25.9234	23.1158
0.785952	0.315398	Q629J5	Q629J5	Uncharacterized protein R144.12	R144.12	1188000000	18	5	5	19.8	26.7249	26.7396	26.6613	26.544	25.9035	26.2589	26.4062	26.8395
0.785677	0.609787	P45971	P45971	Probable dolichyl-diphosphooligosaccharide--protein glycosyltransferase 48 kDa subunit	T09A5.11	2353200000	36	5	5	10.8	27.6975	28.4155	27.2016	27.8193	27.5296	27.4165	26.299	27.4497
0.783289	-1.01802	G5EE01	G5EE01		daf-18	495300000	18	5	5	6.8	25.2022	25.5833	23.2914	24.6593	24.7372	25.6837	26.7115	25.6758
0.78148	-0.393738	P12845	P12845	Myosin-2	myo-2	39926000000	441	97	84	43.9	31.6114	31.1964	31.3445	31.4736	31.1213	31.8706	32.1217	32.0872
0.781375	0.332047	C0Z1Y4	C0Z1Y4			2694500000	3	1	1	4	28.11	28.3405	27.5594	27.5562	27.4933	27.4876	27.7693	27.4878
0.781204	0.448357	Q09462	Q09462	Probable U3 small nucleolar RNA-associated protein 11	C16C10.2	3348400000	40	7	7	24.4	28.2345	28.6464	27.5149	28.3409	27.4118	27.9488	27.5436	28.0392
0.780666	-1.1697	H2L005;A0A486WTT8;A0A486WX74;Q3Y409;A0A486WXA9;H2L003	H2L005;A0A486WTT8;A0A486WX74;Q3Y409;A0A486WXA9;H2L003		lmd-3	74355000	5	1	1	1.7	20.1544	23.2447	21.957	21.8869	21.8503	23.2707	23.2352	23.5656
0.778777	-0.851502	P52015	P52015	Peptidyl-prolyl cis-trans isomerase 7	cyn-7	2877300000	29	5	3	40.9	27.7022	28.6073	26.1698	27.2353	28.1764	28.6222	27.7954	28.5266
0.778509	-1.83794	Q94215	Q94215	Galectin	lec-11	126810000	4	1	1	4.3	21.2552	24.3867	20.9237	19.7955	21.6974	24.2583	23.2992	24.458
0.778503	-0.386775	O45946	O45946	60S ribosomal protein L18	rpl-18	183470000000	190	22	22	64.9	33.7004	33.4948	33.6452	33.5623	33.4744	33.9125	34.6407	33.9221
0.778009	-0.424458	Q8IU04;Q4VNJ8;Q95XN0	Q8IU04;Q4VNJ8;Q95XN0		lin-65	4794800000	7	2	2	3.5	28.3805	28.8643	28.239	27.6418	28.8584	28.821	28.4294	28.7147
0.776613	-1.5507	O45630;H2KYP3;H2KYP4;H2KYP2;Q94161	O45630;H2KYP3;H2KYP4;H2KYP2		ncx-2	104620000	5	3	3	3.8	21.8145	20.4935	21.6802	23.3651	23.9491	24.2406	24.3404	21.0259
0.776349	-1.05907	Q9XUP3	Q9XUP3	Eukaryotic translation initiation factor 3 subunit K	eif-3.K	299340000	3	1	1	4.6	24.449	24.7093	21.9122	24.2078	24.5499	24.9503	24.5981	25.4162
0.776145	-0.528258	Q22747	Q22747		samp-1	201120000	4	1	1	1.4	24.2691	23.6517	23.3346	23.4659	23.4326	24.3091	24.5959	24.4967
0.776091	1.63324	Q21601	Q21601		mrps-34	260490000	9	1	1	3.9	24.5108	25.4094	24.2415	24.468	24.4198	25.0737	21.5337	21.0696
0.775562	-0.907524	A0A486WXI6;A0A486WWI5;A0A486WTI5;Q9XWU8	A0A486WXI6;A0A486WWI5;A0A486WTI5;Q9XWU8	Ectopic P granules protein 3	epg-3	118040000	2	1	1	2.3	22.8639	23.7418	21.4464	22.9406	22.809	23.8556	23.5819	24.3763
0.775258	0.945685	P50432	P50432	Serine hydroxymethyltransferase	mel-32	9623400000	76	15	15	26.6	29.7055	30.7015	28.7422	29.4897	27.9681	29.3969	27.9154	29.5758
0.772444	-0.453083	G5EF39;A0A0K3ATK8;A0A0K3AQM0;Q3S1I9;O17833;G5EEA4;G5EDJ5	G5EF39;A0A0K3ATK8;A0A0K3AQM0;Q3S1I9;O17833;G5EEA4;G5EDJ5		lim-9	484760000	20	2	2	3.4	25.3064	25.4022	24.8056	24.5045	24.8995	25.5187	25.5855	25.8274
0.772251	0.71333	A0A0K3AWK1;G5EDF9;A0A0K3AU66;A0A0K3AQN5	A0A0K3AWK1;G5EDF9;A0A0K3AU66;A0A0K3AQN5		pgp-2	434000000	13	7	7	6.1	25.0626	25.4128	24.1954	25.5714	23.8667	24.3441	25.3019	23.8761
0.772134	-0.787165	Q95ZY7;A0A1C3NSL9;H2KYC5	Q95ZY7;A0A1C3NSL9		ajm-1	438830000	37	8	8	5.5	24.4634	23.5028	24.5478	25.7184	25.57	25.5386	25.5821	24.6903
0.77185	2.31934	Q20060	Q20060	Structural maintenance of chromosomes protein 4	smc-4	6392100000	13	3	3	1.8	29.6378	30.7416	29.0755	30.4135	28.8614	29.3236	29.055	23.351
0.771744	-0.808238	O01513	O01513	Putative 40S ribosomal protein S4-like	C48B6.2	461210000	4	2	2	10.9	25.1118	25.0265	23.2707	24.6212	24.4493	25.4631	25.6455	25.7052
0.770847	-0.504008	Q9N5S7	Q9N5S7			1765100000000	323	22	22	53.7	37.481	36.3353	37.0567	36.6387	37.6864	37.7756	37.1104	36.9554
0.769726	-0.842913	Q9U3S5;O62011	Q9U3S5;O62011		mut-16	29633000	2	2	2	2.1	20.4006	20.725	20.8582	20.1642	21.8167	20.9896	20.1596	22.5538
0.769473	-0.671622	P91240	P91240	Signal recognition particle subunit SRP72	F08D12.1	2876100000	50	13	13	20.2	28.4265	27.4623	26.7698	26.6341	27.6033	28.0715	28.1299	28.1744
0.769465	0.83281	Q18598	Q18598		pmp-2	929530000	12	4	4	7.3	27.2072	26.2287	25.7679	27.0975	25.867	25.8452	26.611	24.6469
0.769077	-1.19938	Q5DX36	Q5DX36			213250000	2	2	2	9.2	24.6468	24.4147	23.3744	21.3348	24.2963	24.7652	24.5221	24.9847
0.768103	-0.784883	P34545	P34545	Protein cbp-1	cbp-1	29022000	5	1	1	0.5	20.0228	21.6246	20.6222	20.6215	22.2009	21.2907	20.5325	22.0065
0.765787	-1.86192	Q9N456	Q9N456		glrx-10	195530000	6	1	1	12.4	20.8881	21.752	21.0488	24.8572	23.9723	21.8673	24.8604	25.2938
0.76464	-0.52619	Q17583	Q17583			7262100000	10	1	1	1.8	29.4641	29.0185	28.5243	28.5442	29.1282	30.1652	29.0633	29.2991
0.762534	1.70646	G5ECB9	G5ECB9		mex-1	108350000	3	2	2	4	22.2857	23.5577	24.0274	24.8552	24.6206	21.755	20.0051	21.5193
0.761348	0.79233	Q18853	Q18853		cyc-1	2801900000	29	4	4	18.6	28.5406	28.2828	27.9651	27.9667	27.7276	26.0342	27.4504	28.3736
0.761173	-2.51533	Q9U2F2	Q9U2F2		cpt-1	3228700000	11	4	4	6	24.3538	25.4366	21.969	28.5288	27.5749	28.3695	29.2851	25.1202
0.760392	0.81206	Q17941	Q17941	Serine/threonine-protein kinase akt-1	akt-1	927290000	14	4	4	7.8	26.64	27.1655	25.6907	26.5421	25.5782	25.676	24.7245	26.8114
0.75979	0.566595	P52872	P52872	Dolichyl-diphosphooligosaccharide--protein glycosyltransferase subunit dad-1	dad-1	480190000	11	2	2	15	25.6063	25.7233	24.7463	25.5004	24.5529	24.5612	24.4889	25.707
0.759258	0.447763	Q95Y35	Q95Y35			25313000000	132	15	15	41	31.1533	31.5776	30.4784	31.0794	30.217	30.652	30.5328	31.0959
0.758349	-0.564118	Q2L6Y6;Q9Y1A0	Q2L6Y6			979780000	13	6	6	10	26.5264	26.6047	25.1212	26.2655	26.49	26.9742	26.4706	26.8395
0.757358	0.811111	G5EFN0;G5ECH5	G5EFN0;G5ECH5		ppfr-1	392800000	14	3	3	4	25.4326	25.3462	24.7671	25.688	24.8812	25.6916	23.5315	23.8851
0.756424	-1.39633	Q21986	Q21986	N-terminal acetyltransferase B complex subunit NAA25 homolog	R13F6.10	1314800000	29	11	11	13.2	26.2592	27.4417	23.7517	25.0541	26.0443	26.6943	27.2044	28.1489
0.756295	1.51457	G5EBG7	G5EBG7		gly-12	337590000	7	1	1	1.9	26.2199	24.9163	25.1347	26.3004	25.2391	25.5599	21.5174	24.1966
0.755311	-0.520942	Q21215	Q21215	Guanine nucleotide-binding protein subunit beta-2-like 1	rack-1	72957000000	175	22	22	61.8	32.3766	32.3676	31.9261	32.2304	32.0622	32.8759	33.576	32.4703
0.754362	0.522963	G5EEE5;K8ES54	G5EEE5	Elongation of very long chain fatty acids protein	elo-1	24258000000	64	8	8	18.8	31.5013	31.5174	30.6055	30.8829	29.8615	30.9986	30.8245	30.7306
0.752514	-1.57739	W6RR04;Q8MXQ7	W6RR04;Q8MXQ7	Threonylcarbamoyladenosine tRNA methylthiotransferase	Y92H12BL.1	369540000	2	2	2	13.8	25.573	21.93	21.7584	24.9364	24.9977	24.9252	24.6645	25.9199
0.751996	-0.44684	Q19825;Q65ZK0;A5HU89	Q19825;Q65ZK0	Probable arginine--tRNA ligase, cytoplasmic	rrt-1;rars-1	5003200000	64	19	19	22.7	28.5052	28.5699	27.9384	28.5886	28.5533	29.029	28.3514	29.4558
0.750902	-0.52336	G5EDU3	G5EDU3		pld-1	14587000	2	1	1	1.1	21.4844	22.3713	21.8157	20.8461	22.0271	21.8654	22.4102	22.3081
0.750434	-1.73015	P50464	P50464	LIM domain-containing protein unc-97	unc-97	217910000	7	2	2	5.7	22.2026	24.7319	20.1507	24.6863	24.4083	24.178	24.7211	25.3846
0.748543	-0.900096	G5ECF8;Q17633	G5ECF8;Q17633			37525000	6	2	1	5.8	22.286	21.8155	21.9992	20.3031	22.4093	22.1218	21.8516	23.6214
0.748195	0.56756	Q9N3I0;O61209	Q9N3I0;O61209		col-70	573150000	7	3	2	5.8	26.3541	25.6193	25.7372	25.9145	25.3589	26.2589	24.6875	25.0496
0.747978	0.183364	O44772	O44772			18657000000	103	13	13	46.8	30.61	30.4155	30.2587	30.6416	30.1563	30.4773	30.1677	30.391
0.747819	-1.14727	Q965Q9;A0A0K3AW48	Q965Q9			165190000	5	5	5	10.6	23.4593	24.3877	21.7092	21.8276	23.1645	24.5834	23.5343	24.6906
0.746873	-1.70807	Q10664	Q10664	Dual specificity mitogen-activated protein kinase kinase mek-2	mek-2	192600000	2	2	2	4.7	21.694	22.3791	21.8286	20.7095	21.3361	21.8508	24.4008	25.8558
0.746558	1.44266	Q09353	Q09353	Sentrin-specific protease	ulp-1	163440000	3	2	2	3.4	24.6928	24.5486	22.6818	24.236	21.6347	22.3584	21.3906	25.0051
0.74599	0.58468	H2FLF4;P34640	H2FLF4;P34640	Probable ATP-dependent RNA helicase DDX55 homolog	ZK512.2	2464200000	25	7	7	13.5	28.3165	28.2321	27.5124	27.7469	26.4902	27.3132	28.0826	27.5832
0.745599	-1.04723	Q9XVZ8	Q9XVZ8	Transcription elongation factor 1 homolog	Y54G11A.11	143660000	6	1	1	9.5	21.3741	24.091	22.6283	23.5513	24.0044	23.7025	23.2352	24.8915
0.74521	-0.542817	P49041	P49041	40S ribosomal protein S5	rps-5	77714000000	124	15	15	50.5	32.5926	32.2499	31.9798	32.4283	32.5326	32.9165	33.7563	32.2164
0.743159	-1.97898	O45569;B6VQ96	O45569;B6VQ96		nep-17	683910000	5	3	3	2.1	26.1937	25.748	20.5078	24.0838	25.6305	26.3015	25.9612	26.556
0.742795	2.20492	Q0G819	Q0G819	Serine/threonine-protein phosphatase	tax-6	272770000	12	6	6	12.5	21.4073	26.2679	23.8906	25.3915	21.5444	20.8258	20.7952	24.9723
0.742496	0.271727	Q23125	Q23125	Mitoferrin	W02B12.9	1212300000	33	4	4	14.7	26.6791	27.1319	26.3491	26.6426	26.2593	26.6017	26.3416	26.5132
0.739557	0.41899	Q8I4M5	Q8I4M5	Germline survival defective-1	gls-1	28824000000	180	24	24	22.9	30.9956	31.2405	31.1643	31.2718	30.1768	30.8138	30.5449	31.4608
0.738589	-0.60091	H2KYS8	H2KYS8		cpna-1	522030000	18	4	4	4.4	24.8476	24.459	24.0846	25.7861	25.4308	25.2632	25.8191	25.0676
0.738154	-2.27232	P91020	P91020			2763700000	26	5	5	22.7	27.6002	28.6769	24.7429	22.34	28.5692	28.1687	26.7671	28.9443
0.736934	0.923188	Q9N3S4;Q9N3S3;Q8MXS9	Q9N3S4;Q9N3S3;Q8MXS9		rnp-6	28718000000	89	18	18	21.6	31.4628	32.166	30.1501	31.2903	29.7836	30.3559	29.6281	31.6088
0.736318	0.770657	B5BM32;Q9XVS7	B5BM32;Q9XVS7	Nuclear RNA export factor 1	nxf-1	678360000	16	3	3	5.7	26.2897	26.6642	25.3021	26.6465	24.7769	26.4265	24.8176	25.7988
0.736019	0.30357	Q9XU45	Q9XU45			4567500000	44	10	10	40.6	28.6417	28.5128	28.4557	28.7756	27.8398	28.1234	28.582	28.6264
0.733503	1.39014	Q18028	Q18028		prx-3	112090000	3	3	3	9.3	23.993	25.1009	21.2858	23.674	22.9618	21.2149	22.8868	21.4296
0.731892	-0.405775	O02056	O02056	60S ribosomal protein L4	rpl-4	208870000000	309	38	38	77.1	34.0214	33.9957	33.6103	33.469	33.7559	33.987	34.839	34.1376
0.731421	-0.726671	O01739	O01739	D-aspartate oxidase 3	ddo-3	103890000	1	1	1	3.4	22.9214	22.2325	23.7482	24.2666	23.5036	23.9858	24.2666	24.3192
0.731072	-1.32783	Q966L6	Q966L6		let-504	306160000	8	5	5	9.7	24.0173	25.2542	21.2432	23.8095	24.402	24.5006	25.6183	25.1145
0.729762	-0.346163	A0A4V0IIR6;P90901	A0A4V0IIR6;P90901	Intermediate filament protein ifa-1	ifa-1	2614400000	40	14	11	22	27.8101	27.1165	27.3996	27.5403	27.4118	27.6301	28.2293	27.9799
0.72751	-1.04824	P34446	P34446	Integrin alpha pat-2	pat-2	402760000	16	7	7	6.7	22.7678	24.4857	23.2098	25.1646	24.1057	24.3296	25.5308	25.8548
0.727019	0.513774	G5EFM7	G5EFM7			89246000000	261	38	38	42.9	32.7352	33.5011	32.3542	33.0848	31.8962	32.4591	32.2156	33.0494
0.726325	2.7854	Q9TXN7	Q9TXN7	Piwi-like protein	wago-10	1501100000	1	1	1	1.6	27.6036	28.2578	27.3789	27.4899	27.4035	28.6986	21.0152	22.4713
0.726114	0.87872	Q95QB1	Q95QB1			184900000	6	1	1	1.8	23.8291	24.9576	24.0251	24.1462	23.756	21.8388	24.3431	23.5052
0.726017	-0.787132	Q09531	Q09531	Uncharacterized protein F07F6.4	F07F6.4	736010000	36	10	10	17	26.1072	26.5051	24.6558	24.7972	26.4474	25.6791	26.1844	26.903
0.724276	-1.12232	H2L023	H2L023	Adenylyl cyclase-associated protein	cas-1	1119600000	32	5	1	13.9	26.7474	26.4207	24.3367	24.596	25.9783	25.8054	27.4547	27.3516
0.723887	-0.203623	P04255;Q27894;Q27876;Q27484;Q22979	P04255;Q27894;Q27876;Q27484	Histone H2B 1;Histone H2B 2;Probable histone H2B 4;Probable histone H2B 3	his-11;his-4;his-48;his-41	67518000000	110	12	12	69.7	32.4963	31.9464	32.1883	32.0776	32.3444	32.5754	32.2322	32.3711
0.723726	-1.45208	G5EC86	G5EC86		oma-1	388840000	6	1	1	2.5	24.4504	25.0271	21.2823	24.6992	23.9928	25.6216	25.6031	26.0498
0.72349	0.546577	Q95Q06;G2HK16;G2HK17	Q95Q06;G2HK16			35956000000	136	16	16	51.2	31.5851	32.2525	31.0116	31.8539	30.4902	31.4064	30.9431	31.6772
0.722899	-0.463448	Q2AAB7;W6RTG0	Q2AAB7;W6RTG0			1395900000	21	7	7	4.9	26.2085	26.9915	26.1306	26.2006	26.5523	26.8535	26.4648	27.5144
0.722777	-1.43994	Q9XWU9	Q9XWU9			227150000	12	2	2	16.8	23.3458	24.9761	21.1068	21.3757	24.6932	23.8418	23.2932	24.7361
0.721621	4.57494	H2L0I5;U4PF78;U4PCD4;U4PS34	H2L0I5			9118500000	2	57	1	40.9	30.0499	30.7525	28.6198	21.6737	20.2555	20.691	21.8535	29.9962
0.720493	0.652721	G5EBH7	G5EBH7		calu-1	10722000000	106	11	11	23.2	30.0895	30.5682	29.8509	29.5614	29.6236	30.0926	28.2722	29.4706
0.719584	-0.995678	G5EFW8;G5EFU2	G5EFW8;G5EFU2		ant-1.3;ant-1.4	122040000	5	14	2	35.1	21.703	22.503	24.1266	22.2895	23.1585	23.0787	23.441	24.9266
0.718411	1.35195	Q22966	Q22966		clec-1	136470000	6	3	3	10.4	24.6885	25.1179	23.3608	23.472	22.2282	20.7946	23.9425	24.2661
0.717421	-0.704382	Q10454	Q10454	Probable arginine kinase F46H5.3	F46H5.3	63943000000	171	25	25	62.4	31.648	32.7756	30.9786	31.6461	32.1937	33.0662	31.7571	32.8489
0.716766	-0.656815	O17687	O17687		nasp-2	1591900000	19	5	5	7.6	26.977	27.4379	25.3712	26.5035	27.1488	27.2152	27.3865	27.1663
0.716413	0.950809	P17512	P17512	Metallothionein-2	mtl-2	42839000	2	1	1	30.2	22.4464	22.6767	22.1664	20.8378	22.4936	20.3413	20.4098	21.0794
0.715765	-1.06112	A0A2K5ATR9;A0A2K5ATQ8;A0A2K5ATQ3;A0A2K5ATR5	A0A2K5ATR9;A0A2K5ATQ8;A0A2K5ATQ3;A0A2K5ATR5			36259000	4	1	1	0.3	21.9431	21.5196	21.0692	20.036	22.5296	22.8951	20.4388	22.9491
0.715069	-2.0228	Q19058	Q19058		maoc-1	289120000	3	2	2	8.7	25.329	24.8891	20.0835	21.3631	23.6981	24.8733	25.2281	25.9564
0.714469	0.386182	Q9N4H7	Q9N4H7	Coatomer subunit alpha	copa-1	32111000000	284	43	43	30.5	31.4501	32.0421	31.1004	31.4223	30.8107	31.1025	30.9434	31.6135
0.714396	-0.668572	G4RYA5	G4RYA5			980040000	10	4	4	7.2	24.7606	25.9377	25.6927	26.5727	25.9574	26.1807	26.354	27.1459
0.714011	1.93307	Q09556	Q09556	Uncharacterized protein F33H1.3	F33H1.3	303570000	6	3	3	8.6	26.7642	27.0877	22.8116	22.2701	22.7045	22.3671	23.8131	22.3165
0.71348	-0.57971	P91871	P91871		fasn-1	37691000000	331	53	53	22.6	31.9748	31.5771	30.2345	30.994	31.5304	31.9002	31.6331	32.0357
0.712948	-0.748181	G5EBP0	G5EBP0			38647000	4	1	1	3.2	21.4017	22.1444	20.2029	22.0902	22.2733	21.6706	22.0681	22.8199
0.712813	-0.617523	Q19537	Q19537	Probable replication factor A 73 kDa subunit	rpa-1	1790700000	34	7	7	12.1	26.9002	27.4636	26.7383	25.9876	26.9978	28.0315	26.8018	27.7287
0.712392	1.13091	M1ZJZ0;M1ZJU1;C6KRP6;A0A061ADY3;C6KRP5;O62133	M1ZJZ0;M1ZJU1;C6KRP6;A0A061ADY3;C6KRP5;O62133		sqrd-1	54825000	4	1	1	4.4	23.3254	23.3372	20.1743	22.2512	20.6387	20.9744	21.5893	21.3619
0.712332	1.40392	W6SBD7;W6RQZ3	W6SBD7;W6RQZ3		nprl-2	1025800000	17	5	5	12.5	25.7451	27.864	25.1078	26.9867	24.1108	24.308	24.4534	27.2157
0.710179	0.36754	Q9XZI6	Q9XZI6	Phosphatidylinositol-binding clathrin assembly protein unc-11	unc-11	7609000000	83	11	11	16	29.3711	29.7112	29.2038	29.0794	28.4905	28.9365	28.946	29.5222
0.709584	0.890043	O61196	O61196			1403200000	25	5	5	8.5	27.4139	27.9236	26.323	27.0788	26.6629	26.8817	24.772	26.8624
0.7089	-0.437343	Q11182	Q11182	Vacuolar protein sorting-associated protein 16 homolog	vps-16	32122000	8	2	2	2.6	20.8181	21.5389	21.1039	20.7644	21.8636	21.5683	20.79	21.7528
0.708738	-1.18393	A2V8C3	A2V8C3		ttr-42	275010000	6	1	1	8.6	21.2866	24.2547	24.7158	24.4439	24.8479	24.8478	24.5427	25.1984
0.707106	-1.20472	Q21432	Q21432	Zinc metalloproteinase nas-11	nas-11	133520000	5	2	2	4.3	20.638	23.9809	22.4701	22.2335	22.8105	24.886	23.4224	23.0226
0.703657	-1.2488	O61304;G5EC65;G5EDF4;B3WFV9	O61304;G5EC65;G5EDF4;B3WFV9		abts-1	105100000	1	1	1	1.6	20.496	22.4238	21.7101	21.4783	21.2564	21.669	23.9432	24.2349
0.703394	0.361332	A0A5E4LWN1;A0A5E4M2N5;A0A5E4LZT0;A0A5E4LX00;H2KZS4;H2KZS5	A0A5E4LWN1;A0A5E4M2N5;A0A5E4LZT0;A0A5E4LX00			34383000000	256	36	2	37.9	31.73	31.0377	31.4365	31.7258	30.7285	30.8977	31.5589	31.2995
0.702599	0.825387	V6CM07	V6CM07		rps-8	169020000	2	16	1	78.7	24.0038	24.2075	23.4279	23.646	22.8566	21.5113	23.8015	23.8143
0.702398	-0.676713	P31161;P41977	P31161;P41977	Superoxide dismutase [Mn] 1, mitochondrial;Superoxide dismutase [Mn] 2, mitochondrial	sod-2;sod-3	716510000	19	3	3	12.7	24.6833	25.2889	25.0342	26.2296	25.1024	26.1765	25.9725	26.6914
0.702012	-0.495502	Q22054	Q22054	40S ribosomal protein S16	rps-16	125920000000	187	22	22	84	33.1847	32.942	32.9433	33.0608	32.9625	33.5333	34.477	33.1399
0.701963	-0.428052	C0VXV6	C0VXV6		mrpl-46	96025000	4	2	2	9.1	22.8999	23.2282	22.6675	23.0241	22.8989	23.7622	22.9332	23.9376
0.700612	0.708611	O17921	O17921		tbb-1	10513000000	29	28	4	53.5	30.3232	30.6252	29.5065	29.2608	28.7742	30.0864	28.4658	29.555
0.699411	-0.50097	O17730	O17730	Putative thiosulfate sulfurtransferase mpst-1	mpst-1	504640000	10	5	5	16.2	25.3556	25.7543	24.1276	25.0493	25.5211	25.5143	25.6068	25.6485
0.699262	0.308671	V6CJ50	V6CJ50		soc-2	547540000	4	1	1	1.4	25.6397	25.8325	25.3481	25.4789	24.7394	25.4392	25.2849	25.6011
0.699228	0.56595	Q9U3P5;Q9XXK7	Q9U3P5;Q9XXK7	Translocating chain-associated membrane protein	tram-1	841380000	19	3	3	5.9	26.3326	26.8709	25.6875	26.3758	25.018	26.4899	25.9249	25.5702
0.699155	0.896379	H2KYZ6;Q95Q79;H2KYZ7	H2KYZ6;Q95Q79;H2KYZ7		frm-4	50204000	3	2	2	3.5	23.9143	23.7055	22.3156	22.6112	22.1222	20.9386	22.7846	23.1157
0.698595	2.04023	Q9NEQ0	Q9NEQ0	Omega-3 fatty acid desaturase fat-1	fat-1	1702400000	18	4	4	13.2	28.2039	27.8911	26.7912	27.547	27.0062	21.4206	27.1125	26.733
0.698388	-1.27352	Q17974	Q17974			437920000	16	7	7	6.5	25.9245	24.5426	22.178	24.6674	24.7995	26.1815	24.9832	26.4426
0.697792	-0.698663	Q95PX8;Q95PX7;Q95PX9;Q86MN9	Q95PX8;Q95PX7;Q95PX9		tcer-1	743900000	27	5	5	6	25.3245	25.9851	24.1318	26.1106	25.8809	26.1802	25.7455	26.54
0.697284	-1.37088	O01615	O01615	Acidic leucine-rich nuclear phosphoprotein 32-related protein 2	T19H12.2	812990000	11	3	3	6.7	25.7335	26.347	22.4743	25.6095	25.7965	26.1475	26.148	27.5557
0.69728	-0.553591	Q20969	Q20969			106340000	2	1	1	2.2	23.7295	22.0627	23.0744	22.7771	23.2604	23.8889	23.1298	23.579
0.693979	-1.79956	Q22824	Q22824		cgr-1	118590000	6	3	3	8.9	23.7927	23.3675	20.3377	19.1332	21.964	23.5738	23.8445	24.447
0.693951	-0.723065	Q19103	Q19103		skih-2	1630700000	29	7	7	5.6	27.2664	27.1179	26.5443	25.6455	26.3739	27.6148	27.4943	27.9835
0.693875	-0.5596	P34496	P34496	Single-stranded DNA-binding protein, mitochondrial	mtss-1	83944000	6	2	2	10	22.4101	22.7339	22.6695	21.7491	22.9855	22.1288	23.6914	22.9954
0.691556	-0.668953	G1K0V8;P34563;G1K0V9	G1K0V8;P34563	Eukaryotic translation initiation factor 5A-1	iff-1	29769000000	110	10	6	67.1	31.2087	31.5619	29.4932	30.4755	31.3898	31.62	31.2777	31.1277
0.690566	1.65449	Q93638	Q93638			542890000	5	3	3	14.8	26.6538	26.3085	24.7975	26.4323	21.409	24.3709	25.3539	26.4403
0.690088	-1.53817	P49391	P49391	Probable 40S ribosomal protein S14, mitochondrial	mrps-14	266780000	11	2	2	12.1	24.9121	24.9141	20.673	22.1363	24.4546	25.1749	24.1956	24.963
0.689088	-0.683298	P34605	P34605	Probable trafficking protein particle complex subunit 3	trpp-3	66983000	3	1	1	6.1	22.1454	23.1117	21.7584	21.062	22.4812	22.5298	22.4434	23.3562
0.688937	-0.553712	O16999	O16999	Zinc finger protein ZPR1 homolog	W03F9.1	588560000	17	4	4	10.3	25.6575	25.9422	24.4127	25.6172	26.0639	25.5305	25.82	26.4301
0.688931	0.800362	O44658;H2KY68;H2KY69	O44658;H2KY68;H2KY69		cyp-34a8;cyp-34a9	217450000	3	2	2	4	24.9465	24.8764	24.5501	23.3352	24.301	23.5815	22.4564	24.1678
0.682485	-1.19361	P91859	P91859			570870000	2	5	2	6.2	22.3224	26.1158	24.2587	25.4999	25.4423	25.9745	25.6524	25.9019
0.682284	-0.614044	P50444	P50444	Uncharacterized protein R74.6	R74.6	16173000	4	2	2	3.9	20.9856	20.4334	20.7576	20.5079	20.6661	20.8636	21.1056	22.5053
0.682135	-1.92601	G5EE78;Q21734	G5EE78;Q21734	Ribosomal protein S6 kinase;Putative ribosomal protein S6 kinase alpha-1	rskn-1	141140000	2	2	2	3	22.0749	24.9379	19.7719	19.8878	24.2786	25.0136	22.406	22.6783
0.681686	-0.2839	Q9U299	Q9U299	5-3 exoribonuclease 2 homolog	xrn-2	15217000000	15	3	3	3.9	30.2068	29.968	29.8551	30.366	29.9628	30.2958	30.7204	30.5525
0.679601	-1.41985	A0A0K3AUC2;A0A0K3AQT4;A0A0K3ATS1;A0A0K3ARC0;CON__Q3SX28	A0A0K3AUC2;A0A0K3AQT4;A0A0K3ATS1;A0A0K3ARC0			181070000	4	33	0	81.7	21.9263	22.7611	25.2145	21.8742	22.5509	24.486	25.458	24.9607
0.678645	-1.01428	Q9G6S4;G5EBX0;G5EE85	Q9G6S4;G5EBX0		klp-18	234550000	6	3	3	3.9	24.142	23.8486	21.9569	23.9601	23.1861	24.707	24.4094	25.6623
0.676944	-1.1203	O17953	O17953	Dihydrolipoyl dehydrogenase, mitochondrial	dld-1	700580000	25	5	5	12.3	25.9318	26.3816	23.6885	24.3448	24.7937	26.9124	26.6554	26.4663
0.67469	-1.5893	Q965Y1;U4PER3	Q965Y1	Methionine aminopeptidase 1	map-1	354670000	15	3	3	10.5	20.3633	25.0664	22.7914	24.9941	24.7429	25.0123	24.3654	25.4518
0.67375	0.954668	G5EC27	G5EC27		gna-2	223510000	13	3	3	6.6	24.2531	25.8686	23.535	23.4122	23.3947	23.7562	23.8959	22.2035
0.673659	-1.72149	A0A5E4M3F7;Q22560	A0A5E4M3F7			231350000	15	19	1	35.5	24.2776	20.8205	24.2503	21.7126	24.6892	22.006	25.454	25.7976
0.673445	0.57839	Q95QS4	Q95QS4			2422600000	17	5	5	20.3	27.6373	28.4444	26.9965	27.6366	26.3849	27.2831	26.9684	27.7647
0.673178	-0.896122	Q9N3T2	Q9N3T2	Flap endonuclease 1	crn-1	17074000	2	1	1	2.6	22.0727	21.128	20.7944	21.4762	21.6349	21.7165	24.0062	21.6981
0.672578	0.541052	Q21742	Q21742			5350100000	74	13	13	26.1	28.7951	29.2164	28.3533	28.7944	27.5902	27.8782	28.3554	29.1712
0.671003	0.551155	Q27GQ4;A0A061AL87;Q20109;A0A061AJK4;A0A061AD39;A0A061AEC1;Q067Y1;A0A061AD72	Q27GQ4;A0A061AL87;Q20109;A0A061AJK4;A0A061AD39;A0A061AEC1;Q067Y1;A0A061AD72		kdin-1	519400000	11	2	2	1.5	25.704	25.661	25.0267	25.4878	24.3681	25.1214	24.322	25.8634
0.670626	0.780435	Q21307	Q21307		mek-1	1152700000	19	5	5	13	26.9842	27.4509	25.4544	26.8846	25.4125	25.7615	25.5116	26.9668
0.668341	-0.26623	Q22021	Q22021	Putative ATP synthase subunit f, mitochondrial	R53.4	62178000000	87	14	14	55.6	32.0112	32.4727	31.9899	32.1938	32.2429	32.4917	32.8481	32.15
0.667617	-1.63997	Q9NES9;A5HWB2	Q9NES9;A5HWB2			278740000	7	1	1	9.3	24.2369	19.5833	23.82	24.6729	24.4055	24.7315	24.85	24.8859
0.666847	0.302738	Q8MXI1	Q8MXI1			3579100000	12	1	1	17.9	28.7205	28.391	28.1565	27.8016	27.8525	27.9287	27.8167	28.2607
0.66596	-1.84139	Q3LFN1;Q965W1	Q3LFN1;Q965W1	Fatty acid-binding protein homolog 9	lbp-9	655310000	15	4	4	21.2	25.8044	26.731	21.5499	22.8939	26.4455	25.9112	24.6939	27.2941
0.663226	1.65767	P45970	P45970	Spindle apparatus protein lin-5	lin-5	802260000	10	5	5	6.6	27.6746	26.2762	24.927	25.4719	21.9952	25.9694	26.3549	23.3995
0.663213	-0.59542	P34654	P34654	Uncharacterized protein ZK632.9	ZK632.9	89356000	10	2	2	21	22.7229	22.7197	23.0602	22.1345	24.2751	23.3906	22.8587	22.4946
0.663207	-0.339853	Q9XXI3	Q9XXI3			506100000	7	2	2	8.9	25.4412	25.0747	24.6581	25.2475	25.1266	25.1381	25.7998	25.7164
0.659869	-0.421317	H2KYS1;B0M0L8	H2KYS1;B0M0L8		hsp-43	1658200000	36	8	8	25	27.2991	26.1735	26.8131	26.6235	26.7388	26.8971	27.3606	27.598
0.658485	1.06416	U4PCM1;A0A5S9MNP8	U4PCM1		pfs-2	1729400000	53	8	8	12.6	26.4549	28.6512	26.3592	27.6283	25.1994	26.6885	25.3991	27.55
0.657671	-0.568707	O18216	O18216	RNA-binding protein pno-1	pno-1	1572600000	23	4	4	10.8	26.5992	27.066	25.5505	26.668	26.3075	27.0279	27.4308	27.3923
0.657063	0.632596	G5EFD9	G5EFD9		sup-17	27315000	1	1	1	1.1	22.5591	22.5272	21.3132	23.3962	21.4298	22.1765	21.6291	22.0299
0.656582	-0.559877	Q27371	Q27371	Troponin T	mup-2	1866600000	36	9	7	21.7	26.8763	26.0459	27.5886	26.4922	26.6956	27.1734	27.8452	27.5283
0.656444	-0.763512	Q93235	Q93235	Sodium/potassium-transporting ATPase subunit beta-1	nkb-1	1404000000	27	6	6	17.8	26.8314	27.0417	24.7375	26.5137	26.4863	27.1556	27.2526	27.2837
0.65541	-0.406291	O62183	O62183		aly-2	877160000	20	4	4	9.7	26.107	26.3631	25.6385	25.526	25.7067	26.2549	26.6622	26.636
0.653441	-0.564275	A0A2K5AU20;A0A2K5AU16;Q7Z138	A0A2K5AU20;A0A2K5AU16;Q7Z138		aqp-8	362710000	8	1	1	19.6	24.2371	24.481	24.3901	25.0583	24.1322	25.4925	24.9504	25.8485
0.652752	0.760064	Q19162	Q19162		rpl-11.2	59516000000	152	16	3	52	32.7035	31.6591	32.0437	32.4992	30.3	32.4824	32.1254	30.9575
0.650896	0.716125	Q09582	Q09582	Probable methionine synthase	metr-1	447660000	14	4	4	2.6	25.6991	25.4621	24.1518	25.0654	24.0766	24.6034	23.4672	25.3667
0.648184	-0.341506	Q75MI6	Q75MI6			192560000	10	2	2	11.6	23.6056	23.9962	23.9001	23.2933	23.5732	23.8604	24.4	24.3276
0.647763	-0.518102	Q19491	Q19491		rsd-6	52234000	10	2	2	3	21.9216	22.2271	20.9527	21.4087	21.4155	22.166	22.3845	22.6166
0.64677	-1.06142	Q5WRT8;A0A486WY01;Q5WRT9;A0A486WX27	Q5WRT8;A0A486WY01;Q5WRT9;A0A486WX27		npp-21	214060000	13	5	5	2.6	23.5715	24.4369	21.1087	23.8576	23.7591	24.1994	24.1707	25.0913
0.646259	0.489722	G5EFL0	G5EFL0	Poly(A) RNA polymerase gld-4	gld-4	3492100000	93	15	15	16.1	27.6046	28.3801	28.6673	27.8755	27.1123	27.3476	27.7542	28.3546
0.645731	-0.633265	Q9GYR5	Q9GYR5			1020500000	11	2	2	2.5	25.5452	26.1019	24.9834	25.7149	26.0824	25.9037	25.5038	27.3886
0.645558	-0.457635	V6CIS4;V6CIS8;V6CL74;V6CL75;V6CJX7;V6CLC0;V6CLA2;V6CLA7	V6CIS4;V6CIS8;V6CL74;V6CL75;V6CJX7;V6CLC0;V6CLA2;V6CLA7		hecd-1	3678900000	97	21	21	7.2	28.1692	28.2069	27.0677	27.9588	27.8718	28.1748	28.3119	28.8746
0.645268	-0.584052	Q9TZC8;Q86MI3;Q95X21	Q9TZC8;Q86MI3;Q95X21			3942500000	47	11	11	19.4	28.1861	28.4993	27.1814	27.5201	27.6604	28.3144	28.5893	29.1589
0.643934	-0.315955	Q21126	Q21126		meg-1	21193000	7	1	1	1.9	20.6346	20.7046	21.2259	20.5825	21.5409	21.1806	20.6632	21.0268
0.643668	-0.80739	Q22352	Q22352			3144000000	33	6	6	18.9	27.7525	28.6801	26.1149	27.0417	27.7163	28.3348	27.9042	28.8634
0.641689	-0.440127	B7WNB4	B7WNB4			263030000	5	1	1	3.4	24.1294	24.6874	24.1057	23.5035	24.5736	24.4984	24.0159	25.0986
0.640232	0.446727	Q95XT5	Q95XT5		trap-1	3044900000	27	7	7	20.6	27.6917	28.4033	28.2467	28.4945	28.2945	28.1318	27.5571	27.066
0.639517	-0.289935	P11141	P11141	Heat shock 70 kDa protein F, mitochondrial	hsp-6	10885000000	112	17	16	24.4	29.7119	30.0561	29.4974	29.0333	29.7866	29.952	29.8597	29.8602
0.63822	-0.255466	Q9TYK1	Q9TYK1	Probable H/ACA ribonucleoprotein complex subunit 1-like protein	Y66H1A.4	5428400000	18	5	5	22.5	28.7612	28.8038	28.6595	28.2345	28.6198	29.0836	28.6374	29.1398
0.636422	-0.299847	D0IMZ5;U4PR92;U4PM01;U4PBJ9;D0IMZ7;U4PEE3;D0IMZ8;U4PB53;U4PM04;U4PBK4;U4PB58;U4PEF1;U4PR97;U4PM09;U4PEE8;U4PRA0;D0IMZ6;Q9TYW4;H2B4N5;H2B4N3;H2B4N4	D0IMZ5;U4PR92;U4PM01;U4PBJ9;D0IMZ7;U4PEE3;D0IMZ8;U4PB53;U4PM04;U4PBK4;U4PB58;U4PEF1;U4PR97;U4PM09;U4PEE8;U4PRA0;D0IMZ6		fln-1	57060000000	515	73	73	31	32.2539	31.8474	31.702	32.1191	31.8116	32.1507	32.5457	32.6138
0.635705	-0.382055	Q9TZ68	Q9TZ68		cox-17	389260000	13	1	1	28.6	24.7747	24.6299	24.2592	24.8213	24.3936	24.8503	25.1531	25.6162
0.635047	0.679568	A0A486WV77;A0A486WWC7;A0A486WVA9;A0A486WWW2	A0A486WV77;A0A486WWC7;A0A486WVA9;A0A486WWW2			85469000000	677	121	3	29.5	32.3975	33.7887	32.0834	33.0728	31.538	32.2537	31.7522	33.0802
0.634334	-0.893205	O76407	O76407			353840000	3	1	1	3.4	24.002	23.8481	22.7472	25.7334	24.7824	25.4748	25.3311	24.3152
0.633449	-0.93203	D5MCQ1;Q7JMB8;D5MCQ2;D5MCQ3;Q21900;D5MCQ7;D5MCR4;D5MCQ6;D5MCQ5;D5MCR3;D5MCQ4;D5MCR5;D5MCQ8	D5MCQ1;Q7JMB8;D5MCQ2;D5MCQ3;Q21900;D5MCQ7;D5MCR4;D5MCQ6;D5MCQ5;D5MCR3;D5MCQ4;D5MCR5;D5MCQ8		sup-26	686770000	18	3	3	9.6	23.6243	24.7322	25.414	26.0082	25.5023	26.1458	24.7989	27.0598
0.630629	-0.6002	B6EU49;P53014;G8JY79	B6EU49;P53014;G8JY79	Myosin, essential light chain	mlc-3	42866000000	102	14	14	83.7	31.5236	30.164	31.5578	31.3405	30.9421	31.5768	32.2846	32.1832
0.630074	2.40811	A0A1N7SZ06;A0A1N7SYT6;A0A1N7SYS6;Q11069	A0A1N7SZ06;A0A1N7SYT6;A0A1N7SYS6;Q11069	Transmembrane channel-like protein 2	tmc-2	157720000	1	2	2	2	25.5305	24.7961	18.5343	24.8625	19.0769	20.4314	21.9958	22.5869
0.63006	-0.363111	V6CLU0;V6CLP5;V6CLT3;V6CJB8;Q9NL87;A0A0M7RDU5;A0A0M9JJ85	V6CLU0;V6CLP5;V6CLT3;V6CJB8;Q9NL87;A0A0M7RDU5;A0A0M9JJ85		ketn-1	290060000000	1323	183	6	38.1	34.4187	33.8715	34.2225	34.5696	34.0945	34.4124	35.0571	34.9709
0.629516	-0.62884	H1UBJ9;H1UBJ6	H1UBJ9;H1UBJ6	DNA topoisomerase		520720000	3	4	4	4.6	24.5537	24.519	23.9984	24.7692	23.8256	25.6511	25.0922	25.7867
0.629501	-1.46123	Q9XTU8	Q9XTU8			155220000	6	2	1	3.9	20.7522	24.7968	20.7964	24.1336	23.7593	23.8213	23.8703	24.873
0.629139	1.78062	Q93641	Q93641		sac-1	153110000	3	1	1	1.7	21.5234	25.7539	23.6802	24.8	20.1373	22.0345	21.5751	24.8881
0.628588	-1.3775	A0A0K3AVP7;Q9TXK8	A0A0K3AVP7;Q9TXK8		srw-98	104800000	3	1	1	3.5	22.1293	23.1414	19.6153	22.2166	21.9756	22.2143	25.1396	23.2831
0.626177	0.465957	O44954	O44954		sdha-2	3274400000	51	19	12	30.3	28.0412	28.9464	27.8498	28.0211	27.1755	27.6859	27.7234	28.4099
0.626136	0.981239	Q20644	Q20644			380150000	8	4	4	1.8	24.3686	25.7904	24.5692	24.7847	23.2617	24.8488	22.3025	25.1749
0.62505	-1.23694	Q86S39;H2L0C0	Q86S39;H2L0C0		emc-1	130280000	3	1	1	3	24.2496	24.0329	21.4006	21.1916	22.609	24.4597	24.171	24.5828
0.623459	2.54451	Q9NA73	Q9NA73			549310000	2	1	1	2.2	26.5979	26.2042	26.4468	21.7094	27.0753	21.7708	19.8407	22.0934
0.623451	-1.03371	Q19253	Q19253		toca-1	44229000	9	1	1	2	20.6984	22.593	19.3992	21.6062	21.1138	22.6837	21.8055	22.8286
0.623176	0.620422	Q19294	Q19294		mat-3	474800000	12	5	5	7	25.9742	26.1904	24.3473	25.7678	25.4606	24.4648	24.6985	25.1741
0.620293	-0.61948	P91917;E2JL06	P91917	Obg-like ATPase 1	ola-1	8051200000	74	14	14	26.8	29.612	29.6774	27.7551	28.8391	29.2656	29.6129	29.4704	30.0127
0.617563	0.460147	P34268	P34268	Protein flightless-1 homolog	fli-1	2094600000	28	5	5	4.8	27.1765	27.5983	27.2721	27.9803	26.4477	26.6309	27.3814	27.7267
0.61548	-1.85389	D4YWC3;Q9XX57	D4YWC3;Q9XX57		dct-16	174520000	3	1	1	12.7	24.4483	24.5554	19.8259	20.6735	22.1015	25.0938	24.7876	24.9358
0.614877	-2.277	H2L2J6;H2L2J5;O02238	H2L2J6;H2L2J5;O02238		pqn-27	1231800000	12	5	5	14.5	25.9407	26.5683	19.5227	26.4497	25.633	27.13	27.4883	27.3381
0.614856	1.24192	Q9N408	Q9N408	Mitochondrial import inner membrane translocase subunit tim-8	tim-8	1377100000	23	5	5	42.2	26.6882	28.2274	25.8903	27.2951	25.6036	24.8291	24.5445	28.1561
0.614698	-0.485772	U4PR75;U4PEB6	U4PR75;U4PEB6			883770000	32	8	8	14.8	25.1384	25.4492	25.7183	26.5883	26.0427	25.6968	26.5715	26.5264
0.614543	-1.24139	Q86D25	Q86D25	Cilia- and flagella-associated protein 20	C54C6.6	209970000	7	2	2	10.8	20.6706	21.8972	23.5034	24.7116	22.8633	24.3661	24.3768	24.1421
0.613919	-0.3413	Q18688	Q18688	Heat shock protein 90	daf-21	189650000000	403	53	51	51	33.9485	33.9354	33.1101	33.6626	33.4993	34.1516	34.0606	34.3102
0.613805	-0.38151	P30642	P30642	Eukaryotic translation initiation factor 3 subunit D	eif-3.D	1868800000	46	8	8	13.3	27.1288	27.1994	26.9222	26.6839	26.6418	27.5562	27.3302	27.9321
0.611436	-1.01607	G5EGH5	G5EGH5			283050000	1	1	1	2.1	24.5627	21.4702	24.2671	24.1264	23.8673	24.9115	25.3567	24.3551
0.611175	-0.684368	Q9GS00	Q9GS00	COP9 signalosome complex subunit 1	csn-1	114700000	9	2	2	3	24.0178	22.8536	22.2504	22.509	24.3894	22.7702	23.9537	23.2551
0.608434	-0.795472	O45623;N1NV07;N1NTD8;Q7JKC3;G3MU81;O45624;G3MU79;N1NVB4;G3MU82;G3MU80;N1NTD2;N1NTI7;G3MU83;N1NTJ2;N1NSE3;N1NSD8	O45623;N1NV07;N1NTD8;Q7JKC3;G3MU81;O45624;G3MU79;N1NVB4;G3MU82;G3MU80;N1NTD2;N1NTI7;G3MU83;N1NTJ2;N1NSE3;N1NSD8	Ubiquitin carboxyl-terminal hydrolase;Ubiquitin carboxyl-terminal hydrolase 7	math-33;usp-7	2040900000	27	8	8	7.4	27.2609	27.1689	25.0435	27.0277	26.6317	27.6687	27.239	28.1435
0.607359	-1.26421	Q09583	Q09583	Proteasome subunit alpha type-3	pas-7	530670000	10	4	4	18.4	25.7079	26.3028	22.8231	23.001	24.8833	26.0578	25.2847	26.6657
0.607027	-0.865081	Q95ZT6	Q95ZT6			118660000	2	1	1	3.7	24.1125	23.5718	21.2561	22.2531	23.1321	24.0799	23.7407	23.7012
0.606674	1.01618	Q10949	Q10949	Phosphatidylserine decarboxylase proenzyme;Phosphatidylserine decarboxylase alpha chain;Phosphatidylserine decarboxylase beta chain	psd-1	278510000	12	2	2	6.4	24.2505	24.9489	24.4492	24.3406	24.5874	25.0458	22.2353	22.0559
0.605943	-0.390565	G5ED29;D4PH96	G5ED29;D4PH96		atx-2	2854100000	65	10	10	14.1	27.9853	26.6968	27.6043	27.6865	27.5857	28.0137	27.7794	28.1565
0.605346	-0.54673	Q19202	Q19202		apy-1	8113000000	37	6	6	19.2	29.446	27.951	29.6372	28.867	29.1183	29.5084	30.0637	29.3978
0.604724	-0.461115	P90860;Q19708	P90860			1581700000	25	5	5	28.1	27.2561	25.9586	26.6846	26.8661	27.2172	27.6524	26.508	27.2322
0.604018	1.21226	Q9N4F2	Q9N4F2	Mediator of RNA polymerase II transcription subunit 19	mdt-19	205560000	3	2	2	11.1	23.7702	25.3733	23.2798	23.7465	23.1642	23.7159	20.395	24.0458
0.60394	-0.334905	Q9GRZ9	Q9GRZ9		tcc-1	1306700000	38	4	4	7.5	26.6098	26.7821	26.283	26.2944	26.6575	26.9759	26.2928	27.3828
0.603784	0.526952	Q9BKT9;X5M8Y9	Q9BKT9;X5M8Y9		npp-13	969800000	16	5	5	7.5	26.8742	26.8287	25.3155	26.7771	25.6561	26.12	25.6273	26.2842
0.603661	0.279312	W6RR25;Q9BL09	W6RR25;Q9BL09			397150000	8	1	1	4.7	25.6148	25.2239	24.593	25.2249	24.9125	24.7448	25.0171	24.8649
0.60352	-0.484055	P91277	P91277			3285100000	60	8	8	27.7	27.9704	28.4054	27.0972	27.4711	27.8961	28.3777	27.7545	28.852
0.602596	0.396759	O62347	O62347			1566200000	20	5	5	20.4	27.1905	27.6678	26.4648	27.3226	26.2374	27.0163	26.8146	26.9904
0.602527	-0.610917	G5EDM4	G5EDM4		nrfl-1	6483100000	61	15	15	41.8	29.0591	28.5166	27.4834	28.9327	28.1917	29.2259	29.3507	29.6672
0.602084	-0.431664	P91408	P91408	Alanine--glyoxylate aminotransferase 2-like	T01B11.2	100940000	6	1	1	2.1	23.2228	23.2041	22.4222	22.0873	22.7267	23.6205	23.2023	23.1136
0.602037	1.12574	G5ECH7	G5ECH7		cdk-5	673860000	4	4	3	11.6	26.1589	26.0356	25.6724	25.8086	22.2333	25.1174	25.7124	26.1095
0.599403	-1.61092	O17688	O17688			1182400000	8	1	1	6.7	26.2803	26.463	26.951	21.6488	27.6277	26.8742	26.2385	27.0465
0.598457	-0.245483	Q22370	Q22370		ucr-2.2	8827400000	120	14	14	29.4	29.4459	29.5928	28.8896	29.4162	29.278	29.6828	29.5349	29.8307
0.59834	-0.455235	P19826	P19826	Vinculin	deb-1	5118500000	107	24	24	25.9	28.57	28.6405	27.7853	28.1616	28.7456	27.9343	28.9337	29.3648
0.597689	-0.501289	P19626	P19626	Myosin regulatory light chain 2	mlc-2	118070000000	148	21	1	92.4	32.7688	32.2218	32.9554	32.8727	32.9883	33.3577	34.0995	32.3783
0.597098	-1.1617	O17622	O17622	UMP-CMP kinase 1	C29F7.3	197120000	4	2	2	11.5	20.2457	23.93	23.2159	24.0414	23.8452	23.9115	23.6419	24.6813
0.596777	-2.44813	O16636	O16636		nep-18	3037100000	6	1	1	1	28.0404	27.7533	28.0242	20.2035	28.3396	28.3805	28.6769	28.417
0.59611	-0.553193	Q18577	Q18577			1267600000	20	5	5	15.1	26.8276	26.9607	25.8316	25.4043	26.7408	27.1027	26.2186	27.1748
0.595595	-1.34231	P30628	P30628	Probable V-type proton ATPase 116 kDa subunit a	unc-32	234740000	6	2	2	2.8	23.2643	25.0558	20.3601	22.8456	24.3331	24.7965	22.9424	24.823
0.593614	1.02232	Q9U277;Q25AR8;Q8I4C9	Q9U277;Q25AR8;Q8I4C9		unc-61	161980000	9	3	3	6.3	23.6525	23.7971	23.7948	24.512	23.3823	23.4376	20.6221	24.2251
0.593608	0.894953	O61880	O61880			33184000000	53	8	8	41	31.7085	32.2837	32.1679	30.8854	29.0142	31.7549	31.6435	31.0532
0.593569	0.42327	Q22624	Q22624			10348000000	120	22	22	16.2	29.7087	29.6345	29.8835	29.7434	28.5141	29.2237	29.4081	30.1311
0.592048	-0.383575	Q966L9	Q966L9	ATP-dependent RNA helicase glh-2	glh-2	1810200000	37	24	8	26.9	26.4489	27.5406	26.955	26.8202	27.0542	27.3719	26.9878	27.885
0.591879	1.49615	Q95Y72	Q95Y72	Probable 26S proteasome complex subunit dss-1	dss-1	196000000	5	1	1	15.9	24.534	25.6044	23.5883	22.2786	21.5658	21.8382	21.2555	25.3611
0.591845	-0.975972	B3WFW5;Q7YTF9	B3WFW5;Q7YTF9			1295500000	10	4	4	4.9	24.9961	25.2825	24.5823	25.4678	24.4801	28.0958	25.6605	25.9962
0.591694	-0.712807	Q21281	Q21281	Transmembrane matrix receptor MUP-4	mup-4	1166100000	43	12	12	7.4	26.7882	25.2556	25.5332	27.0315	26.406	26.267	27.828	26.9587
0.591494	0.301095	O76371	O76371		rpt-5	6619300000	75	13	13	28.4	29.1267	29.795	28.818	29.2534	28.7291	28.7272	29.1655	29.167
0.59119	-0.822649	P34305	P34305	Putative ATP-dependent RNA helicase rha-2	rha-2	58923000	6	2	2	2.2	21.7837	22.9414	20.4869	22.3881	21.605	22.831	23.0582	23.3965
0.590104	-0.27701	Q18885	Q18885	Transcription factor BTF3 homolog	icd-1	7330200000	69	11	11	59	28.9069	29.2266	28.3893	29.281	29.1152	29.0558	29.3414	29.3994
0.589548	0.842823	B3GWB1;Q17872	B3GWB1;Q17872		npp-23	1296700000	14	6	6	25.1	27.2193	28.1722	26.2349	25.7374	25.1139	25.6012	26.3377	26.9397
0.589246	0.489293	W6E8Z9;Q20655;W6EKY2;Q21539	W6E8Z9;Q20655;W6EKY2	14-3-3-like protein 2	ftt-2	28431000000	158	20	13	50	31.0597	31.6605	30.6445	31.2021	30.2279	31.0204	29.9765	31.3848
0.588969	-1.37677	Q9BL48	Q9BL48		set-27	112470000	3	2	2	4.2	22.7649	24.2029	19.8727	21.8259	23.8113	24.4605	21.7167	24.1851
0.585739	0.589385	H2KZA9	H2KZA9			477900000	15	2	2	6.7	26.1355	24.3201	25.2609	25.7725	24.3099	25.5288	24.5759	24.7169
0.585315	-1.22319	P92005	P92005		cpz-2	375950000	8	2	2	5.4	24.6897	24.8123	21.1485	24.3892	23.994	25.3709	24.5416	26.0259
0.585273	-0.201921	Q95Y04	Q95Y04	40S ribosomal protein S28	rps-28	2761900000	29	6	6	84.6	27.7876	28.1132	27.5138	27.6592	27.7096	28.1413	28.1124	27.9182
0.585254	-0.489265	Q94045	Q94045	Putative RNA polymerase II transcriptional coactivator	T13F2.2	846710000	15	4	4	21.8	26.5465	25.8555	25.1972	26.2885	26.6405	25.6876	26.8064	26.7103
0.584468	-1.17129	O18236	O18236		nuo-3	449720000	16	3	3	28.2	23.2494	25.1103	22.6597	25.4099	25.3589	26.1409	23.4052	26.2094
0.583892	-0.48768	Q23445	Q23445	GTP-binding protein SAR1	ZK180.4	1197000000	7	3	3	16.6	25.9772	27.1034	25.4498	26.3585	26.3001	26.7585	26.6043	27.1766
0.58329	-0.987977	Q22561	Q22561			112200000	3	1	1	1.5	21.9223	21.4306	23.4183	23.7669	23.5012	22.4516	23.3923	25.1449
0.582764	1.35226	Q22046;Q58AA7	Q22046;Q58AA7			253310000	8	2	2	5.2	25.1557	23.9153	24.9127	24.2155	24.8688	25.1623	21.3719	21.3871
0.58232	-0.442046	P48152	P48152	40S ribosomal protein S3	rps-3	119570000000	241	28	28	85	33.3914	33.0323	32.4988	33.0553	32.802	33.1854	34.2409	33.5176
0.582141	1.37949	O17893	O17893			281330000	2	1	1	4.8	24.8868	25.2589	24.3529	25.0629	23.8128	20.3302	24.7526	25.1478
0.58123	1.49129	Q93459	Q93459	Cytosolic Fe-S cluster assembly factor NUBP1 homolog	F10G8.6	377690000	8	2	2	6.7	25.6557	26.1995	24.8145	24.9035	24.2809	25.2892	20.5172	25.5208
0.580252	-1.56673	Q19520	Q19520			143690000	1	1	1	0.9	22.4353	22.8812	20.8094	20.9091	23.8626	19.9386	24.4849	25.0158
0.580203	0.486774	G5ECK7;G5ED34	G5ECK7;G5ED34		dli-1	397410000	17	2	2	4.5	25.4915	25.5141	24.1594	25.5657	24.2759	25.0107	24.4458	25.0513
0.580154	-1.08911	Q8MQF1;Q09446	Q8MQF1;Q09446	DnaJ homolog dnj-5	dnj-5	466530000	7	2	2	2.2	25.5759	22.4379	25.2585	25.6968	26.2667	25.2798	24.9822	26.7967
0.579159	0.506423	Q09437	Q09437	Putative serine/threonine-protein kinase B0495.2	B0495.2	68444000000	235	34	27	32.4	32.5927	33.0499	31.7429	32.5696	31.5171	32.1401	31.4858	32.7864
0.578269	-0.85588	P34325	P34325	Uncharacterized protein C08C3.4	C08C3.4	592580000	18	3	3	12.7	24.1437	26.0247	23.4499	25.9539	25.1233	26.168	25.575	26.1294
0.577925	-0.538262	O01812	O01812	Fatty acid-binding protein homolog 6	lbp-6	1045700000	8	2	2	15.6	26.0251	26.737	25.9751	24.9792	26.1093	27.046	26.0109	26.7032
0.577265	0.626342	O61201	O61201			116710000000	877	164	163	24.4	32.8889	34.1846	32.7407	33.4742	31.9773	32.8086	32.255	33.7422
0.577249	0.518493	H2KZ18;H2KZ19;A0A2C9C377;D7SFL2	H2KZ18;H2KZ19;A0A2C9C377;D7SFL2			2107500000	26	10	10	14.2	27.6995	28.222	26.711	27.101	26.1972	27.3775	26.892	27.1928
0.577091	0.548017	A0A2K5ATW5;Q09289	A0A2K5ATW5;Q09289	Proteasomal ubiquitin receptor ADRM1 homolog	C56G2.7	4241600000	43	6	6	14.8	28.3485	29.195	27.7161	28.5582	27.9029	28.6361	27.0581	28.0287
0.576915	-0.831228	G5EGP4	G5EGP4		vha-6	233720000	10	5	5	5.8	24.8487	23.2894	23.4511	23.2051	23.1117	25.3362	24.1871	25.4842
0.576152	-0.806795	Q09524	Q09524	Probable tRNA pseudouridine synthase tag-124	tag-124	161180000	11	3	3	6.7	23.8674	24.1213	24.0816	21.5053	24.109	24.5384	23.7368	24.4186
0.575931	-1.16611	Q22020	Q22020			335380000	12	2	2	10.5	24.6681	25.7069	21.4882	23.6425	24.6083	25.3349	24.4791	25.7478
0.574735	-0.73624	Q8I4J0;Q20345;G5EF55;G5EC48	Q8I4J0;Q20345;G5EF55;G5EC48		nspc-10;nspc-9;nspc-13;nspc-15	17957000	3	1	1	9.9	20.6721	20.3993	21.2963	20.792	20.8766	20.9845	21.0078	23.2357
0.573498	-0.825902	P34475	P34475	Tubulin gamma chain	tbg-1	1349200000	32	5	5	9	24.3873	27.2109	25.6628	26.7273	26.2436	26.9719	26.6459	27.4303
0.572997	-0.306878	O76743	O76743	ATP-dependent RNA helicase glh-4	glh-4	892450000	21	7	7	7.7	25.9577	25.9418	26.0288	26.1837	25.8852	25.9374	26.7452	26.7717
0.57283	-0.437888	Q7YTG2;A0A061AJ42;Q7YTG1;O18250;A0A061ACM2;A0A061ADW6;G5ED33;A0A4V0IJW4;A0A061ACP8;A0A4V6M3U0;G5EFE0;A0A061AKT4	Q7YTG2;A0A061AJ42;Q7YTG1;O18250;A0A061ACM2;A0A061ADW6;G5ED33;A0A4V0IJW4;A0A061ACP8;A0A4V6M3U0;G5EFE0		eps-8	2276000000	43	8	8	15.8	27.5504	26.8051	26.837	27.7622	26.8994	27.9622	27.8416	28.003
0.57209	-0.837318	O17606	O17606	UPF0160 protein C27H6.8		15469000	2	1	1	2.9	20.1525	21.7916	19.9069	21.7924	21.7669	21.2913	23.0165	20.918
0.571015	0.583328	O76365	O76365	Cytoplasmic tRNA 2-thiolation protein 1	tut-1	6971100000	105	15	15	39.1	29.2621	29.6339	28.3359	29.7284	27.9658	28.8645	28.2283	29.5685
0.570943	0.45751	Q23221;N1NTM6	Q23221	Delta(6)-fatty-acid desaturase fat-3	fat-3	348140000	9	3	3	7	25.3618	25.5922	24.2234	24.5109	24.0217	24.4368	24.4965	24.9033
0.570235	-1.19803	Q23591	Q23591			636450000	6	3	3	4.5	25.7771	26.4291	22.5292	23.5139	24.8324	25.7806	25.9437	26.4847
0.569107	-0.934619	D6RYD3;Q966A8	D6RYD3;Q966A8			237220000	7	2	2	16.6	25.0458	24.4942	21.9472	22.4024	24.2492	24.6187	24.2599	24.5004
0.568421	1.53635	O45958	O45958			534770000	5	1	1	2.7	25.7129	26.0175	24.5405	26.6524	24.8966	25.1551	20.7125	26.0137
0.567547	0.61284	P14585	P14585	Protein lin-12	lin-12	661270000	10	1	1	0.8	25.2176	26.7809	25.0474	26.3315	24.6196	25.5679	24.9251	25.8135
0.567107	0.64205	Q9XWK4;F3Y5R0;F3Y5R1	Q9XWK4;F3Y5R0			545410000	17	6	6	10.9	25.0269	25.7358	25.9347	26.6091	24.6045	25.0223	24.7026	26.4088
0.566315	0.369905	G5EG14;REV__M1ZJT3;REV__G5EFX4;REV__G5EDD0;REV__M1Z848	G5EG14	Cactin	cacn-1	148740000000	372	53	53	59.1	33.5508	33.8369	33.3665	33.4177	32.5654	33.3084	32.9154	33.9028
0.565444	-0.631775	Q21234	Q21234			40727000	5	1	1	2.2	22.156	20.9222	20.8772	22.2116	21.465	22.6413	21.6332	22.9547
0.564699	-0.328623	P34426	P34426	Ancient ubiquitous protein 1 homolog	F44B9.5	89343000	9	2	2	4.6	22.4122	22.8238	22.508	22.2151	22.2981	22.9886	22.585	23.4018
0.564356	-0.260216	P02566	P02566	Myosin-4	unc-54	1444500000000	2227	255	232	75.3	36.7982	36.3247	36.7001	36.4812	36.3498	36.948	37.2484	36.7989
0.563529	-0.217681	Q21930	Q21930	60S ribosomal protein L28	rpl-28	153790000000	147	17	17	76.2	33.5515	33.5029	33.1198	33.2773	33.1726	33.6177	33.6376	33.8941
0.562771	-0.553883	P91539	P91539		fbxb-20	1015000000	10	1	1	4.6	26.335	25.7691	26.8102	25.0278	25.8635	27.085	26.5437	26.6655
0.562562	-0.684257	G5EFB5	G5EFB5		cpn-1	1087100000	40	4	4	21.9	26.6615	26.9461	24.9245	25.7421	26.8049	26.8471	25.8691	27.4902
0.561303	-0.456903	Q9U2F5	Q9U2F5		tiar-2	49533000	3	1	1	2.5	21.316	22.0475	22.1852	21.0438	22.1759	22.1871	21.4014	22.6557
0.560343	-0.740951	G5EDP2	G5EDP2		daf-22	119500000	10	2	2	4.6	23.0613	23.2713	21.9105	22.4966	22.1537	22.9215	24.3137	24.3146
0.55988	-1.21972	Q17473	Q17473		ttr-18	90318000	6	2	2	17.3	24.7248	20.7424	21.4022	20.8502	22.7874	22.9901	24.261	22.56
0.559873	0.471232	Q564Q1	Q564Q1		gale-1	744390000	20	2	2	6.9	26.2841	26.7627	25.3659	25.7067	25.0044	25.5658	25.4802	26.1841
0.559224	0.583969	Q22312	Q22312			69935000	7	1	1	5	22.9111	22.7524	22.277	22.5146	21.4853	21.0469	22.4859	23.1011
0.558772	-0.776653	Q9N2W7	Q9N2W7	Probable NADH dehydrogenase [ubiquinone] 1 alpha subcomplex subunit 12	Y94H6A.8	74459000	4	1	1	5.5	21.677	23.1427	22.3341	21.2551	22.9298	23.4057	21.4577	23.7222
0.558533	-1.89258	G5EGD0;G5EE32	G5EGD0;G5EE32			682640000	17	6	6	2.7	20.9886	21.9665	26.2314	26.2816	24.1563	24.831	27.1468	26.9045
0.558375	-0.45209	O61955	O61955	Eukaryotic translation initiation factor 4E-3	ife-3	668740000	24	4	4	13.5	25.8437	25.9273	25.4779	24.9219	26.1761	26.2646	25.1073	26.4311
0.556344	-0.489333	Q5DX48;Q5UBX5;H2KZU6	Q5DX48;Q5UBX5;H2KZU6		sax-2	58386000	10	4	4	1.3	21.5856	22.532	21.5781	22.0953	21.4829	22.603	22.5685	23.0939
0.555468	-1.19193	C5VUK2;Q95PZ0	C5VUK2;Q95PZ0	COP9 signalosome complex subunit 6	csn-6	119400000	16	4	4	7.9	21.884	24.472	21.5316	21.0733	22.0606	22.5937	24.4961	24.5782
0.555355	-2.27184	P34648	P34648	Uncharacterized protein ZK632.2	ZK632.2	327240000	0	1	1	1.1	21.4569	25.9689	20.2489	22.9002	20.5643	26.1126	26.551	26.4343
0.554641	-0.767359	Q3S1J5;C1P636;Q27481;REV__Q95XZ5	Q3S1J5;C1P636;Q27481		uba-1	4456100000	54	15	15	14.2	28.6443	29.094	26.5449	27.6344	28.2264	29.4734	28.2531	29.0342
0.55448	-1.32312	C4ALD5;O61528;Q7KPP4;Q7JNG4;Q95Q51;H2KYM2;H2KYM4;Q7JNG6;H2KYM3	C4ALD5;O61528;Q7KPP4		unc-73	76069000	6	3	3	2.1	22.9094	24.2605	20.3339	20.7629	25.2442	22.8773	22.674	22.7637
0.553974	-1.38696	Q95QI3;Q8MNT0;Q95QI2	Q95QI3;Q8MNT0;Q95QI2		lim-8	513990000	17	6	6	6.9	23.0379	21.2406	25.5051	26.3139	25.3478	25.1121	25.6466	25.5388
0.553944	-0.321232	P91374	P91374	60S ribosomal protein L15	rpl-15	45356000000	150	18	18	56.9	31.8896	31.7587	31.5281	31.5117	31.5601	31.8712	32.7279	31.814
0.553106	0.238782	G5EGB1	G5EGB1	Galectin	lec-2	22242000000	66	15	2	42.1	30.8302	31.1809	30.6279	31.016	30.7361	31.095	30.3379	30.5309
0.552281	-0.800531	Q9N492	Q9N492		pinn-1	369760000	8	1	1	8.7	25.2571	25.4046	22.5964	24.6037	24.8685	25.126	25.288	25.7815
0.549537	-0.249618	P34662	P34662	60S ribosomal protein L35	rpl-35	218570000000	142	14	14	52.8	34.0987	33.9419	33.6863	33.8618	33.7859	34.2346	34.6522	33.9144
0.549183	-0.24246	O44480	O44480	60S ribosomal protein L18a	rpl-20	160360000000	210	24	24	76.7	33.6054	33.6733	33.5293	33.3667	33.3138	33.7981	34.2659	33.7668
0.54913	-0.758426	Q9N361	Q9N361	Probable 28S ribosomal protein S25, mitochondrial	mrps-25	321520000	12	2	2	11.2	22.2509	24.9921	24.4847	24.8137	24.6811	25.0314	25.0235	24.8391
0.548739	1.42173	Q966E7;A0A2X0T211;U4PBG7	Q966E7;A0A2X0T211			65676000	4	4	4	8.6	20.8589	24.0728	23.3625	23.9594	19.9006	24.3194	21.1073	21.2395
0.548394	-0.311499	G5ED04	G5ED04			675610000	30	5	5	15.8	26.1908	25.3534	25.555	24.9852	25.762	25.7925	26.0602	25.7156
0.546385	-0.411255	Q9N3L2	Q9N3L2			120540000	9	1	1	1.5	22.6882	22.5988	23.1876	23.3952	22.8302	23.3277	23.1591	24.1978
0.545947	-0.225749	Q9XWS4;I2HAJ2	Q9XWS4;I2HAJ2		rpl-30	66958000000	110	13	13	91.3	32.4007	32.2258	32.1865	32.2088	32.1509	32.4331	33.0102	32.3305
0.545388	-0.279313	Q20228	Q20228	40S ribosomal protein S9	rps-9	123490000000	191	24	24	65.1	33.4195	33.0813	32.7347	33.058	32.8739	33.4449	33.8027	33.2893
0.543202	-0.509148	Q94261	Q94261	COP9/Signalosome and eIF3 complex-shared subunit 1	cif-1	9143000000	115	16	16	33.3	29.9161	29.7434	28.2042	29.0737	29.2178	29.8404	29.7543	30.1616
0.542974	0.459078	P48727;Q27497;G5ECL6;Q27501;G5EC18	P48727	Serine/threonine-protein phosphatase PP1-beta	gsp-2	2968200000	36	7	7	24.6	27.7829	28.8764	27.424	27.9386	27.7494	27.4462	26.929	28.0611
0.541236	-0.592618	O44991	O44991		lpd-6	1193700000	25	7	7	11.9	27.2879	26.7167	25.5959	25.5111	26.0861	27.066	27.2051	27.1249
0.540649	-0.94332	Q18164	Q18164	Dihydropyrimidine dehydrogenase [NADP(+)]	dpyd-1	1202200000	18	7	7	6.7	26.8192	27.0044	23.5452	26.0798	26.6226	27.1321	26.5448	26.9225
0.540572	0.728554	A5Z2S3;O62263;REV__Q9NAA5	A5Z2S3;O62263			40087000000	463	89	89	23.4	30.9958	32.8078	31.0389	31.9765	30.3074	31.2196	30.2259	32.1519
0.540163	-1.5289	Q10943	Q10943	ADP-ribosylation factor 1-like 2	arf-1.2	717870000	6	1	1	5.5	20.8866	26.5632	24.1793	25.388	24.5902	26.1546	25.5571	26.8309
0.539863	-0.834595	H2L2A4;H2L299;H2L2A1;H2L2A3;H2L2A0;H2L2A2	H2L2A4;H2L299;H2L2A1;H2L2A3;H2L2A0;H2L2A2			22240000	4	1	1	5.3	21.9792	22.8321	19.7226	20.4213	22.1837	22.1165	21.7892	22.2043
0.539738	-0.864643	Q9TYY0	Q9TYY0			80358000	8	1	1	2.2	23.0965	23.335	20.5019	22.0359	22.7189	23.4732	22.2993	23.9363
0.539693	-0.380325	G5EBT5	G5EBT5		mog-3	3808300000	40	5	5	11.5	27.9259	27.3781	27.1787	28.6195	28.016	28.2595	28.1505	28.1975
0.538832	1.11994	Q9TYV3;A0A0M9JJ65	Q9TYV3;A0A0M9JJ65			47358000	3	2	2	5.1	23.2917	24.5778	22.9811	20.4982	20.937	21.846	21.1563	22.9297
0.538207	0.958651	X5LXA9;Q20069	X5LXA9;Q20069	Nitrogen permease regulator 3-like protein	nprl-3	3366000000	51	10	10	18.6	27.0817	29.3561	27.8094	28.1588	26.6425	27.4168	25.6556	28.8564
0.53753	-0.538685	O62289	O62289		ttr-51	118460000	4	1	1	8.7	24.0764	22.2705	22.632	23.6043	23.1023	24.0033	23.7641	23.8682
0.53557	0.471158	Q9XVS2	Q9XVS2			6042300000	69	9	9	18.3	28.9506	29.6165	28.4026	29.2408	27.9618	28.5514	28.3547	29.458
0.534624	0.60345	Q9TYR0	Q9TYR0			1039100000	15	4	4	17.1	26.4039	27.3778	25.3483	26.4901	26.1559	25.4433	25.1139	26.4932
0.534524	-0.743311	A0A131MD77;Q19955;A0A131MBW5	A0A131MD77;Q19955;A0A131MBW5		ags-3	118320000	3	2	2	7	21.0683	22.3693	19.9005	21.7867	20.9674	22.5663	22.1476	22.4168
0.53231	-0.57642	Q19842	Q19842	Propionyl-CoA carboxylase alpha chain, mitochondrial	pcca-1	5493500000	88	14	14	19.6	29.0391	29.098	27.3084	28.0953	28.4857	29.3166	28.5368	29.5074
0.532106	1.1057	G5EBK0	G5EBK0			4930600000	79	26	26	14.5	27.7682	29.9803	28.1008	28.553	26.7946	28.499	25.5142	29.1718
0.529653	1.17542	O44518	O44518	Cytoplasmic FMR1-interacting protein homolog	gex-2	169720000	2	1	1	0.6	24.6031	24.8377	23.4561	24.0931	23.6482	20.2278	23.7063	24.7061
0.529125	-0.309448	Q9U302;Q17350	Q9U302;Q17350		pab-1	62563000000	302	30	25	43.5	32.4408	32.2347	31.6181	32.1632	31.8489	32.7162	32.4058	32.7238
0.529095	-0.651543	Q23529	Q23529	Zygote defective protein 12	zyg-12	160420000	1	1	1	1.7	22.4921	22.615	23.8158	24.3277	23.3752	23.7612	23.7523	24.968
0.528323	0.935808	Q18547	Q18547		rfc-3	6582800000	48	5	5	14.7	29.6368	29.1817	28.5168	29.068	26.1633	27.6668	29.5033	29.3268
0.528295	1.34699	G5ECC0	G5ECC0		klp-16	148820000	6	2	1	3.6	23.6046	24.5617	21.1817	24.1602	19.9656	22.4668	24.254	21.4338
0.527704	-0.449053	Q09590	Q09590	NADPH--cytochrome P450 reductase	emb-8	1459200000	31	8	8	14	26.7469	26.9715	26.0248	26.3998	26.2462	27.4467	26.6026	27.6436
0.52753	0.471645	Q95YF3	Q95YF3	ATP-dependent RNA helicase cgh-1	cgh-1	51336000000	166	21	21	48.6	32.5751	32.5786	31.6077	31.9446	30.8103	31.5859	32.1129	32.3103
0.526625	-0.543815	Q21166	Q21166	Acetoacetyl-CoA synthetase	sur-5	8010900000	84	14	14	23.7	29.7959	29.4498	27.7281	29.0687	29.1385	29.6159	29.6106	29.8528
0.526277	-0.736175	P90889	P90889			116570000	15	3	3	11.1	23.2568	21.5559	23.1176	23.1029	24.2723	23.8592	22.0096	23.8369
0.524192	-0.743274	Q19989	Q19989			78860000	2	2	2	2.7	22.3252	23.1466	20.3699	22.6133	22.143	23.1659	22.9123	23.2067
0.524116	0.49114	G8JYE5;Q23525	G8JYE5;Q23525	Uncharacterized protein ZK546.14	ZK546.14	1712200000	21	6	6	7.3	26.1878	27.693	27.2057	27.941	26.2344	27.1386	26.8894	26.8006
0.524029	0.705133	Q9BLB6	Q9BLB6	Probable U2 small nuclear ribonucleoprotein A	mog-2	701260000	13	3	3	16.6	26.3731	26.5779	24.6823	25.9998	25.011	25.8132	25.9815	24.0069
0.523073	-1.0217	Q20199	Q20199			91880000	4	1	1	8.1	21.3786	22.8599	21.3106	24.1734	23.9043	21.7186	23.8504	24.3361
0.523011	-0.497351	V6CLL6;Q9BHL2	V6CLL6;Q9BHL2		hut-1	51837000	3	1	1	19.6	22.6406	22.2949	22.904	21.5164	23.3276	22.5167	22.0949	23.4061
0.522401	-0.6569	G5EDE8	G5EDE8		ile-1	16586000000	73	16	16	41.3	30.0033	28.4467	30.1095	30.295	30.433	30.9037	30.9041	29.2413
0.522266	0.53713	O01159	O01159	Probable splicing factor, arginine/serine-rich 7	rsp-7	28486000000	65	9	9	17.9	31.2028	32.0884	30.6272	30.73	30.1407	30.7708	30.0692	31.5191
0.521681	-0.485318	O62231	O62231			466510000	3	1	1	1.1	25.3956	24.8657	23.7837	25.2207	24.7443	25.7095	25.1032	25.65
0.521364	-0.571702	P52814	P52814	60S ribosomal protein L39	rpl-39	14803000000	92	5	5	43.1	30.3393	29.1283	30.1546	30.1141	30.088	30.8181	31.531	29.586
0.521271	0.784624	P34388	P34388	Probable 40S ribosomal protein S9, mitochondrial	mrps-9	50601000	1	1	1	2.8	22.1984	22.9592	21.8135	22.1256	20.6383	20.1216	22.5509	22.6474
0.520474	-0.833411	O76573	O76573			338340000	6	1	1	2.6	21.8596	25.0284	24.0803	24.4829	24.3027	24.9821	25.2416	24.2585
0.519946	-0.36431	P48166	P48166	60S ribosomal protein L44	rpl-41	39439000000	65	12	12	54.3	31.7714	31.1593	31.498	31.2654	31.8709	32.1159	32.2263	30.9384
0.51959	0.950856	Q9TXQ1	Q9TXQ1	Poly(ADP-ribose) polymerase pme-5	pme-5	333720000	4	2	2	0.8	25.1228	25.3475	24.2685	25.5017	21.721	24.9262	24.8293	24.9605
0.519177	-0.338521	Q22078	Q22078		npp-2	649570000	2	3	3	5.4	26.029	25.5502	24.8194	25.9123	25.6031	26.0245	25.8462	26.1911
0.519058	0.48453	H2L0S8;Q8IAB4	H2L0S8;Q8IAB4			18319000000	102	11	11	32.2	30.664	31.2489	29.654	31.2658	29.7793	30.0076	30.4159	30.6918
0.518382	1.76527	Q95PY8	Q95PY8		cpsf-3	210740000	11	4	4	6.5	24.389	24.8964	22.151	24.9609	19.0195	23.9926	21.0266	25.2975
0.516893	-0.8038	G5EF86	G5EF86			354410000	2	2	2	7.1	24.7513	25.4072	22.4313	23.4874	24.1031	24.9408	24.8398	25.4088
0.516859	1.93195	D3YT36;D3YT37;Q23539	D3YT36;D3YT37;Q23539	Pyruvate kinase	pyk-2	296360000	5	3	2	9.6	25.5251	25.4792	19.4674	26.009	21.4038	21.6045	21.3623	24.3823
0.51664	-0.205527	Q9N3H3	Q9N3H3			6159400000	86	13	13	22.5	28.805	29.1166	28.3588	28.9199	28.8696	29.2615	28.972	28.9193
0.515166	-1.0088	O45944	O45944	UPF0375 protein Y45F10C.4	Y45F10C.4	140600000	4	1	1	8.9	23.4325	21.2485	22.0624	23.5449	24.2332	24.1466	21.4647	24.4791
0.514992	-0.38238	Q95PZ1	Q95PZ1			1209900000	21	3	3	21.4	26.3126	26.2102	26.5714	26.068	26.2673	26.1836	26.6415	27.5993
0.514609	0.606153	Q5CZ37	Q5CZ37	FIT family protein ZK265.9	ZK265.9	266500000	14	2	2	7.4	25.8528	24.801	23.699	25.2784	24.6689	24.9238	23.7613	23.8526
0.514375	-0.292733	Q965S8	Q965S8	Eukaryotic translation initiation factor 3 subunit I	eif-3.I	6299500000	72	8	8	21.1	28.9202	29.216	28.0724	28.9021	28.8059	29.1777	29.1171	29.1812
0.514242	0.564357	Q9N4U1	Q9N4U1			3037700000	25	4	4	17.5	28.1435	28.4658	26.922	28.1561	26.8883	28.0827	26.5679	27.8909
0.514009	0.812163	P30651	P30651	Uncharacterized protein ZK643.5	ZK643.5	7599100000	58	8	8	13.3	29.363	30.877	28.0513	28.9845	27.9029	28.7344	27.7748	29.6151
0.513373	-0.463292	Q19642	Q19642		czw-1	3099400000	38	10	10	12.6	27.4988	28.3138	26.5978	28.0935	27.7033	28.0368	28.1492	28.4677
0.512814	-0.664798	Q9NAQ9	Q9NAQ9	Mitochondrial import inner membrane translocase subunit tim-22	tim-22	59765000	3	1	1	4.2	22.4709	22.0723	21.0275	20.7337	21.4587	23.1423	22.8009	21.5617
0.511294	-0.520318	O76447	O76447		hcp-1	3367400000	62	15	15	13.1	27.8011	28.1078	26.4878	28.1252	27.5745	27.9938	28.2114	28.8235
0.510162	-0.789772	Q27874	Q27874	Integrin beta pat-3	pat-3	295740000	2	1	1	2	24.229	24.9736	22.1918	24.6336	24.1541	24.2641	25.3668	25.4021
0.509415	-0.35775	A0A4V6M3D6;A0A4V0INE6	A0A4V6M3D6;A0A4V0INE6			958600000	23	4	4	11.2	25.714	26.5499	25.9324	25.6047	25.6004	26.5952	26.6588	26.3776
0.50902	0.647174	C0HLB4;C0HLB3	C0HLB4;C0HLB3			199760000	5	1	1	7.5	24.9805	25.1944	23.5586	23.9175	23.6384	24.7282	24.0126	22.6832
0.507856	0.341926	Q20168;O17742	Q20168	Probable coatomer subunit beta	copb-2	5552500000	66	12	12	14.8	29.0965	28.9765	28.1341	28.9327	28.1424	28.4338	28.1361	29.0597
0.507465	-0.436257	Q9BL19	Q9BL19	60S ribosomal protein L17	rpl-17	82199000000	168	22	22	66.8	32.8205	32.193	32.1521	31.7388	31.864	32.7719	33.4432	32.5705
0.5074	-0.744081	O62333;O62332;A0A131MBF9	O62333;O62332;A0A131MBF9		imb-2	342610000	1	1	1	3.6	25.5415	22.5521	24.1382	24.9198	24.5626	25.0854	25.0049	25.4751
0.507159	-0.796908	P52011	P52011	Peptidyl-prolyl cis-trans isomerase 3	cyn-3	1438500000	17	3	2	24.3	26.8225	27.6468	24.3144	26.3772	26.8293	27.3475	26.9127	27.2591
0.506946	0.868182	Q19237;Q8MQ85;Q8MQ84;Q7JLW3;G5ECT9;F5GUA6	Q19237;Q8MQ85;Q8MQ84;Q7JLW3;G5ECT9;F5GUA6			625060000	14	4	4	17	25.0882	26.867	25.4523	25.7617	24.1321	23.4689	25.6233	26.4724
0.506655	-0.588695	Q7Z145;Q23487	Q7Z145;Q23487			1107000000	16	5	5	10.6	26.7612	26.4911	24.6596	26.3696	26.185	26.598	26.5399	27.3135
0.506346	-0.564575	Q8ITV7;Q8ITV6	Q8ITV7;Q8ITV6			543070000	3	3	3	3.7	25.0628	26.3463	23.988	24.5601	25.3454	25.6054	25.4865	25.778
0.506218	-1.14415	O61660	O61660	DNA topoisomerase 3	top-3	165860000	2	2	2	4.6	23.9439	21.3959	21.1252	24.4253	22.1033	24.4237	24.3498	24.5901
0.505981	0.438257	O44183;U4PAP4	O44183;U4PAP4			886370000	23	6	6	9.4	26.5622	26.8931	25.7842	26.233	25.3148	26.5654	25.4526	26.3866
0.50589	-0.318039	Q9U3C8	Q9U3C8	Defective in cullin neddylation protein 1	dcn-1	1295800000	24	4	4	13.2	26.6875	26.68	26.067	26.3688	26.231	26.7724	26.6477	27.4244
0.505474	-0.651486	Q22453	Q22453		ssup-72	78244000	6	1	1	5.6	23.0192	23.7102	21.9795	21.1039	22.7786	23.0204	23.4565	23.1634
0.505161	-0.519583	G5EC24	G5EC24	Tyrosine-protein phosphatase non-receptor type	ptp-2	12968000	3	1	1	2.1	19.8007	21.8785	20.1374	20.1591	20.9192	21.1003	20.9401	21.0944
0.503415	-0.601987	Q20898	Q20898		ifet-1	2468700000	47	8	8	12.9	27.4077	27.866	25.9585	26.9544	26.6764	27.795	27.6767	28.4463
0.501497	-0.30901	Q94010;Q8T3D2	Q94010;Q8T3D2			3155900000	74	14	14	5.1	28.2518	27.7486	27.1924	27.8685	27.6272	28.0608	28.115	28.4944
0.50088	-0.377663	Q21270	Q21270	Conserved oligomeric Golgi complex subunit 6	cogc-6	71007000	3	2	2	4	22.4417	22.8435	21.8741	22.3678	21.9687	22.8247	22.948	23.2963
0.500733	0.412325	Q22620;Q65ZK5	Q22620;Q65ZK5		pars-1	13069000000	117	20	20	38	30.2075	30.6962	29.4668	30.2338	29.2422	30.0473	29.2997	30.3657
0.50003	0.443437	Q965K2;U4PEV8;U4PRR4;U4PBN2;U4PBH1	Q965K2;U4PEV8;U4PRR4;U4PBN2			504770000000	796	82	82	63.2	35.0129	35.6426	34.8312	35.5355	34.1001	35.0478	34.4057	35.6949
0.500025	-0.876779	Q18983;O45608	Q18983;O45608			219710000	11	4	4	2.6	25.446	23.6609	22.8575	21.9372	25.123	24.0809	23.7419	24.4628
0.499973	-0.279033	Q22935	Q22935			222110000000	39	1	1	1.8	34.2076	33.5487	33.6983	33.8756	33.6621	34.2304	34.6443	33.9096
0.499732	0.851347	O44985	O44985		teg-4	216770000	9	3	3	2.1	24.6071	24.8836	23.4072	25.0252	23.6336	24.7523	21.6947	24.4371
0.499656	-0.619337	Q09486	Q09486			6533500000	45	9	9	25	29.6464	29.3974	27.2611	28.0662	29.1954	29.368	29.0615	29.2234
0.499411	-1.60067	Q23120	Q23120	Probable splicing factor, arginine/serine-rich 2	rsp-2	402460000	8	2	2	7.1	24.9835	24.2881	19.5503	26.2587	25.4782	25.4114	25.3677	25.2259
0.498294	0.436155	Q19866;Q18907;Q7JPI2	Q19866;Q18907;Q7JPI2		suf-1	823010000000	838	82	82	74.3	36.0353	36.5675	35.4277	36.2893	35.0023	35.8361	35.2929	36.4439
0.498119	-1.30496	Q9N359	Q9N359	COP9 signalosome complex subunit 4	csn-4	547960000	20	5	5	6.3	25.3572	25.6243	20.8181	25.0619	24.7872	25.5456	25.2152	26.5333
0.498093	-0.339147	Q9N3I1	Q9N3I1			435830000	12	2	1	4.7	25.0393	24.4656	24.3288	25.2322	24.8498	24.8355	25.7635	24.9736
0.49731	-0.31255	Q21452	Q21452	Lipoyl synthase, mitochondrial	M01F1.3	285700000	7	2	2	5.6	24.1714	24.6662	24.4404	23.5379	24.0976	24.5337	24.6203	24.8144
0.496473	-0.379907	O44955	O44955			242770000	7	1	1	6.4	24.4608	24.3614	23.2631	24.087	24.1406	24.9645	23.999	24.5878
0.496223	-0.283885	Q21854	Q21854		tag-147	1828700000	35	12	12	15.5	27.3692	27.3069	26.6917	27.5689	27.3622	27.3144	27.3378	28.0577
0.493779	0.339995	Q20720	Q20720			4966100000	56	15	15	30	29.2398	28.9913	28.1825	28.6633	28.0468	28.5479	28.1348	28.9874
0.493198	-0.274535	Q10950	Q10950	Uncharacterized protein B0361.6	B0361.6	2198600000	23	7	7	16.9	27.5361	27.1838	26.9188	27.1055	26.9179	27.3791	27.9696	27.5756
0.49316	-0.55102	O45060	O45060			859920000	10	1	1	8.6	25.801	26.8442	24.6703	25.7397	26.1193	26.6705	25.6982	26.7713
0.492995	-0.436317	Q21817;O45525	Q21817;O45525			430650000	1	1	1	10	24.7533	25.5551	23.7764	25.1275	24.9231	25.3468	25.1254	25.5622
0.492831	0.82526	O01808;A0A0S4XR36	O01808;A0A0S4XR36			597030000	14	2	2	0.5	25.981	26.4309	25.0553	26.0775	23.5057	25.9015	26.556	24.2805
0.491301	0.307968	Q9N3F0	Q9N3F0	Ribosome production factor 2 homolog	Y54E10A.10	1033600000	12	3	3	13.8	26.6337	26.7396	25.9311	26.3346	25.4639	26.4541	26.1586	26.3304
0.491029	0.476436	P34343	P34343	Nuclear pore complex protein 15	npp-15	919560000	9	4	4	3.9	26.2346	27.1277	25.7267	26.4766	25.8044	26.1742	25.0527	26.6285
0.490638	0.979278	G5EGK6	G5EGK6		din-1	303000000	4	3	3	1.2	24.9431	25.7945	23.6646	23.0854	23.8147	22.3909	22.2546	25.1102
0.488936	-0.30177	G5EBU8;G5EFT0	G5EBU8;G5EFT0			634360000	8	4	4	3.6	25.7993	25.6186	24.8618	25.5631	25.2673	25.68	26.1537	25.9489
0.488736	-0.336377	G4S034;Q21408	G4S034;Q21408		spc-1	12314000000	193	37	37	16.5	29.4521	29.9187	29.0546	29.849	29.3397	30.0081	29.7729	30.4991
0.486842	0.32809	O17759	O17759		tkt-1	146640000000	273	36	36	62	33.8183	33.7808	32.9757	33.3631	32.8259	33.0857	32.8764	33.8374
0.486821	0.805464	G5EG38	G5EG38		emb-27	243590000	3	2	2	2.9	24.7325	24.7359	23.8712	24.3871	23.8476	24.5817	24.563	21.5126
0.486712	-0.64002	Q18674	Q18674	Ribosomal RNA processing protein 1 homolog	C47E12.7	739050000	11	5	5	13.6	26.1862	25.4284	23.7151	26.1894	25.8897	25.7119	26.3168	26.1608
0.486605	-1.16509	D1MN86	D1MN86			295670000	7	1	1	0.7	23.8979	21.2291	25.0136	24.0445	25.84	25.3336	25.0935	22.5784
0.486224	-0.604753	V6CLC2	V6CLC2			61227000	2	1	1	0.8	21.8894	23.1655	20.6644	22.8286	22.9346	22.5975	22.6188	22.816
0.485317	-0.937853	Q9N478;A0A061ACL9;A0A061ADT4	Q9N478			271240000	10	5	5	7.4	23.5753	21.1599	23.8109	25.3253	24.8338	23.9882	24.4762	24.3246
0.48436	0.646545	Q19766	Q19766	Mitochondrial import receptor subunit TOM20 homolog	tomm-20	613260000	17	3	3	17.6	25.3533	25.7137	25.4073	26.191	25.5459	24.9965	23.4312	26.1054
0.483928	0.470162	Q9XWP4	Q9XWP4			12734000000	94	11	11	55.3	30.1756	30.3929	29.7955	29.686	29.9496	30.1021	28.3274	29.7902
0.483916	-0.615449	G5EDP9	G5EDP9		aap-1	391970000	5	3	3	7.3	24.2634	25.5478	23.304	25.2196	25.2288	25.3914	24.4262	25.7502
0.483575	1.99424	H2KZZ9;Q8MPS7;V6CLY3	H2KZZ9;Q8MPS7;V6CLY3			366190000	7	3	3	10.3	20.0886	26.322	26.0629	25.5898	24.0841	24.5876	19.5932	21.8215
0.483091	-1.79576	Q09218	Q09218	Uncharacterized protein B0495.9	B0495.9	196260000	2	1	1	3.4	25.367	25.4835	19.3753	20.5954	24.8986	25.2697	25.0336	22.8024
0.482808	0.619825	Q20864	Q20864			77161000	2	2	2	5.4	22.6825	23.4529	22.3956	22.3394	21.3244	23.0665	21.0669	22.9333
0.480121	0.487932	Q2XMY4;Q2XMY3;A0A486WYQ4	Q2XMY4;Q2XMY3;A0A486WYQ4			33459000000	247	30	30	42.9	31.1863	32.1089	30.9501	31.3941	30.3314	31.1669	30.2772	31.9122
0.479544	0.403145	Q9U367	Q9U367			7455600000	102	18	18	21.9	29.1518	29.6017	28.6354	29.7862	28.268	28.7148	28.9584	29.6212
0.479322	-0.543186	A5Z2U7	A5Z2U7			26705000	6	1	1	8.7	21.7144	22.5306	20.3037	21.4924	21.8387	21.8441	21.7878	22.7434
0.477167	0.419387	P34355	P34355	Probable peroxisomal acyl-coenzyme A oxidase	C48B4.1	1492000000	30	7	7	9.7	26.9098	27.5733	26.7345	26.8283	26.1521	26.5617	26.0638	27.5907
0.477018	-0.60027	Q17499	Q17499			1194900000	15	6	6	10.1	26.6284	27.2367	24.6752	26.1819	26.5323	27.1862	26.4924	26.9124
0.476351	-0.407044	Q19335	Q19335		repo-1	681450000	15	2	2	9.5	25.5029	25.8162	24.719	25.666	25.1219	26.1435	25.5844	26.4826
0.475934	-1.03865	H1UBK1	H1UBK1	Methionine aminopeptidase 2	map-2	217730000	3	2	2	5.6	24.2927	25.4684	23.3233	20.97	24.4575	25.2234	23.9588	24.5694
0.475733	-1.26348	Q18400	Q18400			68213000	2	2	2	13.4	24.3844	21.2542	20.3118	19.5775	22.844	20.9788	23.1957	23.5634
0.475277	0.302617	Q9GYQ6	Q9GYQ6			1053400000	20	1	1	11	26.9914	26.5028	25.749	26.4828	26.1077	26.455	26.1482	25.8045
0.475109	-0.394277	Q9XUS5;Q69Z13;Q86D12;Q9XUS6;Q9XUS4;Q8WQE5	Q9XUS5;Q69Z13;Q86D12;Q9XUS6;Q9XUS4;Q8WQE5			12586000000	116	15	15	26.4	30.0779	30.4232	28.8572	29.5698	29.74	30.2763	30.0111	30.4779
0.47475	-0.410338	G5EE80	G5EE80			1327600000	27	4	4	8.7	26.8909	27.0299	25.6381	26.2144	26.5393	27.0076	26.4541	27.4136
0.474734	0.435752	Q93761	Q93761	Uncharacterized oxidoreductase F53C11.3	F53C11.3	8534100000	75	13	13	43.5	29.8251	30.2944	28.5891	29.6028	28.9618	29.4378	28.639	29.5298
0.473194	0.41902	Q09657	Q09657			8927400000	90	12	12	22	29.6043	29.7935	29.0273	29.4488	28.0846	28.876	29.5859	29.6513
0.473107	-0.39807	Q8WQA8	Q8WQA8		rps-20	33052000000	108	16	16	84.6	31.3086	30.9777	31.1417	31.0869	31.2363	31.7522	32.4391	30.6796
0.472712	-1.22275	Q17632	Q17632	Probable exosome complex exonuclease RRP44	dis-3	668090000	13	6	6	7.2	26.0266	26.3115	21.3868	24.9454	25.2072	26.0049	25.7099	26.6392
0.471809	-1.75742	D9PTP5;D9PTP7;D9PTP6;D9PTP8	D9PTP5;D9PTP7;D9PTP6		snx-6	411350000	9	4	4	11.5	26.2761	26.1663	21.8486	19.4887	24.5953	25.3843	25.432	25.3979
0.47148	1.53366	Q9BPP2	Q9BPP2			515770000	10	4	4	6.3	24.0434	27.323	23.4764	25.7045	22.7595	24.1451	20.9341	26.5742
0.470408	0.426843	Q09530	Q09530	Probable pre-mRNA-splicing factor ATP-dependent RNA helicase mog-5	mog-5	4430800000	47	12	12	8.7	28.5239	28.9507	27.4641	28.617	27.2819	28.0222	28.0245	28.5198
0.470371	0.98797	A0A168H1X0;A0A164D380	A0A168H1X0;A0A164D380			165850000	8	3	3	4	23.8234	24.9996	23.2472	23.7029	20.378	23.8458	23.4081	24.1893
0.468768	0.496145	Q9BPN6	Q9BPN6		mrpl-15	432760000	6	2	2	5.7	24.4009	26.3502	24.5749	25.386	25.1972	24.5826	24.4967	24.4509
0.467762	-0.601538	Q05036	Q05036	Uncharacterized protein C30C11.4	C30C11.4	1970200000	25	9	9	10.2	27.4663	28.0507	25.5573	27.2157	27.9586	28.0926	27.0754	27.5694
0.467672	0.99808	O16487	O16487			1909300000	10	4	4	13.2	28.1912	27.4055	25.1012	27.0922	24.7655	25.6693	25.3727	27.9902
0.466585	0.190008	Q9N5Y2	Q9N5Y2	Probable very-long-chain enoyl-CoA reductase art-1	art-1	19315000000	55	11	11	29.9	30.8177	30.8319	30.2859	30.8123	30.3835	30.4488	30.2921	30.8635
0.466575	0.219284	Q21962;Q86LS6	Q21962;Q86LS6			1992200000000	1075	94	94	83.8	37.5112	37.4912	36.9038	37.4239	36.6924	37.2553	37.0859	37.4193
0.465612	0.404097	Q10123	Q10123	Uncharacterized protein F52C9.3	F52C9.3	1526500000	32	8	8	18.7	26.5313	27.2842	26.2778	27.7349	26.5961	25.9955	26.6622	26.958
0.46542	-0.886023	Q20022	Q20022			46347000	5	1	1	3	22.0066	22.3684	21.8742	19.0425	21.3412	22.575	21.8311	23.0885
0.465201	0.276363	Q22088	Q22088			5211700000	79	20	20	20.3	28.9579	29.0086	28.3416	28.6846	28.0404	28.2358	28.5629	29.0481
0.46492	-0.264072	G5EBE3	G5EBE3		cir-1	1575600000	24	5	5	9.1	26.6494	26.9795	26.8272	26.8955	26.7433	27.3882	27.6466	26.6298
0.46457	-0.76782	S6F5A3;Q20398	S6F5A3;Q20398		magu-4	99253000	3	1	1	0.9	20.7868	22.8132	23.0091	23.1999	21.7778	23.428	23.733	23.9414
0.464155	-0.40667	A0A1N7SYP6;Q95QW0;A0A1N7SYP7;A0A1N7SYR1	A0A1N7SYP6;Q95QW0;A0A1N7SYP7;A0A1N7SYR1	Eukaryotic translation initiation factor 3 subunit L	eif-3.L	5113000000	47	11	11	16.5	28.5552	29.1087	27.6583	28.5781	28.2588	28.6758	29.2038	29.3885
0.463466	-0.933407	Q17963	Q17963	WD repeat-containing protein wdr-5.1	wdr-5.1	76179000	2	2	2	5.9	21.0933	23.6084	21.967	20.8438	23.1003	22.4009	21.2971	24.4478
0.46297	-1.08074	Q09541	Q09541	Tripeptidyl-peptidase 2	tpp-2	133700000	4	2	2	1.6	20.7024	25.1928	21.5658	23.4909	23.1781	23.3803	24.2754	24.4411
0.462424	-0.522687	Q20330	Q20330		ifo-1	6318400000	86	21	21	19.5	28.6948	27.5283	28.6694	28.6196	28.0526	28.7729	30.0748	28.7026
0.462387	0.930221	G5EDT9	G5EDT9			291730000	6	3	3	1.1	25.1634	23.3101	23.9043	23.7046	24.2791	21.2171	24.6158	22.2494
0.462203	-1.73872	Q20303	Q20303	Elongation of very long chain fatty acids protein 6	elo-6	2027200000	5	2	2	8.4	27.8134	21.1068	27.7734	26.4493	28.022	27.9326	25.7825	28.3606
0.461256	0.46639	Q23243	Q23243		morc-1	2850500000	50	9	9	11.1	27.9382	28.6009	27.0963	28.0237	26.8661	27.7004	26.9488	28.2782
0.461215	-1.1912	U4PC73;Q95Y24;U4PBU4;U4PRX8	U4PC73;Q95Y24;U4PBU4;U4PRX8			116510000	9	1	1	2.1	20.4674	24.6283	20.0968	22.1859	23.3826	23.4708	21.4537	23.8361
0.460721	-1.00078	P90925	P90925	Probable phenylalanine-4-hydroxylase 1	pah-1	659010000	14	4	4	8.3	25.896	26.5074	22.344	24.7165	24.895	26.2701	25.9298	26.3722
0.460718	0.282765	Q02331	Q02331	Uncharacterized NTE family protein ZK370.4	ZK370.4	284620000	10	4	4	3.3	24.5415	24.5577	23.9643	25.0207	24.4812	23.8436	24.0584	24.5698
0.460557	1.18192	Q93561	Q93561	Derlin-1	cup-2	454170000	13	1	1	6.9	25.7187	25.8571	24.1597	25.4357	24.5598	25.5446	20.9088	25.4304
0.460225	-0.345992	P49405	P49405	60S ribosomal protein L5	rpl-5	62010000000	141	22	22	60.8	32.1055	32.553	32.0749	31.7705	31.9731	32.3739	33.3312	32.2096
0.460152	-1.30365	O16922;Q8IA78;A0A131MBU2;H2KZP8;O17123	O16922		ugt-41	336160000	11	3	3	5.5	24.9914	24.4535	19.8715	24.4396	25.2547	25.3612	23.4322	24.9224
0.460151	-0.304465	P51403	P51403	40S ribosomal protein S2	rps-2	234700000000	323	35	35	90.1	34.3491	34.0357	33.6746	33.9371	33.6011	34.2976	34.8694	34.4463
0.458872	1.39384	G5EC71	G5EC71		gst-20	323510000	6	3	3	15.9	24.5666	25.7757	24.2137	24.9561	25.134	21.5057	20.963	26.334
0.458487	-0.38118	B3GWA1;Q8I7K5;B3GWA0;Q95QI9	B3GWA1;Q8I7K5		nono-1	1183600000	31	5	5	10	26.4439	26.7067	25.5023	26.2624	26.0188	26.5494	26.5401	27.3316
0.457107	-0.243803	H2KYE0	H2KYE0		nra-4	5875700000	84	20	19	20.7	28.9819	28.9788	28.1354	28.8641	28.7603	29.2333	28.7677	29.1743
0.456778	-0.470778	Q8MXS8	Q8MXS8			2827300000	12	5	3	22.4	27.6143	27.7887	26.45	27.8097	27.5494	27.2974	27.8879	28.8112
0.456535	1.1215	Q9XTZ3	Q9XTZ3			347040000	3	2	2	12	25.6415	22.2721	25.6626	25.5555	24.7775	25.0136	22.6858	22.1688
0.455597	0.5094	Q9UAT3;A0A0M7RFF6;A0A0M7RDR8	Q9UAT3;A0A0M7RFF6		mct-2	496600000	16	3	3	6.8	25.3774	25.6194	25.3365	25.6696	25.2595	25.7451	25.4261	23.5346
0.45501	-1.05825	P34537	P34537	E3 ubiquitin-protein ligase bre-1	rfp-1	386220000	14	2	2	2.2	24.3909	25.6783	21.0188	24.7134	24.5505	25.0942	24.7008	25.6889
0.454745	-0.279745	G5EEL1;G5EFG1;G5EEF6;G5EFL5;G5EC72	G5EEL1;G5EFG1;G5EEF6;G5EFL5;G5EC72		alp-1	3510400000	84	12	12	25	28.2759	28.4319	27.4376	27.7867	27.9174	28.2183	28.2364	28.679
0.454617	0.259857	Q9N3T5	Q9N3T5		spg-7	5397000000	66	16	16	21	28.9561	29.1578	28.2859	29.085	28.2277	28.5834	28.6141	29.0202
0.45444	0.333152	Q9U2U0;A0A0K3AXF6	Q9U2U0;A0A0K3AXF6		uaf-2	8834400000	84	10	10	38.2	29.4923	29.8632	28.6415	29.7869	28.6628	29.1872	29.0934	29.5079
0.452536	-0.268382	G5EBY3;Q22869	G5EBY3;Q22869		nmy-2	92072000000	779	123	118	47.4	32.5365	32.5181	32.5072	32.9017	32.1566	32.9707	33.1934	33.2163
0.452303	-1.14166	O62515	O62515	Probable phytanoyl-CoA dioxygenase	ZK550.6	49918000	2	1	1	2.2	22.6732	23.9428	19.1082	20.1435	22.5911	22.2515	22.3865	23.2051
0.452299	-0.19115	O44552	O44552	M-phase inducer phosphatase cdc-25.1	cdc-25.1	34948000	2	1	1	1.8	21.6901	21.6055	21.0413	21.9301	21.6871	21.7973	21.7929	21.7542
0.451947	1.28937	Q18409	Q18409	Probable splicing factor, arginine/serine-rich 6	rsp-6	141510000	8	1	1	5.6	21.5795	23.9776	23.7066	23.6384	19.1619	23.8578	23.8255	20.8995
0.451057	-0.72744	K8FDZ1	K8FDZ1			1064600000	20	5	5	5.5	26.8365	24.1648	25.8073	25.118	25.4022	26.962	27.032	25.4402
0.45081	-0.266591	G5EE97;H2L2D0;Q8I4F3	G5EE97;H2L2D0;Q8I4F3			3988600000	36	10	10	12.6	28.093	28.4018	27.5983	28.0198	27.7705	28.7864	28.2993	28.3231
0.450174	-0.181925	Q9BKU5;Q9BKU6;REV__O18137	Q9BKU5;Q9BKU6			476750000000	251	22	22	62.1	35.4419	34.9415	35.0644	34.8089	35.1924	35.3379	35.5099	34.9442
0.449792	-0.335865	Q21926;Q95YD9	Q21926	Isoleucine--tRNA ligase, cytoplasmic	irs-1	5288600000	93	18	18	14.5	28.5132	29.0842	28.1686	28.3087	28.4222	29.0301	28.4303	29.5356
0.449293	0.517745	Q03206	Q03206	Ras-related protein ced-10	ced-10	1184900000	21	3	3	16.8	26.8203	27.3654	25.8435	26.5534	26.1197	26.108	25.1401	27.1439
0.44925	0.25569	O01813;B4YEQ8	O01813;B4YEQ8		ant-1.2	48006000000	11	12	1	18.3	32.2903	32.3588	31.4918	31.935	31.3829	31.9001	31.6445	32.1256
0.448779	-0.299092	Q9N4Y8	Q9N4Y8		nuo-5	14337000000	114	17	17	25	30.3807	30.2952	29.1617	29.9875	30.2918	30.2431	29.9751	30.5114
0.448518	-0.881598	O01658	O01658	Bifunctional lysine-specific demethylase and histidyl-hydroxylase NO66	jmjc-1	167470000	5	2	2	2.5	22.1102	24.2815	21.712	22.5663	22.7819	24.4958	22.0467	24.872
0.448288	-0.447045	Q9XVR8	Q9XVR8	Putative H/ACA ribonucleoprotein complex subunit 3	nola-3	2303400000	36	5	5	64.1	27.3183	28.0748	26.3849	27.2431	26.8608	27.9307	28.1084	27.9094
0.44811	-0.875923	Q9U287	Q9U287			71821000	3	2	2	5.1	23.215	22.2582	19.3847	21.9503	21.7012	22.5452	23.1095	22.9559
0.447782	-0.504395	Q9N3F2	Q9N3F2			72991000	3	1	1	2.4	22.1101	23.0978	21.1715	22.8126	22.7676	22.9922	22.0905	23.3592
0.447137	-0.691219	Q17361	Q17361	Ubiquitin carboxyl-terminal hydrolase 14	usp-14	1414800000	20	5	5	10.4	27.1722	27.5663	24.8688	25.9319	26.1761	27.2687	27.1567	27.7025
0.446749	-0.369365	P53489	P53489	Actin-related protein 2	arx-2	2352300000	30	4	4	11.4	27.5944	27.9139	26.7836	26.759	27.3113	27.403	27.5041	28.31
0.446578	0.86063	Q86DA0;O45934	Q86DA0;O45934			581860000	18	6	6	12	25.4326	26.6216	24.3258	26.1986	24.6166	23.245	24.6227	26.6517
0.446217	-1.73356	Q17430	Q17430			204380000	5	5	5	5.4	24.471	24.3645	18.5834	21.3519	20.8396	25.0061	25.0704	24.7889
0.445799	1.52201	Q23237	Q23237	Proteasome subunit beta type-3	pbs-3	115200000	3	1	1	6.4	23.7309	25.0343	23.7072	21.1803	20.9754	22.3848	19.0103	25.1941
0.445747	0.379995	Q8MPQ0;Q10580	Q8MPQ0;Q10580	Protein SWAP	swp-1	6109800000	44	8	8	12.4	28.6995	28.7893	28.8183	29.2192	28.7058	28.6425	27.4715	29.1865
0.445396	0.924919	Q9N4F1	Q9N4F1			324840000	7	2	2	2.4	24.8283	25.6858	23.5122	24.5786	24.2996	24.4881	21.3002	24.8173
0.445053	0.783647	Q09305	Q09305	Protein AAR2 homolog	F10B5.2	137590000	8	1	1	2.8	23.5782	24.274	23.4873	23.5038	23.6593	22.6449	20.9242	24.4804
0.443298	0.506757	Q5WRQ4;Q17777	Q5WRQ4;Q17777			1653200000	19	2	2	5.7	27.2502	28.1402	26.8847	26.4281	25.751	26.5901	26.8375	27.4976
0.440797	-0.338732	P35603	P35603	AP-2 complex subunit mu	dpy-23	1268900000	18	3	3	7.9	27.0828	26.5269	26.0181	26.3701	26.1167	26.9037	26.9565	27.3759
0.439746	-1.5588	G5EFI4	G5EFI4	Galectin	lec-5	207610000	2	1	1	4.1	21.2861	25.7924	19.5112	22.0563	23.6278	24.6629	21.3085	25.282
0.438213	-0.384397	Q9GZE9	Q9GZE9			5447800000	42	10	10	24.4	29.1679	28.7724	27.7345	28.2428	29.1163	28.853	28.2046	29.2813
0.438083	-0.913187	Q9N5R9	Q9N5R9	FACT complex subunit spt-16	spt-16	1010900000	22	6	6	6.1	25.7188	26.8281	25.203	22.8849	24.8575	26.1528	26.715	26.5622
0.437505	1.06774	O61789;O01767	O61789;O01767		egg-5;egg-4	219770000	10	3	3	4.5	23.4568	23.2789	23.9046	24.1092	21.7763	23.7188	20.0563	24.9272
0.437094	-0.592352	Q9TXI4	Q9TXI4			1720500000	16	3	3	16.5	27.157	25.6205	26.3729	26.7591	25.6044	27.675	27.1639	27.8357
0.436213	-0.430953	O62431;D3YT95;D3YT96;I2HAI0	O62431;D3YT95;D3YT96	Probable glutamine--tRNA ligase	ers-1;qars-1	4874800000	65	15	15	18.2	28.4657	29.1627	27.3714	28.1168	28.3136	28.5733	28.5581	29.3954
0.435166	-0.822405	A3QMB9	A3QMB9		hpo-12	146470000	5	1	1	3.2	23.6925	23.7584	20.341	23.2044	23.4568	23.4953	23.1271	24.2066
0.434969	-0.295562	Q23315	Q23315		ears-1	11929000000	142	27	27	21.8	30.0392	30.0919	29.0659	29.4898	29.7069	30.0812	29.6532	30.4277
0.434963	-1.2754	O62213	O62213		cey-1	215460000	6	2	2	16.8	21.3408	25.4635	21.4962	23.6228	23.5627	22.1263	25.8543	25.4816
0.434526	0.858221	Q20445;Q8WQF3	Q20445;Q8WQF3		smg-4	85483000	1	1	1	5.5	19.9645	23.7156	22.795	23.4131	21.7859	21.2782	22.1064	21.2848
0.433776	-0.382277	Q18484	Q18484	Thioredoxin-related transmembrane protein 2 homolog	C35D10.10	216830000	6	3	3	9.1	23.197	24.1108	23.8257	24.0086	24.2731	24.5262	23.1933	24.6787
0.433512	-0.238256	P91913	P91913	60S acidic ribosomal protein P1	rla-1	22751000000	24	3	3	53.2	31.0108	31.0048	30.2848	30.4705	30.7558	30.8533	30.7125	31.4023
0.433326	-0.382817	O18240	O18240		rps-18	83043000000	176	23	23	77.9	32.7738	32.5335	32.094	32.3903	32.0444	32.6615	33.8168	32.8001
0.433212	-0.529207	Q18224	Q18224		ntl-9	677610000	10	2	2	7.3	25.9346	26.276	23.9619	25.861	25.6219	26.3448	26.0756	26.108
0.432413	-0.1184	P0DM42;P0DM41	P0DM42;P0DM41	Actin-3;Actin-1	act-3;act-1	2222900000000	777	49	2	80.6	37.3402	37.3566	37.4118	37.622	37.345	37.5658	37.4634	37.83
0.432279	-0.465654	Q10003	Q10003	Putative glycerophosphocholine phosphodiesterase GPCPD1 homolog T05H10.7	T05H10.7	125870000	8	3	3	3.6	22.7157	23.9446	23.2064	22.5828	22.9469	23.9513	22.9802	24.4337
0.432185	0.266452	Q71JP9;G4SRS5;A0A061AJH7	Q71JP9;G4SRS5		Y74C10AM.1;abtm-1	483730000	35	5	5	6.7	25.6728	25.4904	25.2454	24.7853	24.7237	25.1442	24.7201	25.54
0.431892	-1.32146	O62216	O62216			323770000	4	1	1	4.7	24.7929	25.3383	19.5298	24.3404	24.2015	25.4352	24.6984	24.9521
0.431394	0.205362	O62512	O62512			4297700000	53	9	9	11.5	28.5575	28.8572	27.9176	28.7302	28.3128	28.2447	28.2661	28.4175
0.431389	-0.622332	P34703	P34703	Suppressor of Ty 6 homolog	emb-5	677150000	20	6	6	5.5	26.5038	26.0376	23.8356	25.0444	25.3585	26.5047	25.7979	26.2496
0.43104	-0.328515	Q9GRZ2	Q9GRZ2		prp-6	594340000	17	5	5	5.1	24.7291	25.2135	24.9215	25.7972	24.9763	25.6311	25.2522	26.1159
0.430727	0.654366	Q95R12	Q95R12		acl-11	45054000	3	1	1	2.2	22.5952	22.7243	22.4905	21.4864	21.165	20.1981	22.94	22.3759
0.43027	-0.526912	O62102	O62102	Proteasome subunit beta type	pbs-2	402290000	8	2	2	7.6	24.527	25.4962	23.8091	24.6354	24.1971	25.8148	24.669	25.8945
0.429938	1.25169	Q22633	Q22633	4-hydroxyphenylpyruvate dioxygenase	hpd-1	516610000	6	2	2	3.3	25.908	26.1101	24.2566	25.6821	24.3568	25.9914	20.7312	25.8706
0.429106	-0.374774	O01692	O01692	40S ribosomal protein S17	rps-17	72286000000	171	17	17	73.1	32.507	32.6083	31.9873	32.0569	31.788	32.6328	33.5296	32.7081
0.428811	-0.677318	Q09544	Q09544	ATP synthase subunit delta, mitochondrial	F58F12.1	1464500000	12	2	2	15.3	26.5275	26.8488	25.1069	26.4644	25.8345	26.0571	27.4536	28.3115
0.428181	-0.210775	G5EFL2	G5EFL2			1251400000	13	3	3	33.7	26.6054	26.4862	26.1845	26.3336	26.0587	26.7089	26.6794	27.006
0.426185	-1.07793	Q95X39	Q95X39		mrpl-9	103530000	3	1	1	2.9	23.921	21.843	20.5581	21.9899	20.5459	24.4425	23.6399	23.9954
0.42591	-0.368722	Q09996	Q09996	Leucine--tRNA ligase	lrs-1	3196300000	30	11	11	9	27.2301	28.521	27.4772	27.9814	27.5594	28.3123	28.025	28.7879
0.4255	-0.273141	Q19341	Q19341	3-hydroxyanthranilate 3,4-dioxygenase	haao-1	30415000	3	1	1	2.8	21.783	21.8946	21.4547	21.227	22.3558	22.1848	21.5521	21.3592
0.424726	-0.953485	O01477	O01477			112350000	5	2	2	3.3	24.0739	22.2638	19.694	22.2402	22.7847	21.9143	23.8143	23.5724
0.424664	-0.803632	Q11190	Q11190	Electron transfer flavoprotein-ubiquinone oxidoreductase, mitochondrial	let-721	464430000	8	3	3	7.5	25.8053	25.645	22.6861	24.3916	24.2972	26.0365	25.2374	26.1715
0.424397	0.516971	Q564V0;Q95QM9;A5Z2V7	Q564V0;Q95QM9;A5Z2V7			247010000	10	1	1	4.4	23.9387	24.9499	24.0625	24.4659	23.8241	24.2116	22.4982	24.8152
0.424248	1.35234	O01524	O01524			109550000	2	1	1	1.1	23.8471	23.8402	23.5514	20.8145	19.9069	24.3086	23.0954	19.3331
0.424187	0.225278	Q18599	Q18599			77249000000	135	23	23	60.7	32.6803	32.9025	32.2202	32.5597	31.9572	32.3196	32.316	32.8688
0.423955	0.364365	Q8WT44	Q8WT44		cyk-3	86852000	5	1	1	0.8	23.4087	23.2731	22.4549	23.1259	23.0175	23.1385	21.7604	22.8888
0.423947	-0.34036	I7FW43;Q9XWZ3	I7FW43;Q9XWZ3		rab-30	136510000	4	1	1	6	23.269	23.6401	22.3838	23.0787	23.0143	23.4497	23.1676	24.1014
0.423493	0.483597	P50093	P50093	Mitochondrial prohibitin complex protein 2	phb-2	11325000000	77	10	10	33	30.2772	29.8131	29.1024	30.3128	29.4903	30.3178	28.2713	29.4917
0.42323	0.419215	U4PR86	U4PR86		pig-1	627420000	12	4	4	6.1	25.7198	25.8068	24.5019	26.0627	25.1908	25.4719	24.3183	25.4334
0.422939	-0.35996	Q8WQF1;Q20676	Q8WQF1;Q20676		pccb-1	663920000	16	4	4	10.2	26.1396	24.7469	25.3159	25.4686	25.4125	26.3068	25.3065	26.0851
0.422335	-0.671188	Q9XU67;A0A061AJ27	Q9XU67		rbd-1	575840000	14	6	6	7.2	24.355	25.8155	26.4001	23.6578	26.5008	25.8745	25.4957	25.0421
0.42195	-0.59522	Q9U3D6;Q93412	Q9U3D6		adr-1	2505800000	49	10	10	10.1	27.4043	28.1947	25.8262	27.3082	26.7806	27.8257	27.851	28.6571
0.420521	0.67737	Q22743	Q22743		raga-1	1590400000	11	4	4	13.8	27.1488	28.0796	25.5697	27.4847	25.2335	26.5324	26.2742	27.5333
0.41986	-0.241153	Q20643	Q20643			2541400000	7	3	3	9	27.6783	27.6351	26.9327	27.778	27.5134	27.7172	27.5333	28.2249
0.418424	0.802863	Q20471;H9G2V4;A0A4V0IKI0	Q20471;H9G2V4;A0A4V0IKI0	Casein kinase I isoform delta	kin-20	2079300000	23	6	5	11.5	27.0701	28.48	25.6833	27.7072	25.3557	26.1466	26.0405	28.1862
0.418369	0.710378	Q9N4C2;U4PCC4;U4PMR4;U4PS25	Q9N4C2;U4PCC4	Probable cleavage and polyadenylation specificity factor subunit 1	cpsf-1	2643800000	65	20	20	14.2	26.9797	29.2675	26.7294	28.1763	26.6558	27.0738	26.1925	28.3892
0.418141	-0.470278	Q9NEU5	Q9NEU5	Uncharacterized protein Y39B6A.33	Y39B6A.33	836740000	13	7	7	19.9	25.3614	26.3651	24.8439	25.8503	25.1301	26.916	26.3499	25.9058
0.416952	0.408642	A0A061AL89;A0A061AJK8;Q21920	A0A061AL89;A0A061AJK8;Q21920	Ankyrin repeat and KH domain-containing protein R11A8.7	R11A8.7	141700000	12	2	2	0.5	23.7721	23.6801	23.6978	24.0351	22.8869	24.6497	22.853	23.161
0.416365	-0.390182	A0A9S6	A0A9S6			221700000	3	1	1	2.8	24.0434	24.0113	23.3964	24.7483	23.7848	24.3446	24.3517	25.279
0.41606	0.755392	P91207	P91207		grsp-4	111880000	14	1	1	11.1	23.0442	23.5826	23.2233	22.7016	22.7954	23.2545	20.0676	23.4125
0.415705	0.250697	Q95XR0	Q95XR0			52486000000	152	25	25	52.5	32.3539	32.6268	31.5261	31.9306	31.5488	31.9927	31.8322	32.0609
0.415475	-0.395217	Q93413	Q93413		drh-3	1547400000	31	11	11	9.7	26.1026	27.0175	26.2763	27.1871	26.2902	27.2576	26.8026	27.8139
0.414883	-0.83888	G5EG61	G5EG61		pgp-14	113520000	2	2	1	1.4	21.8965	21.3387	21.3793	23.5867	21.6634	23.8511	24.4004	21.6417
0.41442	-0.28061	P49197	P49197	40S ribosomal protein S21	rps-21	12661000000	41	6	6	37.5	29.7404	30.0693	29.634	29.6842	29.4347	30.2905	30.729	29.7961
0.413044	-0.304393	Q20924	Q20924	Sun domain-containing protein 1	sun-1	910740000	22	6	6	14.4	26.5123	26.7178	25.7057	25.5371	26.3992	26.5535	26.031	26.7067
0.41284	-0.193737	Q966C6	Q966C6	60S ribosomal protein L7a	rpl-7A	187020000000	343	40	40	70.6	33.9351	33.8726	33.5481	33.6209	33.5456	33.916	34.4365	33.8536
0.412371	-1.53233	Q95QM8;Q19130	Q95QM8;Q19130		gfat-1	1177500000	16	13	3	18.5	25.5519	25.6896	20.5356	27.1684	23.9381	27.0566	26.9892	27.0908
0.41212	0.228134	Q1XFY9	Q1XFY9		rps-24	92298000000	141	17	17	61.1	33.2409	32.6063	32.5806	33.0493	32.429	32.803	33.0682	32.2644
0.412013	0.90176	Q95QU0	Q95QU0	PCI domain-containing protein 2 homolog	C27F2.10	562880000	14	5	5	9.9	25.9177	26.0549	25.5453	25.011	25.2365	25.373	22.0057	26.3066
0.411539	0.272193	O62477	O62477			10119000000	17	4	4	4	29.5986	29.9146	29.296	29.9761	28.6988	29.6907	29.7699	29.5371
0.410784	-0.213863	Q9XXN2	Q9XXN2		immt-2	4412100000	83	16	16	25.5	28.5471	28.5434	28.0086	28.1144	28.1577	28.2525	28.8069	28.8519
0.410228	1.11539	A0A0K3AWR8;O16657	A0A0K3AWR8;O16657			175390000	2	2	2	6.6	24.4116	24.9078	22.1509	22.6072	20.1065	24.8998	22.7235	21.886
0.409995	-0.302483	G5ECZ0;G8JYE4;P91406	G5ECZ0		hum-5	14697000000	127	24	24	24.5	29.6085	29.5044	30.2406	29.9389	29.5622	29.7675	30.7715	30.4011
0.409993	-0.221106	Q9XWK6	Q9XWK6		sup-35	323280000	7	1	1	2.4	25.1394	24.6731	24.2002	24.3593	24.5063	24.7766	24.9125	25.0612
0.409329	-0.589199	U4PM26;U4PRB8;U4PRB3;U4PEG5;U4PEG9;U4PB94;U4PB89;U4PBM1	U4PM26;U4PRB8;U4PRB3;U4PEG5;U4PEG9;U4PB94;U4PB89;U4PBM1		denn-4	107920000	1	1	1	0.7	23.7316	23.9554	22.5224	21.2322	23.2597	23.4848	23.3346	23.7193
0.407616	-0.416257	P10567	P10567	Paramyosin	unc-15	121000000000	511	81	81	68.5	32.7502	32.2083	33.0212	33.1944	32.3103	33.0401	34.2289	33.2598
0.407274	-0.206754	Q9NEN6	Q9NEN6	40S ribosomal protein S6	rps-6	123900000000	231	26	8	65	33.31	33.3062	33.0191	33.1598	33.0266	33.264	34.0158	33.3157
0.407098	0.28274	Q23494	Q23494			2097000000	24	8	8	16.7	27.8184	28.0958	27.0333	27.4902	26.8778	27.3739	27.1992	27.8558
0.406094	-0.291701	Q18813	Q18813	Galectin		718270000	16	2	2	6.8	26.0374	25.4633	25.6142	25.0048	25.1522	26.0973	25.8495	26.1875
0.405953	-0.33147	P52821	P52821	40S ribosomal protein S25	rps-25	91349000000	117	13	13	68.4	32.8975	32.0076	32.7046	33.0401	32.8217	33.1843	33.6408	32.3288
0.405647	0.309395	O16293;A0A164D3G3	O16293;A0A164D3G3		fipp-1	26278000000	30	4	4	9.9	31.4585	31.59	30.506	30.9558	30.7163	30.6434	30.4378	31.4752
0.405546	-1.98804	O01498	O01498	Signal transducing adapter molecule 1	stam-1	8631000000	3	2	2	3.9	25.001	24.5755	24.0682	24.3359	23.7408	32.8078	23.7903	25.5939
0.405057	-0.340648	P91914	P91914	60S ribosomal protein L27	rpl-27	38355000000	102	11	11	45.6	31.5839	31.0608	30.8749	31.6489	30.6923	31.9473	32.0663	31.8252
0.40415	-0.52709	Q17880	Q17880		nuo-1	530040000	12	2	2	4.8	25.6676	26.1687	23.8384	24.7235	25.6625	25.9363	24.9032	26.0047
0.404112	0.440785	Q95ZL1	Q95ZL1		act-4	855970000	17	44	2	83.7	26.4529	25.9828	25.5837	25.7966	24.6651	24.935	25.8467	26.6061
0.404014	0.410132	Q9U2G4	Q9U2G4		puf-3	3097900000	69	12	8	27.5	28.3436	27.9253	27.7849	28.1084	26.344	27.9644	28.0581	28.1551
0.402608	0.83086	P58798	P58798	Probable actin-related protein 2/3 complex subunit 4	arx-6	435910000	10	1	1	6.5	25.2589	26.0623	24.3968	25.5821	24.7673	22.1122	25.0701	26.027
0.401217	-0.77645	Q20058	Q20058			543100000	7	2	2	4.5	23.8705	26.1369	22.9183	25.3124	24.8074	26.0229	24.3312	26.1824
0.401144	-0.39535	C2BR92;Q9XTU3	C2BR92;Q9XTU3			541960000	11	1	1	2.4	25.5943	25.8479	24.6364	24.2482	25.2543	25.2796	25.2769	26.0975
0.399117	0.259545	Q20757	Q20757	Pumilio domain-containing protein 5	puf-5	10625000000	90	13	13	16.1	30.1156	29.6917	29.314	29.7138	28.8355	29.3321	29.7858	29.8434
0.399019	0.630517	P91522;O45159	P91522;O45159		fbxa-64;fbxa-65	240680000	13	2	2	4.8	24.8499	24.7812	24.6476	23.7103	25.0195	24.9217	22.5846	22.941
0.398965	-0.44261	O44906	O44906		pck-1	1957900000	36	7	6	10.1	27.0998	27.3903	26.0122	27.1577	27.2843	27.8296	26.318	27.9985
0.398528	0.359827	G5EBX3	G5EBX3		cyl-1	36588000000	187	27	27	39.2	31.4357	32.0085	30.9595	31.6706	30.6603	31.4578	30.5695	31.9474
0.398026	-1.28204	P52715	P52715	Uncharacterized serine carboxypeptidase F13S12.6	F13D12.6	193500000	11	1	1	2.4	20.0757	25.1705	21.7537	21.7689	20.7467	24.4117	23.9254	24.813
0.397235	0.133736	O45865;Q17407	O45865;Q17407		ant-1.1	846840000000	597	47	32	75.7	36.169	36.2406	35.7842	36.1069	35.7532	36.0289	35.7769	36.2068
0.39605	0.768692	A7LPE5;A7LPE6;Q7JMU1;P34517	A7LPE5;A7LPE6;Q7JMU1;P34517	Probable glycerol-3-phosphate dehydrogenase 2	gpdh-2	2150800000	30	7	7	15.8	27.7418	28.7417	26.4925	27.8519	27.1132	27.0632	25.0486	28.5281
0.395379	2.62008	O18672;G5EFF7	O18672;G5EFF7		ubql-1	114920000000	3	1	1	4.8	32.7059	33.267	33.2454	33.3678	33.044	33.564	21.8226	33.6751
0.393207	-0.378762	O02628;O02627	O02628;O02627		cyp-35a2;cyp-35a1	316360000	4	2	1	3.8	25.0819	24.7624	23.6697	24.6159	24.5965	24.6237	24.6329	25.7918
0.392844	1.10075	Q86MP1	Q86MP1		col-95	203850000	2	2	2	5.8	25.1135	26.1499	21.5836	24.5896	24.4105	24.6009	22.4193	21.6028
0.392658	0.617375	Q19052	Q19052	Eukaryotic translation initiation factor 2A	E04D5.1	1506200000	28	8	8	13.5	26.9987	27.7853	26.573	26.9276	24.7545	26.4671	26.7455	27.848
0.3921	0.850718	Q19264	Q19264	Putative deoxyribose-phosphate aldolase	F09E5.3	485330000	23	6	6	17.5	24.7604	26.7071	24.3969	24.9115	23.2835	24.5172	23.0382	26.5342
0.390746	0.270388	Q20480;Q20481	Q20480	NAD-dependent protein deacetylase sir-2.2	sir-2.2	86953000000	171	18	18	64.8	32.7066	33.0467	32.3108	33.0335	31.7988	32.5106	32.8457	32.8609
0.390192	1.12953	G4S185;G5EDH7	G4S185;G5EDH7		anat-1	135640000	6	3	3	16.1	24.6437	25.9398	24.4678	20.7255	24.3815	21.8769	21.9329	23.0675
0.389966	1.13217	Q9U2L2	Q9U2L2			505700000	5	2	2	8.4	25.5341	25.6396	24.7111	25.1025	24.6891	20.4629	25.1816	26.1252
0.389701	-0.619936	Q93841	Q93841	Putative 1-acyl-sn-glycerol-3-phosphate acyltransferase acl-1	acl-1	1124800000	11	3	3	12.6	26.31	27.4809	24.6572	25.4909	26.1419	25.9203	26.9235	27.4328
0.389629	0.351843	P41932;N1NV25	P41932	14-3-3-like protein 1	par-5	21754000000	122	20	13	47.6	30.7996	31.5142	30.2056	31.0708	30.0762	30.4757	30.2651	31.3659
0.387889	0.792376	Q20875;G8JY03	Q20875;G8JY03	Putative pre-mRNA-splicing factor ATP-dependent RNA helicase F56D2.6	F56D2.6;ddx-15	329730000	7	3	3	4.7	24.4109	26.2886	24.0856	23.6102	24.6214	25.2486	22.395	22.9607
0.387731	-0.264985	Q95R11	Q95R11			395240000	6	2	2	12.9	24.6423	25.1803	24.3843	24.5875	24.3661	24.7665	25.4466	25.275
0.387684	-0.448216	Q22618	Q22618	Probable double-stranded RNA-specific adenosine deaminase	adr-2	314200000	9	1	1	2.8	24.5367	24.1471	23.2179	24.8028	23.8136	24.7335	24.3786	25.5718
0.386933	-0.262616	Q17770	Q17770	Protein disulfide-isomerase 2	pdi-2	24595000000	133	21	21	32.9	30.8677	31.3735	30.0898	30.6178	31.0115	31.3097	30.6751	31.003
0.386723	-0.340445	Q95005	Q95005	Proteasome subunit alpha type-7	pas-4	522280000	15	3	3	10.7	25.1847	25.8779	24.7658	24.7974	25.7013	25.5649	24.6931	26.0283
0.385375	0.424867	G5EF97	G5EF97		sfa-1	38168000000	68	13	13	18.2	31.5906	32.6419	30.6723	30.9844	30.6898	31.4436	30.6824	31.3741
0.385233	-0.570059	Q9BIC0;X5M8V1;X5LX73;X5M5Q5;X5LV54;X5LPU4;M1ZJY5;X5M5P8;X5M8U5;X5LX70;A0A2C9C357;Q86NJ3;X5LPT9;Q9BIC1;Q86NJ4;Q9XY66	Q9BIC0;X5M8V1;X5LX73;X5M5Q5;X5LV54;X5LPU4;M1ZJY5;X5M5P8;X5M8U5;X5LX70;A0A2C9C357;Q86NJ3;X5LPT9;Q9BIC1;Q86NJ4;Q9XY66		afd-1	285310000	4	1	1	1.3	23.6909	24.6293	22.1596	24.8777	24.4967	23.8269	24.6344	24.6798
0.384583	0.245687	O45904	O45904	Galectin	lec-1	7291700000	12	24	1	61.4	29.4537	28.8234	29.2165	29.4499	28.402	29.1406	29.5302	28.8878
0.384362	-0.60007	P34383	P34383	Fatty-acid and retinol-binding protein 2	far-2	169440000	3	1	1	6	23.3675	23.8916	23.0413	23.2532	22.0567	24.9991	24.5186	24.3794
0.384321	-0.283272	Q9U3I6;Q19584	Q9U3I6;Q19584	Ubiquitin fusion degradation protein 1 homolog	ufd-1	8379600000	90	11	11	24.4	29.408	29.3516	28.5155	29.7829	29.1229	29.5304	29.5376	30.0002
0.384321	0.370547	Q9N595	Q9N595		elpc-1	487050000	2	2	2	1.6	25.7712	25.9268	24.5097	25.5083	24.2873	25.2762	25.5764	25.0938
0.384264	0.686875	O45319	O45319	Mitochondrial import inner membrane translocase subunit tim-13	tin-13	946150000	27	2	2	30.6	25.6797	27.3134	25.3134	26.872	24.9591	25.2788	24.7559	27.4372
0.382967	-0.285872	P34334	P34334	60S ribosomal protein L21	rpl-21	148890000000	167	19	19	75.8	33.7167	33.2836	32.9094	33.3506	32.9298	33.7077	34.2861	33.4802
0.382081	-0.280948	Q19706	Q19706	Eukaryotic translation initiation factor 3 subunit G	eif-3.G	2127900000	29	8	8	31.3	26.858	28.0276	27.1275	26.945	27.8433	27.8024	27.1805	27.2557
0.380597	1.33039	A0A061AJ20;A0A061ADU8;A0A061ACK4;A0A061ACN7;A0A061ACN3;A0A061AKR6;Q9XTF3	A0A061AJ20;A0A061ADU8;A0A061ACK4;A0A061ACN7;A0A061ACN3;A0A061AKR6;Q9XTF3	Dual specificity tyrosine-phosphorylation-regulated kinase mbk-2	mbk-2	332510000	2	2	2	5.1	24.9573	25.9177	21.9934	25.217	25.1415	25.5497	20.7129	21.3596
0.380305	-0.395748	G3MU70	G3MU70			3030000000	9	1	1	9.3	27.6161	27.8356	26.9239	27.4946	26.6792	28.1459	28.0612	28.5668
0.380256	0.902673	O17287	O17287		tomm-22	1169700000	12	2	2	12.8	26.8298	26.567	26.3672	26.0701	26.0347	26.7827	22.5403	26.8657
0.380102	-0.30577	P49180	P49180	60S ribosomal protein L35a	rpl-33	95077000000	124	16	16	66.1	32.9819	32.7634	32.143	32.8202	32.2318	32.9443	33.6878	33.0677
0.379595	0.428703	Q20143	Q20143			1053700000	10	6	6	7.6	27.1127	27.5573	25.5464	26.0867	25.9231	26.139	25.8892	26.637
0.379253	-0.30151	H2L0I7;U4PBY2;W6RRZ0	H2L0I7;U4PBY2		hum-8	2300500000	63	17	14	14.5	27.2458	26.6396	27.4497	27.6118	26.7374	27.6828	27.9664	27.7663
0.379122	0.383568	G5EBW5	G5EBW5		fecl-1	577730000	19	2	2	7.8	26.144	26.3732	24.8961	25.757	24.5711	25.9334	25.4232	25.7084
0.37906	-0.694827	Q6EZG4;H2KZJ5	Q6EZG4;H2KZJ5		glrx-3	923350000	9	3	3	10.8	26.4826	26.5815	23.7584	25.8429	26.3475	26.7265	25.1166	27.254
0.378964	0.267697	Q9XXI9	Q9XXI9		mcm-2	7269100000	89	19	19	20.3	29.4093	29.8489	28.6317	29.528	28.7441	29.0257	29.0296	29.5476
0.37849	0.52804	O02207	O02207		oxa-1	553890000	2	1	1	2.2	25.7278	25.9327	24.9434	25.6376	25.1558	23.3884	25.7416	25.8436
0.378374	-1.22911	G5EE56;O17546;Q8IAA6;Q9N3S5	G5EE56		src-1	536530000	2	3	3	4.5	25.7394	24.3366	20.3925	25.5725	25.0373	25.6955	23.5123	26.7124
0.37767	-0.380775	Q10663	Q10663	Bifunctional glyoxylate cycle protein;Isocitrate lyase;Malate synthase	icl-1	2051900000	46	10	10	12.4	26.9366	27.7887	26.5305	27.274	26.6133	27.6918	27.4498	28.2981
0.377511	-0.427775	H2L0L8;Q8IU02;H2L0L9;V6CLR5;A9D2P7	H2L0L8;Q8IU02;H2L0L9;V6CLR5		seu-1	390730000	29	5	5	8.9	25.0356	23.1701	25.0608	24.9647	25.1176	25.2626	25.0734	24.4887
0.377421	0.392845	P91309	P91309	Inositol hexakisphosphate and diphosphoinositol-pentakisphosphate kinase	F46F11.1	184860000	0	1	1	0.8	24.094	24.4874	23.6448	23.9385	23.8174	22.4211	24.1633	24.1916
0.377402	0.78796	A0A486WX88;A0A486WWG3;Q95QD7	A0A486WX88;A0A486WWG3;Q95QD7	Protein lin-54	lin-54	66747000	2	1	1	1.6	23.5878	23.6545	22.3986	20.3216	22.5767	20.7084	22.4282	21.0973
0.377389	-0.739983	Q22056	Q22056	Transcription and mRNA export factor ENY2		3968400000	44	8	8	73.5	27.512	27.8057	27.137	27.0594	27.0391	29.1781	26.3823	29.8746
0.377332	-0.444276	Q1XFY2;Q9TZM9	Q1XFY2;Q9TZM9		tag-343	45189000	1	1	1	1.8	22.4912	22.6352	22.5598	20.714	22.2267	22.7329	22.1415	23.0762
0.376331	0.37757	Q21541;A0A486WUL5	Q21541;A0A486WUL5			1462700000	20	3	3	23	26.6649	28.1673	26.6648	26.7247	27.0258	26.6501	26.0362	26.9994
0.375898	0.241652	Q19246	Q19246		dhs-25	15794000000	94	8	8	38.7	30.6516	30.8234	29.7186	30.3863	30.015	30.441	29.8347	30.3226
0.375812	1.08667	P34526	P34526	Uncharacterized protein K12H4.5	K12H4.5	426710000	9	2	2	21.6	25.6325	25.1815	24.765	25.352	25.2579	20.5175	24.6875	26.1214
0.374426	-0.353523	A0A078BTL4;O62437	A0A078BTL4;O62437			108760000	7	1	1	17.8	22.2715	23.6248	22.6174	22.3666	22.6106	23.0413	22.8068	23.8357
0.374196	-1.28089	Q9N5M2	Q9N5M2	Prefoldin subunit 2	pdf-2	171560000	0	1	1	7.8	24.8086	24.4038	19.7497	20.6141	23.9805	24.5834	21.5037	24.6322
0.373421	0.479133	Q9U2Z1	Q9U2Z1		sec-23	2006200000	31	6	6	7.9	28.0393	28.0557	26.3244	27.3135	26.6502	27.8707	26.0941	27.2014
0.372895	0.925116	P34604	P34604	Probable translation initiation factor eIF-2B subunit alpha	ZK1098.4	278900000	2	1	1	2.6	24.5684	24.8498	23.4352	24.9506	23.9649	24.7548	20.5243	24.8594
0.372731	-0.498242	H2KY88;Q8MQ22;A0A486WX46;A0A486WY26	H2KY88;Q8MQ22;A0A486WX46;A0A486WY26			228310000	16	2	2	2.6	24.2762	24.6771	22.2145	23.7669	23.966	24.0053	24.0837	24.8727
0.372268	-0.594548	Q18359	Q18359	Probable NADH dehydrogenase [ubiquinone] 1 alpha subcomplex subunit 5	C33A12.1	2339400000	28	7	7	36	28.0539	26.9082	25.7588	27.3487	26.1298	28.0713	28.3033	27.9435
0.371916	-0.532693	P34497	P34497	Probable glutamine synthetase	gln-2	184580000000	280	32	29	74.1	33.9665	31.8635	34.1433	33.5625	33.6328	33.9989	34.8164	33.2186
0.370489	-0.872645	Q23089	Q23089		xpo-1	3359700000	16	5	5	4.6	29.4441	27.8406	25.1272	26.7794	29.5284	27.5997	27.4759	28.0779
0.370264	0.34137	G5EBQ3;G5EFA8	G5EBQ3		ego-1	1603400000	26	8	6	4.4	26.8461	27.5333	26.5046	27.2739	25.7688	26.8917	26.8136	27.3183
0.369651	0.215667	P36573	P36573	32 kDa beta-galactoside-binding lectin	lec-1	83035000000	156	25	2	63.4	32.8862	32.5454	32.3104	32.7897	31.8143	32.7467	32.726	32.3821
0.369404	-0.57014	O02155	O02155			1603100000	42	6	6	18	25.8007	27.6471	25.3605	26.9309	27.1084	27.6272	25.7915	27.4926
0.369136	0.270203	Q21740	Q21740		edc-3	1336300000	33	6	6	14.7	26.9142	27.2266	26.7113	26.4166	26.4518	27.027	25.8313	26.8778
0.368873	-1.07855	Q95ZW2	Q95ZW2	Ribulose-phosphate 3-epimerase		481340000	11	1	1	5.3	24.969	25.9351	20.4056	25.2842	24.9696	25.1407	25.4258	25.372
0.368707	0.367265	G5EE67	G5EE67		skr-3	61291000	5	1	1	8.4	23.1986	23.796	22.243	22.8025	22.2489	22.754	22.1728	23.3953
0.368383	1.16718	G5EBJ4	G5EBJ4		mlt-4	1865400000	11	1	1	1.1	27.802	27.1062	27.0593	26.9064	26.7538	27.4144	27.9926	22.0444
0.368165	0.275567	P09446	P09446	Heat shock 70 kDa protein A	hsp-1	99351000000	259	34	27	43.3	33.0142	33.3605	32.5805	32.8449	32.0551	32.7516	32.4943	33.3967
0.367767	-0.24332	Q9UAY9	Q9UAY9		rpac-40	3445900000	53	10	10	28.1	28.0821	28.3539	27.4056	27.8276	27.7066	28.197	28.0494	28.6895
0.367217	-1.87382	I2HAG8;Q6BER7	I2HAG8;Q6BER7			4173200000	1	1	1	26.7	29.1112	28.1728	19.9437	28.8257	28.397	28.9538	28.4084	27.7894
0.366324	1.0928	P19974	P19974	Cytochrome c 2.1	cyc-2.1	406330000	8	4	4	32.4	25.3681	26.7703	24.5451	24.7798	24.9401	25.8382	20.7417	25.572
0.366286	0.646883	Q23258	Q23258			167390000	11	1	1	10.6	23.8068	24.5492	23.3688	24.1468	23.4105	24.5362	21.2662	24.071
0.366276	-0.615972	Q22619	Q22619	Probable NADH dehydrogenase [ubiquinone] iron-sulfur protein 8, mitochondrial	T20H4.5	303320000	3	1	1	5.2	24.557	25.336	22.2647	23.7812	23.8184	25.0124	24.3584	25.2135
0.365716	-0.680126	Q9U1X0	Q9U1X0	NADPH:adrenodoxin oxidoreductase, mitochondrial		361600000	5	2	2	4.8	21.8723	25.1005	23.4972	24.8758	24.9394	24.3583	23.7156	25.0531
0.365711	-0.780473	Q09523	Q09523	Uncharacterized GTP-binding protein E02H1.2	E02H1.2	147460000	1	2	2	4.8	22.5412	22.8096	23.9752	21.8907	22.023	22.3652	25.278	24.6723
0.36527	-1.20141	Q17345	Q17345	CCR4-NOT transcription complex subunit 7	ccf-1	688260000	12	2	2	11.9	21.4802	26.5023	23.331	26.3941	24.9127	27.6671	25.5729	24.3606
0.365075	-0.984381	Q21746	Q21746		sgt-1	560410000	8	2	2	8	25.0188	26.051	21.4031	25.8398	24.3133	25.8274	25.7351	26.3744
0.364511	-0.840032	K8ESF0;K8F7Z5	K8ESF0;K8F7Z5			335680000	10	1	1	0.7	25.4092	21.2109	24.6102	25.0919	24.2514	25.2169	25.2338	24.9801
0.363295	-0.274765	P51404	P51404	40S ribosomal protein S13	rps-13	65207000000	132	16	16	72.2	32.4948	32.3413	31.8351	31.8553	31.8353	32.3351	33.1786	32.2765
0.36302	-0.27149	Q19126	Q19126		asb-2	16491000000	113	17	16	35.1	30.8341	30.2584	29.6271	30.4828	29.9828	30.6901	30.8795	30.736
0.362536	-0.786632	Q21755	Q21755	Nitric oxide synthase-interacting protein homolog	R05G6.4	234100000	5	2	2	7.7	24.2859	24.4461	20.7161	23.9492	23.3606	24.2418	24.0488	24.8925
0.362101	-0.28628	Q8MXJ7;O16518;Q86S57;A0A486WWU7	Q8MXJ7;O16518;Q86S57;A0A486WWU7	Aldehyde dehydrogenase	alh-4	1317900000	14	5	5	11.8	26.6827	27.1913	25.7021	26.5942	26.62	27.1885	26.5685	26.9384
0.36044	-0.532032	Q21032;H9G2T4;H9G2T3	Q21032;H9G2T4	Isocitrate dehydrogenase [NADP]	idh-1	27506000000	85	17	16	43.9	31.4123	29.1655	30.9454	30.8077	30.8547	31.8398	31.6884	30.0761
0.359702	-0.303575	O16997	O16997			30323000	0	1	1	2	21.822	22.784	21.8542	21.1492	22.0328	22.3016	22.56	21.9294
0.359003	0.185803	P53013	P53013	Elongation factor 1-alpha	eft-3	782070000000	487	40	40	78.2	36.0595	36.2625	35.6316	36.0242	35.5083	35.7275	35.667	36.3318
0.358428	-2.39673	O45246;G5ECU5	O45246;G5ECU5		hsp-70	1852300000	0	5	1	7.5	19.7024	27.6945	19.8825	28.0371	27.7064	21.1295	27.9674	28.1001
0.358218	-0.330119	P12844	P12844	Myosin-3	myo-3	107690000000	772	130	118	49.3	32.8503	32.0385	32.9304	33.0682	32.2335	32.9121	33.7579	33.3043
0.357315	0.789225	Q9N3T8	Q9N3T8	DNA mismatch repair protein MSH6	msh-6	141480000	3	2	2	1.8	24.783	24.895	22.0869	21.7301	21.6148	22.48	23.7174	22.5258
0.357101	-0.35426	Q9XW16	Q9XW16	Profilin-1	pfn-1	9667300000	43	6	6	47	29.7219	30.0362	28.5773	29.2438	29.0752	29.6493	29.8006	30.4711
0.356901	-0.531316	O02640	O02640	Probable malate dehydrogenase, mitochondrial	mdh-2	9562900000	67	7	7	25.5	29.6726	30.3608	27.7318	28.9236	29.0974	30.1823	29.246	30.2884
0.356881	0.616867	Q17819;G3MU09	Q17819;G3MU09	Probable oligoribonuclease	C08B6.8	589130000	9	2	2	9.8	25.3242	26.6027	23.9704	26.0038	25.579	24.0032	24.0391	25.8124
0.356793	-0.539302	Q9NA78	Q9NA78			3341100000	19	5	5	24.2	28.3102	26.8057	27.9478	26.813	28.6967	28.2064	28.6581	26.4729
0.356306	0.993148	Q10457	Q10457	Probable multifunctional protein ADE2;Phosphoribosylaminoimidazole-succinocarboxamide synthase;Phosphoribosylaminoimidazole carboxylase	B0286.3	49086000	3	1	1	2.4	23.9952	23.8778	22.3839	20.3281	19.6235	21.0023	23.4521	22.5345
0.356266	-0.252379	O01802	O01802	60S ribosomal protein L7	rpl-7	236190000000	283	35	35	70.9	34.1844	34.2745	33.8331	34.0582	33.9187	34.3569	35.1546	33.9295
0.355584	0.245274	O76512	O76512	Regulator of nonsense transcripts 1	smg-2	349450000000	580	63	63	52.8	34.9153	35.2458	34.314	34.6751	34.0779	34.6945	34.3046	35.0921
0.355375	0.433086	G5EDF7	G5EDF7		sek-1	7743500000	71	11	11	23.8	28.7761	30.2726	28.5871	29.2065	27.9772	28.6396	28.7436	29.7495
0.355068	-0.391528	Q93339	Q93339		prp-4	257680000	8	1	1	2.4	24.0384	25.1768	23.1967	24.0636	23.7905	24.609	24.751	24.8911
0.354796	-0.387333	Q23449	Q23449	26S proteasome non-ATPase regulatory subunit 8	rpn-12	894640000	7	2	2	8.4	26.2292	26.5958	24.6885	26.1898	25.7803	26.4624	26.2459	26.7641
0.354707	-0.357325	O45502	O45502		dnj-12	4498100000	74	10	10	24.9	28.3863	28.3319	27.213	28.4576	27.675	28.6474	28.3043	29.1914
0.35411	-0.231687	P06125	P06125	Vitellogenin-5	vit-5	37776000000	150	147	18	68.3	31.8	32.0686	30.8465	31.1777	31.6393	31.6712	31.7272	31.7816
0.353969	0.531507	Q9N4A5;U4PBN7;U4PC09	Q9N4A5;U4PBN7			157490000	3	3	3	5.5	23.199	25.1112	23.2728	23.2653	23.4422	23.1538	21.9886	24.1378
0.353287	-0.745023	Q17539	Q17539			171080000	3	2	2	2.6	24.1111	23.9978	22.1775	22.8393	21.7438	24.3461	24.8673	25.1487
0.352736	0.442753	Q8MPU1;H2KZL6	Q8MPU1;H2KZL6		yars-1	117150000	5	1	1	2.4	23.4029	23.9338	22.873	23.1364	23.1161	21.5523	22.9993	23.9074
0.352303	-0.516842	G5EBF3	G5EBF3		pud-2.1	20463000000	137	15	15	79.2	31.3145	31.2655	28.9012	30.1511	30.5866	31.3684	30.3366	31.408
0.351401	0.952017	O45577	O45577		cpf-2	5964900000	31	7	7	26.8	27.6034	29.5469	27.4935	29.616	27.0469	26.7056	26.1214	30.578
0.351219	-0.305974	O61709	O61709			174450000	4	2	2	9.5	23.6583	24.24	23.1052	23.381	23.9098	23.8973	23.2009	24.6005
0.350955	0.526892	Q9N431	Q9N431			54012000	11	2	2	16.4	21.9757	22.6466	23.0911	22.6892	22.8694	22.9154	22.1719	20.3383
0.350256	-0.594882	Q9NAG4	Q9NAG4		mac-1	502850000	7	4	4	5.8	23.389	25.4097	24.4347	25.2835	24.1517	25.4844	24.5722	26.6882
0.349252	-0.290055	P34385	P34385	Probable methylcrotonoyl-CoA carboxylase beta chain, mitochondrial	F02A9.4	1652200000	38	10	10	15.3	27.2397	27.334	26.4686	26.1442	26.6407	26.8436	27.3444	27.518
0.348886	0.398803	Q03560	Q03560	TPR repeat-containing protein B0464.2	B0464.2	1277800000	14	7	7	5.1	26.575	26.9978	26.0638	26.7895	26.3623	24.9821	26.3475	27.139
0.348873	1.21615	P90898	P90898			158990000	2	2	2	2.9	24.8626	25.5527	21.086	24.1349	22.7716	21.0944	21.047	25.8586
0.34869	-0.927013	P91430	P91430	Ubiquitin-like modifier-activating enzyme 5	uba-5	465680000	9	4	4	10.7	23.4852	26.2652	21.2653	24.0052	24.1611	24.2303	24.1508	26.1867
0.34865	-0.639647	C6KRI9;X5M900;Q22847;X5M5W2	C6KRI9;X5M900;Q22847;X5M5W2			320620000	4	4	4	2	24.5414	22.8242	24.3191	24.3389	22.7303	24.6363	25.7562	25.4593
0.348495	-0.203207	Q9BIC3;Q9GYT0	Q9BIC3;Q9GYT0			6609300000	89	14	14	24.4	28.3593	29.2932	28.6007	29.1359	28.8025	29.1948	28.897	29.3076
0.348181	1.81098	O16490	O16490			5787000000	8	1	1	1.2	29.4363	28.9491	28.7272	28.7785	29.6096	29.1795	20.482	29.3761
0.34818	-0.733485	Q9XTU9	Q9XTU9	Glutaredoxin	glrx-5	131800000	11	2	2	14.8	22.6367	23.9652	22.1262	22.1885	23.2162	23.4183	21.6678	25.5483
0.347875	0.351468	Q17409;O18688;H2L2E8	Q17409;O18688;H2L2E8		tba-1	119890000000	133	22	1	42.1	33.2658	34.1315	32.612	33.2948	32.7296	33.0757	32.3339	33.7591
0.34757	0.247052	Q18074	Q18074			8794200000	107	15	15	47	29.6025	28.9476	29.2725	30.0093	28.8211	29.0044	29.7599	29.2584
0.346722	-0.386732	D9PTN8;B7FAR9;Q2HQL8;Q9XWX8;Q8I4D3	D9PTN8;B7FAR9			1765200000	59	12	12	22.9	26.1839	26.6044	26.2225	27.6356	26.2689	26.6941	27.647	27.5834
0.346548	-0.19289	P46561	P46561	ATP synthase subunit beta, mitochondrial	atp-2	111040000000	170	20	19	48.5	33.1201	33.304	32.5848	32.8903	32.6236	33.3739	33.3212	33.3522
0.346304	1.89382	Q10122	Q10122	Uncharacterized WD repeat-containing protein F52C9.1	F52C9.1	17173000000	9	1	1	0.4	30.5327	30.595	30.6167	30.5564	21.6456	30.8135	31.2413	31.025
0.346225	0.201395	Q9TZI2	Q9TZI2		ztf-4	424790000	7	1	1	3.5	25.1984	25.5104	24.5965	25.487	24.849	25.1725	24.7071	25.258
0.346193	-0.318971	Q19393	Q19393			1398000000	30	6	6	19.2	26.7506	26.1945	27.0762	26.6698	26.034	27.6102	26.9153	27.4076
0.345485	0.361	O16311	O16311	KRR1 small subunit processome component		859260000	24	5	5	12.7	26.6283	26.4302	25.1967	25.9787	24.9783	25.8299	26.4871	25.4946
0.345436	-0.438584	Q21253	Q21253	Gelsolin-like protein 1	gsnl-1	1026000000	16	5	5	13.3	26.2893	25.8783	25.5221	26.4518	25.6043	26.797	27.7532	25.7414
0.345291	0.382768	Q22100	Q22100		kat-1	13749000000	62	12	12	42.5	29.9111	30.408	29.8184	30.2086	28.5272	29.4718	30.2318	30.5843
0.345287	-0.198675	A0A0K3ASM2;Q95QW4	A0A0K3ASM2;Q95QW4	Cation diffusion facilitator family protein 1	cdf-1	143240000	16	1	1	2.5	23.4178	23.5017	22.9435	23.3453	23.1127	23.5193	23.2804	24.0906
0.345216	-0.493376	Q9U2K8	Q9U2K8		abce-1	339660000	10	5	5	8.7	24.2348	25.0058	23.482	24.4143	23.7332	24.1991	25.0488	26.1293
0.344797	0.567492	Q11193	Q11193	Sop-2-related protein 3	sor-3	1853700000	30	8	8	14.1	27.4344	28.1343	26.13	27.6085	25.5866	27.0209	26.2289	28.2008
0.344686	-0.284897	O45499	O45499	40S ribosomal protein S26	rps-26	87668000000	71	8	8	60.7	33.121	32.9125	31.8858	32.5067	32.579	33.0371	33.4683	32.4811
0.344611	-0.398135	Q9N2V6	Q9N2V6	Guanine nucleotide-binding protein alpha-16 subunit	gpa-16	251770000	6	1	1	3.4	24.5452	24.261	22.9097	23.4758	23.973	23.8898	23.7549	25.1664
0.34403	1.03524	Q03564	Q03564	Uncharacterized protein B0464.6	B0464.6	181460000	2	2	2	2.3	24.3273	24.0974	21.0638	24.3873	21.8719	20.974	21.4799	25.4092
0.343022	1.13679	P34438	P34438	Uncharacterized protein F44E2.8	F44E2.8	820260000	20	4	4	18.2	26.1357	26.2578	25.9411	26.1571	25.5308	26.8696	20.8265	26.7176
0.34282	-0.256688	Q86S16;Q6R020;G5EF32;Q9Y059	Q86S16;Q6R020;G5EF32		npa-1	2141600000	25	4	4	5.5	27.5985	27.1627	26.4508	27.6326	27.2675	27.5272	27.1687	27.908
0.342616	0.466122	Q09374	Q09374	Uncharacterized protein ZK177.8	ZK177.8	1750500000	33	9	9	16.5	28.0656	27.5124	26.0248	26.7556	25.5323	27.2325	26.7604	26.9686
0.341424	0.556058	Q9BI73;Q21994;Q6AHR3;Q95QB6	Q9BI73;Q21994;Q6AHR3;Q95QB6			2805000000	31	9	9	23.5	28.3787	28.7405	25.9518	28.1214	26.4064	27.8514	27.3309	27.3795
0.341405	-0.36479	Q18625	Q18625	Galectin	lec-4	541330000	11	1	1	5.7	25.4422	25.3753	24.028	25.617	24.8866	25.2435	25.6227	26.1689
0.341222	-0.196928	P48154	P48154	40S ribosomal protein S3a	rps-1	273580000000	359	44	44	83.3	34.4649	34.4057	34.0275	34.3604	34.0316	34.4932	35.1229	34.3986
0.340716	-0.393206	Q20327	Q20327		grl-4	132820000	4	2	2	9.5	21.8168	23.1588	22.6076	23.5304	24.132	22.7806	23.0019	22.772
0.340311	-0.241966	Q20641;A0A5E4LXR0;Q9XWR0	Q20641;A0A5E4LXR0		nmy-1	66962000000	503	95	90	42.2	32.2301	31.6086	32.3	32.4216	31.7243	32.331	32.857	32.6158
0.339169	-0.3371	P34384	P34384	Uncharacterized protein F02A9.4b	F02A9.4	330450000	5	3	3	8.9	24.8677	25.168	24.1261	23.8446	24.0557	25.3114	25.2517	24.736
0.339147	-0.29741	Q9BL83	Q9BL83		vps-4	1708700000	36	8	8	16.5	27.1643	26.9573	26.2275	27.1845	26.8271	27.3625	26.5923	27.9412
0.339058	-0.295345	O01806	O01806			4619000000	94	16	16	36.6	28.4572	29.1728	27.6552	28.0386	28.1377	28.6626	29.02	28.6848
0.338872	-0.286388	P91127	P91127	TPPP family protein C32E8.3	C32E8.3	727870000	20	4	4	22.8	25.9751	24.6988	25.424	26.1442	25.3844	25.9844	25.9465	26.0722
0.337764	-0.20627	P49181	P49181	60S ribosomal protein L36	rpl-36	115960000000	153	14	14	62.5	33.4511	33.281	32.6335	32.9036	32.7987	33.5057	33.6194	33.1705
0.337763	0.304638	O45712	O45712			9212100000	38	4	3	57.8	28.981	30.1625	29.6981	29.4596	29.289	28.5724	29.1998	30.0214
0.337669	-0.3813	H2L035;H2L034	H2L035;H2L034		pmp-5	8763600000	57	10	10	13.6	29.0483	29.0157	28.1884	29.6451	28.9286	28.6096	29.5596	30.325
0.337299	-0.681343	H9G337;G5ED11;H9G2Z4	H9G337;G5ED11;H9G2Z4			269710000	2	2	2	7.6	24.844	21.3092	24.0042	24.556	23.5624	24.7173	24.2388	24.9202
0.337237	-0.33395	Q9TYL9	Q9TYL9	Coatomer subunit beta	copb-1	7402600000	83	17	17	18.9	28.5695	29.5222	28.2923	28.5925	28.408	28.817	29.1346	29.9527
0.337068	0.336606	O45148	O45148		dlst-1	27815000000	122	18	18	34.3	31.2798	31.5941	30.4929	31.095	30.07	30.6773	30.5927	31.7753
0.33667	1.41769	Q9XX61	Q9XX61			2065000000	11	4	4	8.4	27.2128	27.674	27.4243	27.4457	27.9666	27.7993	20.6354	27.6847
0.336591	-0.272763	Q17967	Q17967	Protein disulfide-isomerase 1	pdi-1	3511500000	32	6	6	10.5	28.0555	28.3987	27.109	28.0889	27.5769	28.3285	28.4667	28.3711
0.335416	0.213075	Q2EEN1;Q9XUE3;E1B6W0;D3YT78	Q2EEN1;Q9XUE3;E1B6W0		rsd-2	3990000000	67	15	15	16.1	28.0571	28.7259	27.9838	28.853	28.4035	28.1818	27.7631	28.4192
0.334578	-1.20861	P34645	P34645	Uncharacterized protein ZK512.7	ZK512.7	195850000	3	1	1	5	24.3988	22.3584	20.2564	23.9119	24.0701	20.5078	26.234	24.948
0.33436	-0.32786	Q27257	Q27257	Protein dif-1	dif-1	5589600000	36	5	5	17.6	28.6445	28.7976	27.6004	28.5791	27.8695	28.7335	28.9501	29.38
0.333841	-0.393909	Q17339	Q17339	Female germline-specific tumor suppressor gld-1	gld-1	2496600000	39	7	7	17.7	27.8407	27.2681	26.0026	27.7752	26.9009	27.696	27.6642	28.201
0.333779	-0.242513	A0A168HBV3;Q22173	A0A168HBV3;Q22173		attf-5	325280000	7	1	1	0.4	24.7883	25.0243	24.4706	24.196	25.3888	25.0507	24.1962	24.8136
0.33352	-0.354793	O45226;D3YT71	O45226;D3YT71		rpl-29	89136000000	132	11	11	64.5	33.3327	31.8786	32.5017	32.4367	32.8164	33.1199	33.6296	32.0029
0.332321	0.650344	Q21649	Q21649			267330000	7	3	3	4	24.5023	25.0987	23.7037	24.4433	21.4859	24.8481	24.7082	24.1043
0.331878	-0.432536	Q18494;A9UJN7	Q18494;A9UJN7			1981600000	38	7	4	10.1	27.1516	27.6602	25.3858	27.2426	27.007	27.3359	26.8922	27.9354
0.331674	0.266693	A0A0K3AYJ1;Q19698	A0A0K3AYJ1;Q19698		ilys-5	3664300000	47	5	5	48.2	28.6237	29.2679	28.0883	27.7907	28.1154	28.1577	27.9534	28.4773
0.33121	-0.67101	P34342	P34342	Ran GTPase-activating protein 2	ran-2	591890000	9	5	5	4.9	25.7136	25.7703	23.065	25.1814	23.9519	26.4617	25.6143	26.3865
0.330981	-0.135505	Q22013	Q22013			535530000	2	2	2	10.8	25.3783	25.5419	25.2719	25.253	25.385	25.9067	25.1387	25.5566
0.330721	-0.15071	Q7Z1P8;Q8MPZ6	Q7Z1P8;Q8MPZ6			152010000	16	2	2	1.6	23.2037	23.6616	23.1205	23.8248	23.6372	23.3416	23.6856	23.749
0.330617	0.245289	Q9TXP0	Q9TXP0	40S ribosomal protein S27	rps-27	199390000000	68	7	7	48.2	34.4182	34.4203	33.6773	33.6376	33.4147	33.6723	34.4518	33.6335
0.330522	-1.03744	H2KZS3;H2KZS2;A0A5E4M3L3;A0A5E4LZC5	H2KZS3;H2KZS2;A0A5E4M3L3;A0A5E4LZC5			239170000	4	35	0	35.6	21.6002	22.8161	21.5061	24.5845	25.1499	24.7729	20.31	24.424
0.329817	-0.40213	Q22235	Q22235		enpl-1	2236300000	41	13	11	17.9	27.8224	27.7725	26.2681	26.4522	26.6764	28.182	27.4819	27.5833
0.329741	-0.707698	G5EET8	G5EET8		pud-1.2	5022800000	37	6	6	43	29.1492	29.8177	25.7997	27.8593	28.8705	29.3229	28.2372	29.0262
0.328766	0.420675	O61931;A0A0K3AY23;A0A0K3ASS5;A0A0K3AV28	O61931;A0A0K3AY23	Piwi-like protein	ergo-1	1341100000	23	9	9	10.8	27.3545	27.4765	25.5834	26.4435	25.8187	26.3071	25.8607	27.1887
0.328531	-1.03232	Q9BL64	Q9BL64			121090000	6	3	3	7.7	20.6549	21.5048	20.6911	24.7903	23.1992	22.6065	20.775	25.1896
0.32795	-0.85415	Q9TVL3	Q9TVL3	Probable cyclin-dependent kinase 9	cdk-9	130420000	2	4	2	9	22.3983	22.3579	20.6891	24.3033	22.3975	21.6138	23.7827	25.3712
0.327674	-0.474522	P90829	P90829	DNA polymerase delta catalytic subunit	F10C2.4	328770000	10	5	5	5	24.0887	25.6529	23.5493	23.911	23.8871	24.2929	25.493	25.4271
0.327607	0.541112	H2KYS2;B3WFT8	H2KYS2;B3WFT8			6881800000	88	12	12	21.6	28.3262	30.2991	28.3789	28.9414	27.2354	29.355	27.8694	29.3213
0.3275	-0.315353	Q10129	Q10129	Probable 28S ribosomal protein S16, mitochondrial	mrps-16	2057200000	13	3	3	26.5	28.0294	26.9023	26.5229	26.6862	27.443	26.6937	27.738	27.5276
0.32741	-0.603848	Q9NEW6	Q9NEW6	Probable splicing factor, arginine/serine-rich 3	rsp-3	128110000	9	4	4	14.3	21.3875	23.3619	22.6231	22.0355	22.3204	24.8985	22.6376	21.9669
0.327002	-0.518727	A0A1Q2U2F4;A0A0K3ARB5;Q27249;A0A0K3ATR6	A0A1Q2U2F4;A0A0K3ARB5;Q27249;A0A0K3ATR6	Tropomyosin isoforms c/e	lev-11	489510000	11	16	2	50.4	24.3111	23.3272	25.3328	25.0865	24.3977	25.2804	26.3384	24.1159
0.326449	-0.52845	Q21436	Q21436		npp-3	788190000	20	6	6	3.7	26.5865	25.93	23.934	25.4579	24.8551	26.4412	26.146	26.5799
0.326314	-0.636442	Q9BI72;Q9BI71	Q9BI72;Q9BI71		epn-1	137590000	4	2	2	4.1	23.6231	24.5668	21.1663	23.9633	22.9213	24.2213	24.1645	24.5583
0.326144	0.26729	Q9XVI9	Q9XVI9		mlc-5	9453000000	44	5	5	23.9	29.8501	29.4039	29.5073	29.7473	28.5003	29.7195	30.0185	29.2011
0.32577	0.195452	Q18437;L8E6Y3	Q18437;L8E6Y3			69050000	1	1	1	1.6	22.2584	22.5151	22.6159	22.5836	22.0103	22.2905	21.909	22.9812
0.325583	-0.46243	Q7JMT5;Q27512	Q7JMT5;Q27512	Annexin	nex-2	206600000	3	3	2	7	23.6072	22.4459	23.3477	25.2195	24.0505	24.1118	23.7322	24.5755
0.325481	0.324355	K8ERU3	K8ERU3		hpo-27	600820000	19	4	4	2.8	25.2558	26.2096	26.0312	25.3823	26.3306	25.4865	25.0758	24.6886
0.32528	0.421653	Q23359	Q23359		oma-2	1251100000	20	5	5	15.5	26.0467	26.8986	26.1623	27.4816	25.8941	25.8518	25.6339	27.523
0.325043	0.479805	Q22431	Q22431	Probable protein ariadne-2	T12E12.1	63824000	4	1	1	2.3	22.2359	22.9788	22.2232	21.9726	22.1713	22.2136	20.1857	22.9208
0.324565	0.541595	E3WIS3	E3WIS3			135810000	6	1	1	12.8	23.5433	23.9351	22.4792	23.3754	22.5258	21.1002	23.6293	23.9113
0.323901	0.237922	Q9XVK5	Q9XVK5	NEDD8-conjugating enzyme ubc-12	ubc-12	476240000	6	2	2	8.3	25.4177	25.6696	24.6408	25.4288	25.1116	24.9884	24.5244	25.5808
0.32343	-0.468412	O17071	O17071	Probable 26S protease regulatory subunit 10B	rpt-4	8355000000	51	13	13	28.1	29.6338	29.7293	27.6175	28.3072	28.6542	28.9013	30.1589	29.447
0.32323	-0.347654	P34451;U4PCE7;U4PC11;H2L0R7;Q95XG1	P34451;U4PCE7;U4PC11;H2L0R7;Q95XG1	Uncharacterized protein F54F2.6	F54F2.6	2546000000	3	2	2	21.1	27.2734	28.2263	26.5956	27.4173	26.8797	27.6536	28.2645	28.1053
0.323012	0.324966	P90992	P90992		misc-1	7967500000	73	10	10	27.1	29.5896	29.9028	28.5567	29.5049	28.2849	28.9475	29.2314	29.7903
0.32208	-0.517575	H8ESF5;Q2HQL4;Q9U307	H8ESF5;Q2HQL4;Q9U307	Glutamine synthetase	gln-3	1377800000	10	6	6	21.3	26.4362	27.2502	26.2667	25.9064	25.3387	27.65	26.7703	28.1708
0.321997	0.889123	Q8WTJ8	Q8WTJ8			224990000	3	1	1	3.6	24.1354	25.1311	22.952	24.6447	23.6443	24.0302	20.2951	25.3373
0.321778	0.534072	Q19713	Q19713	Phenylalanine--tRNA ligase beta subunit	frs-2	3710100000	34	8	8	14.9	28.7795	29.0772	27.207	27.8917	26.1828	27.8237	27.9329	28.8798
0.32143	-0.33765	G5ECR0	G5ECR0			667080000	10	3	3	1.7	25.7237	26.2101	25.0225	24.9421	24.9229	26.0478	25.8009	26.4774
0.321421	0.687063	Q21704	Q21704			317850000	3	1	1	1.9	24.5435	24.2849	24.1625	24.4613	23.8177	21.089	24.7197	25.0775
0.321255	0.295093	P90978	P90978	Splicing factor U2AF 65 kDa subunit	uaf-1	12300000000	102	10	10	23	29.9802	30.3403	29.1374	29.9975	28.9151	29.3805	29.6608	30.3185
0.319936	-0.236382	Q95ZN7;P46548	Q95ZN7;P46548	Glycylpeptide N-tetradecanoyltransferase;Probable glycylpeptide N-tetradecanoyltransferase	nmt-1	24453000000	81	14	14	29.2	30.864	31.2934	29.9852	30.6839	30.7173	31.0465	30.6751	31.3331
0.319693	-0.294486	Q5WRP2	Q5WRP2			54632000	3	1	1	2.4	22.8977	22.4949	21.1513	22.5604	22.4144	22.5475	22.6076	22.7128
0.319549	-1.02711	G5EDP3	G5EDP3	Trehalase	tre-4	721140000	5	1	1	1.1	22.4561	22.0889	26.0623	26.4868	25.9014	26.2698	23.1865	25.845
0.319547	-0.326188	O16515	O16515			288070000	1	1	1	2.1	23.8135	24.873	24.0044	24.005	23.6338	24.5407	25.3999	24.4264
0.319286	-0.240303	Q9XTZ2;G3MU77	Q9XTZ2;G3MU77		rsp-8	1059300000	32	6	6	19.1	25.7307	25.9297	26.2444	26.0648	25.468	26.6239	26.7871	26.0518
0.318618	-0.16335	Q27389	Q27389	60S ribosomal protein L13a	rpl-16	214930000000	212	29	29	73.3	34.1375	33.9404	33.7638	33.9669	33.6206	34.2498	34.5849	34.0068
0.318126	-0.92825	G5EBK4	G5EBK4		atg-7	31536000	5	1	1	1.9	21.4902	23.4942	18.0589	20.712	20.4685	22.9125	22.116	21.9713
0.318001	1.29864	Q9N3C9	Q9N3C9		rpb-7	443480000	6	1	1	8.6	26.0059	27.2154	25.583	21.4061	24.3768	25.1962	20.2638	25.179
0.317898	-0.372925	Q4A1S8;O45924;O45930	Q4A1S8;O45924	2-oxoisovalerate dehydrogenase subunit alpha, mitochondrial	Y39E4A.3	1193100000	20	6	6	14.1	26.1059	26.9588	25.7734	25.486	26.0823	26.6907	25.6455	27.3973
0.317867	-0.22934	Q86S66	Q86S66	Nascent polypeptide-associated complex subunit alpha	Y65B4BR.5	35239000000	76	11	11	49.2	31.7015	31.3892	30.5742	31.24	31.0162	31.299	31.905	31.602
0.317484	-0.199618	Q9N3X2;REV__G5EBY8	Q9N3X2	40S ribosomal protein S4	rps-4	471870000000	331	41	41	90.7	35.1468	35.5131	34.5671	34.9001	34.8043	35.1748	35.6584	35.2881
0.316408	-1.19131	O44503;U4PFH6	O44503;U4PFH6			2266500000	43	13	13	11.7	27.8004	28.3473	21.5574	27.2864	26.9479	27.466	27.3777	27.9651
0.316383	0.47893	O01833	O01833	Histone H1.5	hil-5	3906900000	40	6	6	28.9	29.1417	29.3744	27.9653	27.1708	27.0234	27.6355	28.7237	28.354
0.315517	-0.247403	I7FW32;Q9UAQ6;Q94142	I7FW32;Q9UAQ6		rab-1	2079100000	23	5	5	21.1	27.2269	27.6493	26.6464	27.5657	27.1805	27.6984	27.0816	28.1173
0.315451	-1.01813	Q09293	Q09293	Maternal effect lethal protein 47	mel-47	360190000	11	3	3	7.4	26.038	25.4354	20.2562	22.7532	23.8247	24.5458	25.2326	24.9521
0.315369	0.724614	G8JY36;A0A4V0IKF6;A0A4V6M3D7;P90980	G8JY36;A0A4V0IKF6;A0A4V6M3D7;P90980	Protein kinase C;Protein kinase C-like 2	pkc-2	472620000	4	2	2	3.3	26.0641	25.6881	23.9905	25.7262	25.5155	25.6508	22.0965	25.3077
0.31527	-0.154362	Q19554	Q19554		abcf-1	4495100000	44	12	12	21.9	28.4937	28.4804	27.9042	28.5737	28.2151	28.7779	28.3539	28.7225
0.315153	0.566726	O01965	O01965		ari-1	323650000	7	1	1	1.8	24.9925	24.8448	24.1855	24.5343	24.4308	24.5704	21.941	25.3479
0.314305	-0.527167	Q22308;B7WN80;O18056;O62372;B7WN81	Q22308;B7WN80;O18056		ddx-19	768420000	28	8	8	12.2	25.3397	25.4316	24.8303	25.7601	24.8665	25.0769	25.6804	27.8466
0.313576	0.418993	G4SPY1;G4SPY0	G4SPY1;G4SPY0			1598900000	28	8	8	13.2	27.6291	27.7465	26.3253	27.1356	25.429	26.9895	27.3942	27.3479
0.313254	-0.242522	Q23463;Q19070	Q23463;Q19070		eftu-2;eft-1	2830500000	49	8	8	8.5	27.9246	27.7856	26.9611	28.0438	27.4534	27.9688	27.7762	28.4868
0.312834	0.782705	H2L276;A0A486WX17;A0A486WTM4;C6KRI8;H2L275;Q22843;X5LX98;C6KRI7;H2FLG9	H2L276;A0A486WX17;A0A486WTM4;C6KRI8;H2L275;Q22843;X5LX98;C6KRI7;H2FLG9		grsp-2	66946000	5	1	1	7.4	21.7469	20.9159	23.3294	22.576	21.4911	21.3098	19.0707	23.5658
0.312128	-0.499481	O44156	O44156	Proteasome subunit alpha type-1	pas-6	454180000	12	4	4	19.6	24.459	25.9235	23.5159	24.3023	24.0397	25.679	24.5483	25.9316
0.311641	0.187372	Q9N589	Q9N589		mtm-1	9523900000	125	19	19	27	29.4401	29.9126	29.195	29.5598	28.9393	29.313	29.1975	29.9081
0.311454	-0.330698	O02639	O02639	60S ribosomal protein L19	rpl-19	87244000000	216	27	27	62.1	32.9332	32.9543	31.6452	32.4865	32.0796	32.6921	33.6632	32.9071
0.310758	-0.492226	O44514;W6RTQ3	O44514;W6RTQ3	Mitogen-activated protein kinase pmk-3	pmk-3	511190000	3	2	2	4.2	25.2508	24.7918	23.9925	25.131	23.8122	25.119	25.4472	26.7565
0.310077	-0.277435	G5EFV5	G5EFV5		cdk-7	426390000	18	3	3	10.6	24.5009	25.1368	24.4103	25.2042	24.4773	25.3675	24.6754	25.8416
0.310031	0.202118	G5EFG4;Q17340	G5EFG4;Q17340		abcf-2	97161000000	269	29	29	34.1	33.1125	33.1272	32.417	33.0311	32.1691	32.7205	32.7646	33.2252
0.30913	-0.665873	P91013	P91013		dhs-1	781510000	16	3	3	9.9	25.1462	27.0275	23.6896	25.1619	24.2986	26.2207	26.0073	27.1619
0.308708	0.729567	Q19096;H2KZM3	Q19096;H2KZM3		sur-7	80587000	2	2	2	7.8	23.9284	23.7421	20.655	20.8072	20.4624	21.3515	21.9191	22.4814
0.308587	0.311603	U4PRW2;U4PF08;Q95XS3;I2HAE1	U4PRW2;U4PF08;Q95XS3;I2HAE1			39050000	7	1	1	5.2	21.5125	22.5256	22.0692	21.8747	21.9208	21.6276	20.7103	22.477
0.308316	-0.897497	Q19818	Q19818		nhl-2	351450000	14	4	4	5	24.1215	25.5073	20.6199	25.6248	23.9496	24.6762	25.1045	25.7332
0.308016	0.382875	Q9U2Q9	Q9U2Q9	Glycogen synthase kinase-3	gsk-3	9412100000	65	11	11	29.8	29.1573	30.7242	29.0263	29.4996	28.5917	28.9723	29.0849	30.2269
0.306792	-0.274905	Q23629;F5GUD7	Q23629;F5GUD7	Probable 2-oxoglutarate dehydrogenase E1 component DHKTD1 homolog, mitochondrial	ZK836.2	4567400000	74	15	15	15.7	28.3018	28.5087	28.0282	28.5265	27.7636	28.6181	28.5644	29.5187
0.306215	1.04418	Q19731	Q19731		ekl-1	237310000	5	3	3	5.3	25.0328	24.8601	24.5661	22.2376	24.8412	22.2754	19.9129	25.4903
0.305955	-0.267078	G5EEM5	G5EEM5	Zygote defective protein 9	zyg-9	4080800000	25	9	9	6.6	28.4507	28.5039	27.3992	27.9601	27.773	28.4845	28.1256	28.9991
0.30586	-0.515893	O44512	O44512	Cytochrome b-c1 complex subunit Rieske, mitochondrial	isp-1	4741300000	44	7	7	19.9	28.5448	28.9984	26.0384	28.6483	27.9942	28.669	28.6949	28.9351
0.305595	0.502255	Q18075	Q18075			67214000	1	1	1	3.4	23.8288	23.3827	23.0942	21.8929	22.929	23.3414	23.0101	20.9091
0.305329	-0.378067	O01826	O01826			507060000	20	4	4	7.9	24.8741	26.2148	24.8576	24.5425	24.7038	25.262	25.5907	26.4447
0.30505	0.767262	Q20922;Q20921	Q20922;Q20921		col-159;col-160	377660000	4	1	1	3.2	25.3268	25.1981	23.7015	25.0074	24.6757	25.2224	21.098	25.1687
0.304717	0.212748	O45279	O45279			892720000	9	4	4	11	26.3514	26.0951	25.3261	26.2529	25.6191	25.9804	26.1861	25.389
0.304648	-0.283456	Q2EEM5;G5EGG0	Q2EEM5;G5EGG0		uso-1	801960000	23	3	3	4.3	26.2625	26.1444	24.9172	25.7006	25.519	25.8757	26.0744	26.6894
0.304539	-0.660178	A0A486WUN2;G5EFJ0;G5EGS3;Q9GRC3	A0A486WUN2;G5EFJ0;G5EGS3;Q9GRC3		klp-12	110460000	5	3	3	2.2	24.1887	24.2809	22.0853	20.9416	23.6436	24.5779	22.7011	23.2147
0.304453	-0.256095	Q22505	Q22505		immt-1	1980000000	30	8	8	13.4	27.5177	27.4293	26.3313	27.4359	27.3347	27.4901	27.9686	26.9453
0.304441	0.326942	Q2L6X4;Q2L6X5;H2KZN1	Q2L6X4;Q2L6X5;H2KZN1			1315500000	23	4	4	39.6	26.9077	27.2498	25.3977	26.7379	25.7466	26.5842	26.1164	26.5382
0.304428	-0.155178	Q9U1W0;Q9U1V9	Q9U1W0;Q9U1V9		dnj-29	1136300000	14	3	3	7.3	26.4029	26.8787	26.024	26.2033	26.4845	26.8436	26.331	26.4704
0.303919	0.312095	P34556;Q8I7M8;Q11179	P34556	Cyclin-dependent kinase 1	cdk-1	12701000000	48	7	6	13.6	29.8494	30.8777	29.4032	30.0206	29.1795	29.6717	29.474	30.5773
0.302808	0.545517	P20163;V6CL98	P20163	Heat shock 70 kDa protein D	hsp-4	1884200000	38	14	6	25.7	27.2871	27.8884	26.4337	27.1761	24.9994	27.5721	26.027	28.0047
0.302631	0.86605	Q27532	Q27532	Histone H3.3-like type 2	his-74	8468700000	12	5	2	27.2	29.4938	29.5702	28.8047	29.459	24.9023	29.5512	29.6976	29.7123
0.30254	0.517795	Q95Q55;H2KZA2	Q95Q55;H2KZA2			339080000	10	3	3	6.7	25.8397	25.6677	23.9612	24.8699	24.2696	25.8591	24.998	23.1407
0.302368	-0.393083	Q7Z1Q2;Q7Z1Q3	Q7Z1Q2;Q7Z1Q3		alh-12	286660000	3	1	1	2.8	24.8759	25.4442	23.236	24.3008	24.2783	25.2812	24.4976	25.3721
0.301993	-0.272864	Q8I4C0	Q8I4C0			91951000	3	1	1	3.3	23.4015	22.9286	22.6406	21.9989	23.6252	22.5467	22.73	23.1591
0.30167	-0.25303	Q94218	Q94218	Probable Ufm1-specific protease	odr-8	603590000	5	2	2	4.4	25.8573	25.8218	24.4308	25.6241	25.4012	25.8434	25.7351	25.7664
0.300616	-0.261535	G5EDK1	G5EDK1		asc-1	176720000	3	1	1	3.1	23.8201	24.0098	22.7629	23.4649	23.1351	23.69	24.07	24.2087
0.300472	2.49976	Q9N2T0	Q9N2T0		str-168	7569500000	7	1	1	2.1	29.7884	21.6695	29.692	30.0127	29.7887	20.0648	30.5678	20.7422
0.299898	-0.266687	Q20822	Q20822	Probable signal recognition particle subunit SRP68	F55C5.8	2314400000	43	9	9	11.6	28.0083	27.6326	26.3997	27.4352	27.2383	27.7447	27.6482	27.9115
0.299541	0.665107	H9G2Y7;P34885	H9G2Y7;P34885	Protein kinase C;Protein kinase C-like 1B	pkc-1	148280000	8	2	2	2.2	23.0222	24.3915	23.2001	22.758	22.9473	23.0062	20.3207	24.4371
0.299096	1.57591	Q21660	Q21660			3740400000	1	1	1	1.6	28.1929	28.2463	27.4139	28.3237	19.8778	28.4977	28.6502	28.8474
0.299066	0.223465	Q9BL17;V6CLQ7;V6CKC7	Q9BL17;V6CLQ7;V6CKC7		haf-6	922240000	9	3	3	4.6	26.3585	26.7327	25.52	26.1169	25.4829	26.1685	25.8745	26.3084
0.298894	-0.608037	Q9XVP1	Q9XVP1			447490000	20	2	2	17.2	25.3305	22.05	24.9497	25.6284	24.5821	25.3528	25.5348	24.921
0.298717	0.188027	G5EBE4	G5EBE4		abts-3	113020000000	294	40	7	37.1	33.5436	33.2983	32.586	33.4428	32.6214	33.0036	33.3195	33.1742
0.298667	0.462162	Q9U3J3	Q9U3J3		tag-281	223760000	3	2	2	15.2	24.9569	25.2626	22.5502	24.6592	24.0459	24.3999	23.6565	23.4778
0.298665	0.384748	Q23196	Q23196			1408900000	15	3	3	8.1	27.7492	27.458	25.3643	26.9716	26.295	26.715	26.5769	26.4173
0.297872	-0.191092	A0A2C9C2S8;O01761;A0A2C9C2W9;A0A2C9C332;A0A2C9C2V5;A0A2C9C3B7;A0A2C9C330;A0A2C9C2V3;A0A2C9C2G8;A0A2C9C365;Q646H7;Q646H6	A0A2C9C2S8;O01761;A0A2C9C2W9;A0A2C9C332;A0A2C9C2V5;A0A2C9C3B7;A0A2C9C330;A0A2C9C2V3;A0A2C9C2G8;A0A2C9C365	Muscle M-line assembly protein unc-89	unc-89	11391000000	238	60	60	8.3	29.8366	29.4553	29.3644	29.9549	29.2517	29.7474	30.0837	30.2928
0.297833	-0.564063	Q6A578;H2KYD0	Q6A578;H2KYD0			439690000	10	1	1	1.9	22.506	25.6962	24.4654	24.8653	24.0202	24.7552	24.9873	26.0265
0.297774	0.252547	Q9U3C1;Q21295;Q9U3B9	Q9U3C1;Q21295;Q9U3B9		npp-1	100560000	5	1	1	1.5	23.8106	23.4614	22.9366	22.863	22.8286	23.3856	22.3238	23.5234
0.297558	-0.379247	A8WHP8	A8WHP8		mdt-28	753560000	16	3	3	8.1	26.2665	26.4817	24.4527	25.2445	25.9152	25.3403	26.1765	26.5303
0.297557	-0.266131	Q9N5D3;A0A486WXD9	Q9N5D3;A0A486WXD9		sos-1	14424000	1	2	1	1	21.9118	22.2935	20.8891	21.2712	22.3366	21.6485	21.4208	22.0242
0.297459	-0.774285	O02168	O02168		aakg-2	134480000	4	2	2	5	20.7847	21.6307	21.8935	21.7992	21.8905	22.0811	20.0604	25.1731
0.297136	-0.395883	G5EGP8	G5EGP8		cpz-1	3588800000	58	8	8	28.1	27.9455	28.554	26.1512	28.3003	27.959	28.4718	28.1788	27.9249
0.296901	-0.484382	Q22037	Q22037	Heterogeneous nuclear ribonucleoprotein A1	hrp-1	783000000	13	2	2	9.2	25.2824	27.052	24.2309	25.548	25.8112	25.8802	25.3378	27.0215
0.296848	0.303963	G5EF53	G5EF53		swsn-4	4176500000	76	17	14	11.5	28.3794	29.0733	27.3823	28.5556	27.7095	27.8179	27.8864	28.761
0.296658	-0.239637	P53588	P53588	Probable succinyl-CoA ligase [ADP-forming] subunit beta, mitochondrial	F47B10.1	23120000000	109	19	19	36.1	30.7663	31.1686	29.9292	30.8201	30.4657	30.9363	30.7626	31.4781
0.296095	0.388275	Q65ZI3;H2L0K8	Q65ZI3;H2L0K8		dhs-30	696720000	18	4	4	12.9	26.4042	26.7007	24.8372	26.0576	25.4327	26.3917	24.6858	25.9363
0.295901	0.226688	Q21096	Q21096			243440000	9	2	2	3.4	24.4082	25.0162	23.652	24.533	24.3399	24.3275	23.7211	24.314
0.295725	-0.336443	Q7YTG7;P90788	Q7YTG7;P90788			2321700000	48	12	12	28.9	26.9632	27.7799	26.8056	27.1018	26.3926	27.9005	27.3357	28.3675
0.295451	1.00966	P12456	P12456	Tubulin beta-1 chain	mec-7	236260000	2	14	2	21.1	21.8553	26.136	25.2978	25.5235	24.7148	20.5356	24.6356	24.8879
0.294898	0.270532	Q9TYW0;P34466	Q9TYW0;P34466	Clustered mitochondria protein homolog	clu-1	25726000000	230	35	35	24.1	31.4476	31.4688	30.1203	31.223	30.3073	31.0198	30.5961	31.2544
0.294579	0.512657	Q17693	Q17693	Probable methylenetetrahydrofolate reductase	C06A8.1	3258600000	20	6	6	8.6	28.0922	28.5127	28.5567	27.6883	28.5682	28.7263	25.6912	27.8135
0.294184	0.502135	U4PFF3;O45105	U4PFF3;O45105		col-101	821830000	4	2	1	6.4	26.5718	26.8606	24.9522	26.3239	24.0296	26.2014	25.8144	26.6546
0.293983	-0.199518	G5EFD7	G5EFD7			729910000	4	3	3	7.1	25.3414	25.6671	25.2176	25.669	24.9613	26.1416	25.9547	25.6356
0.293535	-0.239445	Q22974	Q22974			181390000	1	1	1	0.7	23.8148	23.8074	23.4334	23.6782	23.2169	23.589	24.1707	24.7151
0.292945	0.803805	Q9N5L0	Q9N5L0			134420000	5	1	1	2.7	21.655	23.7229	23.4816	23.7703	20.2413	23.8842	20.9514	24.3377
0.292714	0.603497	O01485	O01485		soap-1	41789000	4	1	1	0.4	22.5309	21.7631	21.2868	24.2852	20.2657	22.4115	22.0013	22.7735
0.292324	0.188115	G5EGT7	G5EGT7		iffb-1	5187600000	74	19	19	19	28.4373	29.256	28.3454	29.0422	28.3773	28.6853	28.3108	28.9549
0.292266	0.188857	Q18967	Q18967	Eukaryotic translation initiation factor 3 subunit F	eif-3.F	2653500000	48	6	6	14.3	27.729	28.0793	27.3198	27.7923	26.9811	27.6326	27.504	28.0473
0.291948	-0.164645	Q95XS1	Q95XS1		trap-3	2384100000	32	4	4	18	27.6738	27.601	27.6208	27.4727	27.6925	28.155	27.1288	28.0506
0.291858	-0.303056	Q21828	Q21828	Probable mitochondrial pyruvate carrier 2	R07E5.13	2167600000	26	4	4	24.8	27.2618	27.2233	26.6132	27.0352	26.1774	27.7357	27.401	28.0316
0.291817	1.14491	D6R8W5;Q968A5	D6R8W5;Q968A5	GDP-fucose transporter	nstp-10;C50F4.14	204480000	4	1	1	3.7	24.4605	24.9956	22.0334	21.2455	23.5303	19.9005	19.6061	25.1185
0.291396	-0.416005	Q19437	Q19437		upb-1	268930000	4	2	2	7	24.5141	25.5965	23.2208	24.4578	23.8997	25.268	24.8407	25.4448
0.291185	-1.12187	Q20025	Q20025	Profilin-2	pfn-2	461900000	7	1	1	12.2	25.8062	26.3963	21.0352	20.6782	24.9345	25.9323	23.8377	23.6988
0.291023	-0.172152	Q9XVE9;P34561	Q9XVE9		rpl-14	135960000000	170	23	23	79.3	33.4228	33.4074	33.0267	33.2322	32.9911	33.3406	34.0814	33.3646
0.290883	-0.371042	Q22528	Q22528		ekl-6	946860000	27	4	4	4.4	26.2003	26.1946	24.6268	25.821	25.1626	26.0253	26.114	27.025
0.290741	0.421837	Q09584	Q09584		rnp-7	290630000	8	3	3	9.6	24.8481	25.363	24.1806	24.2286	24.7105	24.7678	24.8289	22.6258
0.290647	-0.312912	O16785	O16785	Paralyzed arrest at two-fold protein 6	pat-6	464700000	10	3	3	8.5	25.3542	25.6887	23.7722	25.075	25.1434	24.8998	25.5885	25.5102
0.290262	0.169475	B3WFW9	B3WFW9			3566500000	9	1	1	5.3	28.2608	28.3753	27.6598	28.2348	27.4182	28.1479	28.0866	28.2001
0.28969	0.35704	Q22412	Q22412			765900000	15	4	4	10.8	25.9602	26.2004	25.2875	26.2245	24.1878	25.8863	25.9181	26.2521
0.289669	-0.306622	Q20774	Q20774		dnj-13	954820000	23	5	5	16	26.2222	26.6385	24.8026	26.1001	26.0964	26.2521	25.8638	26.7776
0.289289	-0.30876	Q9N3D0	Q9N3D0			2796300000	27	3	3	17.5	27.4906	28.3955	26.7279	27.6574	27.0793	28.189	27.8734	28.3647
0.28793	-0.13886	Q20748	Q20748	ATPase family AAA domain-containing protein 3	atad-3	7690800000	98	17	17	24.5	29.2549	29.2012	28.8743	29.4568	28.9346	29.2309	29.658	29.5192
0.287929	0.525846	G5EFP8	G5EFP8		acl-7	632890000	6	4	4	7.9	25.6352	26.0825	24.1927	25.8013	23.9667	26.1631	25.8097	23.6688
0.28777	0.574389	Q17750	Q17750	E3 UFM1-protein ligase 1 homolog	ufl-1	38214000	4	3	3	4.9	22.0395	23.8918	20.983	21.6121	21.2832	23.1505	20.6565	21.1387
0.286831	-0.311412	Q22101	Q22101			333860000	5	2	2	3.8	24.0688	24.9934	23.6513	25.056	24.4129	25.5369	24.2333	24.832
0.286408	1.18247	Q9TYP9;O76833	Q9TYP9;O76833	Calcium-transporting ATPase	mca-2	192810000	16	9	7	10.5	24.4992	26.6046	21.4488	19.9193	24.4333	21.1932	20.937	21.1786
0.285979	0.217893	I2HA91;Q93622	I2HA91;Q93622			1476000000	28	7	7	28.6	26.8617	27.2657	26.9048	26.4532	26.3586	27.0035	26.0497	27.2021
0.285795	-0.405372	P90795	P90795	Probable glycerol-3-phosphate dehydrogenase, mitochondrial	T25G3.4	372730000	10	3	3	4.4	24.4892	25.8151	23.3992	24.6971	24.0812	25.4741	25.0567	25.4102
0.285766	-0.63449	C8JQR7;A0A1T5HUM6;A0A1T5HUM3;A0A1T5HUM7;A0A1T5HUM9;A0A1T5HUN4;A0A1T5HUM1;A0A1T5HUM5;Q03412;C8JQR8	C8JQR7;A0A1T5HUM6;A0A1T5HUM3;A0A1T5HUM7;A0A1T5HUM9;A0A1T5HUN4;A0A1T5HUM1;A0A1T5HUM5;Q03412;C8JQR8	Innexin;Innexin unc-7	unc-7	3452500000	31	6	6	9.5	28.4139	24.7227	27.6744	28.1167	27.0169	28.0746	28.735	27.6392
0.285532	0.68481	E2JL04;Q7Z261	E2JL04;Q7Z261		iars-2;irs-2	190510000	6	3	3	4.1	24.401	24.5156	23.0897	24.2756	23.076	24.861	20.8425	24.7631
0.285345	-0.231835	Q9N5V3	Q9N5V3		imb-3	8128600000	61	11	11	12.7	29.4138	29.7529	28.3972	29.0943	28.9367	29.3885	29.4749	29.7854
0.285105	-0.245577	H2L048;Q8MQ42;H2L049	H2L048;Q8MQ42;H2L049			1007700000	37	7	7	15	26.9272	26.2983	26.1715	25.4768	26.2788	26.9	26.0041	26.673
0.284734	-0.583992	Q18655	Q18655			89246000	7	2	2	4.2	23.658	23.4268	21.222	20.9847	22.0866	23.8384	22.0831	23.6194
0.28472	0.761528	Q95QZ3;B2MZA9;Q95QZ4;Q10923	Q95QZ3;B2MZA9;Q95QZ4;Q10923		ntl-2	112800000	9	3	3	10.4	23.8378	24.2303	23.3452	21.3119	20.7125	22.7066	21.4287	24.8312
0.284465	-0.253352	P34559	P34559	Probable enoyl-CoA hydratase, mitochondrial	ech-6	2802500000	37	6	5	21.9	27.6585	28.0888	26.9072	27.789	27.2146	28.225	27.6251	28.3923
0.283666	-0.326214	A5JYU5;O44199	A5JYU5;O44199	DNA repair protein rad-50	rad-50	37829000	0	1	1	0.7	21.7626	23.1195	20.8227	21.9799	22.3734	22.3619	22.2059	22.0484
0.282865	0.733681	Q8WTM6	Q8WTM6	Probable actin-related protein 2/3 complex subunit 2	arx-4	143880000	4	2	2	7.3	22.9316	26.3389	22.8837	21.465	22.8687	21.8604	22.6756	23.2798
0.282854	0.96507	Q22945	Q22945			913340000	7	3	3	7.8	26.0345	27.1035	26.2276	24.1783	26.2996	25.8879	26.3925	21.1035
0.282538	0.291477	Q8WQ99	Q8WQ99		csnk-1	1121800000	22	5	5	15	26.5951	26.556	26.1861	26.4432	24.9507	26.8293	26.2453	26.5892
0.282109	0.432282	C1P641;C1P640;A0A061AD21;G5EEV6;A0A061AJI9;Q21313;Q21442	C1P641;C1P640;A0A061AD21;G5EEV6;A0A061AJI9;Q21313;Q21442	Laminin-like protein epi-1	epi-1	1522000000	40	12	12	3.8	26.7401	27.0241	26.9022	26.7852	27.2294	26.6667	24.575	27.2513
0.28209	-0.89486	O16689	O16689		sdz-24	159900000	1	1	1	3.4	21.2685	24.4221	24.3309	21.8031	24.6823	25.0876	20.786	24.8482
0.281382	0.326315	Q21554	Q21554	DNA damage-binding protein 1	ddb-1	84352000	6	1	1	1	22.8739	23.6766	22.2156	23.0159	22.6725	22.7876	21.6006	23.4161
0.281313	-0.468767	C6S3M5;Q8I136	C6S3M5;Q8I136	Polypeptide N-acetylgalactosaminyltransferase 4	gly-4	16689000	7	1	1	2.3	20.4309	22.9219	20.4687	20.3865	20.7717	21.6673	21.427	22.217
0.281227	-0.325116	Q17512	Q17512			731880000	18	5	5	19	26.6084	25.4901	25.4877	25.2207	26.4826	26.5372	26.1288	24.9588
0.280826	0.29519	E9P860	E9P860			1966400000	40	15	15	6.8	27.0903	27.7067	26.834	27.1532	25.9063	26.669	27.3098	27.7184
0.280167	-0.201159	Q5CCJ3;Q5CCJ2;Q9N5N9	Q5CCJ3;Q5CCJ2;Q9N5N9	Putative rRNA methyltransferase		2779800000	38	12	12	15.1	27.7154	27.607	27.2518	27.6505	27.1761	27.9812	28.4276	27.4444
0.279348	0.209548	Q9N4J8	Q9N4J8	T-complex protein 1 subunit gamma	cct-3	25169000000	160	24	24	39.2	30.94	31.47	30.5203	31.2119	30.3079	30.823	30.7244	31.4487
0.279254	-0.613796	H2L0E5;Q2L6X7;H2L0E6	H2L0E5;Q2L6X7;H2L0E6		mct-4	192020000	8	4	4	9.2	23.2418	23.9887	20.901	23.733	23.9976	22.0199	23.5463	24.756
0.279069	-0.307773	O17919	O17919	Putative H/ACA ribonucleoprotein complex subunit 4	K01G5.5	4726300000	55	13	13	30.8	28.6658	29.2552	27.5164	27.8957	27.9296	28.7795	28.9234	28.9316
0.278813	-0.173992	O02328	O02328	Eukaryotic translation initiation factor 3 subunit C	eif-3.C	20664000000	177	28	28	24.8	30.7655	30.8891	30.1041	30.5218	30.2175	30.8303	30.7883	31.1403
0.278673	0.695977	A0A0K3AU87;A0A0K3AQP8;A0A0K3AQM5;A0A0K3AR57;A0A0K3ATL3	A0A0K3AU87;A0A0K3AQP8;A0A0K3AQM5;A0A0K3AR57;A0A0K3ATL3			332680000	1	1	1	4.8	25.2164	26.038	23.9339	24.5068	25.3828	25.2875	24.7742	21.4668
0.278512	-0.275453	O62215	O62215	Putative succinate dehydrogenase [ubiquinone] cytochrome b small subunit, mitochondrial	sdhd-1	584060000	2	1	1	6.9	25.9039	26.1402	24.4805	25.2746	25.9962	25.5619	25.3127	26.0301
0.278283	0.300005	Q20402	Q20402		egg-3	563770000	15	3	3	6.7	26.0089	25.2765	25.1285	25.0341	24.0306	25.0864	25.222	25.9089
0.277916	-0.270193	Q9XW92	Q9XW92	V-type proton ATPase catalytic subunit A	vha-13	17987000000	113	14	14	24.3	30.3559	30.8678	29.5278	30.2854	29.8582	30.5832	30.3978	31.2785
0.277902	-0.255203	Q8MXR6;Q4W5P0	Q8MXR6;Q4W5P0		sqd-1	2439300000	38	6	6	23.6	27.5611	28.3258	27.0443	26.8977	27.1772	27.7246	27.7936	28.1543
0.277518	0.478753	Q21278	Q21278	Pre-mRNA-splicing factor SLU7	K07C5.6	4658500000	41	8	8	12.8	27.5738	30.3393	28.1473	28.9952	28.3935	29.0711	27.2188	28.4571
0.277504	-0.5267	Q9XX15	Q9XX15	Ribosomal RNA small subunit methyltransferase nep-1	Y39A1A.14	248050000	11	2	2	10.4	23.423	22.7312	23.4913	25.2129	22.5498	24.918	24.4048	25.0927
0.277284	-0.666181	O44727	O44727		cpn-4	51564000	5	1	1	6.5	21.5481	23.0215	22.4138	19.939	20.4191	23.7233	22.164	23.2807
0.276925	1.2693	Q95008	Q95008	Proteasome subunit alpha type-5	pas-5	1103400000	21	4	4	18.1	26.2517	26.5603	24.4076	26.1244	19.2666	24.9387	26.8922	27.1693
0.276915	-0.486528	G5EC10	G5EC10	Galectin	lec-9	12712000000	18	4	4	37.9	29.5648	29.7056	27.3267	30.1694	29.9643	28.6157	30.1025	30.0301
0.276705	-0.276658	Q9TZC4	Q9TZC4		pat-4	2349000000	28	7	7	17.2	27.6873	27.8803	26.4961	27.6722	26.9878	27.6864	27.9188	28.2495
0.276635	0.50531	Q19265	Q19265			2236000000	17	3	3	8.8	27.8673	28.2238	26.5138	27.0798	27.0888	27.5323	25.0449	27.9974
0.276212	-0.402577	Q20184;D1MN80	Q20184;D1MN80		ech-2	368190000	12	3	3	9.2	25.5098	25.0581	22.9002	24.5961	24.7544	24.7606	24.6525	25.5071
0.276025	-0.667243	Q8I4G9;A0A486WV70;A0A486WUH7;A0A486WV45;Q8I4H0;Q9U3A6;A5JYR4;A0A486WXX8	Q8I4G9;A0A486WV70;A0A486WUH7;A0A486WV45;Q8I4H0;Q9U3A6;A5JYR4;A0A486WXX8		dab-1	386960000	6	3	3	8	25.4489	25.5182	23.4507	21.8792	24.1462	24.2969	24.3293	26.1936
0.275879	-0.43413	Q18550	Q18550			1783600000	37	10	10	22	27.4845	25.0865	27.0061	27.859	27.642	27.0845	27.6472	26.799
0.275705	1.13026	Q9N3K6	Q9N3K6			5827100000	8	1	1	1.2	28.7138	27.801	28.8329	28.8009	29.0604	29.0216	29.1731	22.3725
0.275558	0.340613	E1B6V0;A0A486WTX8;A0A486WXY0;Q9XVK9;B2D6P5;A0A486WWY4;A0A486WVP3;P92004	E1B6V0;A0A486WTX8;A0A486WXY0;Q9XVK9;B2D6P5;A0A486WWY4;A0A486WVP3;P92004		tag-260	620110000	5	1	1	2.9	26.3604	26.8922	24.6994	25.6085	25.8673	25.1267	25.3454	25.8586
0.275398	-0.458057	Q9U3R0;O45941	Q9U3R0;O45941	UPF0375 protein C08F11.12;UPF0375 protein Y45F10C.2	C08F11.12;Y45F10C.2	769760000	25	3	3	25.6	24.594	26.5066	24.3385	26.2681	25.2665	25.2644	26.0591	26.9495
0.275367	0.224859	Q22508	Q22508		tag-18	46884000000	93	13	13	46.8	31.9839	31.6363	31.5855	32.1938	30.7661	31.6412	32.1582	31.9345
0.27491	0.147537	A0A168H9Z7;H2L0N0;Q95ZK4;H2L0N1;O01619	A0A168H9Z7;H2L0N0;Q95ZK4;H2L0N1;O01619		unc-132	1409600000	15	6	6	12.6	26.6246	27.276	26.4048	26.9334	26.3992	26.846	26.5368	26.8666
0.274377	0.354236	O45933	O45933	Nucleoporin SEH1	npp-18	7159800000	50	11	11	30.3	28.5379	30.2257	28.4251	29.5706	28.2076	28.8606	28.5823	29.6919
0.27373	0.573052	Q21793	Q21793		pqn-53	268400000	16	5	5	13.9	25.4943	26.0863	23.5532	22.961	23.5326	24.6923	22.9399	24.6379
0.2727	-0.483418	Q93227	Q93227		2021-03-03	123280000	5	1	1	1.9	22.0374	21.3887	23.5979	23.8188	22.6923	22.3038	24.2118	23.5686
0.272365	-0.201483	O01803;Q94149	O01803;Q94149		rab-11.1	1297400000	34	6	6	28.4	26.4255	26.8895	26.2805	26.2	26.6185	27.0793	25.9172	26.9864
0.27215	-0.565275	Q7Z135;G5EG65	Q7Z135;G5EG65		hid-1	140150000	12	2	2	3.9	21.4543	24.1723	21.9621	23.7889	24.0824	22.713	24.5455	22.2978
0.27204	0.24811	Q7YTV3;Q20453;H2L2B3;H2L2B2;Q8I4I7	Q7YTV3;Q20453;H2L2B3;H2L2B2;Q8I4I7			243560000	16	2	2	3.6	24.4686	25.0928	23.7441	24.0269	24.1651	23.9653	23.5371	24.6725
0.271909	-0.49566	G5EEP9;G5EEG8;G5EBP4;G5EFD6	G5EEP9;G5EEG8;G5EBP4;G5EFD6		frm-1	920020000	29	8	8	2.1	26.8252	26.4924	23.7097	26.2833	25.6911	26.478	26.3055	26.8186
0.271035	-0.199483	O62348;O45718	O62348;O45718		apb-3	675670000	2	1	1	0.7	25.6095	26.0355	24.8964	25.9046	25.5102	25.6711	25.783	26.2796
0.271018	0.752091	G5EF02	G5EF02		spn-4	231620000	6	3	3	9.1	24.4549	24.7395	24.4654	22.2731	20.9944	24.9078	24.8933	22.1292
0.27056	-0.247295	U4PBX2;Q21323	U4PBX2;Q21323		rnp-3	749880000	7	2	2	12.2	26.1221	26.4869	25.0852	25.9158	25.489	26.3369	26.2058	26.5674
0.270525	-0.369364	O45518	O45518			1449600000	21	10	8	31.2	26.4639	25.928	26.762	27.4586	26.699	26.1602	26.8961	28.3348
0.270313	0.352535	O01768	O01768		lrp-2	369470000	7	7	6	1.4	25.4175	24.1162	24.7685	24.0167	24.5946	24.7821	22.9485	24.5835
0.270151	-0.521218	Q7JLH5	Q7JLH5		pqn-70	61564000	6	2	2	13.6	23.0332	22.7671	20.4123	21.3171	22.8085	23.5915	21.3146	21.9
0.269838	-0.515809	Q19987	Q19987			216320000	4	1	1	2.2	24.5393	24.7462	23.4963	21.4419	23.4962	24.3475	23.9466	24.4967
0.26914	0.916061	Q19555	Q19555		scc-3	123940000	3	1	1	1.1	24.6135	24.9068	19.757	23.4545	21.1944	21.6859	21.6886	24.4987
0.269133	-0.218883	Q304E5;Q9TZQ3	Q304E5;Q9TZQ3	P granule abnormality protein 1	pgl-1	5955100000	48	11	9	15.7	29.0659	29.3281	28.1257	28.6976	28.8122	28.639	29.0334	29.6084
0.268929	0.339978	A4LBC3;A4LBC2	A4LBC3;A4LBC2		met-1	1366600000	34	7	7	6.2	26.404	26.5764	26.147	27.3292	25.5583	26.6584	25.4995	27.3805
0.268579	-0.378648	Q86D21;P52709	Q86D21;P52709	Threonine--tRNA ligase, cytoplasmic	tars-1;trs-1	4091000000	57	12	12	22.1	28.0899	29.0667	26.696	28.2799	28.0353	28.6449	27.8032	29.1637
0.268062	-1.26511	U4PLL0;U4PB66;U4PAR9;Q94287	U4PLL0;U4PB66;U4PAR9;Q94287		bris-1	1627700000	6	2	2	4	26.7165	28.2511	19.8997	27.4444	26.4786	26.915	26.2708	27.7077
0.267576	-0.213602	P05690	P05690	Vitellogenin-2	vit-2	100680000000	388	161	48	68.8	33.3531	33.3453	32.1124	32.5537	33.0576	33.1551	32.7272	33.279
0.267566	-0.166422	Q95XX1	Q95XX1	Nicotinate phosphoribosyltransferase	Y54G2A.17	455630000	7	1	1	1.6	24.9607	25.3736	24.461	24.6496	24.6822	25.0324	24.9401	25.4559
0.267015	0.35789	Q23382	Q23382		ccdc-47	645460000	12	2	2	5	26.0553	26.6451	24.7039	25.6423	24.3809	25.3557	26.0696	25.8088
0.266363	0.250166	Q27492	Q27492	DNA-directed RNA polymerase	rpc-2	660490000	22	6	6	4.9	25.0574	26.359	25.0308	26.2864	25.2124	25.5695	25.6818	25.2692
0.265765	-0.270633	Q9U238	Q9U238		trap-4	7186900000	29	3	3	27	29.5468	28.2732	28.4761	29.112	28.3376	29.6424	28.9736	29.5372
0.26517	-0.57373	Q9NA74	Q9NA74			493130000	11	2	2	7.1	25.4508	25.6829	22.1092	25.1044	24.5318	25.7261	24.7255	25.6587
0.264973	0.19401	G5EFE3	G5EFE3			4503700000	44	4	4	38.7	28.7545	28.9397	28.1358	28.3211	27.7125	28.2859	28.5615	28.8151
0.264417	0.155524	O61815	O61815			1664600000	12	4	4	7.2	27.3234	26.8143	26.7107	27.3617	26.3841	27.0332	27.0265	27.1441
0.263709	-0.787188	Q5TKA3;Q5TKA4;Q9UAV8	Q5TKA3;Q5TKA4;Q9UAV8		acs-1	772940000	15	4	4	7.6	26.1666	26.4059	22.9113	23.5922	25.6861	23.3152	25.7962	27.4272
0.263489	0.21966	P52275;P41937	P52275;P41937	Tubulin beta-2 chain;Tubulin beta-4 chain	tbb-2;tbb-4	193330000000	322	28	2	53.3	34.0376	34.4364	33.4067	33.8404	33.373	33.6388	33.3427	34.4879
0.26307	-0.211033	Q19986	Q19986			4248200000	55	8	8	32.5	28.5322	29.0562	27.7074	28.3257	28.3047	28.6998	28.3838	29.0773
0.263	-0.23012	Q93353	Q93353	Probable isocitrate dehydrogenase [NAD] subunit beta, mitochondrial	idhb-1	10678000000	52	11	11	24.3	29.5138	30.3473	28.8585	29.3485	29.4252	29.9546	29.4536	30.1552
0.262202	-0.335248	G5EBZ4	G5EBZ4	Protein let-418	let-418	627980000	15	5	5	2.8	26.0009	26.4613	24.8683	24.9987	25.0267	26.266	25.7153	26.6622
0.261689	-0.174284	Q19869;A0A146I8J1	Q19869;A0A146I8J1	60S ribosomal protein L26	rpl-26	84324000000	169	17	17	68.3	32.9072	32.8125	32.2373	32.5641	32.2255	33.0014	33.2968	32.6945
0.261662	0.524086	Q3V5J3;H2L0S5	Q3V5J3;H2L0S5			106860000	10	2	2	2.2	22.469	23.3433	22.9835	22.7752	22.5651	23.2961	20.0489	23.5644
0.261598	0.329413	O17695	O17695	Histone deacetylase 1	hda-1	675100000	11	2	2	6.7	25.6059	26.0968	25.6452	26.1885	25.4818	25.7258	24.3024	26.7087
0.261393	0.288985	O17514;A0A218NGU4	O17514	Histone-lysine N-methyltransferase mes-2	mes-2	15107000000	173	26	26	30.1	30.0493	30.8792	29.6302	30.3488	29.2735	29.8848	29.6104	30.9829
0.261335	0.194532	G5EEW5	G5EEW5			619620000	7	3	3	2.5	25.9489	26.1155	25.2133	25.3256	24.9504	25.399	25.5137	25.9622
0.261203	0.424872	S6FWN4;N1NVB5;S6FCX2;S6F510;N1NV09	S6FWN4;N1NVB5;S6FCX2;S6F510;N1NV09		kcc-1	941660000	23	7	7	5.2	26.6163	27.0699	24.9962	25.8264	25.4313	25.6778	24.6809	27.0192
0.259921	-0.772307	F5GU87;Q19681;F5GU86	F5GU87;Q19681;F5GU86		otub-3	296160000	18	4	4	16.8	23.0618	25.7521	22.3476	22.9276	25.1253	25.7486	21.4954	24.8092
0.259118	0.361243	Q21352	Q21352	Translocon-associated protein subunit beta		623180000	19	4	4	18.7	24.7383	26.199	24.5115	26.2162	24.7712	26.0411	24.4923	24.9154
0.25859	-0.295758	Q09591	Q09591	Mitotic chromosome and X-chromosome-associated protein mix-1	mix-1	1305600000	38	11	11	8.4	26.77	27.0278	25.3319	26.3774	26.051	26.844	26.4235	27.3716
0.25857	-0.132484	Q9N302;V6CK48;V6CLI5	Q9N302;V6CK48;V6CLI5		acs-13	8388100000	68	18	18	19.9	29.5775	29.192	28.9461	29.6339	29.3022	29.8492	29.4503	29.2778
0.258346	-0.3063	B1Q255;B1Q254	B1Q255;B1Q254			493740000	13	4	4	5.3	24.6789	24.8746	24.8425	25.6487	24.4282	25.8796	24.7367	26.2254
0.258256	0.69558	P34500	P34500	Transthyretin-like protein 2	ttr-2	283460000	6	1	1	8.1	25.3862	24.8724	24.7948	23.1715	24.6693	21.0454	25.6576	24.0702
0.258078	-0.190795	P50140;G8JYF5;V6CLG8;Q9U3B0	P50140;G8JYF5	Chaperonin homolog Hsp-60, mitochondrial	hsp-60	48701000000	208	29	29	36.6	31.3114	31.8907	31.2017	31.8757	31.0703	32.1145	31.7811	32.0768
0.257818	-0.256828	Q95XN1	Q95XN1			1974700000	31	4	4	14.8	27.4982	27.4988	26.2676	27.0384	27.0482	27.5311	26.7188	28.0322
0.257647	0.23517	Q09610	Q09610	Probable galaptin lec-8	lec-8	6241100000	46	4	4	15.6	29.0303	29.7992	28.5074	28.8454	28.1851	28.8583	28.7679	29.4304
0.257627	0.718768	G5ED97	G5ED97		tag-65	304830000	8	3	3	5.6	24.5897	25.1502	21.999	25.4127	22.2225	22.1762	24.296	25.5818
0.257568	0.177431	Q8IU00	Q8IU00		puf-11	1726500000	27	11	7	27.5	27.0992	27.1859	26.3935	27.122	26.2796	26.6064	26.9445	27.2604
0.257218	0.0881224	Q9U332	Q9U332	60S ribosomal protein L31	rpl-31	111310000000	145	14	14	47.5	33.3089	33.146	32.9505	33.1912	32.9602	33.3287	33.1696	32.7857
0.257196	0.492947	O01756	O01756			488520000	6	5	5	6	26.029	25.9424	25.3411	25.3291	25.1597	23.7236	27.2765	24.51
0.257093	-0.253123	Q21443	Q21443	Lamin-1	lmn-1	3875200000	41	11	11	26.9	27.9703	28.7822	27.5101	28.1579	28.343	28.0077	27.8603	29.222
0.256893	0.323388	O17328	O17328		mct-6	3511900000	39	10	10	19.4	28.4402	28.6257	27.8068	27.5033	27.4827	28.179	26.6865	28.7343
0.256709	0.585335	Q09316	Q09316	CDK5RAP1-like protein	F25B5.5	73774000	1	1	1	2.6	20.4092	24.3235	22.47	22.3181	22.6628	20.8985	21.026	22.5921
0.25567	0.848311	O02115	O02115	Proliferating cell nuclear antigen	pcn-1	104410000	4	1	1	3.4	24.4901	24.7095	20.1738	23.567	22.7087	22.1416	20.2607	24.4362
0.255628	-0.232317	P27420;V6CJ24	P27420	Heat shock 70 kDa protein C	hsp-3	8188600000	75	18	10	26.2	29.2499	29.6746	28.4063	28.8621	29.4468	29.068	28.7097	29.8976
0.25558	0.625461	Q7JK62;Q2L6T9;O62140	Q7JK62;Q2L6T9;O62140	Acyl-coenzyme A oxidase	acox-1	189940000	3	2	1	4.4	24.0088	24.3076	23.1558	23.288	23.4634	20.3373	23.5998	24.8578
0.255085	0.764504	Q93338	Q93338		rpb-3	116610000	6	1	1	2.8	20.9673	24.7789	24.1227	24.2143	24.0976	21.674	20.8831	24.3706
0.254852	-0.362237	P90983	P90983		rps-29	12801000000	46	8	8	75	30.2627	29.5551	29.4885	29.1317	29.465	29.7279	31.5269	29.1673
0.254639	0.231893	Q19752	Q19752		fntb-1	196190000	1	1	1	2	24.8859	24.4129	23.731	24.3019	24.0318	24.5404	23.3151	24.5168
0.254319	0.168668	Q4PIU9;Q53U87;Q18100;Q53U86;W6RTH3;W6RRX6	Q4PIU9;Q53U87;Q18100;Q53U86		sax-7	236060000000	512	58	58	38.8	34.2588	34.6555	33.761	34.1162	33.906	33.9713	33.6526	34.587
0.254042	-0.39209	O02225	O02225		gln-6	389880000	11	7	4	14.1	24.4106	25.8097	23.4501	24.8704	24.6095	24.2021	25.2892	26.0083
0.252482	-0.636999	Q21738	Q21738		paxt-1	73244000	2	2	2	6	20.7988	21.2936	20.914	21.6734	22.3684	21.758	19.1198	23.9815
0.251688	-0.483878	G5EE42	G5EE42			236070000	6	1	1	8	21.5055	25.0178	23.8571	24.3437	24.0513	24.1507	23.7936	24.664
0.251556	-0.463063	Q09958	Q09958	Probable rRNA-processing protein EBP2 homolog	C18A3.3	1525200000	15	4	4	9.4	27.0014	27.4279	25.1065	26.1236	25.2744	27.1226	27.7201	27.3945
0.251485	-0.314876	Q9N538	Q9N538		dhs-9	200990000	9	4	4	11.6	24.2296	24.6041	22.5362	23.9143	24.3975	23.8275	23.6447	24.674
0.250748	-0.478116	Q8MXT6	Q8MXT6		col-106	200380000	11	1	1	5.4	21.1243	24.2635	23.7968	24.2047	23.2581	23.9157	24.2869	23.841
0.249654	-0.203975	Q17432	Q17432			1820300000	14	2	2	14.8	27.0617	27.4849	26.3403	27.0277	26.7826	27.0592	27.0282	27.8604
0.249503	0.219555	G5EG11	G5EG11	Delta(5) fatty acid desaturase fat-4	fat-4	3982300000	32	7	7	20.4	28.4637	29.0977	28.3105	27.914	27.4876	28.2607	28.4766	28.6829
0.249458	0.734523	O01805	O01805	Acyl-CoA-binding protein homolog 1	acbp-1	790390000	2	1	1	14	26.3078	26.2049	25.5433	25.6195	21.6398	26.3857	26.1634	26.5484
0.24916	-0.269977	O17643	O17643	Isocitrate dehydrogenase [NADP]	idh-2	4142200000	46	10	9	20.5	28.8215	28.7791	27.306	27.9871	28.3395	28.9429	27.842	28.8492
0.24859	-0.471285	A0A078BPM1;D3DEL7;A0A078BPN7;A0A078BS85;Q9U308;D3DEL8;A0A078BQQ1	A0A078BPM1;D3DEL7;A0A078BPN7;A0A078BS85;Q9U308;D3DEL8;A0A078BQQ1	Juxtamembrane domain-associated catenin	jac-1	47736000	3	3	3	3.5	22.5933	20.5325	20.4604	22.3313	22.2774	22.3807	22.7302	20.4145
0.24785	0.249744	Q22253	Q22253		rpn-9	7400000000	57	9	9	22	29.5401	29.957	28.5242	29.2076	28.7236	29.3406	28.4792	29.6864
0.247663	-0.334652	Q20970;D3YT56	Q20970;D3YT56	Methionine--tRNA ligase, cytoplasmic	mrs-1;mars-1	2535400000	46	9	9	10.1	27.3554	28.029	26.1834	27.5455	26.7231	28.1072	27.2278	28.3937
0.247223	-0.541153	Q19803	Q19803			64434000	1	1	1	1.8	22.8734	22.6992	19.9788	21.2737	20.6163	22.3006	22.81	23.2628
0.246906	-0.241265	A0A679L8M9;Q09165	A0A679L8M9;Q09165	Mesocentin	dig-1	1027500000	24	5	5	0.6	26.0145	26.7349	25.3615	26.4211	26.4318	25.937	26.0269	27.1014
0.246261	-0.28267	Q09373	Q09373	WD repeat-containing protein fzy-1	fzy-1	756310000	11	8	8	16	25.8272	26.2879	25.2068	25.309	25.0391	25.6674	26.9086	26.1466
0.246077	-0.498848	Q18493	Q18493	Probable UDP-N-acetylglucosamine pyrophosphorylase	C36A4.4	1124100000	19	2	2	5.4	26.0141	27.2919	24.3681	26.1835	24.9627	27.1127	26.2697	27.5079
0.245509	0.203533	O45011;O01854	O45011;O01854			4278500000	37	10	8	30.3	28.0273	28.9187	28.3654	28.5389	28.3119	27.7204	27.9822	29.0218
0.245475	0.316867	Q93575	Q93575	Regulator of telomere elongation helicase 1 homolog	rtel-1	2352700000	12	1	1	0.6	27.271	28.4913	26.664	27.8458	26.4364	27.364	27.0779	28.1262
0.245094	-0.844425	G4SF79	G4SF79			215530000	6	2	2	5	21.3608	25.4195	19.896	25.1063	23.0112	24.2551	23.7497	24.1442
0.244362	-0.412277	Q23270	Q23270	tRNA (guanine(26)-N(2))-dimethyltransferase	trm-1	871320000	32	7	7	11.4	24.3067	27.0827	25.2835	25.8508	25.3672	26.4041	25.5024	26.8991
0.243889	-0.21183	P41877	P41877	Chromatin-remodeling complex ATPase chain isw-1	isw-1	542830000	16	5	5	5.3	25.5635	25.9084	24.5822	25.1275	26.0146	25.3814	25.6028	25.0301
0.243594	-0.315948	Q17761	Q17761	6-phosphogluconate dehydrogenase, decarboxylating	T25B9.9	2578000000	34	7	7	19.8	27.8366	27.5593	26.6472	27.0788	26.4081	27.5798	27.7719	28.6259
0.243499	0.198975	Q23571;REV__Q7YWP5	Q23571	Lipoamide acyltransferase component of branched-chain alpha-keto acid dehydrogenase complex, mitochondrial	ZK669.4	42327000000	168	23	23	43.3	31.8978	32.0247	31.2793	31.4467	30.8102	31.4383	31.4241	32.18
0.243066	0.150797	Q19240;Q95QM5;O77133	Q19240;Q95QM5;O77133		unc-115	1038600000	27	5	5	8.2	26.4396	26.7862	26.1057	26.225	25.8837	26.2755	25.9991	26.795
0.243046	0.386486	P34471;G3MTW9	P34471	DNA primase small subunit	pri-1	402360000	8	5	5	13.9	25.5168	25.0895	23.6862	25.9584	23.4717	25.2453	25.2432	24.7448
0.242944	0.188185	Q86B36;Q9GYS8	Q86B36;Q9GYS8		fars-1	18271000000	104	17	17	27.8	30.8152	31.1184	29.9228	30.6982	30.0924	30.6948	30.1789	30.8358
0.242612	0.24426	O45628	O45628			96065000	6	2	2	4.7	23.0353	23.6383	23.172	23.0714	22.8295	21.9957	23.3187	23.7961
0.241913	-0.127162	Q21752	Q21752	Probable voltage-dependent anion-selective channel	vdac-1	28140000000	115	14	14	39.6	31.4955	30.9179	30.6878	31.0362	30.8077	31.4268	31.2193	31.1923
0.240932	0.0709376	Q27485;J7S164;J7SA65;P09588	Q27485;J7S164;J7SA65;P09588	Histone H2A	his-35;his-57;his-3	17523000000	31	4	3	26	30.5324	30.2752	30.2037	30.6143	30.1541	30.4702	30.3874	30.3302
0.240753	-0.39631	P50306	P50306	Probable S-adenosylmethionine synthase 4	sams-4	5602900000	27	20	4	54.2	27.8635	29.6124	27.241	28.8271	28.0595	28.5717	28.5199	29.9781
0.240121	-0.176735	Q9N3F4;Q95XY1;Q65XX1	Q9N3F4;Q95XY1;Q65XX1		vbh-1	7057000000	80	18	16	27.3	29.7974	28.5441	28.5774	28.8467	29.2548	29.1585	29.043	29.0162
0.24003	-0.20563	G5EFP3;Q19048;Q94137;Q20943	G5EFP3		mrp-4	432210000	5	3	1	1.7	24.8824	25.2466	24.5746	24.9941	24.3864	25.157	25.0389	25.9378
0.239993	0.359875	H2L297;Q0G828	H2L297;Q0G828			612500000	8	3	3	10.7	26.0489	26.2775	24.3176	25.6844	24.4757	24.8469	25.1524	26.4139
0.239699	0.180835	Q20849	Q20849		rod-1	3454600000	33	10	10	5.8	28.3743	28.3855	28.1684	28.6841	27.6393	28.5768	28.8341	27.8389
0.239624	0.317725	P39745;Q9U9Y8	P39745	Mitogen-activated protein kinase mpk-1	mpk-1	1048700000	11	4	4	9.7	26.5227	26.7927	25.5626	26.2089	25.2969	26.0212	25.2454	27.2524
0.238201	-0.449319	A0A0K3AY44;O44557;A0A0K3AVV4	A0A0K3AY44;O44557;A0A0K3AVV4			213600000	8	1	1	2.9	24.5296	23.862	23.6731	24.033	24.9097	24.8956	22.3331	25.7567
0.237832	-0.814882	Q5CCI8	Q5CCI8		srb-19	1285400000	5	1	1	2.3	26.8137	27.0141	21.5504	26.7257	25.1933	26.9451	26.3456	26.8793
0.237426	-0.459186	Q9U267	Q9U267			39276000	1	2	2	2.2	22.3067	22.0507	20.1986	21.5041	22.2291	21.7603	20.438	23.4695
0.237387	-0.20662	Q9XU15	Q9XU15			1362900000	29	9	9	15	26.711	26.3934	26.2567	26.6239	25.702	27.0344	26.9298	27.1453
0.23725	0.249637	P34668	P34668	Putative ATP-dependent RNA helicase ZK686.2	ZK686.2	742970000	5	3	3	7.1	26.4789	26.2051	25.005	25.9824	24.954	26.3206	25.7424	25.656
0.236951	0.55346	A0A1I6CM80;A0A1I6CM55;A0A1I6CM66;G5EG57;H9G2Q4;G5ECF5;H9G2Q5;G5EGJ0;H9G2Q7;H9G2Q3;H9G2Q8;H9G2Q6;H9G2Q2	A0A1I6CM80;A0A1I6CM55;A0A1I6CM66			625160000	3	3	3	2.1	26.3234	25.6352	26.2347	26.5011	26.7301	26.3966	22.8492	26.5047
0.236893	-0.210955	O18239;G3MU88	O18239;G3MU88		sec-61	52870000000	155	16	16	30.9	32.2285	32.153	31.1912	31.7973	31.4853	32.1884	31.7949	32.7452
0.236887	-0.22412	A0A0K3ASH4;A0A0K3AW32;Q95Y58	A0A0K3ASH4;A0A0K3AW32;Q95Y58			93271000	3	1	1	3.8	22.8805	23.2684	21.792	22.3923	22.5847	22.7319	22.4883	23.4247
0.236675	-0.5191	P34524	P34524	Ribosome biogenesis protein BRX1 homolog	K12H4.3	3069700000	30	7	7	17.9	28.4679	27.8875	25.1681	27.5672	26.3562	27.9767	28.7696	28.0646
0.236448	0.122428	Q8WQD8;Q21614	Q8WQD8;Q21614		cah-4	2866600000000	428	25	25	68.1	37.851	37.9674	37.5527	37.7223	37.1185	37.7003	37.7719	38.0128
0.236392	-0.570615	Q9NAH7	Q9NAH7		aakb-2	84206000	1	1	1	4.4	23.2637	22.643	20.2498	22.9246	20.8251	23.284	23.2353	24.0192
0.236267	-0.462584	P34575	P34575	Probable citrate synthase, mitochondrial	cts-1	3333700000	38	8	8	18.8	28.1596	29.392	26.6188	26.3245	27.492	28.5627	27.5025	28.788
0.23584	-0.318796	Q09974	Q09974			32533000	4	1	1	2.4	21.4744	21.475	21.854	20.17	20.678	22.2198	21.0782	22.2726
0.235724	-0.263255	Q9GYQ7;W6RQY2;W6RY26	Q9GYQ7;W6RQY2;W6RY26		xpo-3	873700000	29	5	5	6.4	26.3958	26.3114	25.0855	25.9616	25.8369	25.4933	26.4566	27.0206
0.235508	-0.244105	B5U8N2;Q7JLB1;G5ECZ2;G5EDI2;Q7JLB0;Q23188	B5U8N2;Q7JLB1;G5ECZ2;G5EDI2;Q7JLB0;Q23188	Reticulon-like protein	ret-1	13525000000	44	9	4	24.1	29.9352	30.4009	29.1352	30.0638	29.503	30.2032	29.8124	30.9931
0.235109	0.324805	Q93615	Q93615	Probable electron transfer flavoprotein subunit alpha, mitochondrial	F27D4.1	3537000000	44	7	7	19.6	28.7579	28.9003	27.0464	27.9048	27.1808	27.4806	27.8251	28.8237
0.234633	0.220928	O02642	O02642		sucl-2	3152300000	38	7	6	28.7	28.2569	28.7297	27.2501	27.9986	27.236	28.151	27.7725	28.192
0.234543	-0.215225	P47209	P47209	T-complex protein 1 subunit epsilon	cct-5	8936500000	91	17	17	28	29.4288	29.8611	28.6821	29.4078	29.1634	29.5366	29.1846	30.3563
0.233803	0.161658	O17218;A8WIR1;A0A146I8V3	O17218;A8WIR1		rps-22	136740000000	97	12	12	56.2	33.7035	33.6645	33.2214	33.367	32.834	33.2328	34.038	33.2049
0.232526	-0.0667729	Q8WQB6	Q8WQB6			6765500000	56	11	11	10.6	29.0887	28.7294	28.7905	28.9303	28.7209	28.9452	29.11	29.0298
0.232313	0.617543	G8JY65;Q10665	G8JY65;Q10665	Polycomb protein mes-3	mes-3	1970100000	25	7	7	10.7	26.9573	28.1119	25.0599	28.1784	25.8437	26.6403	24.8149	28.5383
0.232243	-0.218927	P30625;I4EC32	P30625	cAMP-dependent protein kinase regulatory subunit	kin-2	3319400000	48	9	9	19.4	28.0881	28.378	27.0517	27.6779	27.4891	27.9686	27.9228	28.691
0.231817	0.748215	G5EG28;G5EFF9	G5EG28;G5EFF9			359860000	6	3	3	6	25.2659	26.0324	22.8955	24.1271	24.0862	20.704	24.6606	25.8771
0.231694	0.287295	S6EZK7;Q19346	S6EZK7;Q19346			938910000	13	7	7	6.2	26.7619	27.1347	25.4968	26.547	25.2345	26.0932	26.6502	26.8134
0.231429	-0.19528	Q9UB28;Q9UB29;H2L0C1;Q9BKP3	Q9UB28;Q9UB29		let-805	2965400000	86	25	25	6.9	27.8024	27.3853	27.4514	28.1157	27.2648	27.5183	28.5244	28.2285
0.230746	0.262212	Q19782	Q19782	Intermediate filament protein ifd-2	ifd-2	5728600000	9	6	4	12.4	29.3123	28.6233	28.3032	29.4652	27.8112	28.6082	28.6404	29.5954
0.230615	0.162317	Q9U1Q7;I2HAI1;A0A0K3AW63;D8FRP8	Q9U1Q7		emb-4	2918000000	53	13	13	10.2	27.4874	28.3041	27.6214	27.9535	27.3975	27.4146	27.5874	28.3177
0.230443	0.151362	P34600	P34600	WW domain-containing protein ZK1098.1	ZK1098.1	15077000000	118	18	18	22.5	29.9622	30.3128	29.7316	30.3325	29.4218	30.2181	29.7157	30.378
0.230042	-0.441541	Q09345;Q8IFZ4	Q09345;Q8IFZ4	Polyadenylation and cleavage factor homolog 11	pcf-11	260970000	10	3	3	4.4	25.0785	25.4318	22.8434	23.2272	24.7446	24.419	23.5767	25.6068
0.229734	-0.645954	O45707	O45707			358330000	4	2	2	7	24.7884	25.4087	21.22	25.5348	24.2626	23.8915	25.3296	26.0519
0.227961	0.268925	Q17329	Q17329			2096600000	48	9	3	3.9	27.7089	28.2693	26.729	26.6632	26.3705	27.307	26.9813	27.6358
0.227809	-0.766189	Q20329	Q20329			223070000	2	2	2	6.5	21.3857	25.5509	21.4624	24.4576	21.5071	25.2898	24.403	24.7214
0.227661	-0.177272	O01422	O01422	COP9 signalosome complex subunit 2	csn-2	306200000	5	1	1	1.4	25.1632	24.7799	23.8675	24.2551	24.5617	24.4746	24.6773	25.0611
0.227494	-0.263015	A0A5S9MNR4;Q19317	A0A5S9MNR4;Q19317	Putative neurobeachin homolog	sel-2	535370000	12	6	6	3	26.0265	25.5711	24.0218	25.1939	24.9924	25.551	25.4614	25.8605
0.227348	-0.291227	Q21693	Q21693	Eukaryotic translation initiation factor 4E-2	ife-2	1298800000	16	3	3	19.3	26.9494	27.5956	25.5618	26.2742	26.6686	26.3048	26.9833	27.5892
0.226924	-0.247763	P52717	P52717	Uncharacterized serine carboxypeptidase F41C3.5	F41C3.5	1163500000	25	6	6	11.1	26.6323	27.1248	25.2365	26.351	26.2132	26.7021	26.3852	27.0351
0.226881	-0.260107	G5EBJ7	G5EBJ7		fbp-1	3961500000	49	5	5	13.8	28.5484	27.2381	28.5106	28.0635	28.2172	28.4746	29.1925	27.5167
0.226869	0.490733	P90921	P90921	Probable ATP synthase subunit g 1, mitochondrial	asg-1	227960000	8	4	2	20.6	24.8914	25.0538	24.4171	23.3472	24.8531	25.2503	21.7601	23.8831
0.226394	-0.121661	A3QMC5	A3QMC5		rpl-34	114380000000	144	17	17	77.3	33.2276	32.9939	32.9663	33.0296	32.6332	33.1769	33.6426	33.2515
0.225325	0.305933	P28548	P28548	Casein kinase II subunit beta	kin-10	6173200000	28	5	5	14.1	28.9874	29.7887	27.7608	29.1597	27.7286	28.8907	28.506	29.3476
0.224688	-0.886404	Q19416	Q19416		dylt-1	643620000	1	2	2	17.9	26.4886	22.3251	21.8782	25.0567	22.9305	26.8702	22.7799	26.7136
0.224673	0.371743	Q95Y51	Q95Y51		smr-1	115750000	4	2	2	12.6	23.4677	23.0284	23.393	22.5564	23.756	23.4984	22.7446	20.9596
0.224552	0.600349	Q18218	Q18218		mmab-1	946910000	14	4	4	20.1	26.366	26.061	24.7214	25.6364	25.9735	25.1013	22.2946	27.014
0.224546	0.316442	P34542	P34542	Uncharacterized protein R05D3.9	R05D3.9/R05D3.10	2555800000	28	6	5	11	27.5611	28.8382	27.0022	27.8189	26.6706	27.3004	27.3358	28.6477
0.224462	0.127842	A8XQ35;Q9U252	A8XQ35;Q9U252		rsy-1	3171200000	33	7	7	14	27.9042	27.8512	27.4686	28.1878	27.773	28.0539	27.2335	27.8399
0.224405	0.510883	P90790	P90790			532100000	2	1	1	2	25.6168	25.7944	24.9161	24.9434	22.1589	25.5309	25.6598	25.8775
0.224124	-0.120735	A0A0U1RML6;A0A0U1RML5	A0A0U1RML6;A0A0U1RML5			509970000	6	21	3	27.9	25.4524	24.9917	24.9175	25.4196	24.9292	25.158	25.5493	25.6278
0.223569	-0.37829	P46554	P46554	Probable leucine carboxyl methyltransferase 1	B0285.4	616140000	24	4	4	12.3	24.6253	26.6484	24.0211	25.4263	25.0634	26.1622	24.7796	26.229
0.223406	-0.264361	Q9UAW2	Q9UAW2			193010000	5	3	3	10.4	24.8508	23.6416	23.3054	23.5831	23.4931	23.6935	24.9475	24.3042
0.223292	-0.54652	H2L016;P91373	H2L016;P91373			79746000	6	1	1	9.8	23.0667	23.9097	19.5185	22.4543	22.4053	23.0261	22.3831	23.3207
0.223214	-0.167822	Q9U2D2	Q9U2D2		cku-70	67704000	6	1	1	1.3	23.0275	23.0463	22.178	22.4715	22.5423	22.9842	22.4786	23.3894
0.222888	0.202705	Q20585	Q20585	26S proteasome non-ATPase regulatory subunit 6	rpn-7	21926000000	119	15	15	33.9	30.8025	31.3061	29.828	30.9012	30.1242	30.6175	30.3084	30.9768
0.222653	-0.597336	P91457	P91457		npp-7	529350000	15	5	5	6.7	22.8158	24.0801	25.0925	23.897	22.3883	25.7188	23.5544	26.6132
0.222566	0.177655	Q20086	Q20086	Putative UDP-glucuronosyltransferase ugt-58	ugt-58	1611500000	19	4	4	6.2	27.2352	27.5923	26.1591	27.0774	26.8162	26.7269	26.6931	27.1172
0.221678	-0.328182	A5JYX8	A5JYX8	Nicalin	nra-2	2044700000	40	12	12	18.5	27.524	27.991	25.4607	27.3314	27.2244	27.1519	27.2199	28.0236
0.22157	-1.10316	Q17994	Q17994	Aspartate aminotransferase	got-2.2	290960000	4	4	4	6	25.2247	26.3718	20.1925	20.4703	24.4874	25.8351	20.6893	25.66
0.220471	0.587403	P17139	P17139	Collagen alpha-1(IV) chain	emb-9	109560000	10	1	1	0.9	23.2898	23.9209	20.9401	23.8467	23.7642	23.7553	20.5597	21.5687
0.220094	0.185198	Q9N3G1	Q9N3G1			295000000	2	1	1	2.4	24.6168	24.9615	24.0679	24.8411	23.7975	24.3174	24.5142	25.1174
0.218364	0.133058	Q10050	Q10050			234920000	11	1	1	3	24.2688	24.6632	23.6632	24.275	23.7974	23.9936	24.1339	24.4131
0.218043	0.137852	Q9TZL9	Q9TZL9		fard-1	5417900000	60	8	8	15.1	28.5766	29.0986	28.1825	29.1397	28.325	28.7075	28.5796	28.8339
0.218039	0.48038	C8JQR9;Q20799	C8JQR9;Q20799	Putative calcium-binding mitochondrial carrier F55A11.4	F55A11.4	60057000	0	1	1	2.4	22.5535	23.3224	20.424	22.7344	21.5233	21.1364	20.8799	23.5732
0.217934	0.388741	Q18817;CON__ENSEMBL:ENSBTAP00000025008	Q18817		ben-1	948170000	17	23	4	45	26.2839	27.5717	25.0784	26.8829	25.097	26.3363	25.5491	27.2795
0.217727	-0.807276	P91477	P91477	Proteasome subunit beta type-2	pbs-4	256860000	7	3	3	16.1	19.8373	26.1797	23.3195	22.7054	23.7269	23.9594	22.0538	25.5309
0.217005	-0.500912	Q18964	Q18964	WD repeat and FYVE domain-containing protein 2	wdfy-2	405360000	3	2	2	7	22.1044	26.1399	24.774	25.0512	24.5575	24.6124	24.8792	26.024
0.216324	0.164977	Q965Z4;Q09946	Q965Z4			9038700000	46	5	5	22	29.4559	29.8711	28.9015	29.3439	28.7485	29.5457	28.9262	29.6922
0.216017	-0.12219	Q93168	Q93168			4922500000	53	11	11	33	28.5124	29.1696	28.226	28.2871	28.5352	28.8497	28.619	28.6798
0.215612	-0.143472	Q21525	Q21525			630270000	7	1	1	11.2	25.7195	26.1433	24.9694	25.4358	25.6361	25.8166	25.4707	25.9185
0.215188	-0.290524	O45950	O45950		lin-38	56210000	1	1	1	1.3	22.6782	23.7082	21.5233	21.8244	22.0606	22.9629	23.0209	22.8518
0.215115	-0.49348	G5EG62	G5EG62		unc-45	388250000	13	4	4	5	25.2222	25.8249	23.2312	22.5489	25.018	25.9049	23.9789	23.8993
0.214898	-0.629118	Q22669	Q22669			249030000	9	2	2	11.8	25.392	22.7399	24.5247	22.18	21.6614	25.4224	25.1126	25.1566
0.214783	0.775403	O76577;P41883	O76577	26S proteasome non-ATPase regulatory subunit 14	rpn-11	962380000	14	4	4	13.5	26.5558	26.7661	24.4867	26.2918	21.7539	27.0748	24.5524	27.6177
0.213823	0.294927	O44175	O44175		rfc-2	2450700000	24	8	8	20.4	27.5144	28.3607	26.8624	27.2512	26.2366	27.9149	26.6395	28.0182
0.213481	-0.446595	Q7KXH9;Q7Z1Z1;A0A0K3ATP9	Q7KXH9;Q7Z1Z1;A0A0K3ATP9		ChSy-S;sqv-5	407770000	10	2	2	3.1	24.8919	25.0604	22.35	25.313	24.7618	23.5686	25.6898	25.3815
0.213431	0.21317	Q6A582;K8ERX1;Q21605;K8FE02	Q6A582;K8ERX1;Q21605;K8FE02		zbp-1	28012000000	190	23	23	39.2	31.0211	31.8688	30.3512	31.3253	30.3087	30.9112	31.0079	31.4861
0.213329	0.642924	Q8ITY6	Q8ITY6			136150000	2	2	2	4.4	23.4541	25.7201	20.4761	24.3765	21.8082	22.4288	23.4192	23.799
0.213023	-0.148795	Q09236	Q09236	Probable coatomer subunit delta	C13B9.3	5286400000	53	11	11	21.6	28.5966	28.9979	28.1969	28.5083	28.3572	28.7822	28.4203	29.3352
0.212689	-0.452432	Q95QH5;H2KZ53	Q95QH5;H2KZ53		skpo-3	157760000	2	2	2	2.8	24.1855	20.8432	23.1355	23.6561	22.202	23.4584	24.0398	23.9299
0.212209	-0.135	Q22055	Q22055			72274000	9	1	1	3.9	21.9846	22.3761	23.0079	22.1079	22.4189	22.5467	22.2638	22.7871
0.211904	-0.271527	P46563	P46563	Fructose-bisphosphate aldolase 2	aldo-2	19298000000	122	16	16	38.5	30.5447	31.2592	29.2666	30.1152	29.8854	30.5713	30.4902	31.325
0.211841	0.328433	Q10051	Q10051	Pre-mRNA-processing factor 19 homolog	prp-19	3634700000	52	8	8	16.7	28.6745	28.7748	27.1693	28.5717	26.5486	28.495	28.1296	28.7034
0.211677	0.255567	O16619	O16619		dhs-13	1753800000	20	6	6	22.6	27.5522	28.1327	26.2624	26.7443	26.2383	27.3601	26.9563	27.1147
0.211473	0.35226	Q27504	Q27504	Putative carbonic anhydrase 3	cah-3	11835000000	80	11	11	43.5	29.7136	30.8372	28.6993	29.5079	28.7359	29.5741	28.409	30.6299
0.211021	-0.1436	O62198;O45901	O62198			9228900000	64	12	12	32.9	29.3167	29.5548	29.0798	29.6254	28.9612	29.5001	30.1402	29.5496
0.2102	-0.189963	Q9XUU8	Q9XUU8			1935100000	49	10	10	14.9	27.1933	27.6333	26.4951	27.1513	26.6664	27.2351	27.3349	27.9965
0.208914	0.304985	O01757	O01757	N-acetyltransferase 10 homolog	nath-10	1394300000	37	7	7	8.4	26.736	27.1196	26.1692	26.8016	24.8041	26.6453	27.231	26.926
0.208578	1.25605	G5EF06	G5EF06		lin-46	6294400000	9	1	1	2.6	30.2677	29.4848	27.766	26.0554	20.6036	29.3853	28.4809	30.0799
0.208037	-0.605817	W6RY35;W6RQY9	W6RY35;W6RQY9			76057000	1	1	1	1.5	19.7661	24.3446	21.0014	20.1779	20.7944	21.9925	23.2506	21.6757
0.207292	0.482608	P53016	P53016	Replication factor C subunit 4	rfc-4	618450000	12	6	6	14.7	26.2172	26.6672	23.2199	26.1413	24.5534	24.4103	24.8528	26.4987
0.20701	-0.207178	O01541	O01541	Alanine--tRNA ligase, cytoplasmic	aars-2	6257800000	93	16	16	16.3	29.2566	29.2592	27.7882	28.7419	28.5094	28.9752	28.9289	29.4611
0.206989	0.306792	Q8WTL6	Q8WTL6		hpo-29	757620000	29	10	10	12.4	25.9633	26.935	24.5909	25.9613	24.6708	26.1424	25.3899	26.0201
0.206824	0.160685	H2L0N9;A0A486WV52;Q6AW03;A0A486WWC6	H2L0N9;A0A486WV52;Q6AW03;A0A486WWC6			157150000000	329	50	50	48.4	33.5945	34.2172	33.0715	33.6638	33.2318	33.5866	33.0944	33.9914
0.20629	-0.225925	Q9U2G0	Q9U2G0	Putative U5 small nuclear ribonucleoprotein 200 kDa helicase	Y46G5A.4	5359600000	83	20	20	9.3	28.954	29.1484	27.4906	28.5343	28.2667	29.0096	28.4951	29.2596
0.206289	0.230236	G5EEG4	G5EEG4		mce-1	1158500000	22	3	3	14.2	26.7545	27.2159	25.6007	26.3877	26.3058	26.7172	25.4514	26.5635
0.206265	-0.32039	Q18597	Q18597		pmp-1	973160000	28	5	5	7.7	26.6882	26.8427	24.8347	25.61	25.6601	25.6814	26.6326	27.2829
0.205812	-0.16386	Q21351	Q21351		gtbp-1	11214000000	92	12	12	22.8	29.8926	30.1102	29.0092	29.7656	29.3142	29.9272	29.8753	30.3165
0.20559	0.749601	A0A0K3AUY3;Q9UAU3	A0A0K3AUY3;Q9UAU3		tag-304	256020000	4	2	2	10.7	21.3229	24.8141	24.1761	25.0064	21.1621	21.0831	24.3228	25.753
0.204665	0.177288	B3WFX4;O17583	B3WFX4;O17583	Protein lin-10	lin-10	1355200000	12	2	2	1.7	27.9545	26.5117	26.5334	26.877	26.7443	26.837	26.6647	26.9215
0.204655	-0.24491	Q23624	Q23624			2982500000	29	6	6	19.1	27.2636	28.6084	26.8669	28.0655	27.4495	28.338	27.5223	28.4743
0.203676	-0.282783	Q95XZ0	Q95XZ0	Conserved oligomeric Golgi complex subunit 4	cogc-4	376420000	9	3	3	3.6	23.3944	25.0578	24.4876	24.9904	23.8711	25.1151	24.4095	25.6657
0.20367	-0.287906	Q9XTR1	Q9XTR1		cdk-4	151300000	5	1	1	2	22.5741	24.3147	22.608	23.6493	23.2591	23.3756	23.0138	24.6493
0.203434	-0.568358	A0A2K5ATM0;A0A2K5ATN2;Q18846	A0A2K5ATM0;A0A2K5ATN2;Q18846	Putative ribosomal protein S6 kinase alpha-2	rskn-2	128090000	10	3	3	4.1	24.9553	22.861	21.5558	22.0238	23.8591	23.9775	21.0585	24.7742
0.202915	-0.127175	Q93249	Q93249	Protein cab-1	cab-1	355240000	23	3	3	7.5	24.8893	25.0104	24.7807	24.351	24.4504	25.0962	24.6548	25.3387
0.202344	-0.171206	P41988	P41988	T-complex protein 1 subunit alpha	cct-1	25145000000	129	20	20	31.7	30.5129	31.587	30.2339	31.0541	30.7082	31.1874	30.8296	31.3474
0.201863	-0.202548	Q966L2;A9CZN9	Q966L2;A9CZN9			481830000	1	1	1	5.8	24.799	26.0756	24.7578	25.308	24.9985	25.8896	25.0037	25.8588
0.201268	-0.161222	O16266	O16266			92331000000	194	24	24	68.2	32.7418	32.6444	32.088	33.0652	32.2533	33.0496	33.3336	32.5478
0.20094	-0.67738	O16470	O16470		srt-15	262770000	7	1	1	3	24.3768	24.1911	20.0213	24.5492	21.8067	25.0046	25.1195	23.9172
0.200416	0.304335	G5ED95	G5ED95		yrs-2	1440700000	22	9	9	10.4	26.7074	28.0423	25.8714	26.6928	25.7746	26.7674	26.0175	27.5373
0.200396	-0.387408	P52017	P52017	Peptidyl-prolyl cis-trans isomerase 10	cyn-10	2525400000	30	4	4	32.9	27.0834	28.492	25.9462	26.7407	26.6129	27.5034	26.7081	28.9877
0.199832	0.618791	Q95VX5;Q95YE8	Q95VX5;Q95YE8		cux-7	179100000	3	3	3	6.2	22.4141	25.7662	22.1443	23.1078	21.6366	22.0593	21.8301	25.4313
0.199737	-0.240582	O16298	O16298		hpo-18	5605900000	39	5	5	61.1	28.9927	29.2884	27.8831	28.508	27.8346	29.087	29.3312	29.3818
0.199578	0.549495	O01489	O01489			847050000	5	2	2	10.8	25.2916	25.5108	24.9178	25.749	21.7864	26.7389	24.9619	25.7839
0.199154	-0.190493	O44665;O44664;O44662;O44663	O44665;O44664;O44662;O44663	Neuropeptide-like protein 28;QWGYGGY-amide;GYGGYGGY-amide;GMYGGY-amide;GMYGGW-amide;Neuropeptide-like protein 29;QWGYGGY-amide;GYGGYGGY-amide;GMYGGY-amide;GMYGGW-amide;Neuropeptide-like protein 31;QWGYGGY-amide;GYGGYGGY-amide;GYGGY-amide;GMYGGY-amide;PYGGYGW-amide;Neuropeptide-like protein 30;QWGYGGY-amide;GYGGYGGY-amide;GYGGY-amide;GMW-amide;PYGGYGW-amide	nlp-28;nlp-29;nlp-31;nlp-30	804580000	4	2	2	40	26.1229	24.8207	26.2092	25.7852	25.3772	25.9756	26.3658	25.9813
0.198315	0.288085	Q93425	Q93425	Putative 28S ribosomal protein S5, mitochondrial	mrps-5	408250000	10	3	3	6.7	25.0578	23.8965	23.7752	25.2266	23.2172	24.927	23.7414	24.9183
0.198177	0.132123	G5ECU3;P40614	G5ECU3;P40614	Phosphate carrier protein, mitochondrial	F01G4.6	135470000000	154	16	15	29.7	33.7396	33.6609	32.8847	33.5793	33.0008	33.4687	33.1023	33.7642
0.197939	-0.194102	Q22135	Q22135			4767000000	67	7	7	20.8	28.484	29.1117	28.007	27.9731	27.7735	28.7184	28.8005	29.0599
0.197716	0.293096	P90994	P90994		djr-1.1	2416400000	32	5	5	22.5	27.6945	28.3494	26.4806	27.6462	26.5123	27.5862	26.567	28.3328
0.197513	-0.18842	A0A1D3PCM5;Q20937;A0A1D3PCL8;S5ZDJ9;A0A1D3PCL9	A0A1D3PCM5;Q20937;A0A1D3PCL8;S5ZDJ9		let-711;ntl-1	2673700000	61	14	14	6.4	27.8124	27.9948	26.7981	27.8129	27.1018	27.8208	27.8867	28.3626
0.197117	0.24417	Q03604	Q03604	Ribonucleoside-diphosphate reductase large subunit	rnr-1	10800000000	114	16	16	14	30.0376	30.4175	28.8833	29.9464	29.2235	29.2862	29.1405	30.658
0.1967	-0.29344	A0A0T7CIX3	A0A0T7CIX3			1092700000	35	9	9	10.8	27.0058	26.0888	24.9588	25.9978	26.3483	26.5739	25.1688	27.134
0.196687	0.771193	O17040	O17040	Very-long-chain (3R)-3-hydroxyacyl-CoA dehydratase hpo-8	hpo-8	289880000	9	1	1	6	23.3448	23.6754	25.7331	19.8261	21.3309	23.9522	20.242	23.9694
0.196667	0.517757	Q9N5M6;Q09312	Q9N5M6;Q09312	Fem-3 mRNA-binding factor 1;Fem-3 mRNA-binding factor 2	fbf-1;fbf-2	168220000	1	1	1	1.3	24.1002	23.813	21.2908	23.8477	20.9564	23.748	21.8749	24.4014
0.19666	0.504119	O44787	O44787		usp-39	143730000	1	1	1	1.8	24.3303	23.9751	21.6423	24.2521	20.7083	23.6252	23.8988	23.951
0.196291	-0.152772	O17895	O17895		haf-3	292490000	11	4	4	6.9	24.6789	24.4619	23.8816	23.9945	24.8348	24.6958	24.3463	23.7509
0.196191	-0.23963	P91343	P91343	Ribosome biogenesis protein WDR12 homolog	tag-345	936750000	25	3	3	7.7	25.3948	26.5713	25.432	26.2037	24.995	26.5375	26.6087	26.4192
0.195979	-0.724161	Q8WQD7	Q8WQD7			386360000	4	2	2	13.5	26.1255	26.6524	21.3407	21.6888	23.8627	24.4129	25.5321	24.8963
0.195517	-0.937033	O01483;REV__Q19070;REV__Q23463	O01483			392430000	11	3	3	1.4	21.5241	25.9436	20.2063	24.6207	20.0073	25.5331	24.9832	25.5194
0.195321	0.145815	A0A2C9C3A7;Q9N4M4;A0A2C9C2Z1	A0A2C9C3A7;Q9N4M4;A0A2C9C2Z1	Nuclear anchorage protein 1	anc-1	17559000000	194	41	41	21	30.6178	30.7842	29.7851	30.7101	30.0512	30.367	30.0706	30.8251
0.195006	-0.146176	A0A3B1E4W4;Q3Y415;Q8MQ15;Q20678	A0A3B1E4W4;Q3Y415;Q8MQ15		abts-3	3750500000	18	35	2	34.1	28.1711	27.8757	27.6455	28.5464	27.6254	28.0922	28.5792	28.5265
0.194944	0.846054	Q17572	Q17572			397740000	5	1	1	1.6	25.387	20.5474	25.0844	24.9869	25.2507	25.4145	21.2208	20.7354
0.194334	-0.647108	Q69YZ0;Q69YZ1;Q9U2K1	Q69YZ0;Q69YZ1;Q9U2K1		pqn-83	167650000	4	1	1	3.6	21.7963	24.7042	21.6095	21.9665	23.8602	24.2304	19.9367	24.6376
0.193985	-0.41514	Q22215	Q22215			172750000	16	2	2	9.5	24.1807	24.1572	21.8353	21.7994	22.9852	24.2754	22.1963	24.1762
0.193784	0.279348	M1ZJ32;Q10013	M1ZJ32;Q10013	Probable small nuclear ribonucleoprotein Sm D1	snr-3	2270300000	9	1	1	13.4	28.2231	28.1926	26.2658	27.3472	26.2748	27.4509	27.379	27.8067
0.193483	-0.544695	G5EEV5	G5EEV5		pud-3	5499800000	40	6	6	38.4	29.1925	29.7902	25.5208	28.6082	29.1446	29.5881	27.1345	29.4233
0.192943	0.244259	Q20375	Q20375	Serine palmitoyltransferase 2	sptl-2	1405700000	22	6	6	11.6	26.9888	27.7319	25.6714	26.934	25.8928	26.5227	26.8917	27.0418
0.192804	-0.245263	U4PEH8;O62301	U4PEH8;O62301	Protein smg-8	smg-8	333270000	5	1	1	0.8	24.3317	23.8946	24.6066	24.2845	23.708	24.3051	24.1778	25.9076
0.192566	-0.437194	Q19967	Q19967	Protein transport protein Sec61 subunit gamma	emo-1	913400000	5	2	2	29.4	27.1113	25.0687	24.4734	24.3611	24.3979	24.8949	26.4233	27.0471
0.192458	-0.203879	P48156	P48156	40S ribosomal protein S8	rps-8	451140000000	295	30	15	74	34.6551	35.3924	34.3457	35.1705	34.3866	35.2482	35.973	34.7713
0.191665	-0.372972	Q09474	Q09474	Tryptophan 2,3-dioxygenase	C28H8.11	1684600000	42	8	8	20.6	27.216	27.7172	24.7245	27.0382	27.1342	27.4031	25.9665	27.6842
0.191478	0.489631	Q8I4N3	Q8I4N3	Nucleoporin ndc-1	npp-22	318240000	1	2	2	2.9	25.071	25.544	24.4298	24.1154	24.9146	25.0625	21.4925	25.7321
0.191347	0.239838	Q20034	Q20034			1744800000	19	7	7	23.6	27.6197	27.8782	26.3687	27.1352	26.7089	26.3096	27.0088	28.0151
0.191186	0.111037	Q19107	Q19107			14723000	1	1	1	1.1	21.6511	22.0852	21.0809	21.7583	21.5737	21.4676	21.7619	21.3281
0.190536	-0.257635	H2FLJ1	H2FLJ1		stl-1	8078900000	68	10	10	30.9	29.8922	29.3506	28.7474	28.7304	28.2546	30.2358	30.0482	29.2125
0.189487	-0.335784	Q20911	Q20911	Probable cubilin	ZC116.3	1794800000	10	2	2	0.7	27.6141	27.3716	24.8156	27.6466	26.9132	27.4036	27.3981	27.076
0.188952	0.716968	Q9XXA7	Q9XXA7	Neuferricin homolog	tag-131	115060000	1	1	1	3.4	20.0878	24.8433	21.5696	24.4124	22.6413	21.1081	19.942	24.3537
0.188755	-0.199532	Q22968	Q22968	Aminomethyltransferase	gcst-1	6966700000	55	8	8	21.6	29.1563	29.6281	27.9896	28.8819	28.5015	29.2066	29.1256	29.6203
0.188538	0.401631	Q23357	Q23357			24121000000	88	21	14	27.1	30.4069	32.2139	28.8313	31.1133	29.7322	30.5548	29.3412	31.3306
0.187925	-0.238377	Q18212	Q18212	Spliceosome RNA helicase DDX39B homolog	hel-1	4968900000	47	6	6	15.8	28.428	29.3695	27.4493	28.3214	27.8873	28.6796	28.5752	29.3795
0.187735	-0.15338	Q22494	Q22494	Probable V-type proton ATPase subunit H 2	vha-15	24640000000	183	23	23	44.5	30.9147	31.2464	30.4261	30.6368	30.2857	31.2845	30.7928	31.4746
0.187606	0.139388	P91306	P91306		cey-2	35986000000	181	19	16	44.9	31.5011	32.0721	31.14	31.2233	30.7575	31.6702	31.4944	31.4569
0.18742	-0.146263	A0A061ACR1;Q2XN02;F5GUA3;Q22498	A0A061ACR1;Q2XN02;F5GUA3;Q22498	Coatomer subunit gamma;Probable coatomer subunit gamma	T14G10.5	6828000000	80	15	15	17.3	28.9902	29.5102	28.3574	29.0937	28.7624	29.1109	28.9964	29.6669
0.187285	-0.189167	Q966I7;Q8MXU9	Q966I7			4060000000	85	13	13	78.8	28.1711	29.0844	27.6475	27.7028	27.8588	28.4621	28.1722	28.8694
0.186841	-0.236403	Q9XUW5	Q9XUW5		ddx-17	7044900000	88	17	17	31.7	29.2862	29.6484	27.655	28.731	28.4233	29.0287	29.5382	29.2759
0.186513	-0.180695	G5ECP2;G5EEL2	G5ECP2;G5EEL2		plrg-1	599310000	9	5	5	11.2	24.9639	26.0151	24.7394	25.6788	24.8858	25.5575	25.6798	25.997
0.186441	0.474703	O44444	O44444			231730000	3	1	1	5.2	24.6754	24.6999	24.0357	24.2049	24.2037	24.9988	25.4344	21.0801
0.186248	0.18929	Q19626;Q9N5A0	Q19626	Probable V-type proton ATPase subunit B	vha-12	17542000000	86	15	15	29.3	30.5036	31.0912	29.6754	30.5494	29.6967	30.3149	30.0689	30.982
0.186048	0.245263	G5EFC4	G5EFC4			1545100000	38	9	9	12.1	26.3187	27.8308	26.6798	26.7524	25.7394	26.5807	26.5882	27.6923
0.185838	-0.189857	Q20224	Q20224	Fatty acid-binding protein homolog 2	lbp-2	222690000	5	3	3	16.1	24.3591	25.0206	23.5037	24.4339	24.4502	24.0508	24.3517	25.2242
0.185757	-0.338808	O62137	O62137	Acyl-coenzyme A oxidase		2276600000	34	7	4	13.2	28.0521	27.6818	25.2006	27.0312	27.2685	27.8278	26.4179	27.8066
0.185555	0.16892	Q9XXK1;O45827	Q9XXK1	ATP synthase subunit alpha, mitochondrial	H28O16.1	96081000000	196	29	29	41.4	33.2191	33.4779	32.2432	32.8733	32.1711	32.8694	32.7795	33.3178
0.185545	-0.161045	O01479	O01479	Tropomodulin	unc-94	189410000	4	1	1	2.6	24.2406	24.3322	23.5641	24.4295	23.6033	24.1739	24.9099	24.5234
0.185162	0.195645	O17528	O17528	Suppressor/enhancer of lin-12 protein 9	sel-9	161800000	1	1	1	6.9	24.2497	24.7753	23.439	23.5886	23.0654	23.8232	24.0153	24.3661
0.185054	-0.258925	Q23166	Q23166			7086200000	53	11	11	29.7	29.1972	29.7323	27.611	29.1702	30.0124	28.8495	28.6498	29.2347
0.184898	-0.244902	Q9GZH4	Q9GZH4	Dolichyl-diphosphooligosaccharide--protein glycosyltransferase subunit 1	ribo-1	2328000000	30	9	9	17.9	27.582	28.3058	25.9508	27.2189	27.1524	27.6449	27.3546	27.8852
0.184793	-0.0847187	P91128	P91128	60S ribosomal protein L13	rpl-13	187570000000	238	24	24	66.2	33.8126	33.9731	33.9309	33.5395	33.4812	34.019	34.1868	33.9079
0.184716	-0.100409	O62388;P49622	O62388;P49622	Ribosomal protein L37;60S ribosomal protein L37	rpl-37	68888000000	169	23	23	83.7	32.4953	32.1246	32.5093	32.2817	32.7808	32.7591	32.2764	31.9962
0.184559	0.194551	O18154	O18154		tba-7	22131000000	73	10	4	17.3	30.7313	31.5953	30.0584	30.9091	30.1099	30.6735	30.3866	31.346
0.184557	-0.318875	O44782	O44782	Major sperm protein	vpr-1	1275200000	21	5	5	29.4	26.8258	27.0877	24.8404	26.8798	26.6697	25.8546	26.4962	27.8887
0.184534	-0.167278	O18650	O18650	40S ribosomal protein S19	rps-19	39392000000	106	17	17	76	31.9201	31.3058	31.3754	31.9438	31.5708	31.8411	32.6368	31.1655
0.184488	-0.140277	O45599	O45599		cbd-1	3385000000	57	12	12	10.4	27.3799	28.0858	27.3324	27.5717	27.1598	28.1958	27.5078	28.0674
0.18376	0.259633	O62178;G5ED36	O62178;G5ED36		rme-8	1630600000	41	12	12	5.5	27.0112	27.731	25.9837	27.3955	25.8035	26.8957	26.6274	27.7562
0.18369	0.118564	G5ECD6	G5ECD6		chs-1	1372400000	17	5	5	4.4	26.7626	26.9759	26.4092	27.144	26.2307	26.567	27.1389	26.8807
0.183126	0.244073	Q94271	Q94271		asp-14	130170000	1	1	1	2.5	23.4589	24.3224	23.1994	23.4402	23.7137	23.6995	22.0029	24.0285
0.183126	0.184755	Q9BKU3	Q9BKU3			8545800000	77	15	15	35.7	29.5984	29.7805	28.8596	29.2354	28.3584	29.078	29.302	29.9964
0.182868	0.222665	Q9BKQ7	Q9BKQ7			23749000000	65	11	11	37.4	30.3887	31.4793	30.1818	30.8571	29.9268	30.829	29.8391	31.4214
0.182689	0.453047	Q9BKR5	Q9BKR5			30713000	2	1	1	1.1	20.9578	21.4337	21.6171	20.5618	22.7136	18.3789	20.0881	21.5776
0.182033	0.229015	A0A486WV95;O45087	A0A486WV95;O45087		dyci-1	542040000	9	2	2	3.4	25.0148	26.2679	24.8592	25.495	24.4662	24.7148	25.4007	26.1391
0.181128	0.119916	Q9Y194	Q9Y194	Sphingosine-1-phosphate lyase	spl-1	6438500000	95	16	16	29.9	29.2933	29.2262	28.5183	29.15	28.4176	29.1293	28.8923	29.2688
0.181007	-0.12098	P34280	P34280	Uncharacterized GTP-binding protein C02F5.3	C02F5.3	370410000	2	3	3	8.5	25.2059	25.0971	24.2032	24.7971	25.0636	25.2631	24.7667	24.6938
0.180504	0.170568	Q19891	Q19891			354570000	3	1	1	2.7	25.4488	25.4582	24.2705	24.6473	24.4099	25.2336	24.4131	25.086
0.180492	-0.417224	Q95QV7;Q95QV8	Q95QV7;Q95QV8		tiar-1	92378000	5	1	1	3.5	23.7876	24.6273	21.1278	22.8957	23.4786	23.893	22.1767	24.5589
0.180406	-0.437782	G5EF77;U4PQY8	G5EF77;U4PQY8		sars-2	312880000	10	2	2	5.9	25.0501	25.0886	21.3755	24.621	24.634	24.9397	23.5423	24.7704
0.180037	0.250932	Q09545;Q26266	Q09545	Succinate dehydrogenase [ubiquinone] iron-sulfur subunit, mitochondrial	sdhb-1	6893200000	57	11	11	24.5	29.0479	30.0747	28.0602	29.2138	28.2897	29.1411	28.2508	29.7113
0.179754	-0.28539	Q18803	Q18803	Probable ATP synthase subunit g 2, mitochondrial	asg-2	4184700000	40	5	3	27.5	28.5591	29.0289	26.7112	28.2888	28.2014	28.9173	27.5149	29.096
0.179252	-0.330203	Q94251;A0A0K3AS68	Q94251;A0A0K3AS68		dre-1	157520000	1	1	1	1.1	22.8887	24.0909	22.182	23.3056	21.8541	24.0123	23.2928	24.6289
0.17797	-0.123972	Q22792	Q22792			1905000000	30	3	3	6.6	26.5812	27.2145	26.8972	27.6077	26.9555	27.1462	27.0324	27.6624
0.177969	-0.482702	Q95ZK7	Q95ZK7	Defective in germ line development protein 3	gld-3	300090000	13	4	4	5	24.0989	21.5327	25.1085	23.7195	23.0981	24.1359	26.1777	22.9787
0.177388	0.233314	Q19325	Q19325		scc-1	123260000	1	1	1	1.6	24.1126	23.1246	22.6438	23.0568	23.2921	22.0017	23.9248	22.7859
0.177063	0.39891	A0A4V0IN13;Q95XU6	A0A4V0IN13;Q95XU6	Zinc finger CCCH domain-containing protein 14	sut-2	363930000	11	2	2	3.8	23.1112	25.1595	25.0666	24.7973	24.2961	22.0576	24.7164	25.469
0.176917	0.132995	Q21086	Q21086	Guanine nucleotide-binding protein-like 3 homolog	nst-1	13269000000	121	21	21	27.5	30.3694	30.4191	29.3333	29.9046	29.4436	30.067	30.0673	29.9166
0.176691	0.271657	Q86FM9;U4PMK1;A0A9S2	Q86FM9;U4PMK1;A0A9S2			198880000	15	2	2	4.3	24.6303	25.1329	22.8924	22.8713	23.7255	23.5768	23.2933	23.8446
0.176685	-0.260005	Q9TYJ7;U4PF58	Q9TYJ7		dpm-1	1570500000	19	8	8	26.8	27.3355	27.2345	25.4611	27.0547	27.1867	25.9707	27.3326	27.6358
0.175868	-0.446138	Q9XWW2;A7DTF0	Q9XWW2;A7DTF0		mrg-1	106300000	2	2	2	7.5	22.4788	24.1546	21.3925	22.2958	20.7975	24.0401	22.9397	24.3289
0.175643	-0.124483	P55155;Q19734	P55155	Vitellogenin-1	vit-1	720190000000	1421	168	54	73.5	36.3331	35.9789	35.0616	35.5873	35.8651	35.9142	35.7521	35.9275
0.175562	-0.218787	Q27527	Q27527	Enolase	enol-1	2335600000	26	9	9	20.3	27.7238	27.6119	26.5086	27.2663	26.3792	27.6422	27.6872	28.2771
0.175502	-0.49581	G5EBH2;Q23511	G5EBH2;Q23511		lars-2	163040000	2	2	2	2.9	23.6376	22.8039	21.865	21.8163	20.7908	22.1581	25.4882	23.6688
0.1753	-0.121317	Q9U3Q6;Q9NF29	Q9U3Q6		ugt-22	2746300000	60	9	9	20.6	27.8889	28.0945	27.3549	27.7123	27.521	27.6191	27.9021	28.4935
0.175294	-0.187908	O01598	O01598			441300000	14	3	3	4.1	25.3354	25.3361	24.4158	24.2794	24.4213	24.84	24.9961	25.861
0.175175	0.0946183	P34255	P34255	Uncharacterized protein B0303.3	B0303.3	3804300000	39	11	11	19.4	28.1545	28.7029	27.8728	27.8737	27.9866	27.8828	28.2304	28.1255
0.174717	-0.135118	P34304	P34304	Uncharacterized protein C06E1.9	C06E1.9	60590000	7	1	1	1.6	22.1804	22.5426	21.7448	21.9431	22.0663	22.6815	21.6184	22.5852
0.17438	-0.236683	Q9U1Q4	Q9U1Q4	Valine--tRNA ligase	vrs-2	25859000000	133	27	27	28.6	31.1804	31.8116	29.5698	30.6552	30.5088	31.3323	30.8167	31.5058
0.174223	-0.226435	Q95ZS5;O45574	Q95ZS5			546450000	31	4	4	10.8	25.3524	25.8678	24.5493	24.8209	25.6445	25.9507	24.1539	25.747
0.174134	0.183115	Q21301	Q21301		crml-1	543160000	19	3	3	2.7	25.0783	26.0198	24.9973	25.6691	25.1262	24.992	24.7087	26.2051
0.173559	-0.225865	Q95Y15;M1Z882;Q95Y13	Q95Y15		npp-8	1496800000	24	5	5	3.8	26.958	27.0882	26.013	26.6625	26.2793	26.7919	26.3567	28.1972
0.173078	-0.29132	Q9U2D6	Q9U2D6		cnp-2	500860000	14	4	4	6.4	24.9328	24.0873	24.977	24.9205	23.639	25.5727	26.4387	24.4325
0.172944	-0.127242	P46502	P46502	Probable 26S protease regulatory subunit 6B	rpt-3	18161000000	118	15	15	24.4	30.4247	30.9642	29.8496	30.5758	30.2732	30.6891	30.3556	31.0052
0.172856	-0.200864	Q19775	Q19775		ppm-1	576720000	22	3	3	4.9	25.3418	25.6038	24.9448	25.6313	25.5512	26.0366	24.4101	26.3272
0.172812	-0.21517	G5EGU8	G5EGU8		erm-1	277470000	12	26	2	39	24.3138	24.4502	23.426	24.4647	23.4172	24.2855	24.3713	25.4414
0.172627	-0.421737	A0A2K5ATT0;A0A2K5ATS4;Q10954;A0A2K5ATS7	A0A2K5ATT0;A0A2K5ATS4;Q10954;A0A2K5ATS7			148070000	7	3	3	4.3	21.2761	24.3203	23.1684	23.1528	24.0196	24.6875	21.4077	23.4897
0.172503	-0.159748	H2KZN7;A8WFM5	H2KZN7;A8WFM5			230370000	11	1	1	7.1	24.7023	24.2276	23.5259	24.1291	23.8084	24.2488	24.1123	25.0543
0.172384	0.381901	O01864	O01864		nrd-1	100680000	8	2	2	3.4	23.8309	20.8984	21.9153	23.9968	21.864	23.5033	22.0292	21.7174
0.172233	0.595491	O18687	O18687			223990000	5	1	1	9.5	25.249	24.8719	20.9289	24.6565	23.6122	24.4453	20.745	24.5218
0.172089	-0.290047	Q9N4V3;Q9N4V2	Q9N4V3;Q9N4V2			942740000	10	3	3	8.7	26.3391	26.238	23.8951	26.6182	25.8295	26.4071	25.7136	26.3004
0.172045	0.618428	P34686	P34686	F-actin-capping protein subunit beta	cap-2	329440000	16	5	5	16.3	21.0436	25.6711	25.1772	25.564	24.3888	23.6793	21.4687	25.4454
0.171781	-0.212075	O01974	O01974	Eukaryotic translation initiation factor 3 subunit H	eif-3.H	2470300000	23	6	6	16.2	27.3839	28.3163	26.5534	27.3583	26.9736	27.4552	27.5499	28.4816
0.171176	0.169502	O02220	O02220		mrpl-34	328390000	6	3	3	13.2	25.2555	25.3592	24.3037	24.4773	25.087	25.201	24.0787	24.351
0.17072	0.180132	Q9XVI6	Q9XVI6	Serine palmitoyltransferase 3	sptl-3	2376400000	20	8	8	20.1	27.8498	28.2918	26.9185	27.4975	26.6249	27.8505	27.5241	27.8376
0.170255	0.163705	P34599	P34599	Metaxin-2 homolog	mtx-2	263320000	6	1	1	4.3	24.5299	24.9085	23.6204	24.5558	23.5897	24.4622	24.1428	24.7651
0.170229	0.443881	O44195	O44195			157580000	1	1	1	4.1	21.8693	24.7965	23.4153	24.4994	24.523	22.1453	21.6393	24.4975
0.17002	-0.154257	Q07750;Q07749	Q07750	Actin-depolymerizing factor 1, isoforms a/b	unc-60	1744800000	37	6	6	30.7	27.4728	27.4942	26.3435	26.8722	26.7943	27.3393	26.9114	27.7548
0.16976	0.897785	Q23281;Q45EL5	Q23281;Q45EL5		toc-1	681350000	6	1	1	1.6	20.4678	26.2641	21.1766	26.8658	22.2385	20.9197	21.7622	26.2629
0.169374	-0.179363	G5EC98	G5EC98	CTP synthase	ctps-1	5920600000	92	13	13	19.9	29.0723	29.3739	27.9156	28.6974	28.4505	28.6154	29.0949	29.6159
0.168934	0.219468	O45394	O45394			1597700000	21	6	6	17.1	26.9994	26.7599	26.8277	27.0734	25.7222	25.9541	27.5817	27.5246
0.16838	0.197032	Q9XTT9;O16299	Q9XTT9		rpt-6	9492900000	105	20	9	41.6	29.8995	30.1506	28.4438	29.5839	28.8643	29.3539	29.0596	30.0118
0.168288	-0.208207	Q27474	Q27474	DNA ligase 1	lig-1	370330000	12	4	4	6.1	24.528	25.5457	23.9895	24.2834	24.1845	24.843	24.4263	25.7256
0.168101	-0.192738	Q21473	Q21473		aqp-7	582240000	12	1	1	3.8	25.7042	25.6116	24.935	24.8529	25.567	25.9814	24.3539	25.9723
0.167854	-0.154155	Q09EE7;Q94392	Q09EE7;Q94392	Vesicle-fusing ATPase	nsf-1	2391200000	59	10	9	14.8	27.3212	28.2411	26.8252	27.492	27.132	27.6367	27.6151	28.1123
0.167796	0.198377	P17343;D1MN68	P17343;D1MN68	Guanine nucleotide-binding protein subunit beta-1	gpb-1	726540000	24	4	4	13.2	26.1881	26.4077	25.2353	26.3383	26.0227	25.972	24.8191	26.5621
0.167757	0.272723	Q19905	Q19905	UDP-glucose 6-dehydrogenase	sqv-4	5772800000	36	9	9	18.9	29.3499	28.9533	27.8164	29.1324	27.0591	28.9459	28.6295	29.5266
0.167561	0.186132	Q9XVZ6	Q9XVZ6			64593000	3	1	1	2.2	22.8621	22.7962	21.9479	21.8161	21.5952	21.9241	22.0408	23.1176
0.167399	-0.189872	A5Z2W3;K8ESK7	A5Z2W3;K8ESK7			17565000000	122	14	1	46.7	29.6832	29.3075	30.5555	30.8871	29.7197	30.4228	30.861	30.1893
0.166694	0.18287	P34669	P34669	Probable dolichyl-diphosphooligosaccharide--protein glycosyltransferase subunit 3	ZK686.3	2396800000	21	3	3	8.8	27.7093	28.2461	26.9996	27.3008	27.2399	27.3502	26.6776	28.2565
0.166193	-0.0777173	Q95XJ0	Q95XJ0			51450000000	136	19	19	61.5	32.2182	32.1865	31.5515	31.9489	31.7934	32.2463	32.0748	32.1014
0.165912	-0.184418	Q27493	Q27493	DNA-directed RNA polymerase	rpoa-2	4188100000	46	15	15	15.5	28.691	28.833	27.3631	28.0076	27.8664	28.7634	28.0556	28.947
0.165726	0.164927	P29691	P29691	Elongation factor 2	eef-2	147850000000	459	57	57	62.4	33.7764	34.2385	32.6409	33.6747	33.1146	33.302	33.2984	33.9558
0.165603	0.152922	Q9BMU4;U4PLG5;Q688Z6;U4PQS6	Q9BMU4;U4PLG5;Q688Z6		atln-1	4543300000	46	8	8	11.5	28.7304	29.0457	27.8389	28.6273	27.9958	28.2601	28.2469	29.1279
0.165023	0.222312	Q9N384;Q21057	Q9N384;Q21057	Galectin	lec-6	18955000000	38	4	4	45.2	30.8715	30.6349	30.273	30.5009	30.7791	28.893	30.5208	31.1982
0.164977	0.16187	Q95QD1	Q95QD1		tmem-135	1757200000	11	2	2	5.8	26.8347	26.7972	27.8069	27.7109	27.6473	27.4673	26.5143	26.8733
0.16482	-0.0556369	S6EZL6;S6FWN8;S6FMY8;S6F527;U4PBB2;Q19101	S6EZL6;S6FWN8;S6FMY8;S6F527;U4PBB2;Q19101		eat-17	6019400000	86	15	15	16.8	28.8987	28.6212	28.678	28.9016	28.5152	28.8714	28.953	28.9826
0.16459	0.112588	G5EEH6	G5EEH6		ivd-1	13159000000	77	11	11	22.4	30.0447	30.6105	29.5605	29.8642	30.0156	30.1094	29.4779	30.0267
0.16406	-0.148347	G5EET3	G5EET3		cdr-6	408490000	6	2	2	6.9	25.3244	25.2607	24.1752	25.0084	24.727	24.8239	25.0758	25.7354
0.163973	0.292802	Q9GYI1	Q9GYI1			5150600000	4	2	2	36.4	29.2721	29.0989	27.5806	28.3171	28.7537	28.9313	26.573	28.8396
0.163694	0.13538	Q21276	Q21276	Uncharacterized NOP5 family protein K07C5.4	K07C5.4	42857000000	174	21	21	42.6	32.0264	32.37	31.0534	31.4779	31.2224	31.7306	31.631	31.8022
0.163625	0.111969	P46551	P46551	Cyclin-dependent kinase 12	cdk-12	11957000000	68	13	13	15.6	29.9564	29.8909	29.3898	30.1924	29.3101	29.9024	29.5376	30.2315
0.163622	-0.174062	Q23670;G5ECQ8	Q23670	Probable DNA topoisomerase 2	K12D12.1	8791200000	138	29	29	18.8	29.5181	29.7994	28.3068	29.7377	29.1581	29.382	29.3808	30.1374
0.163583	-0.301302	Q21633	Q21633		ubc-18	316010000	3	3	3	15.7	23.8782	25.6832	23.2669	24.1316	23.7212	25.3016	23.6693	25.473
0.163447	-0.103311	P61866	P61866	60S ribosomal protein L12	rpl-12	79260000000	139	15	15	78.2	32.5815	32.9268	32.4726	32.2925	32.2145	32.7623	33.1822	32.5277
0.163349	0.165205	Q21230	Q21230	Eukaryotic translation initiation factor 2 subunit 2	K04G2.1	7033800000	50	10	10	30	29.1266	30.0058	28.3944	29.4293	29.2692	29.1127	29.4076	28.5059
0.163139	0.197817	A3QMC8	A3QMC8	Mannose-1-phosphate guanyltransferase beta	tag-335	1192300000	9	1	1	4.7	26.938	27.1285	25.522	26.6721	25.7822	26.5182	26.0341	27.1347
0.163072	-0.208025	O17570	O17570	60S ribosomal protein L38	rpl-38	68889000000	123	10	10	80	32.5835	31.9256	32.083	32.2764	31.1703	32.8576	33.3655	32.307
0.162142	-0.41223	Q8I129;G5EBX6	Q8I129;G5EBX6		crn-3	68158000	1	1	1	1.6	21.2088	23.0932	20.5477	22.472	20.8995	23.368	20.8728	23.8304
0.161834	-0.558726	Q95XP9	Q95XP9	Protein zwilch homolog	zwl-1	341530000	5	3	3	5.9	25.1571	25.6949	20.7956	23.3734	23.8646	25.4163	22.4152	25.56
0.161041	-0.473033	Q965Q1	Q965Q1			184890000	4	2	2	22.2	24.316	22.9342	21.1163	25.1226	22.5657	22.6582	25.0091	25.1481
0.161034	-0.162438	Q18787	Q18787	26S protease regulatory subunit 7	rpt-1	16905000000	112	17	15	35.6	30.3178	30.9071	29.3715	30.3907	29.9501	30.4932	30.2145	30.979
0.160727	-0.208235	P17330;P17329	P17330;P17329	Glyceraldehyde-3-phosphate dehydrogenase 3;Glyceraldehyde-3-phosphate dehydrogenase 2	gpd-3;gpd-2	3852400000	29	5	1	15	28.1885	28.6839	27.1645	28.202	27.3425	28.0925	28.4575	29.1794
0.160311	0.144447	Q9U329	Q9U329			2901800000	17	2	2	6.9	27.8891	28.6189	27.2836	27.9197	27.2787	27.6621	27.8942	28.2985
0.15976	-0.159433	Q21233;Q8MQ11	Q21233		nuo-4	9088600000	102	17	17	33.7	29.6386	30.1019	28.5124	29.2909	29.3242	29.8556	29.134	29.8675
0.159254	-0.398567	O17038;O17036	O17038;O17036		col-143;col-142	250830000	2	2	2	5.3	25.023	25.182	22.6679	22.4906	24.2031	24.9933	22.4877	25.2735
0.159047	0.312914	Q965V4;V6CKP0	Q965V4		xpo-2	1808800000	40	8	8	7.2	27.8306	28.5331	25.8261	26.5417	26.2059	27.3877	26.0363	27.8501
0.158998	0.167247	P52713;Q7JMI1	P52713	Probable methylmalonate-semialdehyde dehydrogenase [acylating], mitochondrial	alh-8	12603000000	75	13	13	17.2	30.1722	30.5883	29.2845	30.1629	29.1787	30.2029	29.6415	30.5159
0.157872	-0.329205	C7FZU4;C7FZU3;Q93791	C7FZU4;C7FZU3;Q93791		nid-1	750180000	43	10	10	8.6	26.1516	25.8706	23.0037	26.1773	25.1992	26.2174	25.3845	25.7189
0.157687	0.210605	P91834	P91834			665940000	10	1	1	0.6	25.613	26.7705	24.5968	25.7412	24.785	25.493	25.5818	26.0193
0.157577	-0.505991	C0P276;Q20442;C7FZT8;Q20440	C0P276;Q20442;C7FZT8;Q20440		gei-1	235110000	9	1	1	3.5	24.2724	23.7121	23.902	21.3102	20.762	24.7829	24.3655	25.3102
0.157156	0.143265	Q27GU1;H2KZD5;Q9N457	Q27GU1;H2KZD5		csr-1	48362000000	205	30	30	30.4	32.0573	32.1873	31.4307	31.9251	30.9625	31.7427	31.859	32.4631
0.156992	0.230715	P34429	P34429	Probable replication factor C subunit 5	F44B9.8	1148400000	13	4	4	10.3	26.5125	27.0817	25.3169	26.3979	25.9635	25.1564	26.0377	27.2286
0.156569	-0.136307	Q20277	Q20277		fipr-21	1056000000	18	3	3	34.8	26.4449	26.535	25.6927	26.2541	25.8208	26.5027	27.0778	26.0707
0.15643	-0.242629	Q10021	Q10021	Probable splicing factor, arginine/serine-rich 5	rsp-5	324630000	2	1	1	3.4	21.4145	20.5434	20.5587	20.6247	20.025	20.6803	20.7877	22.6188
0.156191	0.23961	Q21603	Q21603		ugt-62	1027300000	11	4	4	9	25.4999	27.705	25.5537	26.4218	25.3487	26.2	25.9568	26.7166
0.155931	-0.39652	K7ZUH9;P08898;Q10453;Q9U281;Q27489;H2L2I6;Q27490	K7ZUH9;P08898;Q10453;Q9U281	Histone H3;Histone H3.3 type 1;Histone H3.3 type 2	his-40;his-2;his-71;his-72	4918100000	12	8	5	44.1	29.2764	28.762	26.1776	28.0364	26.7605	29.7202	29.4909	27.8669
0.155827	0.173508	O01590	O01590			2905400000	50	10	10	9.4	27.8428	28.3649	27.1253	27.8262	26.8105	27.5906	27.5767	28.4875
0.155771	-0.23518	Q9U1R7;A0A3P6PCS5	Q9U1R7;A0A3P6PCS5		arx-3	2343900000	41	7	7	21.7	27.7959	28.2864	26.253	27.1184	26.6105	27.7237	27.6278	28.4324
0.155369	0.211938	Q22170	Q22170		ile-2	229530000	5	2	2	8.1	24.2014	25.3238	23.2767	24.1614	23.2723	24.1782	23.8908	24.7743
0.155023	-0.134303	P34307	P34307	KH domain-containing protein C06G4.1	C06G4.1	268870000	15	3	3	3.2	24.6895	23.3384	23.9094	24.497	23.9312	24.2059	24.5617	24.2726
0.154239	-0.27278	Q23621	Q23621	Glutamate dehydrogenase	gdh-1	21852000000	92	23	23	46.1	30.9101	31.0911	28.8252	30.3883	29.7356	30.7516	30.0836	31.7351
0.154064	-0.2769	G5EE04	G5EE04		hip-1	728480000	21	4	4	10.7	25.0752	26.4329	23.7451	25.4429	25.2205	25.9902	24.407	26.1861
0.153984	0.36201	G5EGK8	G5EGK8	Serine/threonine-protein phosphatase	let-92	3288100000	17	4	4	17.3	27.1674	29.5533	26.5304	27.1321	25.9799	26.6607	27.52	28.7746
0.153665	-0.256734	P46562	P46562	Putative aldehyde dehydrogenase family 7 member A1 homolog	alh-9	2601400000	37	9	9	15.4	27.5666	28.6325	26.2282	27.6092	26.8697	27.6341	27.7129	28.8468
0.152796	0.0889101	H2KZG6;Q8IAB6	H2KZG6		acdh-1	33675000000	138	15	12	29.7	31.3936	31.5801	31.0612	31.5603	30.7685	31.3497	31.5843	31.5371
0.152726	-0.922043	A5JYW9	A5JYW9		sin-3	1357300000	7	3	3	2.3	26.7646	25.7765	19.069	27.5571	25.3722	22.3168	27.7961	27.3702
0.152651	-0.16653	Q18990	Q18990		pyr-1	14319000000	171	29	29	12.4	30.4184	30.3344	28.83	30.1136	29.7186	30.2741	29.8286	30.5412
0.152176	-0.543914	Q23593	Q23593	Innexin-8	inx-8	165700000	1	1	1	3.4	24.1682	24.3903	20.2362	24.1441	21.0049	24.9842	24.4887	24.6367
0.151994	-0.249575	Q7JLJ0;Q8I4K2;Q7JLI9	Q7JLJ0;Q8I4K2;Q7JLI9			1046300000	20	6	6	13.7	26.3761	26.9402	25.3774	26.1386	24.9581	26.6356	26.7209	27.5159
0.151937	-0.0447206	Q9XVF7	Q9XVF7	60S ribosomal protein L8	rpl-8	201390000000	171	18	18	58.1	33.9449	34.0335	34.0798	33.7941	33.845	33.8952	34.2625	34.0284
0.150923	0.176768	Q9XTI0	Q9XTI0	Probable 3-hydroxyisobutyrate dehydrogenase, mitochondrial	B0250.5	36450000000	100	16	16	58.5	31.7487	32.0497	30.5739	31.5571	30.537	31.409	31.2164	32.0599
0.150658	0.118375	P54889	P54889	Probable delta-1-pyrroline-5-carboxylate synthase;Glutamate 5-kinase;Gamma-glutamyl phosphate reductase	alh-13	2971800000	56	9	9	12.5	28.2001	28.2024	27.1776	27.7599	27.4816	27.7141	27.4539	28.2169
0.150408	0.160235	A0A0K3AQY8;O17157;A0A0K3AUI3	A0A0K3AQY8;O17157;A0A0K3AUI3			2052100000	37	7	7	21.8	27.3044	28.1282	26.6214	26.9178	26.3645	27.2501	27.2839	27.4323
0.149596	-0.581272	O16315	O16315			138200000	7	2	2	5.1	22.6233	24.6963	21.5985	19.9317	24.3665	24.5532	19.8339	22.4212
0.149024	0.481551	Q9XVJ3	Q9XVJ3		qdpr-1	496300000	7	2	2	12.3	25.6881	26.7264	23.6188	24.6071	21.8091	25.4998	24.7503	26.655
0.14902	-0.0848875	G5EEK8;A8WI68	G5EEK8;A8WI68	Calcium-transporting ATPase	sca-1	61996000000	346	44	1	34.2	32.4657	32.5534	31.8362	32.033	32.17	32.422	32.0174	32.6183
0.148555	-0.157388	D3NQA8;Q9U2U3	D3NQA8;Q9U2U3			266760000	6	1	1	5	24.4891	25.2872	23.4975	24.4092	24.1275	24.8502	24.4977	24.8372
0.147877	0.139086	Q09237	Q09237	GYF domain-containing protein C18H9.3	C18H9.3/C18H9.2	1386700000	48	15	15	18.8	26.2183	26.5754	26.6979	27.3011	26.153	27.0449	26.0049	27.0336
0.14767	0.158275	O45622;E9P8A2	O45622		erfa-3	4684300000	53	10	10	15.6	28.5162	29.3443	27.745	28.7047	27.9403	28.6065	28.1214	29.0089
0.147574	-0.1376	Q19371	Q19371		sec-24.1	1823100000	33	5	5	4.4	26.9601	27.703	26.4286	27.4885	26.7094	27.6966	27.2497	27.4748
0.147106	-0.177674	Q86NJ8;B3KLZ7	Q86NJ8;B3KLZ7	Piwi-like protein	ppw-1	5778600000	104	23	5	26.9	29.0749	29.0892	27.34	28.6742	28.2778	28.6042	28.7539	29.2531
0.146975	0.332198	E5QCI0;O02345	E5QCI0;O02345		nstp-5	259800000	4	2	2	10.9	24.5463	24.7668	23.788	24.1397	23.9998	24.8191	21.643	25.4501
0.146936	-0.142604	P91918	P91918	Probable small nuclear ribonucleoprotein-associated protein B	snr-2	444630000	6	2	2	9.4	25.4433	25.0848	24.4411	25.0352	24.2976	25.1327	25.7118	25.4328
0.146468	0.195622	O16520	O16520	Eukaryotic peptide chain release factor subunit 1	etf-1	2264600000	6	4	4	9.4	27.7801	28.7078	27.3768	26.2995	27.4467	27.052	27.4163	27.4668
0.146341	-0.128323	Q95Y26	Q95Y26			880180000	18	3	3	8.5	25.6458	26.3971	26.1289	25.6865	25.7564	25.5896	26.1773	26.8483
0.146228	0.189983	P18334	P18334	Casein kinase II subunit alpha	kin-3	27520000000	109	12	12	46.1	30.7756	32.1388	30.3988	31.3482	30.2169	31.1311	30.8112	31.7423
0.14613	-0.116866	A0A0K3AUJ9	A0A0K3AUJ9			54564000000	75	9	8	51.2	32.1307	32.2965	31.5738	31.962	32.0515	31.7251	31.789	32.8648
0.146034	-0.10835	A0A1X7RC97	A0A1X7RC97			3790500000	59	7	7	23.9	28.2928	28.2911	27.6066	28.2683	27.5913	28.2364	28.428	28.6366
0.144724	-0.279037	C6KRN1	C6KRN1		sao-1	1324500000	8	5	1	22.4	27.032	27.7653	24.833	25.6449	26.2979	26.0292	26.5871	27.4772
0.144673	0.152805	P46975	P46975	Dolichyl-diphosphooligosaccharide--protein glycosyltransferase subunit STT3	T12A2.2	2640800000	31	5	5	4.2	27.9143	28.6231	27.1392	27.2858	27.1721	27.5679	27.4251	28.1861
0.144302	-0.160921	Q8I4L0;Q10033	Q8I4L0;Q10033	Uncharacterized protein F15G9.1	F15G9.1	668040000	18	4	4	16.5	25.4114	24.4615	25.6336	26.1441	25.1755	25.2643	26.2131	25.6414
0.144287	-0.102318	P34689	P34689	ATP-dependent RNA helicase glh-1	glh-1	23228000000	217	33	15	41.7	31.0347	31.1979	30.2515	30.6369	30.4586	30.8012	31.0387	31.2317
0.144199	-0.10782	G5ECQ4	G5ECQ4		sth-1	430210000	11	1	1	10.1	25.137	24.6268	24.6972	25.48	24.8572	24.6792	25.5791	25.2568
0.144044	-0.11946	Q18801;O45583	Q18801;O45583	GDP-mannose 4,6 dehydratase 1;GDP-mannose 4,6 dehydratase 2	bre-1;gmd-2	1172500000	21	4	4	11	26.4371	26.6324	26.2386	26.0423	25.6346	26.9042	26.4846	26.805
0.143879	-0.514882	Q9NAI9;H2KMK6	Q9NAI9;H2KMK6			124320000	0	1	1	4.3	24.8563	21.4265	21.2253	24.5028	24.4018	24.7552	24.231	20.6825
0.143527	-0.136858	P54811	P54811	Transitional endoplasmic reticulum ATPase homolog 1	cdc-48.1	809890000	3	11	1	11.4	25.7376	26.5363	25.292	26.4744	25.9146	26.6823	25.7655	26.2252
0.143467	0.142123	A0A486WUJ5;Q22307	A0A486WUJ5;Q22307	Probable ATP-dependent RNA helicase A	rha-1	183630000	8	6	6	6.4	24.8817	24.7307	23.648	23.7382	23.676	24.6061	24.1363	24.0117
0.143254	-0.158032	Q9XYB7	Q9XYB7	Nuclear hormone receptor family member nhr-8	nhr-8	6176100000	37	1	1	1.2	29.3192	28.5588	29.0379	28.5238	28.1156	29.2058	29.9022	28.8481
0.142822	0.196243	Q17796	Q17796		hgrs-1	956490000	28	5	5	6.6	26.072	26.978	25.0083	26.7478	25.4596	26.3855	25.6042	26.5718
0.141709	0.27512	P15796	P15796	Histone H1.2	hil-2	2655500000	18	5	4	25.7	27.3693	29.1729	26.4157	27.8421	27.6146	27.6735	26.1178	28.2937
0.140972	-0.296969	G4SNS6	G4SNS6			129290000	1	1	1	3.7	24.1846	23.7098	21.6321	23.594	21.9276	24.2998	23.7527	24.3282
0.140515	-0.451677	Q9NA76	Q9NA76		parn-2	69236000	1	1	1	1.6	23.6361	23.6245	22.1452	19.1527	20.8006	23.1525	22.9156	23.4966
0.139027	0.345211	Q86NI2;H2KYI5	Q86NI2;H2KYI5			282400000	23	4	4	10.9	25.1509	25.5995	22.8504	24.6701	23.9887	24.7722	22.3567	25.7725
0.13867	-0.10607	Q20647	Q20647	60S ribosomal protein L23a 2	rpl-25.2	56627000000	126	13	11	56.2	32.4326	32.2627	31.9955	31.925	31.8683	32.1555	33.0332	31.9831
0.138508	0.209352	O62246	O62246	Coatomer subunit epsilon	cope-1	3825000000	48	11	11	40.4	28.4544	29.168	27.1425	28.2253	27.5626	27.8365	27.5648	29.1888
0.138323	-0.254777	P91253;P91254	P91253;P91254	Probable glutathione S-transferase 7;Probable glutathione S-transferase 8	gst-7;gst-8	958500000	19	2	2	8.3	26.4004	26.118	25	25.8677	25.8935	26.5285	24.4946	27.4885
0.138114	0.188555	Q17474;Q17475	Q17474;Q17475			2754200000	16	5	5	8.7	27.4392	28.8692	26.899	27.6988	26.8191	27.6617	27.3784	28.2928
0.138004	0.281795	O44959	O44959	Serine/threonine-protein kinase RIO1	riok-1	430610000	12	2	2	4.2	26.1679	25.7559	23.5982	24.42	23.651	24.4366	24.7027	26.0246
0.137974	-0.125773	O17732;H2L2E4	O17732	Pyruvate carboxylase 1	pyc-1	32300000000	198	35	35	29.4	30.972	31.7691	30.2956	31.135	30.7529	31.0647	31.3624	31.4948
0.137964	0.262691	Q8T3F0;O17589	Q8T3F0;O17589		eat-16	39806000	3	1	1	3	22.1575	23.193	21.0761	21.679	20.2086	22.4277	21.6764	22.742
0.13729	0.511673	O44441	O44441	ATPase inhibitor mai-2, mitochondrial	mai-2	539680000	4	2	2	19.3	26.0244	26.4359	21.7704	25.7823	25.7204	24.7194	21.8855	25.641
0.136584	0.36029	Q21952	Q21952	Kinetochore protein Nuf2 homolog	him-10	62640000	3	2	2	4.5	22.6154	20.9992	22.3963	22.9896	21.7021	19.4677	22.7763	23.6131
0.13647	0.157937	P34462	P34462	V-type proton ATPase subunit D	vha-14	3397500000	33	8	8	31.9	28.4807	28.6086	27.0089	28.0891	27.2868	27.8266	27.9713	28.4708
0.136071	-0.26591	Q21831	Q21831		snfc-5	885660000	22	7	7	24.7	24.3938	27.2555	25.2857	25.5418	25.4537	25.8299	25.1448	27.112
0.136036	0.365929	Q17378;G5EFG0	Q17378;G5EFG0		sel-1	399130000	9	4	4	5.5	24.2884	26.0124	24.1544	24.8676	21.6941	25.3633	25.4391	25.3625
0.135569	-0.265669	O45496	O45496			51334000	3	2	2	8.5	21.0273	24.0908	21.469	21.9126	22.475	21.7423	22.2039	23.1413
0.135343	-0.262763	Q9TYY8;V6CJY2	Q9TYY8;V6CJY2	Ubiquitin carboxyl-terminal hydrolase		3053300000	30	8	8	12	28.3022	28.6134	25.7096	27.7487	27.1852	27.6691	27.7967	28.7739
0.135038	0.15167	O45430	O45430		mccc-1	4677700000	55	13	13	23.1	29.1191	28.8528	27.6905	28.4178	28.0963	28.32	27.8726	29.1846
0.134332	0.0971642	H2L0J4;O16725;Q94245	H2L0J4;O16725			3186300000	43	9	9	21.5	28.4775	28.1641	27.289	27.9755	27.6653	27.7298	28.0732	28.0491
0.133176	0.111747	Q19699	Q19699		gfat-2	10258000000	95	15	5	24.4	30.0661	29.8853	29.0002	29.9328	29.1995	29.6719	29.4242	30.1417
0.133123	0.441465	Q17405;H9G2W1	Q17405;H9G2W1	Aminopeptidase-like protein AC3.5	AC3.5	98487000	2	2	2	2.8	23.3081	21.8919	20.9939	23.7803	21.3681	21.0846	20.5276	25.2279
0.133064	-0.152252	G5EF46;G5EBT9	G5EF46;G5EBT9			171180000000	148	18	18	45.6	34.0704	34.1934	32.5709	33.4425	33.1628	33.9321	33.6121	34.179
0.132811	-0.072681	O45864	O45864	Cytochrome b-c1 complex subunit 6		3571400000	36	3	3	62.7	28.2362	28.4875	27.6492	27.7674	27.9624	28.2564	28.0813	28.131
0.132453	0.398151	P34498	P34498	Probable pre-mRNA-splicing factor ATP-dependent RNA helicase mog-1	mog-1	86105000	3	2	2	1.7	24.0161	23.948	20.8509	20.669	22.9699	20.7504	23.197	20.9742
0.132277	0.10021	O44411	O44411	Probable nucleolar GTP-binding protein 1	T07A9.9	18513000000	188	23	23	27.5	30.6848	30.6755	29.9337	30.566	29.8949	30.2016	30.9497	30.4129
0.132249	-0.327415	Q95Q11	Q95Q11	28S ribosomal protein S7, mitochondrial	mrps-7	192610000	5	1	1	5.9	24.7972	21.4879	23.8694	24.3032	23.7749	24.67	22.3852	24.9374
0.132171	-0.336643	O18000	O18000		pes-9	408620000	8	2	2	6.3	24.5995	26.5902	23.0431	23.5994	23.4977	25.085	24.443	26.153
0.131944	0.185219	I7FXD3;P91857	I7FXD3;P91857		rab-5	277240000	11	1	1	5.8	23.8287	24.6219	24.3826	24.7428	24.7706	24.7904	24.5179	22.7562
0.131879	0.278074	Q965E3;Q9U2M1	Q965E3;Q9U2M1	Condensin complex subunit 1	dpy-28	27501000	1	1	1	0.7	20.8589	23.9348	23.1262	21.1386	21.5022	22.3265	22.5208	21.5968
0.131868	0.0425386	P52819	P52819	60S ribosomal protein L22	rpl-22	456760000000	212	22	22	83.1	35.3253	35.0763	35.0651	35.073	34.8304	35.3172	35.1771	35.0449
0.131746	-0.601637	G5EDV6;G5ECX8	G5EDV6;G5ECX8		istr-1	349520000	3	3	3	6.2	24.9757	25.7548	20.6333	22.1345	20.3737	25.2681	24.4714	25.7915
0.13157	0.244897	Q22047	Q22047		trcs-2	263790000	2	2	2	2.4	24.0243	24.7022	22.9713	25.0829	22.8214	24.3403	23.42	25.2195
0.131115	-0.151973	P34576	P34576	Transmembrane cell adhesion receptor mua-3	mua-3	3542400000	20	2	2	0.5	27.9216	27.1119	27.5362	28.9236	27.5087	28.0556	28.4897	28.0472
0.131003	0.218497	Q9N3Y1	Q9N3Y1			5319400000	25	4	4	9.7	28.6536	29.5729	27.4367	29.2074	27.8893	28.3993	27.995	29.7131
0.130933	0.207082	Q18237	Q18237		smc-5	260640000	17	3	3	3.7	24.2258	25.064	23.9968	25.0339	22.7971	24.7531	24.9676	24.9744
0.130874	0.478181	Q09456	Q09456	Putative cuticle collagen 80	col-80	249680000	10	1	1	5.7	25.2323	25.329	24.2073	20.5176	24.0628	25.1165	21.5587	22.6356
0.130729	-0.153969	Q95XS2	Q95XS2			4533100000	23	5	5	45.7	28.9611	28.8298	27.1292	28.416	28.2503	28.468	28.327	28.9067
0.130529	0.0993047	Q9N4K0	Q9N4K0	MICOS complex subunit Mic10	F54A3.5	3835500000	34	5	5	53.3	28.7433	28.3597	28.2199	27.6379	27.923	27.8545	28.6113	28.1747
0.130427	-0.195845	G5EGS6;P24894	G5EGS6;P24894	Cytochrome c oxidase subunit 2	COX2;cox-2	2558000000	17	3	3	12.1	28.0707	28.1607	26.3143	27.8582	26.7951	28.2784	27.74	28.3736
0.130247	-0.224246	O44144	O44144		perm-4	36366000	7	2	2	6.9	22.5856	22.0147	20.4281	21.8847	22.5113	20.5939	22.2529	22.452
0.130221	-0.202972	P18835	P18835	Cuticle collagen 19	col-19	889500000	7	1	1	3.1	27.1344	26.6962	25.7468	24.5123	26.369	26.0316	26.161	26.3399
0.130178	0.151153	Q27464	Q27464	Glucose-6-phosphate 1-dehydrogenase	gspd-1	13616000000	111	19	19	31	30.4149	30.6434	29.2279	29.8726	29.2498	29.7146	29.8907	30.6991
0.129689	0.172107	Q9NA98;U4PR70	Q9NA98;U4PR70		arp-1	1518300000	39	8	8	21.9	25.8139	28.1745	26.7257	27.1612	26.6755	26.8829	26.615	27.0135
0.129326	0.103968	U4PB84;Q9GYI0	U4PB84;Q9GYI0	Lysine-specific demethylase 7 homolog	jmjd-1.2	656660000	12	4	4	5.5	26.3753	25.9363	25.2182	25.5311	25.23	25.953	25.9024	25.5596
0.129125	-0.281264	Q9BKS1	Q9BKS1		elc-1	1286400000	15	3	3	25.8	26.4017	27.5903	24.5244	26.5898	25.8454	25.8513	26.521	28.0136
0.129078	0.198408	Q21776	Q21776		bub-1	440680000	9	2	2	2.3	25.5829	25.7171	23.8499	25.7558	24.4782	25.0677	24.5672	25.999
0.129048	-0.408257	Q9XW20	Q9XW20			170440000	10	2	2	8.1	20.7352	21.4953	23.77	23.9715	24.4684	21.6831	21.1381	24.3155
0.12839	0.561169	P34653	P34653	PAB-dependent poly(A)-specific ribonuclease subunit PAN3	panl-3	390390000	5	6	6	7.9	21.6011	26.1982	23.3768	25.6554	22.2304	21.0056	24.7904	26.5605
0.128124	-0.102803	O45012	O45012		nol-5	43873000000	176	22	22	44.8	31.8353	32.1298	31.4204	31.4403	31.066	32.1004	32.0562	32.0145
0.128103	-0.208132	Q6AW19;H2KZ40	Q6AW19;H2KZ40			307770000	8	5	5	6.4	23.598	24.6662	23.9961	24.647	23.4289	23.5331	25.4048	25.373
0.128002	0.420219	P91189	P91189		dnj-7	306580000	2	1	1	1.8	24.9182	25.8815	21.5424	25.1651	24.6926	24.665	21.6652	24.8034
0.127754	-0.1352	O62138	O62138	Acyl-coenzyme A oxidase		547310000	6	4	0	7.6	25.628	25.603	24.6684	25.4537	24.7933	25.6853	25.1334	26.282
0.127721	-0.167856	Q23652	Q23652			637360000	7	3	3	5.6	25.7424	26.0664	24.7797	25.41	24.8734	25.3832	25.6066	26.8066
0.127602	0.484016	Q17569	Q17569			208320000	4	1	1	2.1	25.1121	25.2369	20.8323	24.1104	20.9365	22.5254	24.8436	25.0501
0.127001	-0.158256	G8JY22;Q18610	G8JY22;Q18610	Putative esterase C44C1.5	C44C1.5	338420000	7	1	1	2.8	25.1839	25.1544	23.7442	23.9877	24.1538	24.6715	24.4481	25.4298
0.126543	-0.470204	O17641;A3QM98;O17642;P91249	O17641		col-178	216080000	5	4	4	11.3	20.2423	24.3124	21.9279	21.0874	20.0182	22.6486	21.608	25.1761
0.126446	-0.109003	Q9BKQ8;Q8MXK2	Q9BKQ8	Probable ATP-dependent RNA helicase DHX35 homolog	Y67D2.6	4148100000	103	23	23	28.4	28.0183	28.5855	27.673	28.6327	27.9009	28.4688	28.0655	28.9103
0.126344	-0.445358	C6KRJ0;B6VQ62;S6EZR2;D3YT14;S6FD20;D3YT13;S6F568;Q20456	C6KRJ0;B6VQ62;S6EZR2;D3YT14;S6FD20;D3YT13;S6F568;Q20456		hum-4	123860000	5	2	2	2	23.5407	23.622	21.5275	22.5577	19.5861	24.3799	24.7145	24.3487
0.126031	0.114012	O17607	O17607		ruvb-1	3007300000	26	4	4	8.2	28.0853	28.4364	27.1445	28.0022	27.4751	27.8603	27.5324	28.3446
0.125723	0.145455	Q18476	Q18476			764520000	20	7	7	6.3	26.4968	26.3976	25.2503	26.0353	24.9157	26.2382	26.1763	26.268
0.125573	-0.11647	B3CJ34	B3CJ34		gcn-1	20539000000	295	54	54	19.2	31.0797	30.8902	29.8163	30.5291	30.2943	30.6203	30.5886	31.2779
0.125374	0.435145	Q19311	Q19311	Probable phosphoribosylformylglycinamidine synthase	F10F2.2	157700000	4	3	3	1.7	24.6607	24.8092	21.7641	23.8165	24.689	20.3483	25.2198	23.0528
0.125191	-0.101039	Q21153	Q21153	Probable calcium-binding mitochondrial carrier K02F3.2	K02F3.2	7500200000	96	19	19	22.6	29.3557	29.3813	28.3592	29.188	28.8221	29.028	29.1607	29.6776
0.125002	-0.106931	P48150	P48150	40S ribosomal protein S14	rps-14	120530000000	179	17	17	69.7	33.2383	33.4349	32.8712	33.0395	32.541	33.1327	33.9732	33.3648
0.124256	-0.0833602	Q18799	Q18799		col-119	253340000	9	1	1	3.5	24.4931	24.1181	23.5399	24.1182	23.8614	24.1926	23.9779	24.5709
0.123962	0.168626	Q21754	Q21754	Phosphoinositide phospholipase C	plc-4	127830000	7	2	2	2.4	23.0614	23.9047	23.3291	23.7685	23.7219	23.927	21.9426	23.7978
0.123885	-0.241017	Q27488	Q27488	Proteasome subunit alpha type-2	pas-2	188560000	10	2	2	9.1	24.4394	22.2761	22.9723	23.4873	21.8841	24.1065	23.7311	24.4175
0.123865	-0.126637	Q94360	Q94360	Probable NADH dehydrogenase [ubiquinone] iron-sulfur protein 7, mitochondrial	nduf-7	733640000	9	3	3	9	26.4274	25.8343	25.1308	25.7188	25.9102	26.5472	25.9578	25.2026
0.123845	-0.433218	Q19013;A0A0S4XRA9;A0A0S4XRH7	Q19013	Putative glutaminase 2	glna-2	548060000	8	5	5	7.1	25.5805	25.9169	21.1477	25.2501	23.6662	24.8482	24.293	26.8206
0.123799	0.15549	E1B6R5;E1B6R4;D1MN62;E1B6R3;P34445	E1B6R5;E1B6R4;D1MN62;E1B6R3;P34445	Uncharacterized protein F54C8.7	F54C8.7	562940000	7	1	1	4.5	25.3955	26.0408	24.7241	25.5066	24.5429	25.2759	24.9032	26.3231
0.123797	-0.159365	P43510	P43510	Cathepsin B-like cysteine proteinase 6	cpr-6	5243300000	46	6	6	12.1	28.2981	29.2708	27.7287	28.5247	28.4831	28.8464	27.7035	29.4269
0.123546	0.197598	G5ECL3	G5ECL3		prp-21	830700000	20	4	4	5.8	26.2747	27.0091	24.7924	25.9629	25.6507	25.543	25.1471	26.908
0.123488	0.0740457	P91125	P91125			5145700000	63	11	11	32.8	28.8383	28.7671	27.9673	28.6937	28.226	28.4762	28.6724	28.5956
0.123473	0.126155	P41843	P41843	Uncharacterized protein T20B12.3	T20B12.3	19568000	1	1	1	1.8	21.5718	21.52	21.6945	20.1148	20.886	21.0737	21.1241	21.3125
0.123232	-0.972868	Q9XTU6	Q9XTU6	Probable small nuclear ribonucleoprotein E	snr-6	1701100000	3	2	2	20	27.7297	20.4036	27.3258	19.8194	21.3082	28.3163	21.2527	28.2927
0.122402	0.0963969	Q9GZI3;H2L0M0;Q7KQ29;C1P655;Q9XUC3	Q9GZI3;H2L0M0		pod-2	41704000000	397	50	50	25.3	31.9981	32.1831	31.0315	31.5828	31.3025	31.7292	31.4287	31.9494
0.122142	-0.0749745	P80361	P80361	Probable translation initiation factor eIF-2B subunit gamma	ppp-1	212290000	2	1	1	2.5	24.1192	23.9001	23.8785	24.458	24.0981	23.6655	24.4127	24.4794
0.122037	-0.112123	U4PEQ9;O76360;U4PRL6	U4PEQ9;O76360;U4PRL6	cGMP-dependent protein kinase;cGMP-dependent protein kinase egl-4	egl-4	9108200000	98	22	21	27.1	29.7053	29.6922	28.746	29.3828	28.7613	29.6074	29.6188	29.9873
0.121502	0.435892	G5EF72;Q7KPV0	G5EF72;Q7KPV0		gsa-1	240620000	1	1	1	3.5	25.1734	22.6811	24.3117	20.3171	24.6315	22.6013	20.676	22.831
0.12147	0.133087	O45903	O45903	Probable trans-2-enoyl-CoA reductase 1, mitochondrial	W09H1.5	3269700000	48	9	9	27	27.9616	28.7737	27.155	27.8316	27.3433	27.862	27.5453	28.439
0.120933	0.368828	P34346	P34346	Adenylate kinase	let-754	138600000	2	3	3	13.9	24.359	24.8699	21.8131	24.3091	20.7564	24.2926	24.6051	24.2217
0.120506	0.208669	Q22183	Q22183		col-122	108300000	7	1	1	2.7	23.6269	23.656	23.5341	22.4877	24.0829	23.8746	21.5228	22.9896
0.120087	-0.599381	Q5FC71;A7LPG5;Q9NL51	Q5FC71;A7LPG5;Q9NL51		klp-17	1071700000	6	2	2	20.4	20.4243	27.1996	26.5539	26.807	26.3298	23.2034	26.2763	27.5728
0.120023	-0.142051	P48162	P48162	60S ribosomal protein L23a 1	rpl-25.1	24307000000	65	9	7	44.9	31.316	30.8399	30.6335	30.1715	29.9673	30.8063	31.783	30.9725
0.119806	0.298125	Q9N3H5;Q9N5M1;Q2WF63	Q9N3H5;Q9N5M1;Q2WF63			64011000	1	1	1	9.1	23.0474	23.8026	20.8682	23.8229	23.0235	24.048	21.1944	22.0826
0.118655	0.148464	G5EDD4	G5EDD4		tba-4	3342000000	38	17	5	40.2	28.455	28.0929	27.0153	28.5087	27.2226	27.6987	27.8406	28.7162
0.118377	0.497152	G5EEH9	G5EEH9	Nuclear pore complex protein Nup98-Nup96;Nuclear pore complex protein Nup98;Nuclear pore complex protein Nup96	npp-10	157500000	4	2	2	1.1	23.777	24.4897	23.1517	22.4583	23.8208	24.0284	18.5946	25.4443
0.118307	-0.201735	W6RTA4	W6RTA4		tag-80	196350000	2	1	1	0.1	25.2696	24.1763	22.7345	22.7666	23.6869	24.1759	24.2867	23.6046
0.117893	-0.331437	G5EE72	G5EE72		mrp-5	807130000	17	7	7	4.9	26.7407	26.8065	22.9806	24.4772	25.9419	25.894	24.1733	26.3215
0.117826	-0.129041	Q7JQD2;G5ECM6	Q7JQD2;G5ECM6		tufm-1	40299000000	117	22	22	38	31.5742	32.1511	30.4913	31.4123	31.0947	31.6811	31.2875	32.0817
0.11753	-0.0826378	Q9XX11	Q9XX11			777240000	23	5	5	22.6	26.1079	26.2592	25.2754	25.7729	25.5512	26.0044	25.9392	26.2511
0.11707	-0.474624	A5JYT2;Q17581	A5JYT2;Q17581		swsn-9	220280000	4	2	2	5	21.5881	25.8262	20.2517	25.1794	22.5038	22.9035	23.8725	25.464
0.116976	-0.0596147	A0A0K3AYI1;A0A0K3ASN4;D0VWL7;A0A0K3AT80;A0A0K3AW96;A0A4V0IN32;A0A4V0IK09;A0A4V0INA2;D0VWL6;A0A0K3AT86;A0A0K3AWA2;D0VWL8;A0A0K3AVI4;A0A0K3AVH8;A0A0K3AYH6;A0A4V0IK63;A0A0K3AT74;A0A4V6M3C1;A0A4V0IKI4;A0A0K3ASN9;A0A0K3ASM8;A0A0K3AVH5	A0A0K3AYI1;A0A0K3ASN4;D0VWL7;A0A0K3AT80;A0A0K3AW96;A0A4V0IN32;A0A4V0IK09;A0A4V0INA2;D0VWL6;A0A0K3AT86;A0A0K3AWA2;D0VWL8;A0A0K3AVI4;A0A0K3AVH8;A0A0K3AYH6;A0A4V0IK63;A0A0K3AT74;A0A4V6M3C1;A0A4V0IKI4;A0A0K3ASN9;A0A0K3ASM8;A0A0K3AVH5		fln-2	5179600000	81	17	17	6.8	28.7316	28.7314	28.2548	28.818	28.3253	28.7155	28.7277	29.0058
0.116491	-0.0975623	Q9NEY7	Q9NEY7			1747400000	18	3	3	28.3	27.5646	27.4924	26.4468	26.7908	27.0657	26.933	27.6152	27.071
0.116296	0.222415	Q8ITW4;Q8MXE9;Q8MXF0	Q8ITW4;Q8MXE9;Q8MXF0		frm-8	124220000	7	1	1	1.1	21.7387	24.1344	23.0665	23.0889	23.2194	22.8222	21.349	23.7483
0.115916	-0.141603	Q20616	Q20616		skpo-1	984490000	16	6	6	7.8	25.921	26.9675	25.2376	25.6196	25.908	26.3776	25.4234	26.6031
0.115632	-0.0627174	G5EBV6	G5EBV6		pgl-3	4824100000	34	7	5	9.7	28.6697	28.7665	28.2968	28.4049	28.4596	28.8266	28.1863	28.9164
0.115126	-0.0860724	Q9BIB7;H2KZN0	Q9BIB7;H2KZN0		hrpf-1	1733400000	21	7	7	11.8	26.601	27.4417	26.8379	27.1259	26.9852	27.1418	26.6046	27.6193
0.115003	-0.0964727	P42168	P42168	Casein kinase I isoform alpha	kin-19	22853000000	108	18	17	42.2	30.9172	30.8836	30.1772	30.5162	30.0353	30.99	30.6334	31.2215
0.114711	-0.118293	H2KZ95;Q7YZG5	H2KZ95;Q7YZG5			212270000	2	1	1	4	24.4185	24.4616	22.9301	23.903	23.6606	24.1352	24.0586	24.3321
0.114654	0.522099	O17805	O17805		col-98	228470000	1	1	1	4.6	25.4721	25.4695	20.2876	24.7261	24.2013	23.8346	20.232	25.5992
0.114594	0.215133	A0A0K3AX10;A7KQE7;A0A0K3AU13;A0A0K3AUP5;A0A0K3AR37;A0A0K3ARP1;A0A0K3AX05;A7KQE9;G5EF03;A8DYS1;A8DYS0;A0A0K3AUP0	A0A0K3AX10;A7KQE7;A0A0K3AU13;A0A0K3AUP5;A0A0K3AR37;A0A0K3ARP1;A0A0K3AX05;A7KQE9;G5EF03;A8DYS1;A8DYS0;A0A0K3AUP0		etr-1	46771000	1	1	1	3.5	21.7548	22.9477	21.4503	22.115	20.7452	22.8129	20.8249	23.0242
0.114172	-0.1701	U4PMH7;Q9N4B1	U4PMH7;Q9N4B1		clp-7	380830000	12	2	2	10.3	25.1727	25.5135	23.6054	23.7575	24.4558	25.0521	24.0442	25.1773
0.113745	0.40061	A0A4V0IKA6;A0A4V0IKE4;H2KZQ9;A0A4V0IM30;Q95ZV3;H2KZQ8	A0A4V0IKA6;A0A4V0IKE4;H2KZQ9;A0A4V0IM30;Q95ZV3;H2KZQ8			386660000	11	4	4	2.6	24.6956	22.2703	27.4851	24.5136	26.0691	24.1605	24.7049	22.4276
0.113704	0.120375	P34331	P34331	Serine/threonine-protein kinase plk-1	plk-1	5896300000	73	14	12	24.8	29.1073	29.6002	28.1658	28.9089	28.3217	28.8567	28.6017	29.5206
0.113488	0.33179	Q20939	Q20939	Putative pyridoxamine 5-phosphate oxidase	F57B9.1	7446100000	42	8	8	28.8	28.8031	30.6486	26.641	28.6547	27.4291	28.4337	27.2216	30.3358
0.113395	0.134145	G5EEI4	G5EEI4		asp-1	3484900000	53	6	6	13.9	28.4807	29.0563	27.4317	27.8026	27.5249	28.506	27.7395	28.4643
0.11321	0.0825157	H2L0I3;H2L0I4;A0A5E4LZU4;A0A5E4M3N2;H2L0I2;A0A5E4LWV7	H2L0I3;H2L0I4;A0A5E4LZU4;A0A5E4M3N2;H2L0I2;A0A5E4LWV7		lfi-1	343010000000	1860	252	252	70.8	35.2032	34.342	34.364	34.8716	34.1702	34.545	34.9754	34.7601
0.113203	0.0981755	Q86NC1	Q86NC1	Phosphorylase		18265000000	159	30	3	22.2	30.645	30.9888	29.7587	30.5514	29.88	30.5252	30.3668	30.7793
0.113144	-0.129555	Q17413;A0A3P6N643	Q17413;A0A3P6N643	Probable uridine-cytidine kinase	B0001.4	1337600000	19	5	5	19.8	26.4914	27.1365	25.758	26.5597	25.9895	26.577	26.4051	27.4921
0.112877	-0.139055	Q9U3I0	Q9U3I0		rpb-12	435320000	12	1	1	24.2	25.106	25.6987	23.7543	25.2908	24.8126	25.0223	24.9563	25.6149
0.112536	0.110175	Q20938	Q20938	Probable 26S proteasome regulatory subunit rpn-6.1	rpn-6.1	5032500000	75	11	11	21.7	29.1306	29.3605	27.9112	28.356	28.1888	28.6116	28.7332	28.7841
0.112279	-0.420086	Q20384;Q86RT3;Q8MQ51	Q20384;Q86RT3;Q8MQ51		nucb-1	105340000	1	1	1	2.4	23.5591	23.7395	18.9674	24.3099	21.9418	22.1019	23.664	24.5486
0.11189	0.136405	Q09252	Q09252	Nuclear speckle splicing regulatory protein 1 homolog	ccdc-55	1934300000	25	6	6	13.5	27.8986	27.5662	26.2548	26.7571	27.458	27.0913	26.2694	27.1123
0.111341	0.174932	Q9N584	Q9N584			526260000	7	3	3	4.7	26.0575	26.3492	24.7356	24.6718	24.7497	25.8531	24.4945	26.0171
0.111233	-0.0739269	Q09533	Q09533	60S ribosomal protein L10	rpl-10	209810000000	309	30	30	76.2	34.2425	33.9862	33.7454	33.8981	33.4712	34.1926	34.5351	33.969
0.111101	0.0697374	I2HAG1;Q09581;Q95ZI4;Q8I4A4;Q8I4A5	I2HAG1;Q09581;Q95ZI4;Q8I4A4;Q8I4A5	Galectin;32 kDa beta-galactoside-binding lectin lec-3	lec-3	8243700000	79	13	12	30	29.2906	29.2039	28.8372	29.3255	28.6307	29.3331	28.8907	29.5238
0.110913	-0.10666	O17680	O17680	Probable S-adenosylmethionine synthase 1	sams-1	5727100000	77	15	9	38.7	28.8628	29.3577	27.9874	28.7513	28.6018	29.1065	28.3749	29.3027
0.110581	0.157895	Q23368	Q23368		sec-24.2	1218100000	26	6	6	5.4	26.0248	27.6433	25.734	26.6377	26.0682	26.424	25.7144	27.2014
0.110301	-0.124715	O02286;Q7JKI2;Q7JKI1;Q7JKI3	O02286;Q7JKI2;Q7JKI1;Q7JKI3		pck-2	17936000000	124	18	17	28.9	30.3495	31.1145	29.4904	30.2344	29.8031	30.4991	30.3465	31.039
0.110102	0.410051	O45110	O45110		mrpl-2	151460000	1	1	1	3.1	24.0404	24.1757	20.0489	23.9578	20.1909	22.135	24.0182	24.2385
0.109861	-0.224798	Q9TZ65;Q8MXF1	Q9TZ65;Q8MXF1			327670000	15	14	2	35.8	24.1135	25.2517	23.0859	25.1206	23.6668	25.5728	23.6142	25.617
0.109764	-0.0568523	P34594	P34594	Uncharacterized protein ZC262.2	ZC262.2	42153000000	200	22	22	53.6	31.533	31.7985	31.4754	31.5381	31.4685	32.1406	31.6363	31.3269
0.109664	-0.129938	Q9NEL2	Q9NEL2	Helicase ssl-1	ssl-1	307350000	8	5	5	1.8	24.2176	25.4507	23.8973	24.2285	24.1114	24.4549	24.3805	25.3673
0.109471	-0.103752	H2L0A8;Q9TXU2	H2L0A8;Q9TXU2			3452700000	73	13	13	15.5	27.6358	28.5283	27.407	27.9473	27.3975	27.8488	28.0745	28.6128
0.109034	-0.406413	A0A0K3AS00;Q2A950	A0A0K3AS00;Q2A950		phf-10	223840000	2	2	2	23.3	24.67	25.5065	21.7921	20.5983	24.7005	24.9192	21.9908	22.5821
0.108964	-0.126335	Q9U207;A5PEX6;G2HK02;K8ESL3;G2HK03	Q9U207;A5PEX6;G2HK02;K8ESL3;G2HK03		pqn-87	1620100000	27	15	15	14.6	27.0874	26.9896	26.5693	26.1713	25.936	26.6231	27.0484	27.7154
0.108898	-0.108745	Q22240	Q22240	Ubiquitin carboxyl-terminal hydrolase		7899000000	95	15	15	13.6	29.4283	29.4682	28.1444	29.4583	28.9441	29.0697	29.1964	29.724
0.108893	0.195306	O17915;Q94134	O17915	GTP-binding nuclear protein ran-1	ran-1	34284000000	100	12	12	35.3	30.8556	32.2874	30.4254	30.9632	30.4855	31.1521	29.8202	32.2927
0.108817	0.08535	G5EFC8	G5EFC8		dap-3	291220000	2	1	1	3.5	24.5128	24.7995	24.486	24.3146	24.6954	24.2865	23.7646	25.025
0.108483	-0.214565	Q21827	Q21827	G patch domain-containing protein 1 homolog	R07E5.1	4013900000	72	12	12	15.1	28.8321	28.6664	26.2799	28.6515	27.2289	28.933	28.2086	28.9177
0.10821	0.246014	Q17492	Q17492			206740000	13	3	3	5	23.0658	24.8645	23.7528	22.1949	23.031	21.7077	23.4229	24.7323
0.107734	-0.135123	Q04833	Q04833	Low-density lipoprotein receptor-related protein	lrp-1	1025700000	21	9	9	2.1	25.917	27.2967	25.2602	26.1466	26.2585	26.0169	26.0614	26.8242
0.107693	0.259485	G5EFF8;Q304D5	G5EFF8;Q304D5			958860000	16	4	4	11.2	26.1004	27.3312	24.3071	26.388	24.5629	26.2254	24.9774	27.3231
0.107543	-0.462321	O18181	O18181			192780000	4	2	2	3.8	24.2434	24.7826	19.9859	22.1045	19.8028	24.3576	24.2446	24.5607
0.107461	0.0807619	O17004	O17004		mrps-2	442360000	6	3	3	8.3	25.2195	25.9385	24.8632	25.0321	25.3544	25.3244	24.7486	25.3028
0.107209	0.366753	Q94263	Q94263	Mitochondrial Rho GTPase	K08F11.5	386710000	15	3	3	4.6	21.9362	25.5823	24.3117	25.6168	25.4172	24.5307	21.2903	24.7417
0.106782	0.200506	Q22161	Q22161		sfxn-1.5	1078300000	14	3	3	7.7	26.1597	26.1878	25.8422	26.2663	26.0645	26.4946	23.962	27.1329
0.106596	-0.0749002	Q9N3F3	Q9N3F3		mrpl-17	190710000	1	1	1	4.6	23.8126	24.3322	23.3019	24.1957	23.7382	24.3069	23.9459	23.9509
0.106266	-0.138167	O45552	O45552			5402100000	68	11	11	24.1	28.3538	29.1687	27.8061	28.9148	27.7017	28.7843	28.8127	29.4974
0.106178	0.10676	P17140	P17140	Collagen alpha-2(IV) chain	let-2	785120000	15	5	5	2.7	26.142	26.4906	24.9966	26.0702	25.3161	25.8427	25.9272	26.1864
0.10601	-0.154833	Q95ZQ3;Q22099	Q95ZQ3;Q22099	Lysine--tRNA ligase	kars-1;krs-1	3760300000	60	14	14	21.6	28.7326	28.6765	26.8096	28.2198	27.5894	28.2658	28.1616	29.0409
0.105872	-0.350136	Q9U283	Q9U283			297870000	2	1	1	2.9	25.1839	25.3414	21.4216	24.3435	22.0309	25.1093	24.9221	25.6288
0.105561	-0.319108	O16313	O16313		hpo-9	19251000000	49	10	10	20.8	30.4163	31.326	27.2403	30.1908	29.9197	30.3825	28.4347	31.713
0.105429	-0.180983	Q9U2C5	Q9U2C5		mib-1	288690000	2	1	1	1	24.1905	25.3934	23.3292	24.5635	23.7227	24.613	24.0318	25.8332
0.105361	-0.244342	O02101;Q21177	O02101		swsn-2.2	580280000	15	6	3	14.7	24.1814	26.8616	24.2288	25.5811	24.3648	26.4591	24.587	26.4194
0.10453	-0.138885	Q9U2M4	Q9U2M4	Probable hydroxyacid-oxoacid transhydrogenase, mitochondrial	Y38F1A.6	8240000000	57	9	9	15.7	29.2184	29.6928	28.5681	29.0968	28.0618	29.4237	29.56	30.0861
0.104093	0.10718	P91350;Q8T8M4	P91350;Q8T8M4		npp-6	1737400000	22	8	8	5.9	27.097	27.8264	26.3895	27.0824	26.7153	26.544	27.0772	27.63
0.104082	0.116243	Q09522	Q09522	Probable dimethyladenosine transferase	E02H1.1	2788500000	31	8	8	25	27.784	28.1947	27.0674	27.6575	27.1314	27.7902	26.9098	28.4072
0.104047	0.10527	Q11067	Q11067	Probable protein disulfide-isomerase A6	tag-320	10538000000	67	12	11	23	29.976	30.2094	29.0039	29.1925	28.9963	30.1034	29.4729	29.3881
0.103849	-0.241683	Q09614;A0A3P6N6C5	Q09614;A0A3P6N6C5	Protein patched homolog 1	ptc-1	32204000	3	3	3	2.5	22.9757	22.4821	20.5278	20.4426	21.0084	23.0759	20.831	22.4796
0.103806	-0.429475	P49596	P49596	Probable protein phosphatase 2C T23F11.1	ppm-2	161030000	7	2	2	6.2	20.6174	25.1989	20.1179	23.3088	20.3505	23.7394	22.1831	24.688
0.103573	-0.0719075	P90735;Q27461;G5EFV6	P90735;Q27461		eat-6	29006000000	207	28	28	24.5	31.2541	31.5276	30.5799	31.1918	30.9434	31.2476	31.005	31.645
0.103501	-0.286809	A0A131MBG0;A0A131MCT5	A0A131MBG0;A0A131MCT5			200460000	2	1	1	1.3	23.4435	24.3932	21.2804	22.1905	24.3266	22.5465	21.2343	24.3474
0.103477	0.100032	C9IY22;C9IY21	C9IY22;C9IY21			21718000000	139	15	15	58	30.8493	30.2379	30.4426	31.1287	29.8284	30.3938	31.1839	30.8524
0.103376	0.137789	Q9XXJ1	Q9XXJ1			5879200000	45	7	7	20.8	28.454	29.6765	28.1552	28.7774	27.6433	28.9883	28.5578	29.3225
0.103374	0.087563	P34647	P34647	DNA replication licensing factor mcm-6	mcm-6	11696000000	167	22	22	23.2	30.121	30.2315	29.1895	29.9467	29.5282	29.6719	29.547	30.3913
0.103017	0.105427	Q09422	Q09422	Serine/threonine-protein phosphatase Pgam5, mitochondrial	pgam-5	4637200000	44	9	9	31.3	28.6529	28.8753	28.2383	28.2338	27.5021	28.2348	29.0231	28.8185
0.102318	-0.140751	Q9U2G6	Q9U2G6			194310000	4	1	1	1.4	23.5806	24.2961	23.8673	24.0974	24.3871	24.4522	22.6925	24.8726
0.102298	0.132833	Q9TZ69	Q9TZ69		ubc-20	1015700000	18	4	4	15.6	26.2649	26.9995	25.7012	26.0606	25.706	26.5972	25.2488	26.9429
0.102028	-0.106163	G5EGL2;G2HK05	G5EGL2			1499400000	32	6	6	15.8	26.925	27.4003	25.9408	27.1414	26.908	27.0763	26.416	27.4318
0.102021	-0.158605	A0A2C9C320;Q27888	A0A2C9C320;Q27888	L-lactate dehydrogenase	ldh-1	2053500000	28	6	6	22.9	27.6668	27.2756	27.1549	26.9233	26.7739	28.0293	28.6172	26.2345
0.101121	-0.0846496	Q3S1I8;O17836;B7WNA0;Q7JL40;O17835	Q3S1I8;O17836;B7WNA0;Q7JL40;O17835	Pyruvate kinase	pyk-1	12312000000	102	16	15	35.3	30.1339	30.1405	29.1451	29.8645	29.6598	29.8088	29.6606	30.4934
0.101007	0.256357	H2KAQ0;G5ED26;H2KAP9	H2KAQ0;G5ED26		mel-46	357710000	5	3	3	4.7	23.3914	23.9138	24.8202	24.8982	22.7171	24.9939	22.3896	25.8975
0.100895	-0.0945511	Q22866;K8FDX2;A0A0K3AWP0;A0A0K3AQS9;K8ESC3;K8ERM4;A0A0K3AUC0	Q22866;K8FDX2;A0A0K3AWP0;A0A0K3AQS9	Tropomyosin isoforms a/b/d/f	lev-11	104850000000	305	36	5	87	32.8582	32.4431	33.09	32.934	32.0931	33.0818	33.6142	32.9144
0.100863	0.208961	Q21623	Q21623			88423000	2	2	2	3	22.6152	24.6699	21.5634	22.195	21.5666	22.6576	22.7138	23.2697
0.100728	-0.0580993	Q95XP5;O76832;Q8MXS0;Q95XP6;B7CED8;U4PMD6	Q95XP5;O76832;Q8MXS0;Q95XP6;B7CED8;U4PMD6	Calcium-transporting ATPase	mca-3	9791700000	124	20	18	19.9	29.6654	29.969	29.3283	29.4437	29.3135	29.7362	29.5326	30.0566
0.100355	0.120649	A8WFI3;Q10023	A8WFI3;Q10023	Uncharacterized protein T28D9.4	T28D9.4	321130000	2	1	1	7.6	25.4128	25.2931	24.6448	23.7565	24.2797	24.5326	24.5034	25.309
0.100295	0.0444231	P48158	P48158	60S ribosomal protein L23	rpl-23	170770000000	145	12	12	62.9	33.9626	33.8181	33.4117	33.7893	33.5125	33.8304	33.9512	33.5099
0.100289	-0.156048	O62219	O62219			394440000	12	3	3	4.2	24.9309	25.2702	23.848	25.1757	23.7075	25.5666	24.7998	25.7752
0.100205	-0.119418	A0A0K3AU58;P41956	A0A0K3AU58;P41956	Succinate dehydrogenase cytochrome b560 subunit, mitochondrial	mev-1	695290000	4	1	1	8.7	26.2592	26.0112	24.6081	26.028	25.4281	25.7125	25.7727	26.4709
0.10014	0.0999174	Q22053	Q22053	rRNA 2-O-methyltransferase fibrillarin	fib-1	79585000000	150	16	16	50.9	32.9193	33.3384	31.8434	32.4568	32.043	32.531	32.8029	32.7815
0.0999091	-0.054153	Q9U3Q0	Q9U3Q0		mrps-22	882480000	11	4	4	8.9	26.4234	26.1106	26.4805	25.6687	26.1701	26.0698	26.2598	26.4001
0.0998393	-0.10169	Q09450	Q09450	Probable succinyl-CoA:3-ketoacid coenzyme A transferase, mitochondrial	C05C10.3	7494800000	105	13	13	25	29.5108	29.8274	28.3212	29.1468	28.8631	29.6487	29.1356	29.5655
0.0995661	-0.0544186	Q20476	Q20476			1374400000000	451	37	37	97.8	36.7137	36.8866	36.3474	36.8877	36.3771	36.7883	36.753	37.1348
0.0988645	0.239511	O61208;Q8ITY3	O61208;Q8ITY3		gip-1	508830000	23	4	4	5.6	25.4197	26.03	24.7537	23.7182	22.8294	24.6302	25.1147	26.3892
0.0986735	0.339685	Q22768	Q22768			208290000	2	1	1	3.2	24.6018	24.4669	20.5681	24.8578	23.0269	21.295	24.5255	24.2884
0.0986501	0.0672002	P32742;Q9U2J3	P32742;Q9U2J3	Inhibitor of nuclear factor kappa-B kinase epsilon subunit homolog 1	ikke-1	108660000	10	2	2	2.4	23.3077	23.4868	22.9901	23.1724	23.3369	23.0207	22.6337	23.6969
0.0985059	0.0756521	Q03577	Q03577	Aspartate--tRNA ligase, cytoplasmic	drs-1	25649000000	191	22	22	31.5	31.0245	31.2357	30.4048	30.9394	30.2372	30.9593	30.8201	31.2852
0.0979186	-0.224575	Q9XU81	Q9XU81		trpp-6	122760000	1	1	1	7	23.5878	24.3737	20.7602	23.236	22.455	23.2089	23.2128	23.9795
0.0977244	-0.132542	Q8I111;P52899	Q8I111;P52899	Pyruvate dehydrogenase E1 component subunit alpha;Probable pyruvate dehydrogenase E1 component subunit alpha, mitochondrial	pdha-1;T05H10.6	1058300000	43	8	8	19.6	26.7822	27.2586	25.6468	25.6024	25.7019	26.712	26.438	26.9683
0.0975307	-0.178787	P52018	P52018	Peptidyl-prolyl cis-trans isomerase 11	cyn-11	42088000	1	1	1	7.7	21.5136	22.348	21.5418	22.0166	20.3842	22.0304	22.2145	23.506
0.0974766	-0.200677	Q4TT88	Q4TT88		pam-1	1756600000	30	8	8	7.6	27.2944	28.4131	25.1982	26.8234	26.4874	27.5938	26.5819	27.8687
0.097382	0.113312	Q23495	Q23495	HEAT repeat-containing protein 1 homolog	toe-1	3551400000	67	21	21	13	27.789	28.8826	27.3544	28.4179	27.3888	27.8718	28.0866	28.6435
0.0972059	-0.18594	O01814	O01814	Fatty acid-binding protein homolog 5	lbp-5	69258000	3	1	1	8.8	23.0884	22.8739	21.3452	22.6682	22.073	23.6	21.3462	23.7002
0.0967739	-0.212173	P34692	P34692	UPF0183 protein T01G9.2	T01G9.2	196990000	7	2	2	5.7	22.5432	25.2291	23.3207	23.4634	23.6102	23.4636	22.8514	25.4799
0.0966379	0.152253	O02089	O02089		msra-1	1556400000	26	6	6	31.9	26.7782	27.7873	26.0948	27.0506	25.4326	27.2798	27.4264	26.9631
0.0965965	0.169331	Q9XVR7	Q9XVR7		mcm-3	1340600000	18	8	8	14.4	26.5741	27.9739	25.7358	26.5476	25.6525	26.1435	26.6396	27.7185
0.0960401	0.099123	Q9U3I7;H2L2A8;Q19583;D3YT38	Q9U3I7;H2L2A8;Q19583	Uridine kinase		1739000000	47	7	7	11.9	27.4006	27.8605	26.2916	26.6701	26.6125	26.8935	27.1119	27.2084
0.0960267	0.230593	Q9N4I0	Q9N4I0	Actin-related protein 3	arx-1	376680000	0	1	1	2.6	25.2955	23.4206	24.506	25.0201	24.5043	25.2551	22.091	25.4695
0.0958914	0.170284	Q18315	Q18315			210990000	6	1	1	2.3	24.4933	24.394	23.9521	23.6591	24.5005	22.2325	23.9724	25.1119
0.0957343	-0.231769	H2L0F7;Q8ITW3;H2L0F5;Q65CL5;H2L0F6	H2L0F7;Q8ITW3;H2L0F5;Q65CL5;H2L0F6		gei-4	119660000	1	1	1	1.8	22.0728	24.8749	22.2021	23.3248	23.0833	23.5845	21.9159	24.818
0.0956939	0.192179	O62106	O62106	Eukaryotic translation initiation factor 6	eif-6	295300000	6	2	2	10.2	25.0049	23.2009	24.7405	25.6582	24.7513	24.9385	25.2138	22.9321
0.0955989	-0.0453072	P54073	P54073	Brix domain-containing protein F44G4.1	F44G4.1	945120000	17	3	3	8.6	26.2408	26.4259	25.8285	26.1603	25.851	26.2929	26.3487	26.344
0.0955586	-0.433504	P34308	P34308	Calpain clp-1	clp-1	247730000	8	1	1	1.7	20.0088	25.3101	23.6841	24.5311	24.1197	25.748	20.4452	24.9551
0.0953754	-0.0573831	P62784	P62784	Histone H4	his-1	26309000000	69	12	12	67	30.9867	30.9011	30.792	30.9787	30.3309	31.2264	31.1154	31.2154
0.0953282	-0.241202	H2KZV7;H2KZV6;Q8MPT2	H2KZV7;H2KZV6			363110000	18	3	3	4.2	25.6802	25.8992	22.3147	24.3342	23.9321	24.6	24.7133	25.9478
0.0952815	0.12325	Q95XQ8;A0A061AL94	Q95XQ8		mcm-4	10908000000	126	26	26	28.2	30.0426	30.4671	28.6767	29.9197	29.0456	29.6964	29.5037	30.3673
0.0951573	-0.309181	Q7JPE4	Q7JPE4		tat-4	196060000	7	2	2	9.2	24.3871	24.6021	20.9639	23.8955	21.4193	23.7994	24.7147	25.1518
0.0948733	-0.103776	Q9NL41;P91400	Q9NL41;P91400		klp-15	393160000	8	2	1	3.6	25.0972	24.944	24.0233	24.7975	23.8747	25.1537	24.9793	25.2692
0.094202	0.0558705	G5EFH0	G5EFH0			1243700000	8	1	1	4.6	26.5472	26.8014	26.3497	26.6899	26.0069	26.7698	26.873	26.5151
0.0941867	0.105655	Q22540	Q22540			39348000000	120	19	19	30.4	31.166	31.789	31.0409	31.5875	30.6855	31.643	30.6676	32.1647
0.0941587	-0.0750751	Q19877	Q19877	40S ribosomal protein S23	rps-23	179240000000	102	13	13	71.3	33.9379	33.5474	33.4742	33.7125	33.3882	33.853	34.4663	33.2649
0.0939639	0.139233	Q21502	Q21502	MOG interacting and ectopic P-granules protein 1	mep-1	417160000	16	2	2	2.9	25.0508	25.866	24.3135	24.7866	24.8026	25.022	23.767	25.8683
0.0939241	-0.417379	Q9BL46	Q9BL46			127240000	4	3	3	6.4	24.3822	24.6243	20.1153	19.0023	22.1529	21.3179	24.5914	21.7314
0.0934852	-0.0583129	P34525	P34525	Probable signal peptidase complex subunit 3	K12H4.4	1793900000	15	2	2	8.9	27.5422	27.2061	26.5424	27.3707	27.0827	27.3866	27.2342	27.191
0.0933832	0.0622578	Q23457	Q23457	RING-box protein 1	rbx-1	300120000	1	1	1	7.3	24.4733	25.0147	24.1599	24.2945	24.1357	24.5146	24.2242	24.8189
0.0931912	-0.120481	V6CLC9;Q9N303;A0A218NGS4	V6CLC9;Q9N303		deps-1	2097200000	51	9	9	17.9	27.4444	28.0447	26.2798	26.8571	26.5874	27.7361	27.0564	27.7281
0.0930969	-0.0690002	P34339	P34339	Eukaryotic translation initiation factor 3 subunit A	egl-45	22864000000	286	45	45	35.2	30.9923	30.9843	30.125	31.0435	30.5108	30.8514	30.7923	31.2665
0.092766	-0.0663972	H2KZX4;Q7JP80	H2KZX4;Q7JP80			5190000000	75	10	9	9.7	28.9157	28.5487	28.4176	28.4124	28.0421	28.5493	28.8319	29.1368
0.0926534	-0.147788	Q9N4A7	Q9N4A7	Protein SEC13 homolog	npp-20	3121200000	66	9	9	34.2	28.0338	28.7716	26.6337	27.3451	26.9175	28.1845	27.695	28.5782
0.0923893	0.095408	O45713	O45713			36985000000	56	6	5	60	31.4682	31.6166	31.1097	31.874	30.4728	31.3814	31.8762	31.9564
0.0923238	-0.12643	O44549;O01607;A0A0K3AQR2	O44549		acdh-3	3191000000	31	6	3	13.6	28.1336	28.8234	26.7686	27.6232	27.4682	28.2467	27.6263	28.5133
0.0921964	-0.0869546	Q9N2L7	Q9N2L7	Serine/threonine-protein kinase plk-2	plk-2	373470000	24	6	4	9	24.9809	25.1616	24.3257	24.7236	24.3333	24.8763	24.6347	25.6953
0.0921074	-0.391626	Q9N5K2	Q9N5K2	DNA-directed RNA polymerases I, II, and III subunit RPABC1	rpb-5	368930000	17	3	3	17.1	25.7491	24.8199	20.2896	25.5597	24.2821	25.5581	22.1503	25.9943
0.0919236	0.0717373	A0A4V0IK01;A0A4V0ILL2;G5ED27;G5EG33;G5EDG4	A0A4V0IK01;A0A4V0ILL2;G5ED27;G5EG33;G5EDG4		him-4	5104700000	105	28	28	6.5	29.1146	28.6669	28.1353	28.805	28.0225	28.7695	28.8881	28.7548
0.0918164	0.103043	G5EDV3	G5EDV3		cey-4	4867300000	55	9	9	31	28.8868	29.4503	27.74	28.54	28.1419	28.2965	28.7925	28.9741
0.091646	-0.153502	P41954	P41954	Uncharacterized protein D1044.6	D1044.6	38848000	3	1	1	0.9	22.4408	22.2413	19.9891	21.7315	21.0329	21.8609	21.9716	22.1514
0.0916442	-0.13078	Q9TXP3	Q9TXP3		mtm-5	206760000	11	1	1	0.6	23.5127	24.4194	23.499	23.7927	23.0727	23.2315	24.3968	25.0459
0.0915316	-0.0834098	O45166	O45166	Folate-like transporter 2	folt-2	5347400000	32	3	3	7.8	28.599	28.7911	28.1962	28.73	27.8983	28.5889	28.7924	29.3704
0.0914383	-0.0662079	P34369	P34369	Pre-mRNA-splicing factor 8 homolog	prp-8	18119000000	242	44	44	16.3	30.2495	30.6661	29.767	30.5014	29.953	30.4627	30.2446	30.7887
0.0914016	0.219617	G5EGA6	G5EGA6		dhrs-4	525750000	4	3	3	13.8	26.2137	26.7451	23.3247	24.4639	24.0721	25.9216	24.9729	24.9022
0.0913085	-0.0820603	P18947	P18947	Vitellogenin-4	vit-4	24111000000	115	152	4	68.9	31.1715	31.3522	29.9241	30.7983	30.744	30.7989	30.9306	31.1009
0.0910806	0.10015	Q19360	Q19360	NEDD8-activating enzyme E1 catalytic subunit	uba-3	216990000	12	1	1	2.8	24.3204	24.6807	23.2211	23.6514	23.5244	23.8373	23.5846	24.5267
0.0909864	0.082375	Q9N358;U4PBK9	Q9N358;U4PBK9	T-complex protein 1 subunit theta	cct-8	7016200000	109	19	19	34.7	29.07	29.6361	28.5178	29.3795	28.7798	29.1475	28.6747	29.6719
0.0906484	-0.118408	Q18136	Q18136		cal-5	433120000	6	2	2	14.1	24.7826	25.2756	24.7822	24.7586	25.3017	24.9372	23.8177	26.0159
0.0903271	-0.102736	I2HAF9	I2HAF9		rps-6	179000000	9	19	1	53.3	23.776	24.3827	23.5666	23.2647	23.3295	23.8518	24.8095	23.4102
0.0901168	-0.190617	Q9NEI6;D4YWC8	Q9NEI6;D4YWC8		mrps-35	240500000	17	3	3	10.7	23.8014	24.4595	23.6526	23.7131	21.9076	24.7919	24.4628	25.2268
0.0900772	-0.0968957	Q21559	Q21559		aly-3	576130000	11	3	3	15	25.2376	25.8735	24.6714	25.9039	25.2928	25.4731	25.0564	26.2517
0.08936	0.144488	Q19661	Q19661			945510000	6	1	1	3.5	26.7783	27.1722	24.6976	26.4388	26.0355	25.5941	26.6465	26.2328
0.0892007	0.401099	Q94153;Q18898	Q94153;Q18898			128180000	6	1	1	5.2	23.8836	22.9769	24.5487	19.9503	24.5532	24.0594	18.8967	22.2458
0.0887973	-0.116002	Q9N4F3	Q9N4F3		apb-1	1392400000	30	6	6	7.1	27.0428	27.3527	25.3633	26.6956	26.9573	26.8905	26.1816	26.889
0.0884719	-0.254655	F3Y5Q4;Q9XXC7;A0A1I6CM86;F3Y5Q3;F3Y5Q7;A0A1I6CM84;A0A1I6CM87;A0A1I6CM95	F3Y5Q4;Q9XXC7;A0A1I6CM86;F3Y5Q3;F3Y5Q7;A0A1I6CM84;A0A1I6CM87;A0A1I6CM95		spat-2	323100000	10	3	3	18.1	25.5916	24.0342	25.1944	22.1957	26.0078	25.4562	23.3913	23.1793
0.087945	0.126405	Q22836	Q22836	Uncharacterized protein T27F2.1	T27F2.1	1981300000	34	6	6	13.6	27.1836	27.502	26.6659	27.2499	25.6994	27.0913	27.2342	28.0708
0.0878434	0.0579576	Q02335	Q02335	TPR repeat-containing protein ZK370.8	ZK370.8	1790000000	27	8	8	12.1	27.5719	27.5054	27.3779	26.8723	27.3719	27.6093	26.7643	27.3502
0.0874069	-0.0488524	Q8MPX3	Q8MPX3	DnaJ homolog dnj-20	dnj-20	243290000	4	2	2	6.5	24.2345	24.8854	24.3319	24.0996	24.4217	24.7426	24.278	24.3045
0.0871573	-0.309742	G4S1A4;A0A078BPH9	G4S1A4;A0A078BPH9			525500000	6	3	3	16.2	23.3385	24.9837	23.8051	24.7587	25.3482	20.9768	25.1644	26.6356
0.087016	-0.26847	O01882;A0A486WXW2	O01882;A0A486WXW2		acl-14	443050000	11	4	4	11.3	26.2226	26.093	21.5826	25.584	24.6662	25.3853	25.048	25.4566
0.0866314	0.0965252	G5ED44	G5ED44	Delta(9)-fatty-acid desaturase fat-5	fat-5	739140000	9	3	3	6.3	26.0778	25.7334	25.6585	26.7433	25.2212	26.5802	25.6329	26.3927
0.0865772	0.115152	G5EDL3	G5EDL3		air-1	647770000	6	2	2	4.9	25.8539	26.7046	24.8184	25.9542	25.079	25.9426	25.4535	26.3955
0.0865017	-0.0900097	Q20502	Q20502	Probable histidine ammonia-lyase	F47B10.2	236110000	1	1	1	2.5	24.1674	25.0271	23.5702	24.6939	23.9557	24.3108	24.6893	24.8629
0.0859956	0.084322	Q9XVQ2	Q9XVQ2		timm-23	1288800000	5	1	1	3.3	26.6563	27.2795	26.0615	26.7719	25.8733	26.6925	26.8729	26.9932
0.0857537	0.294088	Q22192	Q22192		ttr-14	215510000	8	2	2	5.7	22.3668	21.9191	24.8331	24.8778	24.2321	21.0543	25.3105	22.2236
0.0857142	0.229414	Q9U210	Q9U210			199800000	5	3	3	9.5	24.9237	23.5724	23.6998	22.7367	22.7501	24.5707	21.4635	25.2307
0.0855514	0.0695853	O44154	O44154			188070000	5	1	1	1.7	24.1446	24.1875	23.3292	23.5282	23.2919	23.8541	23.5479	24.2173
0.0855424	0.106178	Q9N3F7	Q9N3F7			3190800000	48	7	7	22.9	27.4112	28.9951	27.3966	28.1489	27.4709	27.9492	27.5675	28.5394
0.0855033	0.150168	Q21080	Q21080			3968500000	30	6	6	13.2	27.2981	26.6948	26.3356	29.1042	27.0832	26.9042	27.6686	27.176
0.0854799	-0.236765	Q967F1	Q967F1		eif-1	1223600000	7	2	2	23.9	25.6434	27.7882	24.7117	26.3475	25.2219	28.6176	25.702	25.8964
0.0851456	0.0659728	Q9U4E4;O44191;V6CIR8;Q9UB94;Q9UB95	Q9U4E4;O44191;V6CIR8;Q9UB94;Q9UB95		rme-2;lr	66404000000	319	34	34	36.2	32.352	32.7846	32.0104	32.3924	31.6691	32.4028	32.4366	32.7671
0.0850016	-0.216953	Q27GU2;Q20222	Q27GU2;Q20222	Fatty acid-binding protein homolog 3	lbp-3	82413000	5	1	1	6	22.0692	23.8183	20.7508	22.1188	22.6148	21.1794	21.6031	24.2276
0.0848211	-0.263105	Q9XWF2	Q9XWF2		dox-1	404300000	4	4	4	10.1	24.88	25.6657	21.1771	25.4809	23.6334	25.2382	24.2249	25.1596
0.0847134	0.10418	O18218;O62486	O18218;O62486		nos-3	667830000	19	6	6	8.4	25.7122	25.846	25.2996	25.8634	24.8766	26.3203	24.8028	26.3048
0.0846001	0.130192	Q8MNT7;Q19278	Q8MNT7;Q19278			13042000000	84	15	15	41.3	30.1694	30.8704	29.2066	29.9986	29.1142	30.6385	29.2274	30.7442
0.0844025	0.126461	G4SFA4;G4SF97;G4SFA7;G4SFA6;Q1XFX9	G4SFA4;G4SF97;G4SFA7;G4SFA6;Q1XFX9			4112900000	9	2	2	1.2	27.3929	29.3995	28.2079	28.101	28.1915	28.1599	27.2709	28.9731
0.0842604	-0.0537581	G5EFQ8;G5EC16	G5EFQ8;G5EC16		smn-1	135140000	19	2	2	7.1	22.9767	23.8311	23.6549	23.1631	23.507	23.5673	23.13	23.6365
0.0842266	0.0744729	Q93714	Q93714	Probable isocitrate dehydrogenase [NAD] subunit alpha, mitochondrial	idha-1	40847000000	143	22	22	56.4	31.8217	32.0795	31.1592	31.6779	31.0609	31.9743	31.2984	32.1067
0.0842067	0.331938	Q9NA35;K8F7X5;D3NQB3;K8ESJ1	Q9NA35;K8F7X5;D3NQB3;K8ESJ1			282390000	4	3	3	7.9	25.0277	21.147	24.0184	24.6603	21.7235	21.1865	25.0514	25.5641
0.0841868	0.119813	Q17606	Q17606	Probable ribosome biogenesis protein RLP24	rpl-24.2	543800000	11	3	3	17.9	25.8962	24.4616	26.4138	25.736	25.24	26.1001	25.9122	24.776
0.0840704	0.1204	Q9U3L5	Q9U3L5			2685000000	45	8	8	29	27.5171	28.6674	26.5597	28.0593	27.0965	27.7632	27.2255	28.2366
0.0839369	0.157061	A0A0K3AY85;Q9BPN5	A0A0K3AY85;Q9BPN5		oig-6	295770000	7	1	1	7.4	24.8284	24.8584	23.5814	24.6074	22.5213	24.9257	24.6381	25.1622
0.08363	-0.112512	Q18244	Q18244			567570000	22	3	3	8.5	24.6757	25.0331	25.1293	25.1998	23.7694	25.5576	25.2345	25.9266
0.0835707	-0.0550642	Q22138	Q22138		dnj-18	4182500000	73	9	9	30.9	28.6094	28.2292	27.6934	28.4907	28.1583	28.0426	28.5006	28.5415
0.0835581	0.196145	P10299	P10299	Glutathione S-transferase P	gst-1	9154400000	54	10	10	42.8	29.3561	30.8236	27.8032	29.3294	28.8477	29.0456	27.9152	30.7191
0.0833432	-0.0513396	Q9N5B3	Q9N5B3			5101000000	53	7	7	17.1	28.8613	28.9663	28.0055	28.6433	28.5075	28.7386	28.76	28.6757
0.0833351	0.146068	Q17336	Q17336	Pre-mRNA-splicing factor CWC22 homolog	let-858	978780000	18	5	5	5.6	26.8115	27.728	24.8382	26.2003	26.3579	25.7701	26.209	26.6568
0.0831169	-0.0661497	Q8MXD9	Q8MXD9			3112800000	27	3	3	10.5	28.0815	28.4297	27.2364	27.8458	27.8076	27.9962	27.7083	28.3459
0.082393	0.0366774	Q7YWY8	Q7YWY8	Ribosomal protein	mrpl-36	3309400000	39	5	5	39	28.1081	28.0559	27.76	27.9259	27.7067	28.0865	28.2402	27.6698
0.0823048	-0.143292	Q9BL61;O44781;V6CJF0	Q9BL61;O44781;V6CJF0			796370000	11	7	6	17.8	25.5559	26.1432	24.168	25.2683	24.12	25.4932	25.726	26.3693
0.0818977	0.0947046	P34519;Q9BKQ2	P34519	Putative tricarboxylate transport protein, mitochondrial	K11H3.3	15855000000	67	13	13	28.8	30.3303	30.4291	29.3172	30.1687	29.2183	29.9194	29.8945	30.8343
0.0818762	0.0760345	O44145	O44145		perm-2	359570000	12	2	2	14.3	24.9897	25.1166	23.9826	24.3015	23.9571	24.8646	24.6377	24.6268
0.0818636	0.0572348	O61742	O61742		rpn-10	943200000	21	3	3	9.2	26.5876	26.3792	26.1779	26.2291	26.5002	25.6006	26.3868	26.6573
0.0805584	0.294294	P49404	P49404	Putative 39S ribosomal protein L3, mitochondrial	mrps-18C	267620000	9	3	3	10.7	24.7278	25.9905	21.6258	24.7541	25.3872	21.8732	22.9556	25.705
0.0805106	-0.0914226	O01789	O01789		him-1	2815800000	56	14	14	11.4	27.3585	28.4457	26.8992	27.9797	27.3732	27.4134	27.9319	28.3303
0.0803248	-0.12277	Q9TZL8	Q9TZL8	ATP-dependent 6-phosphofructokinase 1	pfk-1	3625900000	64	12	12	16.5	28.5983	28.8542	26.8923	27.6118	27.4575	28.1123	27.9197	28.9582
0.0801513	0.125143	O61708;Q9XTJ9;Q9TYV8	O61708		pqn-59	1479800000	37	6	6	10.8	27.5479	27.4278	25.2538	27.1747	26.882	26.5634	26.3558	27.1025
0.079516	-0.178903	P54216	P54216	Fructose-bisphosphate aldolase 1	aldo-1	1391700000	20	7	7	23	27.2255	27.7203	24.8676	25.5265	26.0897	26.8229	25.5497	27.5934
0.0794983	0.0832729	Q94053;Q19832;Q18461;P53019;P53017;Q95XU7;G5EBJ8;Q17856;Q21244;Q23519;P05634;P53018;P53020;Q9TVW5;S6CPF4;G5EEW3;Q9NAF5	Q94053;Q19832;Q18461;P53019;P53017;Q95XU7;G5EBJ8;Q17856;Q21244;Q23519;P05634;P53018;P53020;Q9TVW5;S6CPF4;G5EEW3	Major sperm protein 78;Major sperm protein 3;Major sperm protein 49;Major sperm protein 33;Major sperm protein 19/31/40/45/50/51/53/59/61/65/81/113/142;Major sperm protein;Major sperm protein 55/57;Major sperm protein 63;Major sperm protein 152;Major sperm protein 10/36/56/76;Major sperm protein 32;Major sperm protein 38;Major sperm protein 77/79	msp-78;msp-3;msp-49;msp-33;msp-19;msp-55;msp-63;msp-152;msp-10;msp-32;msp-38;msp-77;msp-58;msp-74	12797000000	68	9	9	63.8	29.8938	30.8289	29.0806	30.2222	29.6339	30.0802	29.9799	29.9983
0.0792159	-0.220123	Q9XW41	Q9XW41		snx-3	157190000	10	2	2	11.1	22.1344	24.4997	23.3824	23.6599	24.251	22.3961	22.0799	25.83
0.0790673	0.0777178	Q9N4Z0;A0A0M7RE22	Q9N4Z0;A0A0M7RE22	L-2-hydroxyglutarate dehydrogenase, mitochondrial	Y45G12B.3	1660200000	34	7	7	18.2	26.9319	27.3541	26.4701	26.9036	26.0654	27.0756	26.7046	27.5031
0.079002	0.0828652	Q21285	Q21285		dao-3	764720000	13	4	4	14.2	26.1183	26.305	25.3522	25.7741	25.6216	26.0308	25.041	26.5247
0.0786228	0.148183	O01299	O01299			589120000	1	1	1	1	24.696	26.4144	24.3861	25.399	24.2286	25.317	24.3442	26.413
0.0781074	0.041049	Q95QL6	Q95QL6			9222800000	102	16	16	64.9	29.4688	29.7898	29.1526	29.4873	29.1323	29.6253	29.2731	29.7036
0.0780334	0.13965	Q9NAH6	Q9NAH6	Ribosomal protein S6 kinase	rsks-1	629680000	7	3	3	5.1	25.9387	26.4521	25.0216	24.7306	24.0425	25.2505	25.9378	26.3537
[truncated: 408 more rows]

## Sheet: SBP-1 expression (e)
	Replicate 1			Replicate 2			Replicate 3
	Column C	WBM945		Column C	WBM945		Column C	WBM945
		vs.			vs.			vs.
	Column A	ABR13		Column A	ABR13		Column A	ABR13
	Mann Whitney test			Mann Whitney test			Mann Whitney test
	P value	<0.0001		P value	0.005		P value	0.028
	Exact or approximate P value?	Exact		Exact or approximate P value?	Exact		Exact or approximate P value?	Exact
	P value summary	****		P value summary	**		P value summary	*
	Significantly different (P < 0.05)?	Yes		Significantly different (P < 0.05)?	Yes		Significantly different (P < 0.05)?	Yes
	One- or two-tailed P value?	Two-tailed		One- or two-tailed P value?	Two-tailed		One- or two-tailed P value?	Two-tailed
	Sum of ranks in column A,C	683 , 1270		Sum of ranks in column A,C	503 , 673		Sum of ranks in column A,C	671 , 814
	Mann-Whitney U	155		Mann-Whitney U	152		Mann-Whitney U	236
	Difference between medians			Difference between medians			Difference between medians
	Median of column A	33.71, n=32		Median of column A	37.11, n=26		Median of column A	46.85, n=29
	Median of column C	58.93, n=30		Median of column C	52.37, n=22		Median of column C	57.16, n=25
	Difference: Actual	25.21		Difference: Actual	15.25		Difference: Actual	10.31
	Difference: Hodges-Lehmann	26.05		Difference: Hodges-Lehmann	12.3		Difference: Hodges-Lehmann	10.02
	Column D	WBM1113		Column D	WBM1113		Column D	WBM1113
		vs.			vs.			vs.
	Column A	ABR13		Column A	ABR13		Column A	ABR13
	Mann Whitney test			Mann Whitney test			Mann Whitney test
	P value	0.1214		P value	0.5095		P value	0.5171
	Exact or approximate P value?	Exact		Exact or approximate P value?	Exact		Exact or approximate P value?	Exact
	P value summary	ns		P value summary	ns		P value summary	ns
	Significantly different (P < 0.05)?	No		Significantly different (P < 0.05)?	No		Significantly different (P < 0.05)?	No
	One- or two-tailed P value?	Two-tailed		One- or two-tailed P value?	Two-tailed		One- or two-tailed P value?	Two-tailed
	Sum of ranks in column A,D	1044 , 1657		Sum of ranks in column A,D	736 , 1034		Sum of ranks in column A,D	1209 , 1872
	Mann-Whitney U	516		Mann-Whitney U	385		Mann-Whitney U	647
	Difference between medians			Difference between medians			Difference between medians
	Median of column A	33.71, n=32		Median of column A	37.11, n=26		Median of column A	46.85, n=29
	Median of column D	40.67, n=41		Median of column D	38.85, n=33		Median of column D	42.50, n=49
	Difference: Actual	6.955		Difference: Actual	1.743		Difference: Actual	-4.35
	Difference: Hodges-Lehmann	5.433		Difference: Hodges-Lehmann	3.527		Difference: Hodges-Lehmann	-2.14

## Sheet: CREp expression (f)
	Replicate 1			Replicate 2			Replicate 3
		WBM1114			WBM1114			WBM1114
		vs.			vs.			vs.
		AGD545			AGD545			AGD545
	Mann Whitney test			Mann Whitney test			Mann Whitney test
	P value	0.8718		P value	0.6016		P value	0.3463
	Exact or approximate P value?	Exact		Exact or approximate P value?	Exact		Exact or approximate P value?	Exact
	P value summary	ns		P value summary	ns		P value summary	ns
	Significantly different (P < 0.05)?	No		Significantly different (P < 0.05)?	No		Significantly different (P < 0.05)?	No
	One- or two-tailed P value?	Two-tailed		One- or two-tailed P value?	Two-tailed		One- or two-tailed P value?	Two-tailed
	Sum of ranks in column A,D	118 , 135		Sum of ranks in column A,D	107 , 124		Sum of ranks in column A,D	130 , 123
	Mann-Whitney U	57		Mann-Whitney U	46		Mann-Whitney U	45
	Difference between medians			Difference between medians			Difference between medians
	Median of column A	506.9, n=10		Median of column A	284.9, n=9		Median of column A	281.1, n=10
	Median of column D	285.4, n=12		Median of column D	220.6, n=12		Median of column D	231.1, n=12
	Difference: Actual	-221.5		Difference: Actual	-64.32		Difference: Actual	-50.03
	Difference: Hodges-Lehmann	-6.022		Difference: Hodges-Lehmann	-39.66		Difference: Hodges-Lehmann	-56.51
		WBM1062			WBM1062			WBM1062
		vs.			vs.			vs.
		AGD545			AGD545			AGD545
	Mann Whitney test			Mann Whitney test			Mann Whitney test
	P value	0.0039		P value	0.0465		P value	0.1333
	Exact or approximate P value?	Exact		Exact or approximate P value?	Exact		Exact or approximate P value?	Exact
	P value summary	**		P value summary	*		P value summary	ns
	Significantly different (P < 0.05)?	Yes		Significantly different (P < 0.05)?	Yes		Significantly different (P < 0.05)?	No
	One- or two-tailed P value?	Two-tailed		One- or two-tailed P value?	Two-tailed		One- or two-tailed P value?	Two-tailed
	Sum of ranks in column A,C	142 , 68		Sum of ranks in column A,C	121 , 89		Sum of ranks in column A,C	119 , 71
	Mann-Whitney U	13		Mann-Whitney U	23		Mann-Whitney U	26
	Difference between medians			Difference between medians			Difference between medians
	Median of column A	506.9, n=10		Median of column A	284.9, n=9		Median of column A	281.1, n=10
	Median of column C	106.6, n=10		Median of column C	161.7, n=11		Median of column C	194.8, n=9
	Difference: Actual	-400.3		Difference: Actual	-123.2		Difference: Actual	-86.28
	Difference: Hodges-Lehmann	-332.7		Difference: Hodges-Lehmann	-101.2		Difference: Hodges-Lehmann	-86.28

## Sheet: Lifespans (g,h)
Genotype	Median (day)	P value (long-rank, Mantel-Cox)	Median lifespan change (%)	Deaths	Figure pannel	Lifespan track number
Figure 1
wild type	18			92	repeat for 1g-j	19
set-2(ok952)	23	<0.0001	27.7778	94
crtc-1(Sec31)	19			90
crtc-1(Sec31);set-2(ok952)	21	<0.0001	10.5263	95
crtc-1(Sec31);set-2(ok952)	21			95
set-2(ok952)	23	0.0055	9.52381	94
crtc-1(CBD);set-2(ok952)	18			97
set-2(ok952)	23	<0.0001	27.7778	94
crtc-1(CBD)	16			93
crtc-1(CBD);set-2(ok952)	18	0.0468	12.5	97
wild type	19			93	repeat for 1g-j	21
set-2(ok952)	23	<0.0001	21.0526	90
crtc-1(Sec31)	19			80
crtc-1(Sec31);set-2(ok952)	23	<0.0001	21.0526	95
crtc-1(Sec31);set-2(ok952)	23			95
set-2(ok952)	23	0.9039	0	90
crtc-1(CBD);set-2(ok952)	19			99
set-2(ok952)	23	<0.0001	21.0526	90
crtc-1(CBD)	19			96
crtc-1(CBD);set-2(ok952)	19	0.1711	0	99
wild type	18			96	1g, 1h	25
set-2(ok952)	22	<0.0001	22.2222	93	1g, 1h
crtc-1(Sec31)	20			93	1g
crtc-1(Sec31);set-2(ok952)	22	<0.0001	10	87	1g
crtc-1(Sec31);set-2(ok952)	22			87	1g
set-2(ok952)	22	0.9489	0	93	1g
crtc-1(CBD);set-2(ok952)	18			98	1h
set-2(ok952)	22	<0.0001	22.2222	93	1h
crtc-1(CBD)	18			93	1h
crtc-1(CBD);set-2(ok952)	18	0.3432	0	98	1h
wild type	21			91	repeat for 1i-j	39
set-2(ok952)	26	<0.0001	23.8095	87
crtc-1(CBD);set-2(ok952)	21			95
set-2(ok952)	26	<0.0001	23.8095	87
crtc-1(CBD)	21			91
crtc-1(CBD);set-2(ok952)	21	0.4556	0	95
