# Supplementary material for: The CRTC-1 transcriptional domain is required for COMPASS complex-mediated longevity in C. elegans
Source: Nat Aging. 2023 Nov 9;3(11):1358–71. doi: 10.1038/s43587-023-00517-8 (PMC10645585; doi:10.1038/s43587-023-00517-8)
Supplement: Supplementary file 9 — Statistical source data. [file 43587_2023_517_MOESM9_ESM.xlsx]

## Sheet: Fatty acids (a)
		N2									WBM1272									WBM1041									WBM1286
		Biological replicate 1			Biological replicate 2			Biological replicate 3			Biological replicate 1			Biological replicate 2			Biological replicate 3			Biological replicate 1			Biological replicate 2			Biological replicate 3			Biological replicate 1			Biological replicate 2			Biological replicate 3
Fatty acid		Tech. rep. 1	Tech. rep. 2	Tech. rep 3	Tech. rep. 1	Tech. rep. 2	Tech. rep 3	Tech. rep. 1	Tech. rep. 2	Tech. rep 3	Tech. rep. 1	Tech. rep. 2	Tech. rep 3	Tech. rep. 1	Tech. rep. 2	Tech. rep 3	Tech. rep. 1	Tech. rep. 2	Tech. rep 3	Tech. rep. 1	Tech. rep. 2	Tech. rep 3	Tech. rep. 1	Tech. rep. 2	Tech. rep 3	Tech. rep. 1	Tech. rep. 2	Tech. rep 3	Tech. rep. 1	Tech. rep. 2	Tech. rep 3	Tech. rep. 1	Tech. rep. 2	Tech. rep 3	Tech. rep. 1	Tech. rep. 2	Tech. rep 3
Palmitic	C16:0	1.05829	0.938322	1.00339	1.07685	1.01342	0.909729	0.99476	0.895357	1.10988	0.92636	0.958918	1.01895	1.04761	1.00178	0.866704	1.03503	0.975235	0.844553	1.1035	1.05589	1.09844	1.00198	0.824637	1.14147	0.841854	0.862235	0.724635	0.928551	0.963617	0.958049	0.976921	0.961672	0.899981	0.845938	0.781503	0.739051
Steanic	C18:0	1.44904	0.213036	1.33792	1.11853	0.997791	0.883676	0.987643	0.907029	1.10533	1.17088	1.26258	1.29427	0.958584	0.960688	0.820807	0.925418	0.805864	0.753777	1.51906	1.32614	1.52582	0.942355	0.766519	1.0529	0.840813	0.865402	0.708617	1.19873	1.30416	1.21913	0.94591	0.925222	0.83526	0.847327	0.751141	0.698804
Palmitoleic	C16:1n7	0.993463	1.17571	0.830824	1.09052	0.877624	1.03185	1.01431	1.20764	0.778042	1.63	1.05254	1.34545	1.04413	1.36143	0.894061	1.45114	1.23408	1.03681	1.70557	1.23115	1.72279	1.1153	0.958082	1.3676	1.09251	1.37279	1.39142	0.892474	0.793101	1.27261	1.20606	1.05986	0.950569	1.38477	1.13239	0.949822
Cis-vaccenic	C18:1n7	2.22057	0.259251	0.52018	1.0917	0.998797	0.909508	1.05354	1.06486	0.881597	3.26549	2.31003	2.69386	1.30415	1.37603	1.10911	1.45235	1.36428	1.20914	3.59736	2.7355	3.21642	1.12603	0.900322	1.22361	1.18423	1.34324	1.0761	2.00638	0.215666	2.68091	0.982963	0.948268	0.914023	1.01077	0.947051	0.997618
Oleic	C18:1n9	1.39765	0.799408	0.80294	1.07144	1.00739	0.921167	0.833462	0.934397	1.23214	0.917424	1.23363	1.16814	1.28867	1.21073	1.00404	0.913736	0.849787	0.684376	1.63719	1.34228	0.749495	0.823486	0.719064	1.01273	0.629568	0.697937	0.609776	0.599217	1.28422	0.97727	0.903271	0.869692	0.771556	0.629848	0.62784	0.592125
Linoleic	C18:2n6	1.13181	0.910401	0.95779	1.05972	1.00252	0.93776	0.876486	0.991886	1.13163	0.896797	0.87847	1.13056	0.992504	1.23494	0.903728	1.40627	1.36202	1.17091	1.30711	1.16175	1.17612	0.928137	0.761036	1.03838	0.941387	1.13384	0.936484	0.809795	0.871032	0.828282	0.866202	0.86035	0.816719	0.958334	0.897779	0.906454
Alpha-linoleic	C18:3n3	1.14191	1.02891	0.829179	1.11258	1.01184	0.875581	0.973978	0.704224	1.3218	0.775693	0.783179	0.947135	1.76042	1.31552	1.28757	0.721554	0.646367	0.563931	1.5055	1.18512	1.17961	0.800443	0.663996	1.00878	0.60523	0.526676	0.440469	0.678795	0.79107	0.709224	0.770561	0.770613	0.701167	0.465964	0.40892	0.41138
Gamma-linoleic	C18:3n6	2.50471		0.495291	0.944506	1.07151	0.983988	0.930313	0.699558	1.37013	3.51368	3.29419		1.53951	1.04884	1.25064	0.592117	0.518607	0.477203	2.70413	2.72449	1.82096	0.933333	0.836924	1.08578	0.53251	0.496125	0.418104	2.88481	0	5.6794	0.946007	0.925598	0.934372	0.564483	0.461603	0.484683
Dihomo-gamma linoleic	C20:3n6	0.95241	1.07896	0.968628	1.11206	0.974166	0.913779	0.86325	0.761479	1.37527	1.203	1.0986	1.15349	0.948658	0.872503	0.708165	0.924528	0.892377	0.800637	1.1353	0.96721	1.17797	1.05545	0.866289	1.09917	0.728004	0.869213	0.763436	1.13792	1.05453	1.19708	1.01814	0.992573	0.970681	0.936782	0.864893	0.886091
Arachidonic	C20:4n6	0.410042	2.0371	0.552862	1.19223	0.923686	0.884083	0.885494	0.786921	1.32759	0.591709	0.568094	0.589417	1.88861	1.31101	1.39862	0.70786	0.527546	0.426386	0.393661	0.420888	0.421026	0.910672	0.761998	1.05633	0.557392	0.478077	0.362835	0.682371	0.617491	0.548601	1.0501	1.07769	1.04298	0.476233	0.454343	0.400891
Eicosapentaenoic	C20:5n3	1.12818	0.985715	0.886101	1.08774	0.992691	0.919571	1.02038	1.06265	0.91697	1.4169	1.16151	1.32152	0.781505	0.992603	0.727986	1.66795	1.66883	1.45919	1.33065	1.21871	1.35253	1.07679	0.878382	1.19204	1.18642	1.5679	1.27732	0.997665	0.863071	1.08408	0.993576	1.0089	0.951507	1.51416	1.40131	1.31714
Two-way ANOVA	Ordinary
Alpha	0.05
Source of Variation	% of total variation	P value	P value summary	Significant?
Interaction	6.393	0.5448	ns	No
Row Factor	13.21	<0.0001	****	Yes
Column Factor	1.916	0.0375	*	Yes
ANOVA table	SS (Type III)	DF	MS	F (DFn, DFd)	P value
Interaction	6.731	30	0.2244	F (30, 350) = 0.9502	P=0.5448
Row Factor	13.91	10	1.391	F (10, 350) = 5.889	P<0.0001
Column Factor	2.018	3	0.6726	F (3, 350) = 2.848	P=0.0375
Residual	82.65	350	0.2362
Data summary
Number of columns (Column Factor)	4
Number of rows (Row Factor)	11
Number of values	394
Tukey's multiple comparisons test	Predicted (LS) mean diff.	95.00% CI of diff.	Below threshold?	Summary	Adjusted P Value
C16:0
N2 vs. WBM1041 EV	0.03837	-0.5530 to 0.6297	No	ns	0.9983
N2 vs. WBM1272 EV	0.03609	-0.5553 to 0.6274	No	ns	0.9986
N2 vs. WBM1286 EV	0.105	-0.4864 to 0.6963	No	ns	0.968
WBM1041 EV vs. WBM1272 EV	-0.002278	-0.5936 to 0.5891	No	ns	>0.9999
WBM1041 EV vs. WBM1286 EV	0.0666	-0.5248 to 0.6579	No	ns	0.9914
WBM1272 EV vs. WBM1286 EV	0.06887	-0.5225 to 0.6602	No	ns	0.9905
C18:0
N2 vs. WBM1041 EV	-0.06085	-0.6522 to 0.5305	No	ns	0.9934
N2 vs. WBM1272 EV	0.005238	-0.5861 to 0.5966	No	ns	>0.9999
N2 vs. WBM1286 EV	0.03048	-0.5609 to 0.6218	No	ns	0.9992
WBM1041 EV vs. WBM1272 EV	0.06608	-0.5253 to 0.6574	No	ns	0.9916
WBM1041 EV vs. WBM1286 EV	0.09133	-0.5000 to 0.6827	No	ns	0.9785
WBM1272 EV vs. WBM1286 EV	0.02524	-0.5661 to 0.6166	No	ns	0.9995
C16:1n7
N2 vs. WBM1041 EV	-0.3286	-0.9199 to 0.2628	No	ns	0.4788
N2 vs. WBM1272 EV	-0.2277	-0.8191 to 0.3636	No	ns	0.7529
N2 vs. WBM1286 EV	-0.07129	-0.6626 to 0.5201	No	ns	0.9895
WBM1041 EV vs. WBM1272 EV	0.1008	-0.4905 to 0.6922	No	ns	0.9714
WBM1041 EV vs. WBM1286 EV	0.2573	-0.3341 to 0.8486	No	ns	0.6755
WBM1272 EV vs. WBM1286 EV	0.1564	-0.4349 to 0.7478	No	ns	0.9036
C18:1n7
N2 vs. WBM1041 EV	-0.8225	-1.414 to -0.2312	Yes	**	0.0021
N2 vs. WBM1272 EV	-0.7872	-1.379 to -0.1958	Yes	**	0.0037
N2 vs. WBM1286 EV	-0.1893	-0.7806 to 0.4021	No	ns	0.842
WBM1041 EV vs. WBM1272 EV	0.03537	-0.5560 to 0.6267	No	ns	0.9987
WBM1041 EV vs. WBM1286 EV	0.6332	0.04189 to 1.225	Yes	*	0.0305
WBM1272 EV vs. WBM1286 EV	0.5979	0.006514 to 1.189	Yes	*	0.0464
C18:1n9
N2 vs. WBM1041 EV	0.0865	-0.5049 to 0.6778	No	ns	0.9816
N2 vs. WBM1272 EV	-0.03006	-0.6214 to 0.5613	No	ns	0.9992
N2 vs. WBM1286 EV	0.1939	-0.3975 to 0.7852	No	ns	0.8322
WBM1041 EV vs. WBM1272 EV	-0.1166	-0.7079 to 0.4748	No	ns	0.957
WBM1041 EV vs. WBM1286 EV	0.1074	-0.4840 to 0.6987	No	ns	0.9659
WBM1272 EV vs. WBM1286 EV	0.2239	-0.3674 to 0.8153	No	ns	0.7623
C18:2n6
N2 vs. WBM1041 EV	-0.04269	-0.6340 to 0.5487	No	ns	0.9977
N2 vs. WBM1272 EV	-0.1085	-0.6998 to 0.4829	No	ns	0.9649
N2 vs. WBM1286 EV	0.1317	-0.4597 to 0.7230	No	ns	0.9396
WBM1041 EV vs. WBM1272 EV	-0.06577	-0.6571 to 0.5256	No	ns	0.9917
WBM1041 EV vs. WBM1286 EV	0.1744	-0.4170 to 0.7657	No	ns	0.8718
WBM1272 EV vs. WBM1286 EV	0.2401	-0.3512 to 0.8315	No	ns	0.7211
C18:3n3
N2 vs. WBM1041 EV	0.1205	-0.4709 to 0.7118	No	ns	0.9528
N2 vs. WBM1272 EV	0.02207	-0.5693 to 0.6134	No	ns	0.9997
N2 vs. WBM1286 EV	0.3658	-0.2255 to 0.9572	No	ns	0.3817
WBM1041 EV vs. WBM1272 EV	-0.09839	-0.6897 to 0.4930	No	ns	0.9734
WBM1041 EV vs. WBM1286 EV	0.2453	-0.3460 to 0.8367	No	ns	0.7074
WBM1272 EV vs. WBM1286 EV	0.3437	-0.2476 to 0.9351	No	ns	0.4383
C18:3n6
N2 vs. WBM1041 EV	-0.1586	-0.7681 to 0.4510	No	ns	0.9078
N2 vs. WBM1272 EV	-0.4043	-1.032 to 0.2229	No	ns	0.3443
N2 vs. WBM1286 EV	-0.3062	-0.9158 to 0.3033	No	ns	0.5656
WBM1041 EV vs. WBM1272 EV	-0.2458	-0.8553 to 0.3638	No	ns	0.7256
WBM1041 EV vs. WBM1286 EV	-0.1476	-0.7390 to 0.4437	No	ns	0.9175
WBM1272 EV vs. WBM1286 EV	0.09813	-0.5114 to 0.7077	No	ns	0.9758
C20:3n6
N2 vs. WBM1041 EV	0.03755	-0.5538 to 0.6289	No	ns	0.9984
N2 vs. WBM1272 EV	0.04423	-0.5471 to 0.6356	No	ns	0.9974
N2 vs. WBM1286 EV	-0.006521	-0.5979 to 0.5848	No	ns	>0.9999
WBM1041 EV vs. WBM1272 EV	0.006675	-0.5847 to 0.5980	No	ns	>0.9999
WBM1041 EV vs. WBM1286 EV	-0.04407	-0.6354 to 0.5473	No	ns	0.9975
WBM1272 EV vs. WBM1286 EV	-0.05075	-0.6421 to 0.5406	No	ns	0.9962
C20:4n6
N2 vs. WBM1041 EV	0.4041	-0.1872 to 0.9955	No	ns	0.2925
N2 vs. WBM1272 EV	0.1101	-0.4813 to 0.7014	No	ns	0.9634
N2 vs. WBM1286 EV	0.2944	-0.2970 to 0.8857	No	ns	0.5731
WBM1041 EV vs. WBM1272 EV	-0.294	-0.8854 to 0.2973	No	ns	0.574
WBM1041 EV vs. WBM1286 EV	-0.1098	-0.7011 to 0.4816	No	ns	0.9637
WBM1272 EV vs. WBM1286 EV	0.1843	-0.4071 to 0.7756	No	ns	0.8523
C20:5n3
N2 vs. WBM1041 EV	-0.2312	-0.8225 to 0.3602	No	ns	0.7441
N2 vs. WBM1272 EV	-0.2442	-0.8356 to 0.3471	No	ns	0.7104
N2 vs. WBM1286 EV	-0.1257	-0.7171 to 0.4656	No	ns	0.9468
WBM1041 EV vs. WBM1272 EV	-0.01303	-0.6044 to 0.5783	No	ns	>0.9999
WBM1041 EV vs. WBM1286 EV	0.1055	-0.4859 to 0.6968	No	ns	0.9675
WBM1272 EV vs. WBM1286 EV	0.1185	-0.4728 to 0.7099	No	ns	0.9549

## Sheet: Single site analyses (e,f)
	Group 1					Group 2
		GC content	Fisher score				GC content	Fisher score
	Gata1	37.3	56.471			E2F1	62.5	191.278
	FOXD1	27.5	49.141			Deaf1	58.3	178.514
	lbe	17.4	48.85			cad	13.5	147.999
	AP1	40.5	47.525			repo	7.7	147.136
	Foxa2	31.5	46.032			ELK1	56.8	146.489
	Oct	14.2	45.313			Arnt::Ahr	71.5	145.738
	ct	33.3	45.21			C15	15.8	144.402
	ARID3A	6.2	44.846			CG42234	11.6	143.489
	Nkx2-5	21.8	44.469			lin-14	51.8	143.286
	TBP	37.7	44.077			unpg	12.9	141.92
	slbo	37.5	44.045			FEV	44.2	140.697
	CG4328	12.9	43.82			CG32105	7.5	139.892
	FOXA1	33.2	43.698			lab	8	139.684
	CEBPA	35.8	43.486			Foxd3	22.3	138.886
	Klf4	77.1	43.288			NK7.1	17.1	138.647
	C15	15.8	43.174			vvl	27.3	138.586
	Nkx3-2	46.3	43.165			Ubx	12.5	138.287
	Optix	24.4	42.798			onecut	20	137.684
	NK7.1	17.1	42.061			CG15696	14.7	137.583
	CG15696	14.7	41.781			Abd-B	12.9	137.301
	ZEB1	55.7	41.699			OdsH	14.9	136.641
	abd-A	9.5	41.673			OdsH	14.9	136.641
	so	26.4	41.058			Lim1	2.4	136.392
	slp1	30.4	40.928			al	3.6	136.392
	ftz	11.9	40.475			B-H2	18.4	136.385
	btd	75	40.448			abd-A	9.5	136.295
	E5	15.6	40.108			Scr	15.4	136.143
	Lim3	15.7	40.103			Antp	9.8	135.995
	Gfi	39.1	39.937			CG11294	4.8	135.963
	Dll	18	39.736			hb	26.3	135.942
	FOXI1	26.3	39.517			CG13424	17	135.897
	Antp	9.8	39.403			Hmx	15.7	135.803
	Scr	15.4	39.324			Rx	12.2	134.693
	lab	8	38.989			Oct	14.2	134.268
	bap	24.8	38.957			inv	13.3	134.149
	exd	33.1	38.911			ARID3A	6.2	133.891
	ems	18.6	38.801			B-H1	21.1	133.83
	Awh	12.9	38.699			lbe	17.4	133.818
	cad	13.5	38.347			en	13.7	133.613
	Abd-B	12.9	38.005			CG34031	14.3	132.94
	SRY	23.8	37.978			CG4328	12.9	132.809
	CG42234	11.6	37.799			CG32532	12.4	132.691
	CG7056	18.3	37.473			unc-4	15	132.352
	hth	46.4	37.359			tup	22.3	131.93
	CG32105	7.5	37.292			hbn	9.2	131.832
	YY1	51	37.167			SRY	23.8	131.603
	eve	19.5	37.046			ftz	11.9	130.877
	Sox5	19.9	36.995			otp	12.1	130.462
	hb	26.3	36.938			Gfi	39.1	130.058
	z	45.4	36.898			eve	19.5	130.009
	br_Z4	19.7	36.669			slou	16.2	129.985
	lbl	15.2	36.625			brk	82.5	129.807
	sna	63.7	36.597			CG9876	13.6	128.292
	Six4	41.7	36.411			Vsx1	11.7	128.256
	vvl	27.3	36.386			HGTX	11.4	127.662
	tup	22.3	36.233			lbl	15.2	126.897
	fkh	28.3	36.207			ems	18.6	126.773
	SPIB	46.6	36.142			btn	15.5	125.956
	HOXA5	31.5	36.105			bsh	21.4	125.914
	vnd	33.3	35.594			Dll	18	125.668
	ZNF354C	61.5	35.443			Pdx1	19.4	125.613
	Ubx	12.5	35.264			PHDP	10.1	125.569
	achi	43.2	34.911			HOXA5	31.5	125.552
	PHDP	10.1	34.569			Lim3	15.7	125.185
	bsh	21.4	34.531			ct	33.3	125.091
	lin-14	51.8	34.28			SPIB	46.6	124.592
	Prrx2	2.7	34.242			Nkx2-5	21.8	124.561
	onecut	20	34.223			CG7056	18.3	123.758
	exex	13	33.857			Eip74EF	59.7	123.634
	exex	13	33.857			NFATC2	34.6	122.961
	Lag1	48.9	33.798			slp1	30.4	122.454
	Deaf1	58.3	33.746			CEBPA	35.8	122.387
	Sox17	38.4	33.707			Pph13	12.9	122.368
	CG34031	14.3	33.614			slbo	37.5	122.101
	al	3.6	33.204			exex	13	121.892
	Lim1	2.4	33.204			exex	13	121.892
	CG11617	19.4	33.052			E5	15.6	121.799
	ap	14.3	32.924			ap	14.3	121.54
	zen2	14.8	32.814			Awh	12.9	120.862
	btn	15.5	32.633			bap	24.8	119.86
	CG11294	4.8	32.527			ZEB1	55.7	118.134
	zen	17.9	32.51			FOXA1	33.2	117.323
	repo	7.7	32.503			Lhx3	13.1	116.534
	Hmx	15.7	32.317			ELF5	42.9	116.378
	NKX3-1	17.9	32.152			zen2	14.8	115.313
	Pdx1	19.4	31.834			Prrx2	2.7	114.939
	B-H1	21.1	31.695			ro	13.7	114.785
	RUNX1	50.2	31.552			YY1	51	114.558
	ind	15.6	31.169			Nobox	26	112.747
	FOXO3	29.8	30.785			ind	15.6	112.442
	NR4A2	49.1	30.761			CG11617	19.4	111.692
	inv	13.3	30.621			br_Z4	19.7	111.264
	vis	44.4	30.212			FOXO3	29.8	110.778
	ELF5	42.9	29.922			Sox5	19.9	110.304
	SP1	82	29.821			fkh	28.3	110.009
	NFATC2	34.6	29.662			zen	17.9	109.886
	SOX9	35.8	29.629			CG18599	12.6	109.073
	HGTX	11.4	29.457			br_Z3	27.3	108.123
	HLF	39.4	29.275			FOXD1	27.5	107.286
	Pph13	12.9	29.185			Optix	24.4	106.924
	slou	16.2	28.544			ZNF354C	61.5	106.39
	br_Z3	27.3	28.457			Ptx1	32.1	105.284
	B-H2	18.4	28.431			Dr	23.8	103.243
	Cf2_II	24.6	28.23			che-1	58.1	100.893
	MZF1_1-4	72.5	28.152			exd	33.1	100.379
	otp	12.1	27.679			NKX3-1	17.9	99.881
	gt	31	27.649			sna	63.7	99.721
	D	34.8	27.408			MZF1_1-4	72.5	99.358
	FEV	44.2	27.269			HIF1A::ARNT	65.7	98.528
	MZF1_5-13	58.8	27.211			Sox17	38.4	96.963
	CG9876	13.6	27.152			pb	11.9	96.664
	CG18599	12.6	26.777			z	45.4	94.35
	ceh-22	47.4	26.687			Gata1	37.3	93.361
	Esrrb	52.4	26.486			FOXI1	26.3	89.974
	OdsH	14.9	26.374			TBP	37.7	88.849
	OdsH	14.9	26.374			CG11085	19.8	88.426
	en	13.7	25.824			Dfd	17.3	86.879
	Vsx1	11.7	25.377			Foxq1	20.2	83.594
	tll	28.8	25.269			Gsc	28.8	83.042
	br_Z1	27	25.014			so	26.4	81.889
	ELK1	56.8	25.001			SPI1	43.5	81.883
	Nobox	26	24.982			AP1	40.5	81.57
	ovo	43.4	24.961			Myb	59.1	79.732
	prd	43.4	24.961			Six4	41.7	78.511
	ro	13.7	24.809			Foxa2	31.5	77.332
	Myb	59.1	24.675			Nkx3-2	46.3	77.005
	CG32532	12.4	24.66			hth	46.4	76.568
	Tal1::Gata1	45.1	24.348			br_Z1	27	76.208
	NFIL3	26.5	24.283			Lag1	48.9	76.067
	Rx	12.2	24.1			Arnt	64.2	75.77
	nub	24.7	24.031			SOX9	35.8	75.366
	Foxd3	22.3	23.69			vnd	33.3	71.827
	che-1	58.1	23.549			Vsx2	19.7	70.514
	Eip74EF	59.7	23.529			oc	34.2	69.263
	pb	11.9	23.496			ovo	43.4	68.288
	Ptx1	32.1	22.868			prd	43.4	68.288
	Dfd	17.3	22.202			REL	55.9	59.31
	CREB1	52.3	22.112			bcd	33.3	58.747
	SPI1	43.5	22.06			CREB1	52.3	57.04
	FOXF2	33.4	21.672			achi	43.2	54.6
	CG13424	17	21.246			MEF2A	17.9	54.551
	Foxq1	20.2	21.237			USF1	64.3	52.696
	USF1	64.3	21.151			Mycn	69.9	50.932
	MEF2A	17.9	21.037			vis	44.4	50.819
	mab-3	36.4	20.468			D	34.8	49.397
	tin	41.4	20.21			ttk	34.3	48.184
	unpg	12.9	19.894			run::Bgb	47.5	46.834
	Arnt::Ahr	71.5	19.801			RUNX1	50.2	46.208
	HIF1A::ARNT	65.7	19.645			HNF1B	22.2	43.221
	unc-4	15	19.045			NR4A2	49.1	40.565
	oc	34.2	19.039			Hand1::Tcfe2a	50.7	40.354
	brk	82.5	18.999			Myc	68.6	38.367
	hkb	72.6	18.525			MIZF	61	38.323
	CG11085	19.8	18.134			MAX	57.1	36.886
	MAX	57.1	18.104			RELA	56.7	36.508
	kni	41.7	18.07			dl_1	53.2	36.022
	Nr2e3	37.3	17.946			Stat3	50.5	34.912
	RORA_1	42.4	17.885			STAT1	45.2	32.372
	hbn	9.2	17.59			PBX1	31	32.05
	Dr	23.8	17.099			Nr2e3	37.3	31.502
	bcd	33.3	16.853			IRF1	38.3	29.952
	Gsc	28.8	16.852			tin	41.4	28.404
	E2F1	62.5	16.338			tll	28.8	27.6
	TAL1::TCF3	45.3	16.293			NFIL3	26.5	27.098
	Kr	48.4	16.13			MZF1_5-13	58.8	26.012
	Vsx2	19.7	15.151			FOXF2	33.4	25.528
	PBX1	31	14.787			HLF	39.4	25.474
	Pou5f1	30.8	14.06			TAL1::TCF3	45.3	25.46
	Arnt	64.2	13.759			ceh-22	47.4	24.317
	Evi1	28	13.679			TLX1::NFIC	59.8	23.489
	IRF1	38.3	12.54			Ddit3::Cebpa	48.3	23.36
	NFE2L2	48.6	11.921			NHLH1	67.4	20.581
	PPARG::RXRA	54.7	11.875			Myf	60.9	20.323
	twi	49.4	11.727			Klf4	77.1	19.586
	dl_1	53.2	11.674			nub	24.7	19.377
	Hand1::Tcfe2a	50.7	11.228			GABPA	64.7	19.025
	Lhx3	13.1	10.938			Cf2_II	24.6	18.883
	usp	72.1	10.78			kni	41.7	18.333
	Sox2	36.1	10.777			NF-kappaB	62.1	18.272
	GABPA	64.7	10.771			Tcfcp2l1	60.9	18.179
	RORA_2	36.9	10.569			h	76.5	17.558
	ELK4	58.3	10.543			mab-3	36.4	17.245
	HNF1B	22.2	9.822			EBF1	64.8	15.352
	ttk	34.3	9.462			RORA_1	42.4	15.164
	Pax6	43.2	9.402			Zfx	74.9	15.071
	Ddit3::Cebpa	48.3	9.279			twi	49.4	15.067
	Tcfcp2l1	60.9	8.608			MYC::MAX	60.2	14.982
	HNF1A	25.9	8.552			Tal1::Gata1	45.1	14.196
	run::Bgb	47.5	8.356			HNF1A	25.9	13.937
	EBF1	64.8	8.27			btd	75	13.516
	INSM1	66.7	8.191			hkb	72.6	12.681
	HNF4A	52.2	7.867			dl_2	57.8	11.784
	dl_2	57.8	7.587			Evi1	28	10.464
	Myc	68.6	7.424			RORA_2	36.9	9.994
	Su(H)	51.9	7.302			NR3C1	43.2	9.109
	Egr1	73.9	7.285			Kr	48.4	8.657
	Spz1	53.8	7.083			Esrrb	52.4	8.531
	Myf	60.9	6.983			Spz1	53.8	8.374
	T	45.2	6.822			NFE2L2	48.6	8.355
	Zfp423	67.9	5.757			NFYA	52.3	7.961
	NF-kappaB	62.1	5.606			Su(H)	51.9	7.583
	NR2F1	47.8	5.538			Pou5f1	30.8	7.552
	opa	80.1	5.401			gt	31	6.947
	Stat3	50.5	5.305			TEAD1	50.7	6.933
	NFYA	52.3	5.202			ttx-3::ceh-10	32	6.917
	REL	55.9	5.037			ESR2	54.6	6.563
	Mycn	69.9	4.969			ELK4	58.3	6.011
	TLX1::NFIC	59.8	4.712			Pax6	43.2	5.913
	MIZF	61	4.553			SP1	82	5.889
	Pax5	57.5	4.353			IRF2	41.2	5.484
	RELA	56.7	4.336			odd	52.7	5.254
	TEAD1	50.7	4.262			Sox2	36.1	4.734
	IRF2	41.2	3.76			usp	72.1	4.675
	STAT1	45.2	3.55			Egr1	73.9	4.229
	RXR::RAR_DR5	53.5	3.481			INSM1	66.7	3.038
	RREB1	62.3	3.28			SRF	46.6	3.025
	ESR2	54.6	2.877			NR1H2::RXRA	44.5	2.55
	NR3C1	43.2	2.81			PPARG::RXRA	54.7	2.473
	PLAG1	79.8	2.647			HNF4A	52.2	1.88
	SRF	46.6	2.538			opa	80.1	1.739
	Zfx	74.9	2.494			RXR::RAR_DR5	53.5	1.694
	h	76.5	2.213			RREB1	62.3	1.535
	ttx-3::ceh-10	32	2.135			Pax5	57.5	1.45
	RXRA::VDR	52.7	2.003			Zfp423	67.9	1.337
	odd	52.7	1.743			ESR1	59.4	1.315
	Pax4	44.1	1.693			CTCF	64.5	1.269
	NFKB1	75.8	1.592			PLAG1	79.8	1.151
	NHLH1	67.4	1.47			znf143	53	1.034
	MYC::MAX	60.2	1.463			NR2F1	47.8	0.92
	Ar	49.8	1.23			PPARG	52.3	0.83
	CTCF	64.5	0.649			NFKB1	75.8	0.241
	znf143	53	0.318			Ar	49.8	0.237
	TP53	60.3	0			T	45.2	0.235
	REST	59.6	0			RXRA::VDR	52.7	0.178
	ESR1	59.4	0			Pax4	44.1	0.073
	PPARG	52.3	0			TP53	60.3	0
	NR1H2::RXRA	44.5	0			REST	59.6	0
	EWSR1-FLI1	55.4	0			EWSR1-FLI1	55.4	0

## Sheet: Lifespans (g-k)
Genotype	Median (day)	P value (long-rank, Mantel-Cox)	Median lifespan change (%)	Deaths	Figure pannel	Lifespan track number
Figure 2
wild type	18			92	repeat for 2g	19
set-2(ok952)	23	<0.0001	27.7778	94
crh-1(n3315);set-2(ok952)	20			92
set-2(ok952)	23	<0.0001	15	94
crh-1(n3315)	18			88
crh-1(n3315);set-2(ok952)	20	<0.0001	11.1111	92
wild type	19			93	repeat for 2g	21
set-2(ok952)	23	<0.0001	21.0526	90
crh-1(n3315);set-2(ok952)	23			91
set-2(ok952)	23	0.4243	0	90
crh-1(n3315)	19			90
crh-1(n3315);set-2(ok952)	23	<0.0001	21.0526	91
wild type	18			96	2g	25
set-2(ok952)	22	<0.0001	22.2222	93	2g
crh-1(n3315);set-2(ok952)	22			96	2g
set-2(ok952)	22	0.1098	0	93	2g
crh-1(n3315)	18			94	2g
crh-1(n3315);set-2(ok952)	22	<0.0001	22.2222	96	2g
wild type	21			95	repeat for 2h-i	26
set-2(ok952)	23	<0.0001	9.52381	92
crh-2(gk3293)	21			93
crh-2(gk3293);set-2(ok952)	23	<0.0001	9.52381	96
crh-2(gk3293);set-2(ok952)	23			96
set-2(ok952)	23	0.6071	0	92
atf-6(ok551);set-2(ok952)	25			97
set-2(ok952)	23	0.0898	-8	92
atf-6(ok551)	23			92
atf-6(ok551);set-2(ok952)	25	0.0124	8.69565	97
wild type	21			76	2h	33
set-2(ok952)	23	<0.0001	9.52381	92	2h
crh-2(gk3293)	21			96	2h
crh-2(gk3293);set-2(ok952)	23	<0.0001	9.52381	93	2h
crh-2(gk3293);set-2(ok952)	23			93	2h
set-2(ok952)	23	0.2745	0	92	2h
atf-6(ok551);set-2(ok952)	25			95
set-2(ok952)	23	0.2765	-8	92
atf-6(ok551)	25			96
atf-6(ok551);set-2(ok952)	25	0.12	0	95
wild type	21			94	2i	38
set-2(ok952)	24	<0.0001	14.2857	93	2i
crh-2(gk3293)	21			96
crh-2(gk3293);set-2(ok952)	24	<0.0001	14.2857	95
crh-2(gk3293);set-2(ok952)	24			95
set-2(ok952)	24	0.0116	0	93
atf-6(ok551);set-2(ok952)	26			96	2i
set-2(ok952)	24	0.0067	-7.69231	93	2i
atf-6(ok551)	24			97	2i
atf-6(ok551);set-2(ok952)	26	0.0005	8.33333	96	2i
wild type;control RNAi	24			92	repeat for j-k	31
set-2(ok952);control RNAi	24	<0.0001	0	94
wild type;fos-1 RNAi	19			97
set-2(ok952);fos-1 RNAi	24	<0.0001	26.3158	95
set-2(ok952);fos-1 RNAi	24			95
set-2(ok952);control RNAi	24	0.003	0	94
jun-1(gk557);control RNAi	17			106/200
jun-1(gk557);set-2(ok952);control RNAi	19	<0.0001	11.7647	119/200
jun-1(gk557);set-2(ok952);fos-1 RNAi	17			84/200
jun-1(gk557);set-2(ok952);control RNAi	19	<0.0001	11.7647	119/200
jun-1(gk557);fos-1 RNAi	17			81/200
jun-1(gk557);set-2(ok952);fos-1 RNAi	17	0.8824	0	84/200
wild type;control RNAi	21			92	2j	32
set-2(ok952);control RNAi	26	<0.0001	23.8095	97	2j
wild type;fos-1 RNAi	21			95	2j
set-2(ok952);fos-1 RNAi	26	<0.0001	23.8095	93	2j
set-2(ok952);fos-1 RNAi	26			93	2j
set-2(ok952);control RNAi	26	0.0339	0	97	2j
jun-1(gk557);control RNAi	17			115/200	2k
jun-1(gk557);set-2(ok952);control RNAi	19	<0.0001	11.7647	114/200	2k
jun-1(gk557);set-2(ok952);fos-1 RNAi	17			113/200	2k
jun-1(gk557);set-2(ok952);control RNAi	19	<0.0001	11.7647	114/200	2k
jun-1(gk557);fos-1 RNAi	17			111/200	2k
jun-1(gk557);set-2(ok952);fos-1 RNAi	17	0.6969	0	113/200	2k
wild type;control RNAi	21			88	repeat for 2j-k	37
set-2(ok952);control RNAi	28	<0.0001	33.3333	75
wild type;fos-1 RNAi	19			77
set-2(ok952);fos-1 RNAi	24	<0.0001	26.3158	84
set-2(ok952);fos-1 RNAi	24			84
set-2(ok952);control RNAi	28	<0.0001	16.6667	75
jun-1(gk557);control RNAi	17			91/200
jun-1(gk557);set-2(ok952);control RNAi	17	0.0001	0	110/200
jun-1(gk557);set-2(ok952);fos-1 RNAi	17			89/200
jun-1(gk557);set-2(ok952);control RNAi	17	<0.0001	0	110/200
jun-1(gk557);fos-1 RNAi	17			85/200
jun-1(gk557);set-2(ok952);fos-1 RNAi	17	0.5256	0	89/200
