# Supplementary material for: The CRTC-1 transcriptional domain is required for COMPASS complex-mediated longevity in C. elegans
Source: Nat Aging. 2023 Nov 9;3(11):1358–71. doi: 10.1038/s43587-023-00517-8 (PMC10645585; doi:10.1038/s43587-023-00517-8)
Supplement: Supplementary file 10 — Statistical source data and tissue-enriched gene lists. [file 43587_2023_517_MOESM10_ESM.xlsx]

## Sheet: Tissue enrich - group 1 (a)
wormbase ID	term	found
WBGene00010769	head mesodermal cell WBbt:0004697	1
WBGene00001770	head mesodermal cell WBbt:0004697	1
WBGene00018869	head mesodermal cell WBbt:0004697	1
WBGene00006890	head mesodermal cell WBbt:0004697	1
WBGene00002257	head mesodermal cell WBbt:0004697	1
WBGene00022500	head mesodermal cell WBbt:0004697	1
WBGene00003368	head mesodermal cell WBbt:0004697	1
WBGene00017591	head mesodermal cell WBbt:0004697	1
WBGene00019160	head mesodermal cell WBbt:0004697	1
WBGene00000281	head mesodermal cell WBbt:0004697	1
WBGene00008944	head mesodermal cell WBbt:0004697	1
WBGene00007185	head mesodermal cell WBbt:0004697	1
WBGene00004831	head mesodermal cell WBbt:0004697	1
WBGene00013037	head mesodermal cell WBbt:0004697	1
WBGene00018223	head mesodermal cell WBbt:0004697	1
WBGene00007605	head mesodermal cell WBbt:0004697	1
WBGene00009595	head mesodermal cell WBbt:0004697	1
WBGene00004978	head mesodermal cell WBbt:0004697	1
WBGene00021020	head mesodermal cell WBbt:0004697	1
WBGene00015913	head mesodermal cell WBbt:0004697	1
WBGene00016379	head mesodermal cell WBbt:0004697	1
WBGene00018837	head mesodermal cell WBbt:0004697	1
WBGene00002024	head mesodermal cell WBbt:0004697	1
WBGene00044213	head mesodermal cell WBbt:0004697	1
WBGene00021879	head mesodermal cell WBbt:0004697	1
WBGene00001795	head mesodermal cell WBbt:0004697	1
WBGene00016599	head mesodermal cell WBbt:0004697	1
WBGene00012987	head mesodermal cell WBbt:0004697	1
WBGene00000111	head mesodermal cell WBbt:0004697	1
WBGene00012531	head mesodermal cell WBbt:0004697	1
WBGene00015713	head mesodermal cell WBbt:0004697	1
WBGene00006495	head mesodermal cell WBbt:0004697	1
WBGene00017726	head mesodermal cell WBbt:0004697	1
WBGene00002139	head mesodermal cell WBbt:0004697	1
WBGene00000088	head mesodermal cell WBbt:0004697	1
WBGene00008199	head mesodermal cell WBbt:0004697	1
WBGene00003091	head mesodermal cell WBbt:0004697	1
WBGene00007076	head mesodermal cell WBbt:0004697	1
WBGene00006445	head mesodermal cell WBbt:0004697	1
WBGene00000973	head mesodermal cell WBbt:0004697	1
WBGene00003404	head mesodermal cell WBbt:0004697	1
WBGene00019738	head mesodermal cell WBbt:0004697	1
WBGene00006742	head mesodermal cell WBbt:0004697	1
WBGene00015779	head mesodermal cell WBbt:0004697	1
WBGene00015280	head mesodermal cell WBbt:0004697	1
WBGene00001778	head mesodermal cell WBbt:0004697	1
WBGene00021322	head mesodermal cell WBbt:0004697	1
WBGene00000527	head mesodermal cell WBbt:0004697	1
WBGene00020788	head mesodermal cell WBbt:0004697	1
WBGene00016354	head mesodermal cell WBbt:0004697	1
WBGene00004859	head mesodermal cell WBbt:0004697	1
WBGene00010993	head mesodermal cell WBbt:0004697	1
WBGene00021640	head mesodermal cell WBbt:0004697	1
WBGene00011763	head mesodermal cell WBbt:0004697	1
WBGene00003590	head mesodermal cell WBbt:0004697	1
WBGene00019207	head mesodermal cell WBbt:0004697	1
WBGene00006609	head mesodermal cell WBbt:0004697	1
WBGene00018374	head mesodermal cell WBbt:0004697	1
WBGene00001784	head mesodermal cell WBbt:0004697	1
WBGene00010752	head mesodermal cell WBbt:0004697	1
WBGene00017478	head mesodermal cell WBbt:0004697	1
WBGene00006628	head mesodermal cell WBbt:0004697	1
WBGene00010850	head mesodermal cell WBbt:0004697	1
WBGene00002497	head mesodermal cell WBbt:0004697	1
WBGene00018951	head mesodermal cell WBbt:0004697	1
WBGene00015823	head mesodermal cell WBbt:0004697	1
WBGene00010083	head mesodermal cell WBbt:0004697	1
WBGene00001502	head mesodermal cell WBbt:0004697	1
WBGene00022775	head mesodermal cell WBbt:0004697	1
WBGene00016330	head mesodermal cell WBbt:0004697	1
WBGene00014252	head mesodermal cell WBbt:0004697	1
WBGene00001494	head mesodermal cell WBbt:0004697	1
WBGene00019105	head mesodermal cell WBbt:0004697	1
WBGene00001772	head mesodermal cell WBbt:0004697	1
WBGene00014669	head mesodermal cell WBbt:0004697	1
WBGene00015684	head mesodermal cell WBbt:0004697	1
WBGene00001452	head mesodermal cell WBbt:0004697	1
WBGene00013119	head mesodermal cell WBbt:0004697	1
WBGene00012306	head mesodermal cell WBbt:0004697	1
WBGene00013079	head mesodermal cell WBbt:0004697	1
WBGene00018043	head mesodermal cell WBbt:0004697	1
WBGene00010259	head mesodermal cell WBbt:0004697	1
WBGene00009532	head mesodermal cell WBbt:0004697	1
WBGene00022615	head mesodermal cell WBbt:0004697	1
WBGene00003605	head mesodermal cell WBbt:0004697	1
WBGene00016219	head mesodermal cell WBbt:0004697	1
WBGene00008311	head mesodermal cell WBbt:0004697	1
WBGene00004213	head mesodermal cell WBbt:0004697	1
WBGene00018755	head mesodermal cell WBbt:0004697	1
WBGene00010901	head mesodermal cell WBbt:0004697	1
WBGene00000022	head mesodermal cell WBbt:0004697	1
WBGene00015122	head mesodermal cell WBbt:0004697	1
WBGene00018823	head mesodermal cell WBbt:0004697	1
WBGene00017434	head mesodermal cell WBbt:0004697	1
WBGene00008603	head mesodermal cell WBbt:0004697	1
WBGene00009796	head mesodermal cell WBbt:0004697	1
WBGene00002182	head mesodermal cell WBbt:0004697	1
WBGene00003602	head mesodermal cell WBbt:0004697	1
WBGene00006863	head mesodermal cell WBbt:0004697	1
WBGene00011330	head mesodermal cell WBbt:0004697	1
WBGene00018850	head mesodermal cell WBbt:0004697	1
WBGene00017515	head mesodermal cell WBbt:0004697	1
WBGene00012464	head mesodermal cell WBbt:0004697	1
WBGene00000958	head mesodermal cell WBbt:0004697	1
WBGene00011955	head mesodermal cell WBbt:0004697	1
WBGene00020230	head mesodermal cell WBbt:0004697	1
WBGene00021503	head mesodermal cell WBbt:0004697	1
WBGene00045418	head mesodermal cell WBbt:0004697	1
WBGene00002255	head mesodermal cell WBbt:0004697	1
WBGene00000942	head mesodermal cell WBbt:0004697	1
WBGene00017322	head mesodermal cell WBbt:0004697	1
WBGene00006649	head mesodermal cell WBbt:0004697	1
WBGene00017904	head mesodermal cell WBbt:0004697	1
WBGene00015472	head mesodermal cell WBbt:0004697	1
WBGene00009888	head mesodermal cell WBbt:0004697	1
WBGene00020195	head mesodermal cell WBbt:0004697	1
WBGene00022389	head mesodermal cell WBbt:0004697	1
WBGene00011474	head mesodermal cell WBbt:0004697	1
WBGene00007073	head mesodermal cell WBbt:0004697	1
WBGene00010049	head mesodermal cell WBbt:0004697	1
WBGene00015456	head mesodermal cell WBbt:0004697	1
WBGene00010558	head mesodermal cell WBbt:0004697	1
WBGene00019978	head mesodermal cell WBbt:0004697	1
WBGene00020854	head mesodermal cell WBbt:0004697	1
WBGene00009957	head mesodermal cell WBbt:0004697	1
WBGene00011564	head mesodermal cell WBbt:0004697	1
WBGene00018413	head mesodermal cell WBbt:0004697	1
WBGene00002174	head mesodermal cell WBbt:0004697	1
WBGene00002258	head mesodermal cell WBbt:0004697	1
WBGene00001684	head mesodermal cell WBbt:0004697	1
WBGene00019261	head mesodermal cell WBbt:0004697	1
WBGene00011328	head mesodermal cell WBbt:0004697	1
WBGene00045416	head mesodermal cell WBbt:0004697	1
WBGene00016894	head mesodermal cell WBbt:0004697	1
WBGene00000789	head mesodermal cell WBbt:0004697	1
WBGene00001754	head mesodermal cell WBbt:0004697	1
WBGene00018257	head mesodermal cell WBbt:0004697	1
WBGene00010703	head mesodermal cell WBbt:0004697	1
WBGene00002069	head mesodermal cell WBbt:0004697	1
WBGene00020579	head mesodermal cell WBbt:0004697	1
WBGene00019166	head mesodermal cell WBbt:0004697	1
WBGene00003746	head mesodermal cell WBbt:0004697	1
WBGene00007414	head mesodermal cell WBbt:0004697	1
WBGene00010238	head mesodermal cell WBbt:0004697	1
WBGene00012529	head mesodermal cell WBbt:0004697	1
WBGene00012144	head mesodermal cell WBbt:0004697	1
WBGene00195176	head mesodermal cell WBbt:0004697	1
WBGene00007766	head mesodermal cell WBbt:0004697	1
WBGene00021614	head mesodermal cell WBbt:0004697	1
WBGene00008477	head mesodermal cell WBbt:0004697	1
WBGene00004058	head mesodermal cell WBbt:0004697	1
WBGene00004321	head mesodermal cell WBbt:0004697	1
WBGene00011801	head mesodermal cell WBbt:0004697	1
WBGene00045050	head mesodermal cell WBbt:0004697	1
WBGene00014136	head mesodermal cell WBbt:0004697	1
WBGene00002210	head mesodermal cell WBbt:0004697	1
WBGene00003705	head mesodermal cell WBbt:0004697	1
WBGene00006535	head mesodermal cell WBbt:0004697	1
WBGene00002999	head mesodermal cell WBbt:0004697	1
WBGene00012018	head mesodermal cell WBbt:0004697	1
WBGene00003941	head mesodermal cell WBbt:0004697	1
WBGene00001581	head mesodermal cell WBbt:0004697	1
WBGene00002262	head mesodermal cell WBbt:0004697	1
WBGene00014259	head mesodermal cell WBbt:0004697	1
WBGene00001089	head mesodermal cell WBbt:0004697	1
WBGene00013869	head mesodermal cell WBbt:0004697	1
WBGene00016260	head mesodermal cell WBbt:0004697	1
WBGene00012339	head mesodermal cell WBbt:0004697	1
WBGene00011029	head mesodermal cell WBbt:0004697	1
WBGene00004032	head mesodermal cell WBbt:0004697	1
WBGene00006815	head mesodermal cell WBbt:0004697	1
WBGene00018174	head mesodermal cell WBbt:0004697	1
WBGene00010041	head mesodermal cell WBbt:0004697	1
WBGene00044107	head mesodermal cell WBbt:0004697	1
WBGene00008296	head mesodermal cell WBbt:0004697	1
WBGene00001430	head mesodermal cell WBbt:0004697	1
WBGene00011856	head mesodermal cell WBbt:0004697	1
WBGene00018350	head mesodermal cell WBbt:0004697	1
WBGene00021043	head mesodermal cell WBbt:0004697	1
WBGene00010989	head mesodermal cell WBbt:0004697	1
WBGene00013080	head mesodermal cell WBbt:0004697	1
WBGene00013639	head mesodermal cell WBbt:0004697	1
WBGene00021353	head mesodermal cell WBbt:0004697	1
WBGene00012358	head mesodermal cell WBbt:0004697	1
WBGene00020838	head mesodermal cell WBbt:0004697	1
WBGene00009865	head mesodermal cell WBbt:0004697	1
WBGene00001439	head mesodermal cell WBbt:0004697	1
WBGene00043988	head mesodermal cell WBbt:0004697	1
WBGene00012113	head mesodermal cell WBbt:0004697	1
WBGene00015067	head mesodermal cell WBbt:0004697	1
WBGene00006533	head mesodermal cell WBbt:0004697	1
WBGene00018349	head mesodermal cell WBbt:0004697	1
WBGene00016637	head mesodermal cell WBbt:0004697	1
WBGene00015271	head mesodermal cell WBbt:0004697	1
WBGene00001685	head mesodermal cell WBbt:0004697	1
WBGene00001638	head mesodermal cell WBbt:0004697	1
WBGene00018950	head mesodermal cell WBbt:0004697	1
WBGene00018731	head mesodermal cell WBbt:0004697	1
WBGene00043983	head mesodermal cell WBbt:0004697	1
WBGene00006513	head mesodermal cell WBbt:0004697	1
WBGene00011517	head mesodermal cell WBbt:0004697	1
WBGene00043097	head mesodermal cell WBbt:0004697	1
WBGene00021167	head mesodermal cell WBbt:0004697	1
WBGene00001955	head mesodermal cell WBbt:0004697	1
WBGene00010745	head mesodermal cell WBbt:0004697	1
WBGene00016769	head mesodermal cell WBbt:0004697	1
WBGene00020329	head mesodermal cell WBbt:0004697	1
WBGene00009710	head mesodermal cell WBbt:0004697	1
WBGene00017244	head mesodermal cell WBbt:0004697	1
WBGene00000554	head mesodermal cell WBbt:0004697	1
WBGene00022410	head mesodermal cell WBbt:0004697	1
WBGene00018729	head mesodermal cell WBbt:0004697	1
WBGene00010793	head mesodermal cell WBbt:0004697	1
WBGene00017659	head mesodermal cell WBbt:0004697	1
WBGene00004349	head mesodermal cell WBbt:0004697	1
WBGene00003569	head mesodermal cell WBbt:0004697	1
WBGene00003991	head mesodermal cell WBbt:0004697	1
WBGene00015295	head mesodermal cell WBbt:0004697	1
WBGene00194926	head mesodermal cell WBbt:0004697	1
WBGene00020251	head mesodermal cell WBbt:0004697	1
WBGene00004108	head mesodermal cell WBbt:0004697	1
WBGene00020135	head mesodermal cell WBbt:0004697	1
WBGene00006915	head mesodermal cell WBbt:0004697	1
WBGene00006372	head mesodermal cell WBbt:0004697	1
WBGene00021325	head mesodermal cell WBbt:0004697	1
WBGene00021702	head mesodermal cell WBbt:0004697	1
WBGene00010796	head mesodermal cell WBbt:0004697	1
WBGene00014215	head mesodermal cell WBbt:0004697	1
WBGene00001578	head mesodermal cell WBbt:0004697	1
WBGene00012968	head mesodermal cell WBbt:0004697	1
WBGene00003242	head mesodermal cell WBbt:0004697	1
WBGene00023407	head mesodermal cell WBbt:0004697	1
WBGene00012759	head mesodermal cell WBbt:0004697	1
WBGene00003589	head mesodermal cell WBbt:0004697	1
WBGene00002021	head mesodermal cell WBbt:0004697	1
WBGene00003515	head mesodermal cell WBbt:0004697	1
WBGene00020479	head mesodermal cell WBbt:0004697	1
WBGene00002163	head mesodermal cell WBbt:0004697	1
WBGene00003407	head mesodermal cell WBbt:0004697	1
WBGene00019780	head mesodermal cell WBbt:0004697	1
WBGene00006066	head mesodermal cell WBbt:0004697	1
WBGene00006464	head mesodermal cell WBbt:0004697	1
WBGene00019408	head mesodermal cell WBbt:0004697	1
WBGene00011445	head mesodermal cell WBbt:0004697	1
WBGene00019017	head mesodermal cell WBbt:0004697	1
WBGene00010117	head mesodermal cell WBbt:0004697	1
WBGene00016022	head mesodermal cell WBbt:0004697	1
WBGene00016335	head mesodermal cell WBbt:0004697	1
WBGene00010605	head mesodermal cell WBbt:0004697	1
WBGene00007725	head mesodermal cell WBbt:0004697	1
WBGene00009937	head mesodermal cell WBbt:0004697	1
WBGene00011756	head mesodermal cell WBbt:0004697	1
WBGene00018485	head mesodermal cell WBbt:0004697	1
WBGene00004130	head mesodermal cell WBbt:0004697	1
WBGene00017852	head mesodermal cell WBbt:0004697	1
WBGene00004898	head mesodermal cell WBbt:0004697	1
WBGene00018237	head mesodermal cell WBbt:0004697	1
WBGene00021219	head mesodermal cell WBbt:0004697	1
WBGene00021852	head mesodermal cell WBbt:0004697	1
WBGene00003607	head mesodermal cell WBbt:0004697	1
WBGene00010658	head mesodermal cell WBbt:0004697	1
WBGene00006757	head mesodermal cell WBbt:0004697	1
WBGene00013643	head mesodermal cell WBbt:0004697	1
WBGene00019001	head mesodermal cell WBbt:0004697	1
WBGene00010904	head mesodermal cell WBbt:0004697	1
WBGene00010795	head mesodermal cell WBbt:0004697	1
WBGene00017069	head mesodermal cell WBbt:0004697	1
WBGene00009245	head mesodermal cell WBbt:0004697	1
WBGene00016046	head mesodermal cell WBbt:0004697	1
WBGene00018405	head mesodermal cell WBbt:0004697	1
WBGene00002054	head mesodermal cell WBbt:0004697	1
WBGene00003876	head mesodermal cell WBbt:0004697	1
WBGene00008542	head mesodermal cell WBbt:0004697	1
WBGene00010724	head mesodermal cell WBbt:0004697	1
WBGene00003163	head mesodermal cell WBbt:0004697	1
WBGene00006752	head mesodermal cell WBbt:0004697	1
WBGene00002037	head mesodermal cell WBbt:0004697	1
WBGene00022518	head mesodermal cell WBbt:0004697	1
WBGene00009572	head mesodermal cell WBbt:0004697	1
WBGene00002063	head mesodermal cell WBbt:0004697	1
WBGene00019273	head mesodermal cell WBbt:0004697	1
WBGene00002915	head mesodermal cell WBbt:0004697	1
WBGene00016332	head mesodermal cell WBbt:0004697	1
WBGene00004061	head mesodermal cell WBbt:0004697	1
WBGene00010868	head mesodermal cell WBbt:0004697	1
WBGene00020301	head mesodermal cell WBbt:0004697	1
WBGene00002179	head mesodermal cell WBbt:0004697	1
WBGene00001669	head mesodermal cell WBbt:0004697	1
WBGene00007771	head mesodermal cell WBbt:0004697	1
WBGene00002048	head mesodermal cell WBbt:0004697	1
WBGene00009259	head mesodermal cell WBbt:0004697	1
WBGene00021148	head mesodermal cell WBbt:0004697	1
WBGene00007391	head mesodermal cell WBbt:0004697	1
WBGene00018616	head mesodermal cell WBbt:0004697	1
WBGene00011893	head mesodermal cell WBbt:0004697	1
WBGene00045457	head mesodermal cell WBbt:0004697	1
WBGene00017430	head mesodermal cell WBbt:0004697	1
WBGene00004115	head mesodermal cell WBbt:0004697	1
WBGene00013832	head mesodermal cell WBbt:0004697	1
WBGene00022499	head mesodermal cell WBbt:0004697	1
WBGene00004922	head mesodermal cell WBbt:0004697	1
WBGene00002187	sex organ WBbt:0008422	1
WBGene00001207	sex organ WBbt:0008422	1
WBGene00002257	sex organ WBbt:0008422	1
WBGene00003368	sex organ WBbt:0008422	1
WBGene00000281	sex organ WBbt:0008422	1
WBGene00004831	sex organ WBbt:0008422	1
WBGene00016201	sex organ WBbt:0008422	1
WBGene00015735	sex organ WBbt:0008422	1
WBGene00006923	sex organ WBbt:0008422	1
WBGene00002024	sex organ WBbt:0008422	1
WBGene00013216	sex organ WBbt:0008422	1
WBGene00009678	sex organ WBbt:0008422	1
WBGene00007059	sex organ WBbt:0008422	1
WBGene00004358	sex organ WBbt:0008422	1
WBGene00044070	sex organ WBbt:0008422	1
WBGene00019781	sex organ WBbt:0008422	1
WBGene00004811	sex organ WBbt:0008422	1
WBGene00007099	sex organ WBbt:0008422	1
WBGene00012980	sex organ WBbt:0008422	1
WBGene00003404	sex organ WBbt:0008422	1
WBGene00006742	sex organ WBbt:0008422	1
WBGene00001778	sex organ WBbt:0008422	1
WBGene00022010	sex organ WBbt:0008422	1
WBGene00016354	sex organ WBbt:0008422	1
WBGene00006438	sex organ WBbt:0008422	1
WBGene00002881	sex organ WBbt:0008422	1
WBGene00003751	sex organ WBbt:0008422	1
WBGene00011763	sex organ WBbt:0008422	1
WBGene00001616	sex organ WBbt:0008422	1
WBGene00015776	sex organ WBbt:0008422	1
WBGene00003647	sex organ WBbt:0008422	1
WBGene00006609	sex organ WBbt:0008422	1
WBGene00011737	sex organ WBbt:0008422	1
WBGene00017773	sex organ WBbt:0008422	1
WBGene00000767	sex organ WBbt:0008422	1
WBGene00003588	sex organ WBbt:0008422	1
WBGene00003561	sex organ WBbt:0008422	1
WBGene00007388	sex organ WBbt:0008422	1
WBGene00015684	sex organ WBbt:0008422	1
WBGene00006444	sex organ WBbt:0008422	1
WBGene00013969	sex organ WBbt:0008422	1
WBGene00002053	sex organ WBbt:0008422	1
WBGene00002127	sex organ WBbt:0008422	1
WBGene00009532	sex organ WBbt:0008422	1
WBGene00006788	sex organ WBbt:0008422	1
WBGene00006753	sex organ WBbt:0008422	1
WBGene00020033	sex organ WBbt:0008422	1
WBGene00008311	sex organ WBbt:0008422	1
WBGene00000022	sex organ WBbt:0008422	1
WBGene00003722	sex organ WBbt:0008422	1
WBGene00004932	sex organ WBbt:0008422	1
WBGene00006863	sex organ WBbt:0008422	1
WBGene00000958	sex organ WBbt:0008422	1
WBGene00003778	sex organ WBbt:0008422	1
WBGene00008415	sex organ WBbt:0008422	1
WBGene00017904	sex organ WBbt:0008422	1
WBGene00016735	sex organ WBbt:0008422	1
WBGene00001852	sex organ WBbt:0008422	1
WBGene00020195	sex organ WBbt:0008422	1
WBGene00003653	sex organ WBbt:0008422	1
WBGene00011474	sex organ WBbt:0008422	1
WBGene00000704	sex organ WBbt:0008422	1
WBGene00012005	sex organ WBbt:0008422	1
WBGene00006584	sex organ WBbt:0008422	1
WBGene00001489	sex organ WBbt:0008422	1
WBGene00002174	sex organ WBbt:0008422	1
WBGene00016258	sex organ WBbt:0008422	1
WBGene00001684	sex organ WBbt:0008422	1
WBGene00007010	sex organ WBbt:0008422	1
WBGene00010703	sex organ WBbt:0008422	1
WBGene00019166	sex organ WBbt:0008422	1
WBGene00001172	sex organ WBbt:0008422	1
WBGene00004321	sex organ WBbt:0008422	1
WBGene00002210	sex organ WBbt:0008422	1
WBGene00006535	sex organ WBbt:0008422	1
WBGene00002999	sex organ WBbt:0008422	1
WBGene00008973	sex organ WBbt:0008422	1
WBGene00002262	sex organ WBbt:0008422	1
WBGene00001089	sex organ WBbt:0008422	1
WBGene00016596	sex organ WBbt:0008422	1
WBGene00013869	sex organ WBbt:0008422	1
WBGene00016260	sex organ WBbt:0008422	1
WBGene00006815	sex organ WBbt:0008422	1
WBGene00016391	sex organ WBbt:0008422	1
WBGene00001520	sex organ WBbt:0008422	1
WBGene00018955	sex organ WBbt:0008422	1
WBGene00008296	sex organ WBbt:0008422	1
WBGene00003411	sex organ WBbt:0008422	1
WBGene00001439	sex organ WBbt:0008422	1
WBGene00012113	sex organ WBbt:0008422	1
WBGene00010272	sex organ WBbt:0008422	1
WBGene00010661	sex organ WBbt:0008422	1
WBGene00003485	sex organ WBbt:0008422	1
WBGene00001638	sex organ WBbt:0008422	1
WBGene00006882	sex organ WBbt:0008422	1
WBGene00001955	sex organ WBbt:0008422	1
WBGene00003847	sex organ WBbt:0008422	1
WBGene00000554	sex organ WBbt:0008422	1
WBGene00007103	sex organ WBbt:0008422	1
WBGene00000138	sex organ WBbt:0008422	1
WBGene00020135	sex organ WBbt:0008422	1
WBGene00006915	sex organ WBbt:0008422	1
WBGene00002134	sex organ WBbt:0008422	1
WBGene00022856	sex organ WBbt:0008422	1
WBGene00004801	sex organ WBbt:0008422	1
WBGene00020383	sex organ WBbt:0008422	1
WBGene00003242	sex organ WBbt:0008422	1
WBGene00015954	sex organ WBbt:0008422	1
WBGene00003589	sex organ WBbt:0008422	1
WBGene00000230	sex organ WBbt:0008422	1
WBGene00003515	sex organ WBbt:0008422	1
WBGene00003407	sex organ WBbt:0008422	1
WBGene00009813	sex organ WBbt:0008422	1
WBGene00000961	sex organ WBbt:0008422	1
WBGene00021036	sex organ WBbt:0008422	1
WBGene00004130	sex organ WBbt:0008422	1
WBGene00006984	sex organ WBbt:0008422	1
WBGene00004033	sex organ WBbt:0008422	1
WBGene00020507	sex organ WBbt:0008422	1
WBGene00018356	sex organ WBbt:0008422	1
WBGene00003876	sex organ WBbt:0008422	1
WBGene00022518	sex organ WBbt:0008422	1
WBGene00003617	sex organ WBbt:0008422	1
WBGene00002915	sex organ WBbt:0008422	1
WBGene00003554	sex organ WBbt:0008422	1
WBGene00007750	sex organ WBbt:0008422	1
WBGene00002179	sex organ WBbt:0008422	1
WBGene00001669	sex organ WBbt:0008422	1
WBGene00007055	sex organ WBbt:0008422	1
WBGene00002048	sex organ WBbt:0008422	1
WBGene00010769	outer labial sensillum WBbt:0005501	1
WBGene00002187	outer labial sensillum WBbt:0005501	1
WBGene00003374	outer labial sensillum WBbt:0005501	1
WBGene00020106	outer labial sensillum WBbt:0005501	1
WBGene00009094	outer labial sensillum WBbt:0005501	1
WBGene00001207	outer labial sensillum WBbt:0005501	1
WBGene00006890	outer labial sensillum WBbt:0005501	1
WBGene00022500	outer labial sensillum WBbt:0005501	1
WBGene00003368	outer labial sensillum WBbt:0005501	1
WBGene00019047	outer labial sensillum WBbt:0005501	1
WBGene00008110	outer labial sensillum WBbt:0005501	1
WBGene00000281	outer labial sensillum WBbt:0005501	1
WBGene00008944	outer labial sensillum WBbt:0005501	1
WBGene00004831	outer labial sensillum WBbt:0005501	1
WBGene00013037	outer labial sensillum WBbt:0005501	1
WBGene00017571	outer labial sensillum WBbt:0005501	1
WBGene00019664	outer labial sensillum WBbt:0005501	1
WBGene00003903	outer labial sensillum WBbt:0005501	1
WBGene00017288	outer labial sensillum WBbt:0005501	1
WBGene00019272	outer labial sensillum WBbt:0005501	1
WBGene00008010	outer labial sensillum WBbt:0005501	1
WBGene00022722	outer labial sensillum WBbt:0005501	1
WBGene00015735	outer labial sensillum WBbt:0005501	1
WBGene00021020	outer labial sensillum WBbt:0005501	1
WBGene00018837	outer labial sensillum WBbt:0005501	1
WBGene00006923	outer labial sensillum WBbt:0005501	1
WBGene00013216	outer labial sensillum WBbt:0005501	1
WBGene00020881	outer labial sensillum WBbt:0005501	1
WBGene00016997	outer labial sensillum WBbt:0005501	1
WBGene00004105	outer labial sensillum WBbt:0005501	1
WBGene00009678	outer labial sensillum WBbt:0005501	1
WBGene00004003	outer labial sensillum WBbt:0005501	1
WBGene00001795	outer labial sensillum WBbt:0005501	1
WBGene00019863	outer labial sensillum WBbt:0005501	1
WBGene00012987	outer labial sensillum WBbt:0005501	1
WBGene00012531	outer labial sensillum WBbt:0005501	1
WBGene00015713	outer labial sensillum WBbt:0005501	1
WBGene00006495	outer labial sensillum WBbt:0005501	1
WBGene00017726	outer labial sensillum WBbt:0005501	1
WBGene00011450	outer labial sensillum WBbt:0005501	1
WBGene00018418	outer labial sensillum WBbt:0005501	1
WBGene00018487	outer labial sensillum WBbt:0005501	1
WBGene00018572	outer labial sensillum WBbt:0005501	1
WBGene00003091	outer labial sensillum WBbt:0005501	1
WBGene00007059	outer labial sensillum WBbt:0005501	1
WBGene00019644	outer labial sensillum WBbt:0005501	1
WBGene00015759	outer labial sensillum WBbt:0005501	1
WBGene00004811	outer labial sensillum WBbt:0005501	1
WBGene00012980	outer labial sensillum WBbt:0005501	1
WBGene00003404	outer labial sensillum WBbt:0005501	1
WBGene00019738	outer labial sensillum WBbt:0005501	1
WBGene00006742	outer labial sensillum WBbt:0005501	1
WBGene00022593	outer labial sensillum WBbt:0005501	1
WBGene00015280	outer labial sensillum WBbt:0005501	1
WBGene00021322	outer labial sensillum WBbt:0005501	1
WBGene00011495	outer labial sensillum WBbt:0005501	1
WBGene00016354	outer labial sensillum WBbt:0005501	1
WBGene00006438	outer labial sensillum WBbt:0005501	1
WBGene00003655	outer labial sensillum WBbt:0005501	1
WBGene00002881	outer labial sensillum WBbt:0005501	1
WBGene00003751	outer labial sensillum WBbt:0005501	1
WBGene00010993	outer labial sensillum WBbt:0005501	1
WBGene00011763	outer labial sensillum WBbt:0005501	1
WBGene00009436	outer labial sensillum WBbt:0005501	1
WBGene00001616	outer labial sensillum WBbt:0005501	1
WBGene00015776	outer labial sensillum WBbt:0005501	1
WBGene00018374	outer labial sensillum WBbt:0005501	1
WBGene00010752	outer labial sensillum WBbt:0005501	1
WBGene00001132	outer labial sensillum WBbt:0005501	1
WBGene00016294	outer labial sensillum WBbt:0005501	1
WBGene00011737	outer labial sensillum WBbt:0005501	1
WBGene00001446	outer labial sensillum WBbt:0005501	1
WBGene00018951	outer labial sensillum WBbt:0005501	1
WBGene00017310	outer labial sensillum WBbt:0005501	1
WBGene00003706	outer labial sensillum WBbt:0005501	1
WBGene00015823	outer labial sensillum WBbt:0005501	1
WBGene00000720	outer labial sensillum WBbt:0005501	1
WBGene00001502	outer labial sensillum WBbt:0005501	1
WBGene00016330	outer labial sensillum WBbt:0005501	1
WBGene00011798	outer labial sensillum WBbt:0005501	1
WBGene00021855	outer labial sensillum WBbt:0005501	1
WBGene00014252	outer labial sensillum WBbt:0005501	1
WBGene00001494	outer labial sensillum WBbt:0005501	1
WBGene00004133	outer labial sensillum WBbt:0005501	1
WBGene00006444	outer labial sensillum WBbt:0005501	1
WBGene00019515	outer labial sensillum WBbt:0005501	1
WBGene00001452	outer labial sensillum WBbt:0005501	1
WBGene00013119	outer labial sensillum WBbt:0005501	1
WBGene00003019	outer labial sensillum WBbt:0005501	1
WBGene00015968	outer labial sensillum WBbt:0005501	1
WBGene00007919	outer labial sensillum WBbt:0005501	1
WBGene00002127	outer labial sensillum WBbt:0005501	1
WBGene00015085	outer labial sensillum WBbt:0005501	1
WBGene00000224	outer labial sensillum WBbt:0005501	1
WBGene00010259	outer labial sensillum WBbt:0005501	1
WBGene00006788	outer labial sensillum WBbt:0005501	1
WBGene00003605	outer labial sensillum WBbt:0005501	1
WBGene00006753	outer labial sensillum WBbt:0005501	1
WBGene00044644	outer labial sensillum WBbt:0005501	1
WBGene00009511	outer labial sensillum WBbt:0005501	1
WBGene00004213	outer labial sensillum WBbt:0005501	1
WBGene00008681	outer labial sensillum WBbt:0005501	1
WBGene00000022	outer labial sensillum WBbt:0005501	1
WBGene00006602	outer labial sensillum WBbt:0005501	1
WBGene00001177	outer labial sensillum WBbt:0005501	1
WBGene00017434	outer labial sensillum WBbt:0005501	1
WBGene00008669	outer labial sensillum WBbt:0005501	1
WBGene00009190	outer labial sensillum WBbt:0005501	1
WBGene00000761	outer labial sensillum WBbt:0005501	1
WBGene00009796	outer labial sensillum WBbt:0005501	1
WBGene00003687	outer labial sensillum WBbt:0005501	1
WBGene00003602	outer labial sensillum WBbt:0005501	1
WBGene00006863	outer labial sensillum WBbt:0005501	1
WBGene00017092	outer labial sensillum WBbt:0005501	1
WBGene00012464	outer labial sensillum WBbt:0005501	1
WBGene00000958	outer labial sensillum WBbt:0005501	1
WBGene00014233	outer labial sensillum WBbt:0005501	1
WBGene00004219	outer labial sensillum WBbt:0005501	1
WBGene00004949	outer labial sensillum WBbt:0005501	1
WBGene00021503	outer labial sensillum WBbt:0005501	1
WBGene00018990	outer labial sensillum WBbt:0005501	1
WBGene00008415	outer labial sensillum WBbt:0005501	1
WBGene00017322	outer labial sensillum WBbt:0005501	1
WBGene00003995	outer labial sensillum WBbt:0005501	1
WBGene00009888	outer labial sensillum WBbt:0005501	1
WBGene00012943	outer labial sensillum WBbt:0005501	1
WBGene00009380	outer labial sensillum WBbt:0005501	1
WBGene00021121	outer labial sensillum WBbt:0005501	1
WBGene00018607	outer labial sensillum WBbt:0005501	1
WBGene00011971	outer labial sensillum WBbt:0005501	1
WBGene00008964	outer labial sensillum WBbt:0005501	1
WBGene00016561	outer labial sensillum WBbt:0005501	1
WBGene00016180	outer labial sensillum WBbt:0005501	1
WBGene00007097	outer labial sensillum WBbt:0005501	1
WBGene00022060	outer labial sensillum WBbt:0005501	1
WBGene00001072	outer labial sensillum WBbt:0005501	1
WBGene00019967	outer labial sensillum WBbt:0005501	1
WBGene00003669	outer labial sensillum WBbt:0005501	1
WBGene00019978	outer labial sensillum WBbt:0005501	1
WBGene00007090	outer labial sensillum WBbt:0005501	1
WBGene00008621	outer labial sensillum WBbt:0005501	1
WBGene00011564	outer labial sensillum WBbt:0005501	1
WBGene00001489	outer labial sensillum WBbt:0005501	1
WBGene00016721	outer labial sensillum WBbt:0005501	1
WBGene00002174	outer labial sensillum WBbt:0005501	1
WBGene00019261	outer labial sensillum WBbt:0005501	1
WBGene00000399	outer labial sensillum WBbt:0005501	1
WBGene00017769	outer labial sensillum WBbt:0005501	1
WBGene00015076	outer labial sensillum WBbt:0005501	1
WBGene00001056	outer labial sensillum WBbt:0005501	1
WBGene00012583	outer labial sensillum WBbt:0005501	1
WBGene00009383	outer labial sensillum WBbt:0005501	1
WBGene00007010	outer labial sensillum WBbt:0005501	1
WBGene00016894	outer labial sensillum WBbt:0005501	1
WBGene00000789	outer labial sensillum WBbt:0005501	1
WBGene00001754	outer labial sensillum WBbt:0005501	1
WBGene00002069	outer labial sensillum WBbt:0005501	1
WBGene00020579	outer labial sensillum WBbt:0005501	1
WBGene00012917	outer labial sensillum WBbt:0005501	1
WBGene00012529	outer labial sensillum WBbt:0005501	1
WBGene00001262	outer labial sensillum WBbt:0005501	1
WBGene00016667	outer labial sensillum WBbt:0005501	1
WBGene00021834	outer labial sensillum WBbt:0005501	1
WBGene00008477	outer labial sensillum WBbt:0005501	1
WBGene00004058	outer labial sensillum WBbt:0005501	1
WBGene00009049	outer labial sensillum WBbt:0005501	1
WBGene00001172	outer labial sensillum WBbt:0005501	1
WBGene00012548	outer labial sensillum WBbt:0005501	1
WBGene00006620	outer labial sensillum WBbt:0005501	1
WBGene00004321	outer labial sensillum WBbt:0005501	1
WBGene00011801	outer labial sensillum WBbt:0005501	1
WBGene00002210	outer labial sensillum WBbt:0005501	1
WBGene00003705	outer labial sensillum WBbt:0005501	1
WBGene00006535	outer labial sensillum WBbt:0005501	1
WBGene00002999	outer labial sensillum WBbt:0005501	1
WBGene00008973	outer labial sensillum WBbt:0005501	1
WBGene00001581	outer labial sensillum WBbt:0005501	1
WBGene00004037	outer labial sensillum WBbt:0005501	1
WBGene00016260	outer labial sensillum WBbt:0005501	1
WBGene00014053	outer labial sensillum WBbt:0005501	1
WBGene00004032	outer labial sensillum WBbt:0005501	1
WBGene00006815	outer labial sensillum WBbt:0005501	1
WBGene00010545	outer labial sensillum WBbt:0005501	1
WBGene00004111	outer labial sensillum WBbt:0005501	1
WBGene00016391	outer labial sensillum WBbt:0005501	1
WBGene00008296	outer labial sensillum WBbt:0005501	1
WBGene00003411	outer labial sensillum WBbt:0005501	1
WBGene00011856	outer labial sensillum WBbt:0005501	1
WBGene00018350	outer labial sensillum WBbt:0005501	1
WBGene00021043	outer labial sensillum WBbt:0005501	1
WBGene00013639	outer labial sensillum WBbt:0005501	1
WBGene00001439	outer labial sensillum WBbt:0005501	1
WBGene00006533	outer labial sensillum WBbt:0005501	1
WBGene00011305	outer labial sensillum WBbt:0005501	1
WBGene00018349	outer labial sensillum WBbt:0005501	1
WBGene00016289	outer labial sensillum WBbt:0005501	1
WBGene00020612	outer labial sensillum WBbt:0005501	1
WBGene00001685	outer labial sensillum WBbt:0005501	1
WBGene00003485	outer labial sensillum WBbt:0005501	1
WBGene00008850	outer labial sensillum WBbt:0005501	1
WBGene00012245	outer labial sensillum WBbt:0005501	1
WBGene00011672	outer labial sensillum WBbt:0005501	1
WBGene00008375	outer labial sensillum WBbt:0005501	1
WBGene00014006	outer labial sensillum WBbt:0005501	1
WBGene00013560	outer labial sensillum WBbt:0005501	1
WBGene00013477	outer labial sensillum WBbt:0005501	1
WBGene00001955	outer labial sensillum WBbt:0005501	1
WBGene00003847	outer labial sensillum WBbt:0005501	1
WBGene00010897	outer labial sensillum WBbt:0005501	1
WBGene00004096	outer labial sensillum WBbt:0005501	1
WBGene00009958	outer labial sensillum WBbt:0005501	1
WBGene00021628	outer labial sensillum WBbt:0005501	1
WBGene00000554	outer labial sensillum WBbt:0005501	1
WBGene00017463	outer labial sensillum WBbt:0005501	1
WBGene00010116	outer labial sensillum WBbt:0005501	1
WBGene00015756	outer labial sensillum WBbt:0005501	1
WBGene00018729	outer labial sensillum WBbt:0005501	1
WBGene00006539	outer labial sensillum WBbt:0005501	1
WBGene00007552	outer labial sensillum WBbt:0005501	1
WBGene00008975	outer labial sensillum WBbt:0005501	1
WBGene00010793	outer labial sensillum WBbt:0005501	1
WBGene00007440	outer labial sensillum WBbt:0005501	1
WBGene00004349	outer labial sensillum WBbt:0005501	1
WBGene00000556	outer labial sensillum WBbt:0005501	1
WBGene00002010	outer labial sensillum WBbt:0005501	1
WBGene00003635	outer labial sensillum WBbt:0005501	1
WBGene00007103	outer labial sensillum WBbt:0005501	1
WBGene00015328	outer labial sensillum WBbt:0005501	1
WBGene00020251	outer labial sensillum WBbt:0005501	1
WBGene00004108	outer labial sensillum WBbt:0005501	1
WBGene00006915	outer labial sensillum WBbt:0005501	1
WBGene00002134	outer labial sensillum WBbt:0005501	1
WBGene00010796	outer labial sensillum WBbt:0005501	1
WBGene00014215	outer labial sensillum WBbt:0005501	1
WBGene00004801	outer labial sensillum WBbt:0005501	1
WBGene00012968	outer labial sensillum WBbt:0005501	1
WBGene00007660	outer labial sensillum WBbt:0005501	1
WBGene00012759	outer labial sensillum WBbt:0005501	1
WBGene00003680	outer labial sensillum WBbt:0005501	1
WBGene00002021	outer labial sensillum WBbt:0005501	1
WBGene00003515	outer labial sensillum WBbt:0005501	1
WBGene00017834	outer labial sensillum WBbt:0005501	1
WBGene00002163	outer labial sensillum WBbt:0005501	1
WBGene00019780	outer labial sensillum WBbt:0005501	1
WBGene00006066	outer labial sensillum WBbt:0005501	1
WBGene00011540	outer labial sensillum WBbt:0005501	1
WBGene00000961	outer labial sensillum WBbt:0005501	1
WBGene00007927	outer labial sensillum WBbt:0005501	1
WBGene00016022	outer labial sensillum WBbt:0005501	1
WBGene00016335	outer labial sensillum WBbt:0005501	1
WBGene00017302	outer labial sensillum WBbt:0005501	1
WBGene00012130	outer labial sensillum WBbt:0005501	1
WBGene00008865	outer labial sensillum WBbt:0005501	1
WBGene00004898	outer labial sensillum WBbt:0005501	1
WBGene00020954	outer labial sensillum WBbt:0005501	1
WBGene00008974	outer labial sensillum WBbt:0005501	1
WBGene00022613	outer labial sensillum WBbt:0005501	1
WBGene00004033	outer labial sensillum WBbt:0005501	1
WBGene00006757	outer labial sensillum WBbt:0005501	1
WBGene00006663	outer labial sensillum WBbt:0005501	1
WBGene00009245	outer labial sensillum WBbt:0005501	1
WBGene00013898	outer labial sensillum WBbt:0005501	1
WBGene00018356	outer labial sensillum WBbt:0005501	1
WBGene00007981	outer labial sensillum WBbt:0005501	1
WBGene00009326	outer labial sensillum WBbt:0005501	1
WBGene00010341	outer labial sensillum WBbt:0005501	1
WBGene00017510	outer labial sensillum WBbt:0005501	1
WBGene00008366	outer labial sensillum WBbt:0005501	1
WBGene00003163	outer labial sensillum WBbt:0005501	1
WBGene00006752	outer labial sensillum WBbt:0005501	1
WBGene00010935	outer labial sensillum WBbt:0005501	1
WBGene00010177	outer labial sensillum WBbt:0005501	1
WBGene00022518	outer labial sensillum WBbt:0005501	1
WBGene00019273	outer labial sensillum WBbt:0005501	1
WBGene00009048	outer labial sensillum WBbt:0005501	1
WBGene00013901	outer labial sensillum WBbt:0005501	1
WBGene00002915	outer labial sensillum WBbt:0005501	1
WBGene00016332	outer labial sensillum WBbt:0005501	1
WBGene00010868	outer labial sensillum WBbt:0005501	1
WBGene00020301	outer labial sensillum WBbt:0005501	1
WBGene00014213	outer labial sensillum WBbt:0005501	1
WBGene00017536	outer labial sensillum WBbt:0005501	1
WBGene00001070	outer labial sensillum WBbt:0005501	1
WBGene00001669	outer labial sensillum WBbt:0005501	1
WBGene00008599	outer labial sensillum WBbt:0005501	1
WBGene00022592	outer labial sensillum WBbt:0005501	1
WBGene00021529	outer labial sensillum WBbt:0005501	1
WBGene00002048	outer labial sensillum WBbt:0005501	1
WBGene00009259	outer labial sensillum WBbt:0005501	1
WBGene00017991	outer labial sensillum WBbt:0005501	1
WBGene00011800	outer labial sensillum WBbt:0005501	1
WBGene00022499	outer labial sensillum WBbt:0005501	1
WBGene00003674	outer labial sensillum WBbt:0005501	1
WBGene00001770	anterior ganglion WBbt:0005375	1
WBGene00001207	anterior ganglion WBbt:0005375	1
WBGene00004831	anterior ganglion WBbt:0005375	1
WBGene00015735	anterior ganglion WBbt:0005375	1
WBGene00021020	anterior ganglion WBbt:0005375	1
WBGene00008199	anterior ganglion WBbt:0005375	1
WBGene00001456	anterior ganglion WBbt:0005375	1
WBGene00004358	anterior ganglion WBbt:0005375	1
WBGene00006742	anterior ganglion WBbt:0005375	1
WBGene00022593	anterior ganglion WBbt:0005375	1
WBGene00000527	anterior ganglion WBbt:0005375	1
WBGene00016354	anterior ganglion WBbt:0005375	1
WBGene00006438	anterior ganglion WBbt:0005375	1
WBGene00002881	anterior ganglion WBbt:0005375	1
WBGene00003884	anterior ganglion WBbt:0005375	1
WBGene00003590	anterior ganglion WBbt:0005375	1
WBGene00001616	anterior ganglion WBbt:0005375	1
WBGene00019207	anterior ganglion WBbt:0005375	1
WBGene00003647	anterior ganglion WBbt:0005375	1
WBGene00018374	anterior ganglion WBbt:0005375	1
WBGene00020015	anterior ganglion WBbt:0005375	1
WBGene00017478	anterior ganglion WBbt:0005375	1
WBGene00001446	anterior ganglion WBbt:0005375	1
WBGene00017974	anterior ganglion WBbt:0005375	1
WBGene00003694	anterior ganglion WBbt:0005375	1
WBGene00003561	anterior ganglion WBbt:0005375	1
WBGene00019105	anterior ganglion WBbt:0005375	1
WBGene00002053	anterior ganglion WBbt:0005375	1
WBGene00002127	anterior ganglion WBbt:0005375	1
WBGene00016639	anterior ganglion WBbt:0005375	1
WBGene00006788	anterior ganglion WBbt:0005375	1
WBGene00000022	anterior ganglion WBbt:0005375	1
WBGene00002182	anterior ganglion WBbt:0005375	1
WBGene00012464	anterior ganglion WBbt:0005375	1
WBGene00004949	anterior ganglion WBbt:0005375	1
WBGene00002036	anterior ganglion WBbt:0005375	1
WBGene00002174	anterior ganglion WBbt:0005375	1
WBGene00001754	anterior ganglion WBbt:0005375	1
WBGene00020579	anterior ganglion WBbt:0005375	1
WBGene00021319	anterior ganglion WBbt:0005375	1
WBGene00021287	anterior ganglion WBbt:0005375	1
WBGene00021834	anterior ganglion WBbt:0005375	1
WBGene00001172	anterior ganglion WBbt:0005375	1
WBGene00002210	anterior ganglion WBbt:0005375	1
WBGene00003705	anterior ganglion WBbt:0005375	1
WBGene00006535	anterior ganglion WBbt:0005375	1
WBGene00004037	anterior ganglion WBbt:0005375	1
WBGene00006876	anterior ganglion WBbt:0005375	1
WBGene00004032	anterior ganglion WBbt:0005375	1
WBGene00010433	anterior ganglion WBbt:0005375	1
WBGene00017951	anterior ganglion WBbt:0005375	1
WBGene00009958	anterior ganglion WBbt:0005375	1
WBGene00015620	anterior ganglion WBbt:0005375	1
WBGene00017437	anterior ganglion WBbt:0005375	1
WBGene00010345	anterior ganglion WBbt:0005375	1
WBGene00004057	anterior ganglion WBbt:0005375	1
WBGene00015295	anterior ganglion WBbt:0005375	1
WBGene00002134	anterior ganglion WBbt:0005375	1
WBGene00010796	anterior ganglion WBbt:0005375	1
WBGene00003407	anterior ganglion WBbt:0005375	1
WBGene00000961	anterior ganglion WBbt:0005375	1
WBGene00020562	anterior ganglion WBbt:0005375	1
WBGene00010658	anterior ganglion WBbt:0005375	1
WBGene00007691	anterior ganglion WBbt:0005375	1
WBGene00017510	anterior ganglion WBbt:0005375	1
WBGene00008366	anterior ganglion WBbt:0005375	1
WBGene00003163	anterior ganglion WBbt:0005375	1
WBGene00002023	anterior ganglion WBbt:0005375	1
WBGene00010047	anterior ganglion WBbt:0005375	1
WBGene00003674	anterior ganglion WBbt:0005375	1
WBGene00010769	intestine WBbt:0005772	1
WBGene00001770	intestine WBbt:0005772	1
WBGene00002187	intestine WBbt:0005772	1
WBGene00018351	intestine WBbt:0005772	1
WBGene00003374	intestine WBbt:0005772	1
WBGene00018869	intestine WBbt:0005772	1
WBGene00023497	intestine WBbt:0005772	1
WBGene00001207	intestine WBbt:0005772	1
WBGene00006890	intestine WBbt:0005772	1
WBGene00011799	intestine WBbt:0005772	1
WBGene00002257	intestine WBbt:0005772	1
WBGene00022500	intestine WBbt:0005772	1
WBGene00008110	intestine WBbt:0005772	1
WBGene00017591	intestine WBbt:0005772	1
WBGene00019160	intestine WBbt:0005772	1
WBGene00000740	intestine WBbt:0005772	1
WBGene00000281	intestine WBbt:0005772	1
WBGene00008944	intestine WBbt:0005772	1
WBGene00011059	intestine WBbt:0005772	1
WBGene00007185	intestine WBbt:0005772	1
WBGene00004831	intestine WBbt:0005772	1
WBGene00013037	intestine WBbt:0005772	1
WBGene00007605	intestine WBbt:0005772	1
WBGene00003903	intestine WBbt:0005772	1
WBGene00009595	intestine WBbt:0005772	1
WBGene00017288	intestine WBbt:0005772	1
WBGene00007480	intestine WBbt:0005772	1
WBGene00018206	intestine WBbt:0005772	1
WBGene00009299	intestine WBbt:0005772	1
WBGene00008010	intestine WBbt:0005772	1
WBGene00015735	intestine WBbt:0005772	1
WBGene00021020	intestine WBbt:0005772	1
WBGene00021978	intestine WBbt:0005772	1
WBGene00015913	intestine WBbt:0005772	1
WBGene00016379	intestine WBbt:0005772	1
WBGene00018837	intestine WBbt:0005772	1
WBGene00006923	intestine WBbt:0005772	1
WBGene00013216	intestine WBbt:0005772	1
WBGene00011673	intestine WBbt:0005772	1
WBGene00009102	intestine WBbt:0005772	1
WBGene00020797	intestine WBbt:0005772	1
WBGene00021879	intestine WBbt:0005772	1
WBGene00016997	intestine WBbt:0005772	1
WBGene00004003	intestine WBbt:0005772	1
WBGene00001795	intestine WBbt:0005772	1
WBGene00016599	intestine WBbt:0005772	1
WBGene00012987	intestine WBbt:0005772	1
WBGene00000111	intestine WBbt:0005772	1
WBGene00022196	intestine WBbt:0005772	1
WBGene00012531	intestine WBbt:0005772	1
WBGene00015713	intestine WBbt:0005772	1
WBGene00001169	intestine WBbt:0005772	1
WBGene00017726	intestine WBbt:0005772	1
WBGene00002139	intestine WBbt:0005772	1
WBGene00000088	intestine WBbt:0005772	1
WBGene00018487	intestine WBbt:0005772	1
WBGene00002241	intestine WBbt:0005772	1
WBGene00008199	intestine WBbt:0005772	1
WBGene00008043	intestine WBbt:0005772	1
WBGene00003091	intestine WBbt:0005772	1
WBGene00007059	intestine WBbt:0005772	1
WBGene00019644	intestine WBbt:0005772	1
WBGene00000730	intestine WBbt:0005772	1
WBGene00004358	intestine WBbt:0005772	1
WBGene00044070	intestine WBbt:0005772	1
WBGene00015759	intestine WBbt:0005772	1
WBGene00007076	intestine WBbt:0005772	1
WBGene00004811	intestine WBbt:0005772	1
WBGene00006445	intestine WBbt:0005772	1
WBGene00007099	intestine WBbt:0005772	1
WBGene00012980	intestine WBbt:0005772	1
WBGene00000683	intestine WBbt:0005772	1
WBGene00000973	intestine WBbt:0005772	1
WBGene00018594	intestine WBbt:0005772	1
WBGene00019738	intestine WBbt:0005772	1
WBGene00022593	intestine WBbt:0005772	1
WBGene00015280	intestine WBbt:0005772	1
WBGene00013947	intestine WBbt:0005772	1
WBGene00021322	intestine WBbt:0005772	1
WBGene00011495	intestine WBbt:0005772	1
WBGene00003628	intestine WBbt:0005772	1
WBGene00000527	intestine WBbt:0005772	1
WBGene00022010	intestine WBbt:0005772	1
WBGene00020788	intestine WBbt:0005772	1
WBGene00021625	intestine WBbt:0005772	1
WBGene00009526	intestine WBbt:0005772	1
WBGene00006438	intestine WBbt:0005772	1
WBGene00013653	intestine WBbt:0005772	1
WBGene00006061	intestine WBbt:0005772	1
WBGene00003655	intestine WBbt:0005772	1
WBGene00004859	intestine WBbt:0005772	1
WBGene00002881	intestine WBbt:0005772	1
WBGene00003751	intestine WBbt:0005772	1
WBGene00017274	intestine WBbt:0005772	1
WBGene00000641	intestine WBbt:0005772	1
WBGene00010993	intestine WBbt:0005772	1
WBGene00017082	intestine WBbt:0005772	1
WBGene00011763	intestine WBbt:0005772	1
WBGene00009436	intestine WBbt:0005772	1
WBGene00012889	intestine WBbt:0005772	1
WBGene00011910	intestine WBbt:0005772	1
WBGene00015082	intestine WBbt:0005772	1
WBGene00019207	intestine WBbt:0005772	1
WBGene00015776	intestine WBbt:0005772	1
WBGene00003647	intestine WBbt:0005772	1
WBGene00006609	intestine WBbt:0005772	1
WBGene00017892	intestine WBbt:0005772	1
WBGene00023503	intestine WBbt:0005772	1
WBGene00018374	intestine WBbt:0005772	1
WBGene00001784	intestine WBbt:0005772	1
WBGene00020015	intestine WBbt:0005772	1
WBGene00010752	intestine WBbt:0005772	1
WBGene00001132	intestine WBbt:0005772	1
WBGene00016294	intestine WBbt:0005772	1
WBGene00006680	intestine WBbt:0005772	1
WBGene00011737	intestine WBbt:0005772	1
WBGene00017773	intestine WBbt:0005772	1
WBGene00006628	intestine WBbt:0005772	1
WBGene00020152	intestine WBbt:0005772	1
WBGene00019763	intestine WBbt:0005772	1
WBGene00013577	intestine WBbt:0005772	1
WBGene00010850	intestine WBbt:0005772	1
WBGene00003694	intestine WBbt:0005772	1
WBGene00016848	intestine WBbt:0005772	1
WBGene00018951	intestine WBbt:0005772	1
WBGene00009061	intestine WBbt:0005772	1
WBGene00017310	intestine WBbt:0005772	1
WBGene00003706	intestine WBbt:0005772	1
WBGene00015823	intestine WBbt:0005772	1
WBGene00010083	intestine WBbt:0005772	1
WBGene00000373	intestine WBbt:0005772	1
WBGene00020504	intestine WBbt:0005772	1
WBGene00001502	intestine WBbt:0005772	1
WBGene00016435	intestine WBbt:0005772	1
WBGene00019128	intestine WBbt:0005772	1
WBGene00020128	intestine WBbt:0005772	1
WBGene00003561	intestine WBbt:0005772	1
WBGene00044724	intestine WBbt:0005772	1
WBGene00011798	intestine WBbt:0005772	1
WBGene00014252	intestine WBbt:0005772	1
WBGene00019105	intestine WBbt:0005772	1
WBGene00003572	intestine WBbt:0005772	1
WBGene00001772	intestine WBbt:0005772	1
WBGene00014669	intestine WBbt:0005772	1
WBGene00007388	intestine WBbt:0005772	1
WBGene00015684	intestine WBbt:0005772	1
WBGene00016860	intestine WBbt:0005772	1
WBGene00006444	intestine WBbt:0005772	1
WBGene00019515	intestine WBbt:0005772	1
WBGene00013969	intestine WBbt:0005772	1
WBGene00013119	intestine WBbt:0005772	1
WBGene00012306	intestine WBbt:0005772	1
WBGene00002053	intestine WBbt:0005772	1
WBGene00002127	intestine WBbt:0005772	1
WBGene00015085	intestine WBbt:0005772	1
WBGene00000224	intestine WBbt:0005772	1
WBGene00009532	intestine WBbt:0005772	1
WBGene00003693	intestine WBbt:0005772	1
WBGene00006788	intestine WBbt:0005772	1
WBGene00022615	intestine WBbt:0005772	1
WBGene00007873	intestine WBbt:0005772	1
WBGene00194695	intestine WBbt:0005772	1
WBGene00006753	intestine WBbt:0005772	1
WBGene00044644	intestine WBbt:0005772	1
WBGene00020033	intestine WBbt:0005772	1
WBGene00016219	intestine WBbt:0005772	1
WBGene00008311	intestine WBbt:0005772	1
WBGene00011009	intestine WBbt:0005772	1
WBGene00011831	intestine WBbt:0005772	1
WBGene00010901	intestine WBbt:0005772	1
WBGene00008681	intestine WBbt:0005772	1
WBGene00009835	intestine WBbt:0005772	1
WBGene00000022	intestine WBbt:0005772	1
WBGene00015122	intestine WBbt:0005772	1
WBGene00007903	intestine WBbt:0005772	1
WBGene00003722	intestine WBbt:0005772	1
WBGene00018823	intestine WBbt:0005772	1
WBGene00006602	intestine WBbt:0005772	1
WBGene00017553	intestine WBbt:0005772	1
WBGene00001177	intestine WBbt:0005772	1
WBGene00017434	intestine WBbt:0005772	1
WBGene00008669	intestine WBbt:0005772	1
WBGene00004932	intestine WBbt:0005772	1
WBGene00019946	intestine WBbt:0005772	1
WBGene00009190	intestine WBbt:0005772	1
WBGene00000761	intestine WBbt:0005772	1
WBGene00009796	intestine WBbt:0005772	1
WBGene00002182	intestine WBbt:0005772	1
WBGene00003602	intestine WBbt:0005772	1
WBGene00002260	intestine WBbt:0005772	1
WBGene00006863	intestine WBbt:0005772	1
WBGene00011330	intestine WBbt:0005772	1
WBGene00010878	intestine WBbt:0005772	1
WBGene00017092	intestine WBbt:0005772	1
WBGene00000031	intestine WBbt:0005772	1
WBGene00017515	intestine WBbt:0005772	1
WBGene00012464	intestine WBbt:0005772	1
WBGene00000958	intestine WBbt:0005772	1
WBGene00003778	intestine WBbt:0005772	1
WBGene00020592	intestine WBbt:0005772	1
WBGene00008985	intestine WBbt:0005772	1
WBGene00004219	intestine WBbt:0005772	1
WBGene00003692	intestine WBbt:0005772	1
WBGene00005271	intestine WBbt:0005772	1
WBGene00021503	intestine WBbt:0005772	1
WBGene00045418	intestine WBbt:0005772	1
WBGene00019290	intestine WBbt:0005772	1
WBGene00002255	intestine WBbt:0005772	1
WBGene00018990	intestine WBbt:0005772	1
WBGene00008415	intestine WBbt:0005772	1
WBGene00017322	intestine WBbt:0005772	1
WBGene00006649	intestine WBbt:0005772	1
WBGene00016735	intestine WBbt:0005772	1
WBGene00003995	intestine WBbt:0005772	1
WBGene00017745	intestine WBbt:0005772	1
WBGene00022789	intestine WBbt:0005772	1
WBGene00003653	intestine WBbt:0005772	1
WBGene00007885	intestine WBbt:0005772	1
WBGene00015780	intestine WBbt:0005772	1
WBGene00022389	intestine WBbt:0005772	1
WBGene00013762	intestine WBbt:0005772	1
WBGene00011460	intestine WBbt:0005772	1
WBGene00011474	intestine WBbt:0005772	1
WBGene00010456	intestine WBbt:0005772	1
WBGene00007073	intestine WBbt:0005772	1
WBGene00000704	intestine WBbt:0005772	1
WBGene00001543	intestine WBbt:0005772	1
WBGene00010049	intestine WBbt:0005772	1
WBGene00018647	intestine WBbt:0005772	1
WBGene00007097	intestine WBbt:0005772	1
WBGene00022060	intestine WBbt:0005772	1
WBGene00010470	intestine WBbt:0005772	1
WBGene00019967	intestine WBbt:0005772	1
WBGene00003669	intestine WBbt:0005772	1
WBGene00019978	intestine WBbt:0005772	1
WBGene00012005	intestine WBbt:0005772	1
WBGene00009940	intestine WBbt:0005772	1
WBGene00008621	intestine WBbt:0005772	1
WBGene00009957	intestine WBbt:0005772	1
WBGene00006584	intestine WBbt:0005772	1
WBGene00011564	intestine WBbt:0005772	1
WBGene00001489	intestine WBbt:0005772	1
WBGene00016721	intestine WBbt:0005772	1
WBGene00018413	intestine WBbt:0005772	1
WBGene00018031	intestine WBbt:0005772	1
WBGene00002174	intestine WBbt:0005772	1
WBGene00002258	intestine WBbt:0005772	1
WBGene00016258	intestine WBbt:0005772	1
WBGene00001684	intestine WBbt:0005772	1
WBGene00019261	intestine WBbt:0005772	1
WBGene00014148	intestine WBbt:0005772	1
WBGene00012583	intestine WBbt:0005772	1
WBGene00045416	intestine WBbt:0005772	1
WBGene00016894	intestine WBbt:0005772	1
WBGene00003594	intestine WBbt:0005772	1
WBGene00010851	intestine WBbt:0005772	1
WBGene00000789	intestine WBbt:0005772	1
WBGene00001754	intestine WBbt:0005772	1
WBGene00044396	intestine WBbt:0005772	1
WBGene00020579	intestine WBbt:0005772	1
WBGene00019166	intestine WBbt:0005772	1
WBGene00003746	intestine WBbt:0005772	1
WBGene00013654	intestine WBbt:0005772	1
WBGene00007414	intestine WBbt:0005772	1
WBGene00015087	intestine WBbt:0005772	1
WBGene00010238	intestine WBbt:0005772	1
WBGene00012529	intestine WBbt:0005772	1
WBGene00012144	intestine WBbt:0005772	1
WBGene00001262	intestine WBbt:0005772	1
WBGene00195176	intestine WBbt:0005772	1
WBGene00021106	intestine WBbt:0005772	1
WBGene00019846	intestine WBbt:0005772	1
WBGene00021834	intestine WBbt:0005772	1
WBGene00008477	intestine WBbt:0005772	1
WBGene00010746	intestine WBbt:0005772	1
WBGene00004058	intestine WBbt:0005772	1
WBGene00009049	intestine WBbt:0005772	1
WBGene00001172	intestine WBbt:0005772	1
WBGene00012548	intestine WBbt:0005772	1
WBGene00004321	intestine WBbt:0005772	1
WBGene00011801	intestine WBbt:0005772	1
WBGene00017133	intestine WBbt:0005772	1
WBGene00014136	intestine WBbt:0005772	1
WBGene00002210	intestine WBbt:0005772	1
WBGene00003705	intestine WBbt:0005772	1
WBGene00002999	intestine WBbt:0005772	1
WBGene00012018	intestine WBbt:0005772	1
WBGene00008973	intestine WBbt:0005772	1
WBGene00003941	intestine WBbt:0005772	1
WBGene00001581	intestine WBbt:0005772	1
WBGene00007675	intestine WBbt:0005772	1
WBGene00001089	intestine WBbt:0005772	1
WBGene00016596	intestine WBbt:0005772	1
WBGene00013869	intestine WBbt:0005772	1
WBGene00004037	intestine WBbt:0005772	1
WBGene00016260	intestine WBbt:0005772	1
WBGene00017582	intestine WBbt:0005772	1
WBGene00003720	intestine WBbt:0005772	1
WBGene00022718	intestine WBbt:0005772	1
WBGene00002039	intestine WBbt:0005772	1
WBGene00012339	intestine WBbt:0005772	1
WBGene00006876	intestine WBbt:0005772	1
WBGene00004032	intestine WBbt:0005772	1
WBGene00006815	intestine WBbt:0005772	1
WBGene00018174	intestine WBbt:0005772	1
WBGene00007999	intestine WBbt:0005772	1
WBGene00010545	intestine WBbt:0005772	1
WBGene00010041	intestine WBbt:0005772	1
WBGene00044107	intestine WBbt:0005772	1
WBGene00004111	intestine WBbt:0005772	1
WBGene00016391	intestine WBbt:0005772	1
WBGene00018955	intestine WBbt:0005772	1
WBGene00022337	intestine WBbt:0005772	1
WBGene00010433	intestine WBbt:0005772	1
WBGene00008296	intestine WBbt:0005772	1
WBGene00022848	intestine WBbt:0005772	1
WBGene00003411	intestine WBbt:0005772	1
WBGene00007679	intestine WBbt:0005772	1
WBGene00011856	intestine WBbt:0005772	1
WBGene00018350	intestine WBbt:0005772	1
WBGene00018894	intestine WBbt:0005772	1
WBGene00077761	intestine WBbt:0005772	1
WBGene00021043	intestine WBbt:0005772	1
WBGene00013080	intestine WBbt:0005772	1
WBGene00018353	intestine WBbt:0005772	1
WBGene00013639	intestine WBbt:0005772	1
WBGene00018334	intestine WBbt:0005772	1
WBGene00021335	intestine WBbt:0005772	1
WBGene00020838	intestine WBbt:0005772	1
WBGene00001439	intestine WBbt:0005772	1
WBGene00012113	intestine WBbt:0005772	1
WBGene00010272	intestine WBbt:0005772	1
WBGene00015067	intestine WBbt:0005772	1
WBGene00006533	intestine WBbt:0005772	1
WBGene00011305	intestine WBbt:0005772	1
WBGene00016637	intestine WBbt:0005772	1
WBGene00010661	intestine WBbt:0005772	1
WBGene00017951	intestine WBbt:0005772	1
WBGene00016289	intestine WBbt:0005772	1
WBGene00020612	intestine WBbt:0005772	1
WBGene00000727	intestine WBbt:0005772	1
WBGene00001685	intestine WBbt:0005772	1
WBGene00001638	intestine WBbt:0005772	1
WBGene00001028	intestine WBbt:0005772	1
WBGene00008850	intestine WBbt:0005772	1
WBGene00012798	intestine WBbt:0005772	1
WBGene00012245	intestine WBbt:0005772	1
WBGene00018731	intestine WBbt:0005772	1
WBGene00011672	intestine WBbt:0005772	1
WBGene00009441	intestine WBbt:0005772	1
WBGene00043983	intestine WBbt:0005772	1
WBGene00009264	intestine WBbt:0005772	1
WBGene00011235	intestine WBbt:0005772	1
WBGene00008375	intestine WBbt:0005772	1
WBGene00011517	intestine WBbt:0005772	1
WBGene00013560	intestine WBbt:0005772	1
WBGene00001477	intestine WBbt:0005772	1
WBGene00010759	intestine WBbt:0005772	1
WBGene00021167	intestine WBbt:0005772	1
WBGene00006709	intestine WBbt:0005772	1
WBGene00001955	intestine WBbt:0005772	1
WBGene00004300	intestine WBbt:0005772	1
WBGene00010745	intestine WBbt:0005772	1
WBGene00016769	intestine WBbt:0005772	1
WBGene00010897	intestine WBbt:0005772	1
WBGene00020329	intestine WBbt:0005772	1
WBGene00004096	intestine WBbt:0005772	1
WBGene00009710	intestine WBbt:0005772	1
WBGene00017244	intestine WBbt:0005772	1
WBGene00000554	intestine WBbt:0005772	1
WBGene00022410	intestine WBbt:0005772	1
WBGene00010116	intestine WBbt:0005772	1
WBGene00015756	intestine WBbt:0005772	1
WBGene00018729	intestine WBbt:0005772	1
WBGene00020153	intestine WBbt:0005772	1
WBGene00007552	intestine WBbt:0005772	1
WBGene00017437	intestine WBbt:0005772	1
WBGene00008975	intestine WBbt:0005772	1
WBGene00008127	intestine WBbt:0005772	1
WBGene00010793	intestine WBbt:0005772	1
WBGene00007440	intestine WBbt:0005772	1
WBGene00017659	intestine WBbt:0005772	1
WBGene00008851	intestine WBbt:0005772	1
WBGene00004057	intestine WBbt:0005772	1
WBGene00021237	intestine WBbt:0005772	1
WBGene00019249	intestine WBbt:0005772	1
WBGene00000835	intestine WBbt:0005772	1
WBGene00017448	intestine WBbt:0005772	1
WBGene00003991	intestine WBbt:0005772	1
WBGene00002010	intestine WBbt:0005772	1
WBGene00017413	intestine WBbt:0005772	1
WBGene00007103	intestine WBbt:0005772	1
WBGene00001813	intestine WBbt:0005772	1
WBGene00000138	intestine WBbt:0005772	1
WBGene00015328	intestine WBbt:0005772	1
WBGene00020251	intestine WBbt:0005772	1
WBGene00009840	intestine WBbt:0005772	1
WBGene00004108	intestine WBbt:0005772	1
WBGene00020135	intestine WBbt:0005772	1
WBGene00006915	intestine WBbt:0005772	1
WBGene00010221	intestine WBbt:0005772	1
WBGene00021325	intestine WBbt:0005772	1
WBGene00021702	intestine WBbt:0005772	1
WBGene00010796	intestine WBbt:0005772	1
WBGene00022856	intestine WBbt:0005772	1
WBGene00022004	intestine WBbt:0005772	1
WBGene00016030	intestine WBbt:0005772	1
WBGene00011362	intestine WBbt:0005772	1
WBGene00017765	intestine WBbt:0005772	1
WBGene00004801	intestine WBbt:0005772	1
WBGene00001578	intestine WBbt:0005772	1
WBGene00019963	intestine WBbt:0005772	1
WBGene00020383	intestine WBbt:0005772	1
WBGene00012968	intestine WBbt:0005772	1
WBGene00003242	intestine WBbt:0005772	1
WBGene00023407	intestine WBbt:0005772	1
WBGene00007660	intestine WBbt:0005772	1
WBGene00003680	intestine WBbt:0005772	1
WBGene00002021	intestine WBbt:0005772	1
WBGene00000230	intestine WBbt:0005772	1
WBGene00003515	intestine WBbt:0005772	1
WBGene00017834	intestine WBbt:0005772	1
WBGene00002163	intestine WBbt:0005772	1
WBGene00003407	intestine WBbt:0005772	1
WBGene00014300	intestine WBbt:0005772	1
WBGene00009813	intestine WBbt:0005772	1
WBGene00020325	intestine WBbt:0005772	1
WBGene00019780	intestine WBbt:0005772	1
WBGene00008572	intestine WBbt:0005772	1
WBGene00021070	intestine WBbt:0005772	1
WBGene00010215	intestine WBbt:0005772	1
WBGene00006464	intestine WBbt:0005772	1
WBGene00007000	intestine WBbt:0005772	1
WBGene00011445	intestine WBbt:0005772	1
WBGene00019017	intestine WBbt:0005772	1
WBGene00010117	intestine WBbt:0005772	1
WBGene00019598	intestine WBbt:0005772	1
WBGene00007927	intestine WBbt:0005772	1
WBGene00000741	intestine WBbt:0005772	1
WBGene00016022	intestine WBbt:0005772	1
WBGene00022683	intestine WBbt:0005772	1
WBGene00016335	intestine WBbt:0005772	1
WBGene00010605	intestine WBbt:0005772	1
WBGene00019886	intestine WBbt:0005772	1
WBGene00007725	intestine WBbt:0005772	1
WBGene00009937	intestine WBbt:0005772	1
WBGene00009246	intestine WBbt:0005772	1
WBGene00001583	intestine WBbt:0005772	1
WBGene00017302	intestine WBbt:0005772	1
WBGene00001915	intestine WBbt:0005772	1
WBGene00021107	intestine WBbt:0005772	1
WBGene00012130	intestine WBbt:0005772	1
WBGene00000372	intestine WBbt:0005772	1
WBGene00008865	intestine WBbt:0005772	1
WBGene00004898	intestine WBbt:0005772	1
WBGene00012122	intestine WBbt:0005772	1
WBGene00020954	intestine WBbt:0005772	1
WBGene00018237	intestine WBbt:0005772	1
WBGene00044527	intestine WBbt:0005772	1
WBGene00007958	intestine WBbt:0005772	1
WBGene00017861	intestine WBbt:0005772	1
WBGene00008974	intestine WBbt:0005772	1
WBGene00011404	intestine WBbt:0005772	1
WBGene00021852	intestine WBbt:0005772	1
WBGene00003607	intestine WBbt:0005772	1
WBGene00022613	intestine WBbt:0005772	1
WBGene00006984	intestine WBbt:0005772	1
WBGene00010658	intestine WBbt:0005772	1
WBGene00004438	intestine WBbt:0005772	1
WBGene00004033	intestine WBbt:0005772	1
WBGene00013643	intestine WBbt:0005772	1
WBGene00013671	intestine WBbt:0005772	1
WBGene00007691	intestine WBbt:0005772	1
WBGene00019001	intestine WBbt:0005772	1
WBGene00020507	intestine WBbt:0005772	1
WBGene00010904	intestine WBbt:0005772	1
WBGene00010795	intestine WBbt:0005772	1
WBGene00009245	intestine WBbt:0005772	1
WBGene00012939	intestine WBbt:0005772	1
WBGene00016046	intestine WBbt:0005772	1
WBGene00018356	intestine WBbt:0005772	1
WBGene00012825	intestine WBbt:0005772	1
WBGene00002054	intestine WBbt:0005772	1
WBGene00010341	intestine WBbt:0005772	1
WBGene00017510	intestine WBbt:0005772	1
WBGene00004933	intestine WBbt:0005772	1
WBGene00008542	intestine WBbt:0005772	1
WBGene00010980	intestine WBbt:0005772	1
WBGene00018297	intestine WBbt:0005772	1
WBGene00010724	intestine WBbt:0005772	1
WBGene00003163	intestine WBbt:0005772	1
WBGene00022307	intestine WBbt:0005772	1
WBGene00003617	intestine WBbt:0005772	1
WBGene00002023	intestine WBbt:0005772	1
WBGene00021430	intestine WBbt:0005772	1
WBGene00019273	intestine WBbt:0005772	1
WBGene00009048	intestine WBbt:0005772	1
WBGene00013901	intestine WBbt:0005772	1
WBGene00002915	intestine WBbt:0005772	1
WBGene00016332	intestine WBbt:0005772	1
WBGene00004061	intestine WBbt:0005772	1
WBGene00010868	intestine WBbt:0005772	1
WBGene00017536	intestine WBbt:0005772	1
WBGene00007840	intestine WBbt:0005772	1
WBGene00010001	intestine WBbt:0005772	1
WBGene00002179	intestine WBbt:0005772	1
WBGene00001070	intestine WBbt:0005772	1
WBGene00001669	intestine WBbt:0005772	1
WBGene00008599	intestine WBbt:0005772	1
WBGene00016506	intestine WBbt:0005772	1
WBGene00007055	intestine WBbt:0005772	1
WBGene00022592	intestine WBbt:0005772	1
WBGene00007771	intestine WBbt:0005772	1
WBGene00009259	intestine WBbt:0005772	1
WBGene00021148	intestine WBbt:0005772	1
WBGene00018616	intestine WBbt:0005772	1
WBGene00303011	intestine WBbt:0005772	1
WBGene00011893	intestine WBbt:0005772	1
WBGene00010047	intestine WBbt:0005772	1
WBGene00021814	intestine WBbt:0005772	1
WBGene00045457	intestine WBbt:0005772	1
WBGene00011800	intestine WBbt:0005772	1
WBGene00016511	intestine WBbt:0005772	1
WBGene00022499	intestine WBbt:0005772	1
WBGene00004922	intestine WBbt:0005772	1
WBGene00003674	intestine WBbt:0005772	1
WBGene00002187	lateral ganglion WBbt:0005105	1
WBGene00018869	lateral ganglion WBbt:0005105	1
WBGene00023497	lateral ganglion WBbt:0005105	1
WBGene00001207	lateral ganglion WBbt:0005105	1
WBGene00006890	lateral ganglion WBbt:0005105	1
WBGene00002257	lateral ganglion WBbt:0005105	1
WBGene00003368	lateral ganglion WBbt:0005105	1
WBGene00008110	lateral ganglion WBbt:0005105	1
WBGene00019160	lateral ganglion WBbt:0005105	1
WBGene00000281	lateral ganglion WBbt:0005105	1
WBGene00008944	lateral ganglion WBbt:0005105	1
WBGene00011059	lateral ganglion WBbt:0005105	1
WBGene00007185	lateral ganglion WBbt:0005105	1
WBGene00004831	lateral ganglion WBbt:0005105	1
WBGene00003903	lateral ganglion WBbt:0005105	1
WBGene00017288	lateral ganglion WBbt:0005105	1
WBGene00015735	lateral ganglion WBbt:0005105	1
WBGene00008224	lateral ganglion WBbt:0005105	1
WBGene00002139	lateral ganglion WBbt:0005105	1
WBGene00001456	lateral ganglion WBbt:0005105	1
WBGene00044070	lateral ganglion WBbt:0005105	1
WBGene00015278	lateral ganglion WBbt:0005105	1
WBGene00007099	lateral ganglion WBbt:0005105	1
WBGene00020496	lateral ganglion WBbt:0005105	1
WBGene00003404	lateral ganglion WBbt:0005105	1
WBGene00018594	lateral ganglion WBbt:0005105	1
WBGene00006742	lateral ganglion WBbt:0005105	1
WBGene00015779	lateral ganglion WBbt:0005105	1
WBGene00000527	lateral ganglion WBbt:0005105	1
WBGene00022010	lateral ganglion WBbt:0005105	1
WBGene00017762	lateral ganglion WBbt:0005105	1
WBGene00016354	lateral ganglion WBbt:0005105	1
WBGene00003751	lateral ganglion WBbt:0005105	1
WBGene00006979	lateral ganglion WBbt:0005105	1
WBGene00003884	lateral ganglion WBbt:0005105	1
WBGene00001616	lateral ganglion WBbt:0005105	1
WBGene00019207	lateral ganglion WBbt:0005105	1
WBGene00022664	lateral ganglion WBbt:0005105	1
WBGene00011737	lateral ganglion WBbt:0005105	1
WBGene00000767	lateral ganglion WBbt:0005105	1
WBGene00010842	lateral ganglion WBbt:0005105	1
WBGene00010083	lateral ganglion WBbt:0005105	1
WBGene00003588	lateral ganglion WBbt:0005105	1
WBGene00003561	lateral ganglion WBbt:0005105	1
WBGene00044724	lateral ganglion WBbt:0005105	1
WBGene00011798	lateral ganglion WBbt:0005105	1
WBGene00001494	lateral ganglion WBbt:0005105	1
WBGene00003572	lateral ganglion WBbt:0005105	1
WBGene00006444	lateral ganglion WBbt:0005105	1
WBGene00001452	lateral ganglion WBbt:0005105	1
WBGene00003019	lateral ganglion WBbt:0005105	1
WBGene00044811	lateral ganglion WBbt:0005105	1
WBGene00010259	lateral ganglion WBbt:0005105	1
WBGene00006788	lateral ganglion WBbt:0005105	1
WBGene00006832	lateral ganglion WBbt:0005105	1
WBGene00009511	lateral ganglion WBbt:0005105	1
WBGene00001118	lateral ganglion WBbt:0005105	1
WBGene00006602	lateral ganglion WBbt:0005105	1
WBGene00002182	lateral ganglion WBbt:0005105	1
WBGene00002260	lateral ganglion WBbt:0005105	1
WBGene00006863	lateral ganglion WBbt:0005105	1
WBGene00010878	lateral ganglion WBbt:0005105	1
WBGene00017515	lateral ganglion WBbt:0005105	1
WBGene00004949	lateral ganglion WBbt:0005105	1
WBGene00003692	lateral ganglion WBbt:0005105	1
WBGene00008415	lateral ganglion WBbt:0005105	1
WBGene00016735	lateral ganglion WBbt:0005105	1
WBGene00012443	lateral ganglion WBbt:0005105	1
WBGene00009380	lateral ganglion WBbt:0005105	1
WBGene00016561	lateral ganglion WBbt:0005105	1
WBGene00001543	lateral ganglion WBbt:0005105	1
WBGene00010470	lateral ganglion WBbt:0005105	1
WBGene00003669	lateral ganglion WBbt:0005105	1
WBGene00019978	lateral ganglion WBbt:0005105	1
WBGene00020854	lateral ganglion WBbt:0005105	1
WBGene00006584	lateral ganglion WBbt:0005105	1
WBGene00011564	lateral ganglion WBbt:0005105	1
WBGene00016721	lateral ganglion WBbt:0005105	1
WBGene00008777	lateral ganglion WBbt:0005105	1
WBGene00002036	lateral ganglion WBbt:0005105	1
WBGene00001684	lateral ganglion WBbt:0005105	1
WBGene00001754	lateral ganglion WBbt:0005105	1
WBGene00044396	lateral ganglion WBbt:0005105	1
WBGene00019166	lateral ganglion WBbt:0005105	1
WBGene00003746	lateral ganglion WBbt:0005105	1
WBGene00015087	lateral ganglion WBbt:0005105	1
WBGene00012144	lateral ganglion WBbt:0005105	1
WBGene00021287	lateral ganglion WBbt:0005105	1
WBGene00019846	lateral ganglion WBbt:0005105	1
WBGene00019236	lateral ganglion WBbt:0005105	1
WBGene00001172	lateral ganglion WBbt:0005105	1
WBGene00012548	lateral ganglion WBbt:0005105	1
WBGene00006620	lateral ganglion WBbt:0005105	1
WBGene00004321	lateral ganglion WBbt:0005105	1
WBGene00002210	lateral ganglion WBbt:0005105	1
WBGene00006535	lateral ganglion WBbt:0005105	1
WBGene00002999	lateral ganglion WBbt:0005105	1
WBGene00002262	lateral ganglion WBbt:0005105	1
WBGene00014259	lateral ganglion WBbt:0005105	1
WBGene00016260	lateral ganglion WBbt:0005105	1
WBGene00003720	lateral ganglion WBbt:0005105	1
WBGene00004032	lateral ganglion WBbt:0005105	1
WBGene00009157	lateral ganglion WBbt:0005105	1
WBGene00010041	lateral ganglion WBbt:0005105	1
WBGene00002243	lateral ganglion WBbt:0005105	1
WBGene00004111	lateral ganglion WBbt:0005105	1
WBGene00010962	lateral ganglion WBbt:0005105	1
WBGene00010433	lateral ganglion WBbt:0005105	1
WBGene00018894	lateral ganglion WBbt:0005105	1
WBGene00020838	lateral ganglion WBbt:0005105	1
WBGene00018349	lateral ganglion WBbt:0005105	1
WBGene00016289	lateral ganglion WBbt:0005105	1
WBGene00010702	lateral ganglion WBbt:0005105	1
WBGene00011672	lateral ganglion WBbt:0005105	1
WBGene00043983	lateral ganglion WBbt:0005105	1
WBGene00011517	lateral ganglion WBbt:0005105	1
WBGene00043097	lateral ganglion WBbt:0005105	1
WBGene00004096	lateral ganglion WBbt:0005105	1
WBGene00009958	lateral ganglion WBbt:0005105	1
WBGene00021628	lateral ganglion WBbt:0005105	1
WBGene00000554	lateral ganglion WBbt:0005105	1
WBGene00022410	lateral ganglion WBbt:0005105	1
WBGene00004057	lateral ganglion WBbt:0005105	1
WBGene00021237	lateral ganglion WBbt:0005105	1
WBGene00000556	lateral ganglion WBbt:0005105	1
WBGene00003569	lateral ganglion WBbt:0005105	1
WBGene00019249	lateral ganglion WBbt:0005105	1
WBGene00000835	lateral ganglion WBbt:0005105	1
WBGene00009257	lateral ganglion WBbt:0005105	1
WBGene00003635	lateral ganglion WBbt:0005105	1
WBGene00008860	lateral ganglion WBbt:0005105	1
WBGene00004108	lateral ganglion WBbt:0005105	1
WBGene00002134	lateral ganglion WBbt:0005105	1
WBGene00022004	lateral ganglion WBbt:0005105	1
WBGene00023407	lateral ganglion WBbt:0005105	1
WBGene00012759	lateral ganglion WBbt:0005105	1
WBGene00002021	lateral ganglion WBbt:0005105	1
WBGene00019832	lateral ganglion WBbt:0005105	1
WBGene00002163	lateral ganglion WBbt:0005105	1
WBGene00003407	lateral ganglion WBbt:0005105	1
WBGene00014300	lateral ganglion WBbt:0005105	1
WBGene00023498	lateral ganglion WBbt:0005105	1
WBGene00019968	lateral ganglion WBbt:0005105	1
WBGene00017302	lateral ganglion WBbt:0005105	1
WBGene00001915	lateral ganglion WBbt:0005105	1
WBGene00012130	lateral ganglion WBbt:0005105	1
WBGene00017852	lateral ganglion WBbt:0005105	1
WBGene00012122	lateral ganglion WBbt:0005105	1
WBGene00020562	lateral ganglion WBbt:0005105	1
WBGene00017861	lateral ganglion WBbt:0005105	1
WBGene00003607	lateral ganglion WBbt:0005105	1
WBGene00006984	lateral ganglion WBbt:0005105	1
WBGene00004438	lateral ganglion WBbt:0005105	1
WBGene00004033	lateral ganglion WBbt:0005105	1
WBGene00006757	lateral ganglion WBbt:0005105	1
WBGene00006663	lateral ganglion WBbt:0005105	1
WBGene00013671	lateral ganglion WBbt:0005105	1
WBGene00007691	lateral ganglion WBbt:0005105	1
WBGene00019001	lateral ganglion WBbt:0005105	1
WBGene00016197	lateral ganglion WBbt:0005105	1
WBGene00007981	lateral ganglion WBbt:0005105	1
WBGene00017510	lateral ganglion WBbt:0005105	1
WBGene00008366	lateral ganglion WBbt:0005105	1
WBGene00010724	lateral ganglion WBbt:0005105	1
WBGene00006752	lateral ganglion WBbt:0005105	1
WBGene00002037	lateral ganglion WBbt:0005105	1
WBGene00016013	lateral ganglion WBbt:0005105	1
WBGene00022307	lateral ganglion WBbt:0005105	1
WBGene00013901	lateral ganglion WBbt:0005105	1
WBGene00010868	lateral ganglion WBbt:0005105	1
WBGene00007750	lateral ganglion WBbt:0005105	1
WBGene00017536	lateral ganglion WBbt:0005105	1
WBGene00007840	lateral ganglion WBbt:0005105	1
WBGene00016506	lateral ganglion WBbt:0005105	1
WBGene00022592	lateral ganglion WBbt:0005105	1
WBGene00007771	lateral ganglion WBbt:0005105	1
WBGene00002048	lateral ganglion WBbt:0005105	1
WBGene00022696	lateral ganglion WBbt:0005105	1
WBGene00020672	lateral ganglion WBbt:0005105	1
WBGene00011893	lateral ganglion WBbt:0005105	1
WBGene00017430	lateral ganglion WBbt:0005105	1
WBGene00011800	lateral ganglion WBbt:0005105	1
WBGene00004922	lateral ganglion WBbt:0005105	1
WBGene00003674	lateral ganglion WBbt:0005105	1
WBGene00010769	PVD WBbt:0006831	1
WBGene00002187	PVD WBbt:0006831	1
WBGene00003374	PVD WBbt:0006831	1
WBGene00020106	PVD WBbt:0006831	1
WBGene00009094	PVD WBbt:0006831	1
WBGene00001207	PVD WBbt:0006831	1
WBGene00006890	PVD WBbt:0006831	1
WBGene00022500	PVD WBbt:0006831	1
WBGene00003368	PVD WBbt:0006831	1
WBGene00019047	PVD WBbt:0006831	1
WBGene00008110	PVD WBbt:0006831	1
WBGene00000281	PVD WBbt:0006831	1
WBGene00008944	PVD WBbt:0006831	1
WBGene00004831	PVD WBbt:0006831	1
WBGene00013037	PVD WBbt:0006831	1
WBGene00017571	PVD WBbt:0006831	1
WBGene00019664	PVD WBbt:0006831	1
WBGene00003903	PVD WBbt:0006831	1
WBGene00017288	PVD WBbt:0006831	1
WBGene00019272	PVD WBbt:0006831	1
WBGene00008010	PVD WBbt:0006831	1
WBGene00022722	PVD WBbt:0006831	1
WBGene00015735	PVD WBbt:0006831	1
WBGene00021020	PVD WBbt:0006831	1
WBGene00018837	PVD WBbt:0006831	1
WBGene00006923	PVD WBbt:0006831	1
WBGene00013216	PVD WBbt:0006831	1
WBGene00020881	PVD WBbt:0006831	1
WBGene00016997	PVD WBbt:0006831	1
WBGene00004105	PVD WBbt:0006831	1
WBGene00009678	PVD WBbt:0006831	1
WBGene00004003	PVD WBbt:0006831	1
WBGene00001795	PVD WBbt:0006831	1
WBGene00019863	PVD WBbt:0006831	1
WBGene00012987	PVD WBbt:0006831	1
WBGene00012531	PVD WBbt:0006831	1
WBGene00015713	PVD WBbt:0006831	1
WBGene00006495	PVD WBbt:0006831	1
WBGene00017726	PVD WBbt:0006831	1
WBGene00011450	PVD WBbt:0006831	1
WBGene00018418	PVD WBbt:0006831	1
WBGene00018487	PVD WBbt:0006831	1
WBGene00018572	PVD WBbt:0006831	1
WBGene00003091	PVD WBbt:0006831	1
WBGene00007059	PVD WBbt:0006831	1
WBGene00019644	PVD WBbt:0006831	1
WBGene00015759	PVD WBbt:0006831	1
WBGene00004811	PVD WBbt:0006831	1
WBGene00012980	PVD WBbt:0006831	1
WBGene00003404	PVD WBbt:0006831	1
WBGene00019738	PVD WBbt:0006831	1
WBGene00006742	PVD WBbt:0006831	1
WBGene00022593	PVD WBbt:0006831	1
WBGene00015280	PVD WBbt:0006831	1
WBGene00021322	PVD WBbt:0006831	1
WBGene00011495	PVD WBbt:0006831	1
WBGene00016354	PVD WBbt:0006831	1
WBGene00006438	PVD WBbt:0006831	1
WBGene00003655	PVD WBbt:0006831	1
WBGene00002881	PVD WBbt:0006831	1
WBGene00003751	PVD WBbt:0006831	1
WBGene00010993	PVD WBbt:0006831	1
WBGene00011763	PVD WBbt:0006831	1
WBGene00009436	PVD WBbt:0006831	1
WBGene00001616	PVD WBbt:0006831	1
WBGene00015776	PVD WBbt:0006831	1
WBGene00018374	PVD WBbt:0006831	1
WBGene00010752	PVD WBbt:0006831	1
WBGene00001132	PVD WBbt:0006831	1
WBGene00016294	PVD WBbt:0006831	1
WBGene00011737	PVD WBbt:0006831	1
WBGene00000767	PVD WBbt:0006831	1
WBGene00018951	PVD WBbt:0006831	1
WBGene00017310	PVD WBbt:0006831	1
WBGene00003706	PVD WBbt:0006831	1
WBGene00015823	PVD WBbt:0006831	1
WBGene00000720	PVD WBbt:0006831	1
WBGene00001502	PVD WBbt:0006831	1
WBGene00016330	PVD WBbt:0006831	1
WBGene00011798	PVD WBbt:0006831	1
WBGene00021855	PVD WBbt:0006831	1
WBGene00014252	PVD WBbt:0006831	1
WBGene00001494	PVD WBbt:0006831	1
WBGene00004133	PVD WBbt:0006831	1
WBGene00006444	PVD WBbt:0006831	1
WBGene00019515	PVD WBbt:0006831	1
WBGene00001452	PVD WBbt:0006831	1
WBGene00013119	PVD WBbt:0006831	1
WBGene00003019	PVD WBbt:0006831	1
WBGene00015968	PVD WBbt:0006831	1
WBGene00007919	PVD WBbt:0006831	1
WBGene00015085	PVD WBbt:0006831	1
WBGene00000224	PVD WBbt:0006831	1
WBGene00010259	PVD WBbt:0006831	1
WBGene00006788	PVD WBbt:0006831	1
WBGene00003605	PVD WBbt:0006831	1
WBGene00006753	PVD WBbt:0006831	1
WBGene00044644	PVD WBbt:0006831	1
WBGene00009511	PVD WBbt:0006831	1
WBGene00004213	PVD WBbt:0006831	1
WBGene00008681	PVD WBbt:0006831	1
WBGene00000022	PVD WBbt:0006831	1
WBGene00006602	PVD WBbt:0006831	1
WBGene00001177	PVD WBbt:0006831	1
WBGene00017434	PVD WBbt:0006831	1
WBGene00008669	PVD WBbt:0006831	1
WBGene00009190	PVD WBbt:0006831	1
WBGene00000761	PVD WBbt:0006831	1
WBGene00009796	PVD WBbt:0006831	1
WBGene00003687	PVD WBbt:0006831	1
WBGene00003602	PVD WBbt:0006831	1
WBGene00006863	PVD WBbt:0006831	1
WBGene00017092	PVD WBbt:0006831	1
WBGene00012464	PVD WBbt:0006831	1
WBGene00000958	PVD WBbt:0006831	1
WBGene00014233	PVD WBbt:0006831	1
WBGene00004219	PVD WBbt:0006831	1
WBGene00021503	PVD WBbt:0006831	1
WBGene00018990	PVD WBbt:0006831	1
WBGene00008415	PVD WBbt:0006831	1
WBGene00017322	PVD WBbt:0006831	1
WBGene00003995	PVD WBbt:0006831	1
WBGene00009888	PVD WBbt:0006831	1
WBGene00012943	PVD WBbt:0006831	1
WBGene00009380	PVD WBbt:0006831	1
WBGene00021121	PVD WBbt:0006831	1
WBGene00018607	PVD WBbt:0006831	1
WBGene00011971	PVD WBbt:0006831	1
WBGene00008964	PVD WBbt:0006831	1
WBGene00016561	PVD WBbt:0006831	1
WBGene00016180	PVD WBbt:0006831	1
WBGene00007097	PVD WBbt:0006831	1
WBGene00022060	PVD WBbt:0006831	1
WBGene00001072	PVD WBbt:0006831	1
WBGene00019967	PVD WBbt:0006831	1
WBGene00003669	PVD WBbt:0006831	1
WBGene00019978	PVD WBbt:0006831	1
WBGene00007090	PVD WBbt:0006831	1
WBGene00008621	PVD WBbt:0006831	1
WBGene00011564	PVD WBbt:0006831	1
WBGene00001489	PVD WBbt:0006831	1
WBGene00016721	PVD WBbt:0006831	1
WBGene00002174	PVD WBbt:0006831	1
WBGene00019261	PVD WBbt:0006831	1
WBGene00000399	PVD WBbt:0006831	1
WBGene00017769	PVD WBbt:0006831	1
WBGene00015076	PVD WBbt:0006831	1
WBGene00001056	PVD WBbt:0006831	1
WBGene00012583	PVD WBbt:0006831	1
WBGene00009383	PVD WBbt:0006831	1
WBGene00007010	PVD WBbt:0006831	1
WBGene00016894	PVD WBbt:0006831	1
WBGene00000789	PVD WBbt:0006831	1
WBGene00001754	PVD WBbt:0006831	1
WBGene00002069	PVD WBbt:0006831	1
WBGene00020579	PVD WBbt:0006831	1
WBGene00012917	PVD WBbt:0006831	1
WBGene00012529	PVD WBbt:0006831	1
WBGene00001262	PVD WBbt:0006831	1
WBGene00016667	PVD WBbt:0006831	1
WBGene00021834	PVD WBbt:0006831	1
WBGene00008477	PVD WBbt:0006831	1
WBGene00004058	PVD WBbt:0006831	1
WBGene00009049	PVD WBbt:0006831	1
WBGene00001172	PVD WBbt:0006831	1
WBGene00012548	PVD WBbt:0006831	1
WBGene00006620	PVD WBbt:0006831	1
WBGene00004321	PVD WBbt:0006831	1
WBGene00011801	PVD WBbt:0006831	1
WBGene00002210	PVD WBbt:0006831	1
WBGene00003705	PVD WBbt:0006831	1
WBGene00002999	PVD WBbt:0006831	1
WBGene00008973	PVD WBbt:0006831	1
WBGene00001581	PVD WBbt:0006831	1
WBGene00004037	PVD WBbt:0006831	1
WBGene00016260	PVD WBbt:0006831	1
WBGene00014053	PVD WBbt:0006831	1
WBGene00004032	PVD WBbt:0006831	1
WBGene00006815	PVD WBbt:0006831	1
WBGene00010545	PVD WBbt:0006831	1
WBGene00004111	PVD WBbt:0006831	1
WBGene00016391	PVD WBbt:0006831	1
WBGene00008296	PVD WBbt:0006831	1
WBGene00003411	PVD WBbt:0006831	1
WBGene00011856	PVD WBbt:0006831	1
WBGene00018350	PVD WBbt:0006831	1
WBGene00021043	PVD WBbt:0006831	1
WBGene00013639	PVD WBbt:0006831	1
WBGene00001439	PVD WBbt:0006831	1
WBGene00006533	PVD WBbt:0006831	1
WBGene00011305	PVD WBbt:0006831	1
WBGene00018349	PVD WBbt:0006831	1
WBGene00016289	PVD WBbt:0006831	1
WBGene00020612	PVD WBbt:0006831	1
WBGene00001685	PVD WBbt:0006831	1
WBGene00003485	PVD WBbt:0006831	1
WBGene00008850	PVD WBbt:0006831	1
WBGene00012245	PVD WBbt:0006831	1
WBGene00011672	PVD WBbt:0006831	1
WBGene00008375	PVD WBbt:0006831	1
WBGene00014006	PVD WBbt:0006831	1
WBGene00013560	PVD WBbt:0006831	1
WBGene00013477	PVD WBbt:0006831	1
WBGene00001955	PVD WBbt:0006831	1
WBGene00003847	PVD WBbt:0006831	1
WBGene00010897	PVD WBbt:0006831	1
WBGene00004096	PVD WBbt:0006831	1
WBGene00009958	PVD WBbt:0006831	1
WBGene00021628	PVD WBbt:0006831	1
WBGene00000554	PVD WBbt:0006831	1
WBGene00017463	PVD WBbt:0006831	1
WBGene00010116	PVD WBbt:0006831	1
WBGene00015756	PVD WBbt:0006831	1
WBGene00018729	PVD WBbt:0006831	1
WBGene00006539	PVD WBbt:0006831	1
WBGene00007552	PVD WBbt:0006831	1
WBGene00008975	PVD WBbt:0006831	1
WBGene00010793	PVD WBbt:0006831	1
WBGene00007440	PVD WBbt:0006831	1
WBGene00004349	PVD WBbt:0006831	1
WBGene00000556	PVD WBbt:0006831	1
WBGene00002010	PVD WBbt:0006831	1
WBGene00003635	PVD WBbt:0006831	1
WBGene00007103	PVD WBbt:0006831	1
WBGene00015328	PVD WBbt:0006831	1
WBGene00020251	PVD WBbt:0006831	1
WBGene00004108	PVD WBbt:0006831	1
WBGene00006915	PVD WBbt:0006831	1
WBGene00002134	PVD WBbt:0006831	1
WBGene00010796	PVD WBbt:0006831	1
WBGene00014215	PVD WBbt:0006831	1
WBGene00004801	PVD WBbt:0006831	1
WBGene00012968	PVD WBbt:0006831	1
WBGene00007660	PVD WBbt:0006831	1
WBGene00012759	PVD WBbt:0006831	1
WBGene00003680	PVD WBbt:0006831	1
WBGene00002021	PVD WBbt:0006831	1
WBGene00003515	PVD WBbt:0006831	1
WBGene00017834	PVD WBbt:0006831	1
WBGene00002163	PVD WBbt:0006831	1
WBGene00019780	PVD WBbt:0006831	1
WBGene00006066	PVD WBbt:0006831	1
WBGene00011540	PVD WBbt:0006831	1
WBGene00000961	PVD WBbt:0006831	1
WBGene00007927	PVD WBbt:0006831	1
WBGene00016022	PVD WBbt:0006831	1
WBGene00016335	PVD WBbt:0006831	1
WBGene00017302	PVD WBbt:0006831	1
WBGene00012130	PVD WBbt:0006831	1
WBGene00008865	PVD WBbt:0006831	1
WBGene00004898	PVD WBbt:0006831	1
WBGene00020954	PVD WBbt:0006831	1
WBGene00008974	PVD WBbt:0006831	1
WBGene00022613	PVD WBbt:0006831	1
WBGene00004033	PVD WBbt:0006831	1
WBGene00006757	PVD WBbt:0006831	1
WBGene00006663	PVD WBbt:0006831	1
WBGene00009245	PVD WBbt:0006831	1
WBGene00013898	PVD WBbt:0006831	1
WBGene00018356	PVD WBbt:0006831	1
WBGene00007981	PVD WBbt:0006831	1
WBGene00009326	PVD WBbt:0006831	1
WBGene00010341	PVD WBbt:0006831	1
WBGene00017510	PVD WBbt:0006831	1
WBGene00008366	PVD WBbt:0006831	1
WBGene00003163	PVD WBbt:0006831	1
WBGene00006752	PVD WBbt:0006831	1
WBGene00010935	PVD WBbt:0006831	1
WBGene00010177	PVD WBbt:0006831	1
WBGene00022518	PVD WBbt:0006831	1
WBGene00019273	PVD WBbt:0006831	1
WBGene00009048	PVD WBbt:0006831	1
WBGene00013901	PVD WBbt:0006831	1
WBGene00002915	PVD WBbt:0006831	1
WBGene00016332	PVD WBbt:0006831	1
WBGene00010868	PVD WBbt:0006831	1
WBGene00020301	PVD WBbt:0006831	1
WBGene00014213	PVD WBbt:0006831	1
WBGene00017536	PVD WBbt:0006831	1
WBGene00001070	PVD WBbt:0006831	1
WBGene00001669	PVD WBbt:0006831	1
WBGene00008599	PVD WBbt:0006831	1
WBGene00022592	PVD WBbt:0006831	1
WBGene00021529	PVD WBbt:0006831	1
WBGene00002048	PVD WBbt:0006831	1
WBGene00009259	PVD WBbt:0006831	1
WBGene00017991	PVD WBbt:0006831	1
WBGene00011800	PVD WBbt:0006831	1
WBGene00022499	PVD WBbt:0006831	1
WBGene00003674	PVD WBbt:0006831	1
WBGene00002187	ASE WBbt:0005663	1
WBGene00018869	ASE WBbt:0005663	1
WBGene00023497	ASE WBbt:0005663	1
WBGene00002257	ASE WBbt:0005663	1
WBGene00003368	ASE WBbt:0005663	1
WBGene00008110	ASE WBbt:0005663	1
WBGene00000281	ASE WBbt:0005663	1
WBGene00008944	ASE WBbt:0005663	1
WBGene00011059	ASE WBbt:0005663	1
WBGene00007185	ASE WBbt:0005663	1
WBGene00004831	ASE WBbt:0005663	1
WBGene00003903	ASE WBbt:0005663	1
WBGene00017288	ASE WBbt:0005663	1
WBGene00015735	ASE WBbt:0005663	1
WBGene00008224	ASE WBbt:0005663	1
WBGene00001456	ASE WBbt:0005663	1
WBGene00044070	ASE WBbt:0005663	1
WBGene00015278	ASE WBbt:0005663	1
WBGene00007099	ASE WBbt:0005663	1
WBGene00020496	ASE WBbt:0005663	1
WBGene00018594	ASE WBbt:0005663	1
WBGene00015779	ASE WBbt:0005663	1
WBGene00022010	ASE WBbt:0005663	1
WBGene00017762	ASE WBbt:0005663	1
WBGene00003751	ASE WBbt:0005663	1
WBGene00003884	ASE WBbt:0005663	1
WBGene00019207	ASE WBbt:0005663	1
WBGene00022664	ASE WBbt:0005663	1
WBGene00011737	ASE WBbt:0005663	1
WBGene00010842	ASE WBbt:0005663	1
WBGene00003588	ASE WBbt:0005663	1
WBGene00003561	ASE WBbt:0005663	1
WBGene00044724	ASE WBbt:0005663	1
WBGene00011798	ASE WBbt:0005663	1
WBGene00001494	ASE WBbt:0005663	1
WBGene00001452	ASE WBbt:0005663	1
WBGene00003019	ASE WBbt:0005663	1
WBGene00044811	ASE WBbt:0005663	1
WBGene00010259	ASE WBbt:0005663	1
WBGene00006788	ASE WBbt:0005663	1
WBGene00006832	ASE WBbt:0005663	1
WBGene00009511	ASE WBbt:0005663	1
WBGene00006602	ASE WBbt:0005663	1
WBGene00002260	ASE WBbt:0005663	1
WBGene00006863	ASE WBbt:0005663	1
WBGene00010878	ASE WBbt:0005663	1
WBGene00017515	ASE WBbt:0005663	1
WBGene00003692	ASE WBbt:0005663	1
WBGene00008415	ASE WBbt:0005663	1
WBGene00016735	ASE WBbt:0005663	1
WBGene00012443	ASE WBbt:0005663	1
WBGene00009380	ASE WBbt:0005663	1
WBGene00016561	ASE WBbt:0005663	1
WBGene00001543	ASE WBbt:0005663	1
WBGene00010470	ASE WBbt:0005663	1
WBGene00019978	ASE WBbt:0005663	1
WBGene00020854	ASE WBbt:0005663	1
WBGene00006584	ASE WBbt:0005663	1
WBGene00016721	ASE WBbt:0005663	1
WBGene00008777	ASE WBbt:0005663	1
WBGene00002036	ASE WBbt:0005663	1
WBGene00001684	ASE WBbt:0005663	1
WBGene00001754	ASE WBbt:0005663	1
WBGene00044396	ASE WBbt:0005663	1
WBGene00019166	ASE WBbt:0005663	1
WBGene00003746	ASE WBbt:0005663	1
WBGene00015087	ASE WBbt:0005663	1
WBGene00012144	ASE WBbt:0005663	1
WBGene00021287	ASE WBbt:0005663	1
WBGene00019846	ASE WBbt:0005663	1
WBGene00019236	ASE WBbt:0005663	1
WBGene00001172	ASE WBbt:0005663	1
WBGene00012548	ASE WBbt:0005663	1
WBGene00006620	ASE WBbt:0005663	1
WBGene00004321	ASE WBbt:0005663	1
WBGene00002210	ASE WBbt:0005663	1
WBGene00006535	ASE WBbt:0005663	1
WBGene00002999	ASE WBbt:0005663	1
WBGene00002262	ASE WBbt:0005663	1
WBGene00014259	ASE WBbt:0005663	1
WBGene00016260	ASE WBbt:0005663	1
WBGene00003720	ASE WBbt:0005663	1
WBGene00004032	ASE WBbt:0005663	1
WBGene00009157	ASE WBbt:0005663	1
WBGene00010041	ASE WBbt:0005663	1
WBGene00004111	ASE WBbt:0005663	1
WBGene00010962	ASE WBbt:0005663	1
WBGene00010433	ASE WBbt:0005663	1
WBGene00018894	ASE WBbt:0005663	1
WBGene00020838	ASE WBbt:0005663	1
WBGene00018349	ASE WBbt:0005663	1
WBGene00016289	ASE WBbt:0005663	1
WBGene00010702	ASE WBbt:0005663	1
WBGene00011672	ASE WBbt:0005663	1
WBGene00043983	ASE WBbt:0005663	1
WBGene00011517	ASE WBbt:0005663	1
WBGene00043097	ASE WBbt:0005663	1
WBGene00004096	ASE WBbt:0005663	1
WBGene00021628	ASE WBbt:0005663	1
WBGene00000554	ASE WBbt:0005663	1
WBGene00022410	ASE WBbt:0005663	1
WBGene00004057	ASE WBbt:0005663	1
WBGene00000556	ASE WBbt:0005663	1
WBGene00003569	ASE WBbt:0005663	1
WBGene00019249	ASE WBbt:0005663	1
WBGene00000835	ASE WBbt:0005663	1
WBGene00009257	ASE WBbt:0005663	1
WBGene00003635	ASE WBbt:0005663	1
WBGene00008860	ASE WBbt:0005663	1
WBGene00004108	ASE WBbt:0005663	1
WBGene00012759	ASE WBbt:0005663	1
WBGene00002021	ASE WBbt:0005663	1
WBGene00019832	ASE WBbt:0005663	1
WBGene00002163	ASE WBbt:0005663	1
WBGene00003407	ASE WBbt:0005663	1
WBGene00014300	ASE WBbt:0005663	1
WBGene00023498	ASE WBbt:0005663	1
WBGene00019968	ASE WBbt:0005663	1
WBGene00017302	ASE WBbt:0005663	1
WBGene00001915	ASE WBbt:0005663	1
WBGene00012130	ASE WBbt:0005663	1
WBGene00017852	ASE WBbt:0005663	1
WBGene00012122	ASE WBbt:0005663	1
WBGene00020562	ASE WBbt:0005663	1
WBGene00017861	ASE WBbt:0005663	1
WBGene00003607	ASE WBbt:0005663	1
WBGene00006984	ASE WBbt:0005663	1
WBGene00004438	ASE WBbt:0005663	1
WBGene00006757	ASE WBbt:0005663	1
WBGene00006663	ASE WBbt:0005663	1
WBGene00013671	ASE WBbt:0005663	1
WBGene00007691	ASE WBbt:0005663	1
WBGene00019001	ASE WBbt:0005663	1
WBGene00016197	ASE WBbt:0005663	1
WBGene00007981	ASE WBbt:0005663	1
WBGene00017510	ASE WBbt:0005663	1
WBGene00008366	ASE WBbt:0005663	1
WBGene00010724	ASE WBbt:0005663	1
WBGene00006752	ASE WBbt:0005663	1
WBGene00002037	ASE WBbt:0005663	1
WBGene00016013	ASE WBbt:0005663	1
WBGene00022307	ASE WBbt:0005663	1
WBGene00013901	ASE WBbt:0005663	1
WBGene00010868	ASE WBbt:0005663	1
WBGene00017536	ASE WBbt:0005663	1
WBGene00007840	ASE WBbt:0005663	1
WBGene00016506	ASE WBbt:0005663	1
WBGene00022592	ASE WBbt:0005663	1
WBGene00007771	ASE WBbt:0005663	1
WBGene00002048	ASE WBbt:0005663	1
WBGene00022696	ASE WBbt:0005663	1
WBGene00020672	ASE WBbt:0005663	1
WBGene00011893	ASE WBbt:0005663	1
WBGene00017430	ASE WBbt:0005663	1
WBGene00011800	ASE WBbt:0005663	1
WBGene00004922	ASE WBbt:0005663	1
WBGene00003674	ASE WBbt:0005663	1
WBGene00001770	cephalic sensillum WBbt:0006920	1
WBGene00001207	cephalic sensillum WBbt:0006920	1
WBGene00006890	cephalic sensillum WBbt:0006920	1
WBGene00004831	cephalic sensillum WBbt:0006920	1
WBGene00021020	cephalic sensillum WBbt:0006920	1
WBGene00008199	cephalic sensillum WBbt:0006920	1
WBGene00006742	cephalic sensillum WBbt:0006920	1
WBGene00022593	cephalic sensillum WBbt:0006920	1
WBGene00000527	cephalic sensillum WBbt:0006920	1
WBGene00006438	cephalic sensillum WBbt:0006920	1
WBGene00002881	cephalic sensillum WBbt:0006920	1
WBGene00003590	cephalic sensillum WBbt:0006920	1
WBGene00019207	cephalic sensillum WBbt:0006920	1
WBGene00003647	cephalic sensillum WBbt:0006920	1
WBGene00018374	cephalic sensillum WBbt:0006920	1
WBGene00020015	cephalic sensillum WBbt:0006920	1
WBGene00017478	cephalic sensillum WBbt:0006920	1
WBGene00017974	cephalic sensillum WBbt:0006920	1
WBGene00003694	cephalic sensillum WBbt:0006920	1
WBGene00019105	cephalic sensillum WBbt:0006920	1
WBGene00002053	cephalic sensillum WBbt:0006920	1
WBGene00002127	cephalic sensillum WBbt:0006920	1
WBGene00016639	cephalic sensillum WBbt:0006920	1
WBGene00000022	cephalic sensillum WBbt:0006920	1
WBGene00002182	cephalic sensillum WBbt:0006920	1
WBGene00012464	cephalic sensillum WBbt:0006920	1
WBGene00002036	cephalic sensillum WBbt:0006920	1
WBGene00002174	cephalic sensillum WBbt:0006920	1
WBGene00001754	cephalic sensillum WBbt:0006920	1
WBGene00020579	cephalic sensillum WBbt:0006920	1
WBGene00021319	cephalic sensillum WBbt:0006920	1
WBGene00021287	cephalic sensillum WBbt:0006920	1
WBGene00003705	cephalic sensillum WBbt:0006920	1
WBGene00006535	cephalic sensillum WBbt:0006920	1
WBGene00004037	cephalic sensillum WBbt:0006920	1
WBGene00006876	cephalic sensillum WBbt:0006920	1
WBGene00010433	cephalic sensillum WBbt:0006920	1
WBGene00017951	cephalic sensillum WBbt:0006920	1
WBGene00015620	cephalic sensillum WBbt:0006920	1
WBGene00017437	cephalic sensillum WBbt:0006920	1
WBGene00010345	cephalic sensillum WBbt:0006920	1
WBGene00015295	cephalic sensillum WBbt:0006920	1
WBGene00002134	cephalic sensillum WBbt:0006920	1
WBGene00010796	cephalic sensillum WBbt:0006920	1
WBGene00003407	cephalic sensillum WBbt:0006920	1
WBGene00000961	cephalic sensillum WBbt:0006920	1
WBGene00020562	cephalic sensillum WBbt:0006920	1
WBGene00010658	cephalic sensillum WBbt:0006920	1
[truncated: 725 more rows]

## Sheet: Tissue enrich - group 2 (b)
wormbase ID	term	found
WBGene00006311	Z2 WBbt:0004576	1
WBGene00003012	Z2 WBbt:0004576	1
WBGene00000386	Z2 WBbt:0004576	1
WBGene00002694	Z2 WBbt:0004576	1
WBGene00000123	Z2 WBbt:0004576	1
WBGene00003916	Z2 WBbt:0004576	1
WBGene00003222	Z2 WBbt:0004576	1
WBGene00011324	Z2 WBbt:0004576	1
WBGene00006888	Z2 WBbt:0004576	1
WBGene00002228	Z2 WBbt:0004576	1
WBGene00003160	Z2 WBbt:0004576	1
WBGene00002073	Z2 WBbt:0004576	1
WBGene00000913	Z2 WBbt:0004576	1
WBGene00000421	Z2 WBbt:0004576	1
WBGene00000915	Z2 WBbt:0004576	1
WBGene00001598	Z2 WBbt:0004576	1
WBGene00003785	Z2 WBbt:0004576	1
WBGene00010263	Z2 WBbt:0004576	1
WBGene00002061	Z2 WBbt:0004576	1
WBGene00003220	Z2 WBbt:0004576	1
WBGene00014115	Z2 WBbt:0004576	1
WBGene00000931	Z2 WBbt:0004576	1
WBGene00004782	Z2 WBbt:0004576	1
WBGene00000479	Z2 WBbt:0004576	1
WBGene00001595	Z2 WBbt:0004576	1
WBGene00001514	Z2 WBbt:0004576	1
WBGene00008688	germ line WBbt:0005784	1
WBGene00020500	germ line WBbt:0005784	1
WBGene00007235	germ line WBbt:0005784	1
WBGene00019400	germ line WBbt:0005784	1
WBGene00002251	germ line WBbt:0005784	1
WBGene00022703	germ line WBbt:0005784	1
WBGene00001929	germ line WBbt:0005784	1
WBGene00006725	germ line WBbt:0005784	1
WBGene00021857	germ line WBbt:0005784	1
WBGene00006540	germ line WBbt:0005784	1
WBGene00003422	germ line WBbt:0005784	1
WBGene00008232	germ line WBbt:0005784	1
WBGene00016326	germ line WBbt:0005784	1
WBGene00016333	germ line WBbt:0005784	1
WBGene00012128	germ line WBbt:0005784	1
WBGene00003052	germ line WBbt:0005784	1
WBGene00001827	germ line WBbt:0005784	1
WBGene00044502	germ line WBbt:0005784	1
WBGene00015915	germ line WBbt:0005784	1
WBGene00007009	germ line WBbt:0005784	1
WBGene00003504	germ line WBbt:0005784	1
WBGene00002229	germ line WBbt:0005784	1
WBGene00019719	germ line WBbt:0005784	1
WBGene00016405	germ line WBbt:0005784	1
WBGene00006311	germ line WBbt:0005784	1
WBGene00013610	germ line WBbt:0005784	1
WBGene00004405	germ line WBbt:0005784	1
WBGene00007602	germ line WBbt:0005784	1
WBGene00013177	germ line WBbt:0005784	1
WBGene00015811	germ line WBbt:0005784	1
WBGene00019631	germ line WBbt:0005784	1
WBGene00012112	germ line WBbt:0005784	1
WBGene00002231	germ line WBbt:0005784	1
WBGene00000564	germ line WBbt:0005784	1
WBGene00004374	germ line WBbt:0005784	1
WBGene00004416	germ line WBbt:0005784	1
WBGene00021686	germ line WBbt:0005784	1
WBGene00012244	germ line WBbt:0005784	1
WBGene00004214	germ line WBbt:0005784	1
WBGene00044344	germ line WBbt:0005784	1
WBGene00003012	germ line WBbt:0005784	1
WBGene00013140	germ line WBbt:0005784	1
WBGene00015504	germ line WBbt:0005784	1
WBGene00004459	germ line WBbt:0005784	1
WBGene00012230	germ line WBbt:0005784	1
WBGene00000872	germ line WBbt:0005784	1
WBGene00012950	germ line WBbt:0005784	1
WBGene00004424	germ line WBbt:0005784	1
WBGene00019433	germ line WBbt:0005784	1
WBGene00004181	germ line WBbt:0005784	1
WBGene00020412	germ line WBbt:0005784	1
WBGene00005015	germ line WBbt:0005784	1
WBGene00003922	germ line WBbt:0005784	1
WBGene00018959	germ line WBbt:0005784	1
WBGene00009498	germ line WBbt:0005784	1
WBGene00008266	germ line WBbt:0005784	1
WBGene00019240	germ line WBbt:0005784	1
WBGene00013219	germ line WBbt:0005784	1
WBGene00015486	germ line WBbt:0005784	1
WBGene00012652	germ line WBbt:0005784	1
WBGene00010093	germ line WBbt:0005784	1
WBGene00012205	germ line WBbt:0005784	1
WBGene00018017	germ line WBbt:0005784	1
WBGene00011806	germ line WBbt:0005784	1
WBGene00020463	germ line WBbt:0005784	1
WBGene00021392	germ line WBbt:0005784	1
WBGene00015073	germ line WBbt:0005784	1
WBGene00013109	germ line WBbt:0005784	1
WBGene00000837	germ line WBbt:0005784	1
WBGene00006579	germ line WBbt:0005784	1
WBGene00007515	germ line WBbt:0005784	1
WBGene00009035	germ line WBbt:0005784	1
WBGene00020346	germ line WBbt:0005784	1
WBGene00007627	germ line WBbt:0005784	1
WBGene00017300	germ line WBbt:0005784	1
WBGene00017967	germ line WBbt:0005784	1
WBGene00000094	germ line WBbt:0005784	1
WBGene00002225	germ line WBbt:0005784	1
WBGene00018845	germ line WBbt:0005784	1
WBGene00010845	germ line WBbt:0005784	1
WBGene00014113	germ line WBbt:0005784	1
WBGene00004315	germ line WBbt:0005784	1
WBGene00008413	germ line WBbt:0005784	1
WBGene00022800	germ line WBbt:0005784	1
WBGene00001874	germ line WBbt:0005784	1
WBGene00000274	germ line WBbt:0005784	1
WBGene00022054	germ line WBbt:0005784	1
WBGene00010579	germ line WBbt:0005784	1
WBGene00009131	germ line WBbt:0005784	1
WBGene00002696	germ line WBbt:0005784	1
WBGene00014117	germ line WBbt:0005784	1
WBGene00015743	germ line WBbt:0005784	1
WBGene00007645	germ line WBbt:0005784	1
WBGene00002001	germ line WBbt:0005784	1
WBGene00018830	germ line WBbt:0005784	1
WBGene00018512	germ line WBbt:0005784	1
WBGene00009922	germ line WBbt:0005784	1
WBGene00011501	germ line WBbt:0005784	1
WBGene00004205	germ line WBbt:0005784	1
WBGene00022794	germ line WBbt:0005784	1
WBGene00001336	germ line WBbt:0005784	1
WBGene00044081	germ line WBbt:0005784	1
WBGene00020464	germ line WBbt:0005784	1
WBGene00003230	germ line WBbt:0005784	1
WBGene00004480	germ line WBbt:0005784	1
WBGene00006537	germ line WBbt:0005784	1
WBGene00019989	germ line WBbt:0005784	1
WBGene00021595	germ line WBbt:0005784	1
WBGene00000868	germ line WBbt:0005784	1
WBGene00018782	germ line WBbt:0005784	1
WBGene00002074	germ line WBbt:0005784	1
WBGene00013436	germ line WBbt:0005784	1
WBGene00009557	germ line WBbt:0005784	1
WBGene00016524	germ line WBbt:0005784	1
WBGene00001094	germ line WBbt:0005784	1
WBGene00001999	germ line WBbt:0005784	1
WBGene00013096	germ line WBbt:0005784	1
WBGene00004482	germ line WBbt:0005784	1
WBGene00018099	germ line WBbt:0005784	1
WBGene00000898	germ line WBbt:0005784	1
WBGene00020423	germ line WBbt:0005784	1
WBGene00011488	germ line WBbt:0005784	1
WBGene00015282	germ line WBbt:0005784	1
WBGene00013881	germ line WBbt:0005784	1
WBGene00018290	germ line WBbt:0005784	1
WBGene00018362	germ line WBbt:0005784	1
WBGene00015590	germ line WBbt:0005784	1
WBGene00007106	germ line WBbt:0005784	1
WBGene00000183	germ line WBbt:0005784	1
WBGene00001746	germ line WBbt:0005784	1
WBGene00000996	germ line WBbt:0005784	1
WBGene00014015	germ line WBbt:0005784	1
WBGene00001600	germ line WBbt:0005784	1
WBGene00021681	germ line WBbt:0005784	1
WBGene00006515	germ line WBbt:0005784	1
WBGene00007332	germ line WBbt:0005784	1
WBGene00006567	germ line WBbt:0005784	1
WBGene00000386	germ line WBbt:0005784	1
WBGene00021112	germ line WBbt:0005784	1
WBGene00012566	germ line WBbt:0005784	1
WBGene00020600	germ line WBbt:0005784	1
WBGene00021073	germ line WBbt:0005784	1
WBGene00019762	germ line WBbt:0005784	1
WBGene00006715	germ line WBbt:0005784	1
WBGene00004501	germ line WBbt:0005784	1
WBGene00014204	germ line WBbt:0005784	1
WBGene00000883	germ line WBbt:0005784	1
WBGene00003948	germ line WBbt:0005784	1
WBGene00001337	germ line WBbt:0005784	1
WBGene00003148	germ line WBbt:0005784	1
WBGene00016209	germ line WBbt:0005784	1
WBGene00001281	germ line WBbt:0005784	1
WBGene00001856	germ line WBbt:0005784	1
WBGene00004453	germ line WBbt:0005784	1
WBGene00008197	germ line WBbt:0005784	1
WBGene00013591	germ line WBbt:0005784	1
WBGene00006565	germ line WBbt:0005784	1
WBGene00000268	germ line WBbt:0005784	1
WBGene00004473	germ line WBbt:0005784	1
WBGene00009330	germ line WBbt:0005784	1
WBGene00009145	germ line WBbt:0005784	1
WBGene00010638	germ line WBbt:0005784	1
WBGene00004781	germ line WBbt:0005784	1
WBGene00004320	germ line WBbt:0005784	1
WBGene00018564	germ line WBbt:0005784	1
WBGene00011915	germ line WBbt:0005784	1
WBGene00017984	germ line WBbt:0005784	1
WBGene00020742	germ line WBbt:0005784	1
WBGene00015734	germ line WBbt:0005784	1
WBGene00011195	germ line WBbt:0005784	1
WBGene00021466	germ line WBbt:0005784	1
WBGene00013210	germ line WBbt:0005784	1
WBGene00017217	germ line WBbt:0005784	1
WBGene00018090	germ line WBbt:0005784	1
WBGene00000377	germ line WBbt:0005784	1
WBGene00009648	germ line WBbt:0005784	1
WBGene00018408	germ line WBbt:0005784	1
WBGene00001320	germ line WBbt:0005784	1
WBGene00011338	germ line WBbt:0005784	1
WBGene00007122	germ line WBbt:0005784	1
WBGene00004297	germ line WBbt:0005784	1
WBGene00021012	germ line WBbt:0005784	1
WBGene00013020	germ line WBbt:0005784	1
WBGene00021902	germ line WBbt:0005784	1
WBGene00007329	germ line WBbt:0005784	1
WBGene00007980	germ line WBbt:0005784	1
WBGene00006707	germ line WBbt:0005784	1
WBGene00003026	germ line WBbt:0005784	1
WBGene00004931	germ line WBbt:0005784	1
WBGene00016249	germ line WBbt:0005784	1
WBGene00001037	germ line WBbt:0005784	1
WBGene00001748	germ line WBbt:0005784	1
WBGene00019838	germ line WBbt:0005784	1
WBGene00018010	germ line WBbt:0005784	1
WBGene00001580	germ line WBbt:0005784	1
WBGene00018007	germ line WBbt:0005784	1
WBGene00016844	germ line WBbt:0005784	1
WBGene00009164	germ line WBbt:0005784	1
WBGene00011300	germ line WBbt:0005784	1
WBGene00001834	germ line WBbt:0005784	1
WBGene00021830	germ line WBbt:0005784	1
WBGene00012395	germ line WBbt:0005784	1
WBGene00022335	germ line WBbt:0005784	1
WBGene00012110	germ line WBbt:0005784	1
WBGene00020092	germ line WBbt:0005784	1
WBGene00007975	germ line WBbt:0005784	1
WBGene00004883	germ line WBbt:0005784	1
WBGene00011115	germ line WBbt:0005784	1
WBGene00016170	germ line WBbt:0005784	1
WBGene00001194	germ line WBbt:0005784	1
WBGene00017749	germ line WBbt:0005784	1
WBGene00002238	germ line WBbt:0005784	1
WBGene00017643	germ line WBbt:0005784	1
WBGene00000994	germ line WBbt:0005784	1
WBGene00008569	germ line WBbt:0005784	1
WBGene00017085	germ line WBbt:0005784	1
WBGene00017606	germ line WBbt:0005784	1
WBGene00007352	germ line WBbt:0005784	1
WBGene00021004	germ line WBbt:0005784	1
WBGene00001041	germ line WBbt:0005784	1
WBGene00000380	germ line WBbt:0005784	1
WBGene00011435	germ line WBbt:0005784	1
WBGene00004755	germ line WBbt:0005784	1
WBGene00003920	germ line WBbt:0005784	1
WBGene00004474	germ line WBbt:0005784	1
WBGene00020246	germ line WBbt:0005784	1
WBGene00003901	germ line WBbt:0005784	1
WBGene00011064	germ line WBbt:0005784	1
WBGene00011016	germ line WBbt:0005784	1
WBGene00006613	germ line WBbt:0005784	1
WBGene00001498	germ line WBbt:0005784	1
WBGene00001509	germ line WBbt:0005784	1
WBGene00008428	germ line WBbt:0005784	1
WBGene00023068	germ line WBbt:0005784	1
WBGene00001979	germ line WBbt:0005784	1
WBGene00012030	germ line WBbt:0005784	1
WBGene00020168	germ line WBbt:0005784	1
WBGene00006590	germ line WBbt:0005784	1
WBGene00219451	germ line WBbt:0005784	1
WBGene00007586	germ line WBbt:0005784	1
WBGene00015330	germ line WBbt:0005784	1
WBGene00000236	germ line WBbt:0005784	1
WBGene00015308	germ line WBbt:0005784	1
WBGene00017062	germ line WBbt:0005784	1
WBGene00008722	germ line WBbt:0005784	1
WBGene00017344	germ line WBbt:0005784	1
WBGene00010193	germ line WBbt:0005784	1
WBGene00012037	germ line WBbt:0005784	1
WBGene00003592	germ line WBbt:0005784	1
WBGene00003926	germ line WBbt:0005784	1
WBGene00004494	germ line WBbt:0005784	1
WBGene00017435	germ line WBbt:0005784	1
WBGene00015095	germ line WBbt:0005784	1
WBGene00021536	germ line WBbt:0005784	1
WBGene00019836	germ line WBbt:0005784	1
WBGene00004499	germ line WBbt:0005784	1
WBGene00019259	germ line WBbt:0005784	1
WBGene00013606	germ line WBbt:0005784	1
WBGene00012896	germ line WBbt:0005784	1
WBGene00021721	germ line WBbt:0005784	1
WBGene00020199	germ line WBbt:0005784	1
WBGene00000836	germ line WBbt:0005784	1
WBGene00017683	germ line WBbt:0005784	1
WBGene00011481	germ line WBbt:0005784	1
WBGene00016011	germ line WBbt:0005784	1
WBGene00004425	germ line WBbt:0005784	1
WBGene00018902	germ line WBbt:0005784	1
WBGene00022792	germ line WBbt:0005784	1
WBGene00006961	germ line WBbt:0005784	1
WBGene00004915	germ line WBbt:0005784	1
WBGene00045433	germ line WBbt:0005784	1
WBGene00009177	germ line WBbt:0005784	1
WBGene00012674	germ line WBbt:0005784	1
WBGene00021704	germ line WBbt:0005784	1
WBGene00021938	germ line WBbt:0005784	1
WBGene00006382	germ line WBbt:0005784	1
WBGene00004186	germ line WBbt:0005784	1
WBGene00002042	germ line WBbt:0005784	1
WBGene00018975	germ line WBbt:0005784	1
WBGene00016792	germ line WBbt:0005784	1
WBGene00021097	germ line WBbt:0005784	1
WBGene00004132	germ line WBbt:0005784	1
WBGene00010227	germ line WBbt:0005784	1
WBGene00018967	germ line WBbt:0005784	1
WBGene00012188	germ line WBbt:0005784	1
WBGene00044483	germ line WBbt:0005784	1
WBGene00002694	germ line WBbt:0005784	1
WBGene00001497	germ line WBbt:0005784	1
WBGene00022742	germ line WBbt:0005784	1
WBGene00012182	germ line WBbt:0005784	1
WBGene00017733	germ line WBbt:0005784	1
WBGene00021676	germ line WBbt:0005784	1
WBGene00004242	germ line WBbt:0005784	1
WBGene00022854	germ line WBbt:0005784	1
WBGene00006492	germ line WBbt:0005784	1
WBGene00020437	germ line WBbt:0005784	1
WBGene00006523	germ line WBbt:0005784	1
WBGene00003882	germ line WBbt:0005784	1
WBGene00016411	germ line WBbt:0005784	1
WBGene00012964	germ line WBbt:0005784	1
WBGene00003393	germ line WBbt:0005784	1
WBGene00022398	germ line WBbt:0005784	1
WBGene00011985	germ line WBbt:0005784	1
WBGene00008119	germ line WBbt:0005784	1
WBGene00004277	germ line WBbt:0005784	1
WBGene00004492	germ line WBbt:0005784	1
WBGene00022286	germ line WBbt:0005784	1
WBGene00004896	germ line WBbt:0005784	1
WBGene00010435	germ line WBbt:0005784	1
WBGene00007101	germ line WBbt:0005784	1
WBGene00014087	germ line WBbt:0005784	1
WBGene00019629	germ line WBbt:0005784	1
WBGene00013193	germ line WBbt:0005784	1
WBGene00003798	germ line WBbt:0005784	1
WBGene00022393	germ line WBbt:0005784	1
WBGene00004426	germ line WBbt:0005784	1
WBGene00003020	germ line WBbt:0005784	1
WBGene00007712	germ line WBbt:0005784	1
WBGene00044253	germ line WBbt:0005784	1
WBGene00001224	germ line WBbt:0005784	1
WBGene00008118	germ line WBbt:0005784	1
WBGene00004892	germ line WBbt:0005784	1
WBGene00017161	germ line WBbt:0005784	1
WBGene00016115	germ line WBbt:0005784	1
WBGene00020683	germ line WBbt:0005784	1
WBGene00004920	germ line WBbt:0005784	1
WBGene00000794	germ line WBbt:0005784	1
WBGene00044001	germ line WBbt:0005784	1
WBGene00015817	germ line WBbt:0005784	1
WBGene00006439	germ line WBbt:0005784	1
WBGene00018636	germ line WBbt:0005784	1
WBGene00004704	germ line WBbt:0005784	1
WBGene00006730	germ line WBbt:0005784	1
WBGene00001092	germ line WBbt:0005784	1
WBGene00010476	germ line WBbt:0005784	1
WBGene00011376	germ line WBbt:0005784	1
WBGene00008781	germ line WBbt:0005784	1
WBGene00015624	germ line WBbt:0005784	1
WBGene00009084	germ line WBbt:0005784	1
WBGene00019600	germ line WBbt:0005784	1
WBGene00009439	germ line WBbt:0005784	1
WBGene00019771	germ line WBbt:0005784	1
WBGene00013123	germ line WBbt:0005784	1
WBGene00004383	germ line WBbt:0005784	1
WBGene00002214	germ line WBbt:0005784	1
WBGene00004412	germ line WBbt:0005784	1
WBGene00011111	germ line WBbt:0005784	1
WBGene00011638	germ line WBbt:0005784	1
WBGene00012484	germ line WBbt:0005784	1
WBGene00007773	germ line WBbt:0005784	1
WBGene00000142	germ line WBbt:0005784	1
WBGene00017800	germ line WBbt:0005784	1
WBGene00002005	germ line WBbt:0005784	1
WBGene00013756	germ line WBbt:0005784	1
WBGene00010056	germ line WBbt:0005784	1
WBGene00015538	germ line WBbt:0005784	1
WBGene00008034	germ line WBbt:0005784	1
WBGene00004418	germ line WBbt:0005784	1
WBGene00003076	germ line WBbt:0005784	1
WBGene00003406	germ line WBbt:0005784	1
WBGene00000677	germ line WBbt:0005784	1
WBGene00013967	germ line WBbt:0005784	1
WBGene00001234	germ line WBbt:0005784	1
WBGene00017934	germ line WBbt:0005784	1
WBGene00004882	germ line WBbt:0005784	1
WBGene00009045	germ line WBbt:0005784	1
WBGene00019157	germ line WBbt:0005784	1
WBGene00001051	germ line WBbt:0005784	1
WBGene00000123	germ line WBbt:0005784	1
WBGene00016383	germ line WBbt:0005784	1
WBGene00004510	germ line WBbt:0005784	1
WBGene00009987	germ line WBbt:0005784	1
WBGene00004463	germ line WBbt:0005784	1
WBGene00004493	germ line WBbt:0005784	1
WBGene00004444	germ line WBbt:0005784	1
WBGene00006770	germ line WBbt:0005784	1
WBGene00000413	germ line WBbt:0005784	1
WBGene00004243	germ line WBbt:0005784	1
WBGene00008456	germ line WBbt:0005784	1
WBGene00009006	germ line WBbt:0005784	1
WBGene00017830	germ line WBbt:0005784	1
WBGene00010941	germ line WBbt:0005784	1
WBGene00017825	germ line WBbt:0005784	1
WBGene00021350	germ line WBbt:0005784	1
WBGene00004498	germ line WBbt:0005784	1
WBGene00021515	germ line WBbt:0005784	1
WBGene00013688	germ line WBbt:0005784	1
WBGene00021856	germ line WBbt:0005784	1
WBGene00014078	germ line WBbt:0005784	1
WBGene00022173	germ line WBbt:0005784	1
WBGene00017931	germ line WBbt:0005784	1
WBGene00000473	germ line WBbt:0005784	1
WBGene00013168	germ line WBbt:0005784	1
WBGene00011959	germ line WBbt:0005784	1
WBGene00014224	germ line WBbt:0005784	1
WBGene00021906	germ line WBbt:0005784	1
WBGene00019883	germ line WBbt:0005784	1
WBGene00018513	germ line WBbt:0005784	1
WBGene00018483	germ line WBbt:0005784	1
WBGene00019608	germ line WBbt:0005784	1
WBGene00009254	germ line WBbt:0005784	1
WBGene00017686	germ line WBbt:0005784	1
WBGene00001977	germ line WBbt:0005784	1
WBGene00010478	germ line WBbt:0005784	1
WBGene00001002	germ line WBbt:0005784	1
WBGene00016603	germ line WBbt:0005784	1
WBGene00016250	germ line WBbt:0005784	1
WBGene00021277	germ line WBbt:0005784	1
WBGene00004386	germ line WBbt:0005784	1
WBGene00006512	germ line WBbt:0005784	1
WBGene00002368	germ line WBbt:0005784	1
WBGene00022759	germ line WBbt:0005784	1
WBGene00000369	germ line WBbt:0005784	1
WBGene00011240	germ line WBbt:0005784	1
WBGene00002064	germ line WBbt:0005784	1
WBGene00004410	germ line WBbt:0005784	1
WBGene00021660	germ line WBbt:0005784	1
WBGene00000388	germ line WBbt:0005784	1
WBGene00016534	germ line WBbt:0005784	1
WBGene00009256	germ line WBbt:0005784	1
WBGene00013676	germ line WBbt:0005784	1
WBGene00022372	germ line WBbt:0005784	1
WBGene00016014	germ line WBbt:0005784	1
WBGene00001034	germ line WBbt:0005784	1
WBGene00011648	germ line WBbt:0005784	1
WBGene00020190	germ line WBbt:0005784	1
WBGene00022069	germ line WBbt:0005784	1
WBGene00011912	germ line WBbt:0005784	1
WBGene00009701	germ line WBbt:0005784	1
WBGene00011489	germ line WBbt:0005784	1
WBGene00016006	germ line WBbt:0005784	1
WBGene00010465	germ line WBbt:0005784	1
WBGene00019833	germ line WBbt:0005784	1
WBGene00001427	germ line WBbt:0005784	1
WBGene00013340	germ line WBbt:0005784	1
WBGene00001436	germ line WBbt:0005784	1
WBGene00017141	germ line WBbt:0005784	1
WBGene00021607	germ line WBbt:0005784	1
WBGene00001168	germ line WBbt:0005784	1
WBGene00009200	germ line WBbt:0005784	1
WBGene00021552	germ line WBbt:0005784	1
WBGene00022883	germ line WBbt:0005784	1
WBGene00000271	germ line WBbt:0005784	1
WBGene00018960	germ line WBbt:0005784	1
WBGene00011867	germ line WBbt:0005784	1
WBGene00013196	germ line WBbt:0005784	1
WBGene00021959	germ line WBbt:0005784	1
WBGene00016453	germ line WBbt:0005784	1
WBGene00011408	germ line WBbt:0005784	1
WBGene00005663	germ line WBbt:0005784	1
WBGene00009665	germ line WBbt:0005784	1
WBGene00020026	germ line WBbt:0005784	1
WBGene00019907	germ line WBbt:0005784	1
WBGene00003916	germ line WBbt:0005784	1
WBGene00000275	germ line WBbt:0005784	1
WBGene00010406	germ line WBbt:0005784	1
WBGene00019168	germ line WBbt:0005784	1
WBGene00003949	germ line WBbt:0005784	1
WBGene00016163	germ line WBbt:0005784	1
WBGene00021365	germ line WBbt:0005784	1
WBGene00043064	germ line WBbt:0005784	1
WBGene00003947	germ line WBbt:0005784	1
WBGene00003962	germ line WBbt:0005784	1
WBGene00013301	germ line WBbt:0005784	1
WBGene00018625	germ line WBbt:0005784	1
WBGene00004143	germ line WBbt:0005784	1
WBGene00014018	germ line WBbt:0005784	1
WBGene00010629	germ line WBbt:0005784	1
WBGene00003797	germ line WBbt:0005784	1
WBGene00013924	germ line WBbt:0005784	1
WBGene00008211	germ line WBbt:0005784	1
WBGene00007025	germ line WBbt:0005784	1
WBGene00019627	germ line WBbt:0005784	1
WBGene00009542	germ line WBbt:0005784	1
WBGene00007333	germ line WBbt:0005784	1
WBGene00015267	germ line WBbt:0005784	1
WBGene00004433	germ line WBbt:0005784	1
WBGene00010685	germ line WBbt:0005784	1
WBGene00020894	germ line WBbt:0005784	1
WBGene00011819	germ line WBbt:0005784	1
WBGene00015266	germ line WBbt:0005784	1
WBGene00022245	germ line WBbt:0005784	1
WBGene00004029	germ line WBbt:0005784	1
WBGene00000877	germ line WBbt:0005784	1
WBGene00002077	germ line WBbt:0005784	1
WBGene00004456	germ line WBbt:0005784	1
WBGene00004272	germ line WBbt:0005784	1
WBGene00004800	germ line WBbt:0005784	1
WBGene00010260	germ line WBbt:0005784	1
WBGene00018948	germ line WBbt:0005784	1
WBGene00012059	germ line WBbt:0005784	1
WBGene00004489	germ line WBbt:0005784	1
WBGene00003222	germ line WBbt:0005784	1
WBGene00004462	germ line WBbt:0005784	1
WBGene00015698	germ line WBbt:0005784	1
WBGene00004432	germ line WBbt:0005784	1
WBGene00002043	germ line WBbt:0005784	1
WBGene00008877	germ line WBbt:0005784	1
WBGene00004409	germ line WBbt:0005784	1
WBGene00077526	germ line WBbt:0005784	1
WBGene00019787	germ line WBbt:0005784	1
WBGene00017696	germ line WBbt:0005784	1
WBGene00001060	germ line WBbt:0005784	1
WBGene00003902	germ line WBbt:0005784	1
WBGene00008488	germ line WBbt:0005784	1
WBGene00022119	germ line WBbt:0005784	1
WBGene00012768	germ line WBbt:0005784	1
WBGene00021056	germ line WBbt:0005784	1
WBGene00007786	germ line WBbt:0005784	1
WBGene00006889	germ line WBbt:0005784	1
WBGene00019217	germ line WBbt:0005784	1
WBGene00003410	germ line WBbt:0005784	1
WBGene00021559	germ line WBbt:0005784	1
WBGene00007914	germ line WBbt:0005784	1
WBGene00006935	germ line WBbt:0005784	1
WBGene00021899	germ line WBbt:0005784	1
WBGene00000962	germ line WBbt:0005784	1
WBGene00016799	germ line WBbt:0005784	1
WBGene00001808	germ line WBbt:0005784	1
WBGene00009336	germ line WBbt:0005784	1
WBGene00012469	germ line WBbt:0005784	1
WBGene00021051	germ line WBbt:0005784	1
WBGene00001793	germ line WBbt:0005784	1
WBGene00004808	germ line WBbt:0005784	1
WBGene00021754	germ line WBbt:0005784	1
WBGene00008642	germ line WBbt:0005784	1
WBGene00016291	germ line WBbt:0005784	1
WBGene00011324	germ line WBbt:0005784	1
WBGene00011916	germ line WBbt:0005784	1
WBGene00011944	germ line WBbt:0005784	1
WBGene00010198	germ line WBbt:0005784	1
WBGene00004914	germ line WBbt:0005784	1
WBGene00013994	germ line WBbt:0005784	1
WBGene00007299	germ line WBbt:0005784	1
WBGene00013766	germ line WBbt:0005784	1
WBGene00015912	germ line WBbt:0005784	1
WBGene00044916	germ line WBbt:0005784	1
WBGene00018689	germ line WBbt:0005784	1
WBGene00004706	germ line WBbt:0005784	1
WBGene00003791	germ line WBbt:0005784	1
WBGene00020827	germ line WBbt:0005784	1
WBGene00001020	germ line WBbt:0005784	1
WBGene00013021	germ line WBbt:0005784	1
WBGene00015160	germ line WBbt:0005784	1
WBGene00010583	germ line WBbt:0005784	1
WBGene00005014	germ line WBbt:0005784	1
WBGene00008131	germ line WBbt:0005784	1
WBGene00013143	germ line WBbt:0005784	1
WBGene00017920	germ line WBbt:0005784	1
WBGene00022092	germ line WBbt:0005784	1
WBGene00001018	germ line WBbt:0005784	1
WBGene00006536	germ line WBbt:0005784	1
WBGene00005008	germ line WBbt:0005784	1
WBGene00008480	germ line WBbt:0005784	1
WBGene00021826	germ line WBbt:0005784	1
WBGene00001167	germ line WBbt:0005784	1
WBGene00016113	germ line WBbt:0005784	1
WBGene00010732	germ line WBbt:0005784	1
WBGene00009980	germ line WBbt:0005784	1
WBGene00021200	germ line WBbt:0005784	1
WBGene00015941	germ line WBbt:0005784	1
WBGene00022373	germ line WBbt:0005784	1
WBGene00015461	germ line WBbt:0005784	1
WBGene00011250	germ line WBbt:0005784	1
WBGene00009661	germ line WBbt:0005784	1
WBGene00006888	germ line WBbt:0005784	1
WBGene00004465	germ line WBbt:0005784	1
WBGene00015815	germ line WBbt:0005784	1
WBGene00004239	germ line WBbt:0005784	1
WBGene00016412	germ line WBbt:0005784	1
WBGene00013038	germ line WBbt:0005784	1
WBGene00022599	germ line WBbt:0005784	1
WBGene00016653	germ line WBbt:0005784	1
WBGene00007616	germ line WBbt:0005784	1
WBGene00022401	germ line WBbt:0005784	1
WBGene00009829	germ line WBbt:0005784	1
WBGene00020682	germ line WBbt:0005784	1
WBGene00002192	germ line WBbt:0005784	1
WBGene00000843	germ line WBbt:0005784	1
WBGene00010637	germ line WBbt:0005784	1
WBGene00001431	germ line WBbt:0005784	1
WBGene00008387	germ line WBbt:0005784	1
WBGene00015975	germ line WBbt:0005784	1
WBGene00005007	germ line WBbt:0005784	1
WBGene00006699	germ line WBbt:0005784	1
WBGene00016381	germ line WBbt:0005784	1
WBGene00021657	germ line WBbt:0005784	1
WBGene00022363	germ line WBbt:0005784	1
WBGene00000197	germ line WBbt:0005784	1
WBGene00022300	germ line WBbt:0005784	1
WBGene00022466	germ line WBbt:0005784	1
WBGene00017827	germ line WBbt:0005784	1
WBGene00004479	germ line WBbt:0005784	1
WBGene00022192	germ line WBbt:0005784	1
WBGene00004506	germ line WBbt:0005784	1
WBGene00021813	germ line WBbt:0005784	1
WBGene00013435	germ line WBbt:0005784	1
WBGene00012972	germ line WBbt:0005784	1
WBGene00017075	germ line WBbt:0005784	1
WBGene00013985	germ line WBbt:0005784	1
WBGene00001840	germ line WBbt:0005784	1
WBGene00021058	germ line WBbt:0005784	1
WBGene00020296	germ line WBbt:0005784	1
WBGene00016195	germ line WBbt:0005784	1
WBGene00003952	germ line WBbt:0005784	1
WBGene00006724	germ line WBbt:0005784	1
WBGene00003864	germ line WBbt:0005784	1
WBGene00018423	germ line WBbt:0005784	1
WBGene00000206	germ line WBbt:0005784	1
WBGene00016263	germ line WBbt:0005784	1
WBGene00004952	germ line WBbt:0005784	1
WBGene00017482	germ line WBbt:0005784	1
WBGene00013209	germ line WBbt:0005784	1
WBGene00018898	germ line WBbt:0005784	1
WBGene00004413	germ line WBbt:0005784	1
WBGene00021311	germ line WBbt:0005784	1
WBGene00003014	germ line WBbt:0005784	1
WBGene00007027	germ line WBbt:0005784	1
WBGene00008641	germ line WBbt:0005784	1
WBGene00004497	germ line WBbt:0005784	1
WBGene00000502	germ line WBbt:0005784	1
WBGene00012179	germ line WBbt:0005784	1
WBGene00004319	germ line WBbt:0005784	1
WBGene00000158	germ line WBbt:0005784	1
WBGene00004189	germ line WBbt:0005784	1
WBGene00002080	germ line WBbt:0005784	1
WBGene00009921	germ line WBbt:0005784	1
WBGene00006566	germ line WBbt:0005784	1
WBGene00009284	germ line WBbt:0005784	1
WBGene00022019	germ line WBbt:0005784	1
WBGene00016166	germ line WBbt:0005784	1
WBGene00013441	germ line WBbt:0005784	1
WBGene00009267	germ line WBbt:0005784	1
WBGene00007145	germ line WBbt:0005784	1
WBGene00022881	germ line WBbt:0005784	1
WBGene00000379	germ line WBbt:0005784	1
WBGene00009004	germ line WBbt:0005784	1
WBGene00022765	germ line WBbt:0005784	1
WBGene00007573	germ line WBbt:0005784	1
WBGene00017311	germ line WBbt:0005784	1
WBGene00004187	germ line WBbt:0005784	1
WBGene00016981	germ line WBbt:0005784	1
WBGene00004443	germ line WBbt:0005784	1
WBGene00020298	germ line WBbt:0005784	1
WBGene00020915	germ line WBbt:0005784	1
WBGene00010975	germ line WBbt:0005784	1
WBGene00000378	germ line WBbt:0005784	1
WBGene00004419	germ line WBbt:0005784	1
WBGene00006997	germ line WBbt:0005784	1
WBGene00009671	germ line WBbt:0005784	1
WBGene00008003	germ line WBbt:0005784	1
WBGene00003924	germ line WBbt:0005784	1
WBGene00010405	germ line WBbt:0005784	1
WBGene00020588	germ line WBbt:0005784	1
WBGene00007556	germ line WBbt:0005784	1
WBGene00003209	germ line WBbt:0005784	1
WBGene00010627	germ line WBbt:0005784	1
WBGene00004947	germ line WBbt:0005784	1
WBGene00018399	germ line WBbt:0005784	1
WBGene00009772	germ line WBbt:0005784	1
WBGene00012209	germ line WBbt:0005784	1
WBGene00016566	germ line WBbt:0005784	1
WBGene00011976	germ line WBbt:0005784	1
WBGene00006993	germ line WBbt:0005784	1
WBGene00006927	germ line WBbt:0005784	1
WBGene00010085	germ line WBbt:0005784	1
WBGene00004452	germ line WBbt:0005784	1
WBGene00022127	germ line WBbt:0005784	1
WBGene00007111	germ line WBbt:0005784	1
WBGene00017177	germ line WBbt:0005784	1
WBGene00004445	germ line WBbt:0005784	1
WBGene00002147	germ line WBbt:0005784	1
WBGene00001975	germ line WBbt:0005784	1
WBGene00015943	germ line WBbt:0005784	1
WBGene00001166	germ line WBbt:0005784	1
WBGene00021133	germ line WBbt:0005784	1
WBGene00013235	germ line WBbt:0005784	1
WBGene00003829	germ line WBbt:0005784	1
WBGene00000854	germ line WBbt:0005784	1
WBGene00003796	germ line WBbt:0005784	1
WBGene00018991	germ line WBbt:0005784	1
WBGene00003793	germ line WBbt:0005784	1
WBGene00022853	germ line WBbt:0005784	1
WBGene00016955	germ line WBbt:0005784	1
WBGene00013735	germ line WBbt:0005784	1
WBGene00007171	germ line WBbt:0005784	1
WBGene00007681	germ line WBbt:0005784	1
WBGene00012835	germ line WBbt:0005784	1
WBGene00000871	germ line WBbt:0005784	1
WBGene00044535	germ line WBbt:0005784	1
WBGene00011742	germ line WBbt:0005784	1
WBGene00017397	germ line WBbt:0005784	1
WBGene00016622	germ line WBbt:0005784	1
WBGene00004469	germ line WBbt:0005784	1
WBGene00012697	germ line WBbt:0005784	1
WBGene00021391	germ line WBbt:0005784	1
WBGene00004110	germ line WBbt:0005784	1
WBGene00006934	germ line WBbt:0005784	1
WBGene00009352	germ line WBbt:0005784	1
WBGene00022739	germ line WBbt:0005784	1
WBGene00017301	germ line WBbt:0005784	1
WBGene00001258	germ line WBbt:0005784	1
WBGene00004486	germ line WBbt:0005784	1
WBGene00002226	germ line WBbt:0005784	1
WBGene00011043	germ line WBbt:0005784	1
WBGene00020462	germ line WBbt:0005784	1
WBGene00012315	germ line WBbt:0005784	1
WBGene00007100	germ line WBbt:0005784	1
WBGene00011410	germ line WBbt:0005784	1
WBGene00004044	germ line WBbt:0005784	1
WBGene00010807	germ line WBbt:0005784	1
WBGene00002033	germ line WBbt:0005784	1
WBGene00194706	germ line WBbt:0005784	1
WBGene00000382	germ line WBbt:0005784	1
WBGene00009364	germ line WBbt:0005784	1
WBGene00013380	germ line WBbt:0005784	1
WBGene00019941	germ line WBbt:0005784	1
WBGene00019246	germ line WBbt:0005784	1
WBGene00006595	germ line WBbt:0005784	1
WBGene00009188	germ line WBbt:0005784	1
WBGene00016960	germ line WBbt:0005784	1
WBGene00000875	germ line WBbt:0005784	1
WBGene00008968	germ line WBbt:0005784	1
WBGene00004441	germ line WBbt:0005784	1
WBGene00004460	germ line WBbt:0005784	1
WBGene00010677	germ line WBbt:0005784	1
WBGene00010908	germ line WBbt:0005784	1
WBGene00004471	germ line WBbt:0005784	1
WBGene00000896	germ line WBbt:0005784	1
WBGene00003415	germ line WBbt:0005784	1
WBGene00011945	germ line WBbt:0005784	1
WBGene00020719	germ line WBbt:0005784	1
WBGene00020103	germ line WBbt:0005784	1
WBGene00017605	germ line WBbt:0005784	1
WBGene00000162	germ line WBbt:0005784	1
WBGene00016796	germ line WBbt:0005784	1
WBGene00017074	germ line WBbt:0005784	1
WBGene00021888	germ line WBbt:0005784	1
WBGene00000866	germ line WBbt:0005784	1
WBGene00019120	germ line WBbt:0005784	1
WBGene00002891	germ line WBbt:0005784	1
WBGene00013442	germ line WBbt:0005784	1
WBGene00004953	germ line WBbt:0005784	1
WBGene00014165	germ line WBbt:0005784	1
WBGene00004795	germ line WBbt:0005784	1
WBGene00004768	germ line WBbt:0005784	1
WBGene00018586	germ line WBbt:0005784	1
WBGene00018698	germ line WBbt:0005784	1
WBGene00019122	germ line WBbt:0005784	1
WBGene00020389	germ line WBbt:0005784	1
WBGene00001031	germ line WBbt:0005784	1
WBGene00002047	germ line WBbt:0005784	1
WBGene00008172	germ line WBbt:0005784	1
WBGene00019220	germ line WBbt:0005784	1
WBGene00008645	germ line WBbt:0005784	1
WBGene00004109	germ line WBbt:0005784	1
WBGene00086551	germ line WBbt:0005784	1
WBGene00001029	germ line WBbt:0005784	1
WBGene00009880	germ line WBbt:0005784	1
WBGene00015463	germ line WBbt:0005784	1
WBGene00004505	germ line WBbt:0005784	1
WBGene00022420	germ line WBbt:0005784	1
WBGene00012435	germ line WBbt:0005784	1
WBGene00012220	germ line WBbt:0005784	1
WBGene00013095	germ line WBbt:0005784	1
WBGene00009285	germ line WBbt:0005784	1
WBGene00019757	germ line WBbt:0005784	1
WBGene00022114	germ line WBbt:0005784	1
WBGene00001942	germ line WBbt:0005784	1
WBGene00003925	germ line WBbt:0005784	1
WBGene00000499	germ line WBbt:0005784	1
WBGene00022462	germ line WBbt:0005784	1
WBGene00007186	germ line WBbt:0005784	1
WBGene00008107	germ line WBbt:0005784	1
WBGene00018409	germ line WBbt:0005784	1
WBGene00004314	germ line WBbt:0005784	1
WBGene00022603	germ line WBbt:0005784	1
WBGene00013267	germ line WBbt:0005784	1
WBGene00021514	germ line WBbt:0005784	1
WBGene00020422	germ line WBbt:0005784	1
WBGene00016586	germ line WBbt:0005784	1
WBGene00012888	germ line WBbt:0005784	1
WBGene00004415	germ line WBbt:0005784	1
WBGene00011560	germ line WBbt:0005784	1
WBGene00022426	germ line WBbt:0005784	1
WBGene00010687	germ line WBbt:0005784	1
WBGene00001996	germ line WBbt:0005784	1
WBGene00004043	germ line WBbt:0005784	1
WBGene00012111	germ line WBbt:0005784	1
WBGene00011155	germ line WBbt:0005784	1
WBGene00002850	germ line WBbt:0005784	1
WBGene00003905	germ line WBbt:0005784	1
WBGene00008503	germ line WBbt:0005784	1
WBGene00009744	germ line WBbt:0005784	1
WBGene00003159	germ line WBbt:0005784	1
WBGene00011131	germ line WBbt:0005784	1
WBGene00001973	germ line WBbt:0005784	1
WBGene00007580	germ line WBbt:0005784	1
WBGene00008720	germ line WBbt:0005784	1
WBGene00007256	germ line WBbt:0005784	1
WBGene00007144	germ line WBbt:0005784	1
WBGene00006529	germ line WBbt:0005784	1
WBGene00003158	germ line WBbt:0005784	1
WBGene00016888	germ line WBbt:0005784	1
WBGene00020629	germ line WBbt:0005784	1
WBGene00003953	germ line WBbt:0005784	1
WBGene00019578	germ line WBbt:0005784	1
WBGene00004447	germ line WBbt:0005784	1
WBGene00003507	germ line WBbt:0005784	1
WBGene00010664	germ line WBbt:0005784	1
WBGene00000911	germ line WBbt:0005784	1
WBGene00015251	germ line WBbt:0005784	1
WBGene00004684	germ line WBbt:0005784	1
WBGene00002998	germ line WBbt:0005784	1
WBGene00004488	germ line WBbt:0005784	1
WBGene00006386	germ line WBbt:0005784	1
WBGene00021921	germ line WBbt:0005784	1
WBGene00006706	germ line WBbt:0005784	1
WBGene00002153	germ line WBbt:0005784	1
WBGene00017098	germ line WBbt:0005784	1
WBGene00012738	germ line WBbt:0005784	1
WBGene00018238	germ line WBbt:0005784	1
WBGene00019831	germ line WBbt:0005784	1
WBGene00017142	germ line WBbt:0005784	1
WBGene00006437	germ line WBbt:0005784	1
WBGene00004442	germ line WBbt:0005784	1
WBGene00003802	germ line WBbt:0005784	1
WBGene00001582	germ line WBbt:0005784	1
WBGene00009553	germ line WBbt:0005784	1
WBGene00001569	germ line WBbt:0005784	1
WBGene00004435	germ line WBbt:0005784	1
WBGene00004738	germ line WBbt:0005784	1
WBGene00012978	germ line WBbt:0005784	1
WBGene00004490	germ line WBbt:0005784	1
WBGene00006817	germ line WBbt:0005784	1
WBGene00000708	germ line WBbt:0005784	1
WBGene00002228	germ line WBbt:0005784	1
WBGene00021541	germ line WBbt:0005784	1
WBGene00004428	germ line WBbt:0005784	1
WBGene00021313	germ line WBbt:0005784	1
WBGene00004431	germ line WBbt:0005784	1
WBGene00012695	germ line WBbt:0005784	1
WBGene00001482	germ line WBbt:0005784	1
WBGene00001209	germ line WBbt:0005784	1
WBGene00018812	germ line WBbt:0005784	1
WBGene00022831	germ line WBbt:0005784	1
WBGene00003818	germ line WBbt:0005784	1
WBGene00011153	germ line WBbt:0005784	1
WBGene00009966	germ line WBbt:0005784	1
WBGene00000923	germ line WBbt:0005784	1
WBGene00007971	germ line WBbt:0005784	1
WBGene00002079	germ line WBbt:0005784	1
WBGene00004269	germ line WBbt:0005784	1
WBGene00006856	germ line WBbt:0005784	1
WBGene00000159	germ line WBbt:0005784	1
WBGene00012243	germ line WBbt:0005784	1
WBGene00012756	germ line WBbt:0005784	1
WBGene00003083	germ line WBbt:0005784	1
WBGene00022037	germ line WBbt:0005784	1
WBGene00013160	germ line WBbt:0005784	1
WBGene00009878	germ line WBbt:0005784	1
WBGene00004274	germ line WBbt:0005784	1
WBGene00004476	germ line WBbt:0005784	1
WBGene00003130	germ line WBbt:0005784	1
WBGene00019247	germ line WBbt:0005784	1
WBGene00010671	germ line WBbt:0005784	1
WBGene00016494	germ line WBbt:0005784	1
WBGene00019254	germ line WBbt:0005784	1
WBGene00008502	germ line WBbt:0005784	1
WBGene00019692	germ line WBbt:0005784	1
WBGene00013349	germ line WBbt:0005784	1
WBGene00004437	germ line WBbt:0005784	1
WBGene00012730	germ line WBbt:0005784	1
WBGene00003160	germ line WBbt:0005784	1
WBGene00010731	germ line WBbt:0005784	1
WBGene00018013	germ line WBbt:0005784	1
WBGene00010875	germ line WBbt:0005784	1
WBGene00016439	germ line WBbt:0005784	1
WBGene00018491	germ line WBbt:0005784	1
WBGene00002363	germ line WBbt:0005784	1
WBGene00019890	germ line WBbt:0005784	1
WBGene00019943	germ line WBbt:0005784	1
WBGene00004700	germ line WBbt:0005784	1
WBGene00006617	germ line WBbt:0005784	1
WBGene00004439	germ line WBbt:0005784	1
WBGene00022508	germ line WBbt:0005784	1
WBGene00003077	germ line WBbt:0005784	1
WBGene00002073	germ line WBbt:0005784	1
WBGene00007561	germ line WBbt:0005784	1
WBGene00010232	germ line WBbt:0005784	1
WBGene00012276	germ line WBbt:0005784	1
WBGene00000549	germ line WBbt:0005784	1
WBGene00020392	germ line WBbt:0005784	1
WBGene00020687	germ line WBbt:0005784	1
WBGene00006804	germ line WBbt:0005784	1
WBGene00020467	germ line WBbt:0005784	1
WBGene00004737	germ line WBbt:0005784	1
WBGene00014124	germ line WBbt:0005784	1
WBGene00003951	germ line WBbt:0005784	1
WBGene00003787	germ line WBbt:0005784	1
WBGene00022121	germ line WBbt:0005784	1
WBGene00001044	germ line WBbt:0005784	1
WBGene00021465	germ line WBbt:0005784	1
WBGene00012999	germ line WBbt:0005784	1
WBGene00022042	germ line WBbt:0005784	1
WBGene00008948	germ line WBbt:0005784	1
WBGene00019723	germ line WBbt:0005784	1
WBGene00019715	germ line WBbt:0005784	1
WBGene00004466	germ line WBbt:0005784	1
WBGene00017990	germ line WBbt:0005784	1
WBGene00021470	germ line WBbt:0005784	1
WBGene00004060	germ line WBbt:0005784	1
WBGene00019938	germ line WBbt:0005784	1
WBGene00002957	germ line WBbt:0005784	1
WBGene00013674	germ line WBbt:0005784	1
WBGene00009286	germ line WBbt:0005784	1
WBGene00000498	germ line WBbt:0005784	1
WBGene00011216	germ line WBbt:0005784	1
WBGene00009993	germ line WBbt:0005784	1
WBGene00012474	germ line WBbt:0005784	1
WBGene00003611	germ line WBbt:0005784	1
WBGene00018341	germ line WBbt:0005784	1
WBGene00016374	germ line WBbt:0005784	1
WBGene00016790	germ line WBbt:0005784	1
WBGene00021014	germ line WBbt:0005784	1
WBGene00004064	germ line WBbt:0005784	1
WBGene00011051	germ line WBbt:0005784	1
WBGene00008848	germ line WBbt:0005784	1
WBGene00007797	germ line WBbt:0005784	1
WBGene00000231	germ line WBbt:0005784	1
WBGene00004427	germ line WBbt:0005784	1
WBGene00000776	germ line WBbt:0005784	1
WBGene00022350	germ line WBbt:0005784	1
WBGene00001601	germ line WBbt:0005784	1
WBGene00000209	germ line WBbt:0005784	1
WBGene00012481	germ line WBbt:0005784	1
WBGene00020037	germ line WBbt:0005784	1
WBGene00007624	germ line WBbt:0005784	1
WBGene00003009	germ line WBbt:0005784	1
WBGene00018934	germ line WBbt:0005784	1
WBGene00000913	germ line WBbt:0005784	1
WBGene00013265	germ line WBbt:0005784	1
WBGene00011270	germ line WBbt:0005784	1
WBGene00006945	germ line WBbt:0005784	1
WBGene00003994	germ line WBbt:0005784	1
WBGene00004440	germ line WBbt:0005784	1
WBGene00008371	germ line WBbt:0005784	1
WBGene00017760	germ line WBbt:0005784	1
WBGene00044789	germ line WBbt:0005784	1
WBGene00004747	germ line WBbt:0005784	1
WBGene00021844	germ line WBbt:0005784	1
WBGene00006936	germ line WBbt:0005784	1
WBGene00009112	germ line WBbt:0005784	1
WBGene00012904	germ line WBbt:0005784	1
WBGene00011066	germ line WBbt:0005784	1
WBGene00003827	germ line WBbt:0005784	1
WBGene00020275	germ line WBbt:0005784	1
WBGene00013544	germ line WBbt:0005784	1
WBGene00000770	germ line WBbt:0005784	1
WBGene00015405	germ line WBbt:0005784	1
WBGene00001227	germ line WBbt:0005784	1
WBGene00017158	germ line WBbt:0005784	1
WBGene00021486	germ line WBbt:0005784	1
WBGene00000889	germ line WBbt:0005784	1
WBGene00001443	germ line WBbt:0005784	1
WBGene00022021	germ line WBbt:0005784	1
WBGene00012714	germ line WBbt:0005784	1
WBGene00008274	germ line WBbt:0005784	1
WBGene00018953	germ line WBbt:0005784	1
WBGene00015291	germ line WBbt:0005784	1
WBGene00010844	germ line WBbt:0005784	1
WBGene00006734	germ line WBbt:0005784	1
WBGene00016182	germ line WBbt:0005784	1
WBGene00008458	germ line WBbt:0005784	1
WBGene00008196	germ line WBbt:0005784	1
WBGene00077732	germ line WBbt:0005784	1
WBGene00007761	germ line WBbt:0005784	1
WBGene00015418	germ line WBbt:0005784	1
WBGene00003989	germ line WBbt:0005784	1
WBGene00021934	germ line WBbt:0005784	1
WBGene00020558	germ line WBbt:0005784	1
WBGene00009994	germ line WBbt:0005784	1
WBGene00012650	germ line WBbt:0005784	1
WBGene00000421	germ line WBbt:0005784	1
WBGene00010458	germ line WBbt:0005784	1
WBGene00004421	germ line WBbt:0005784	1
WBGene00000915	germ line WBbt:0005784	1
WBGene00009119	germ line WBbt:0005784	1
WBGene00015134	germ line WBbt:0005784	1
WBGene00005022	germ line WBbt:0005784	1
WBGene00000259	germ line WBbt:0005784	1
WBGene00017219	germ line WBbt:0005784	1
WBGene00017988	germ line WBbt:0005784	1
WBGene00016944	germ line WBbt:0005784	1
WBGene00016151	germ line WBbt:0005784	1
WBGene00014036	germ line WBbt:0005784	1
WBGene00010230	germ line WBbt:0005784	1
WBGene00006405	germ line WBbt:0005784	1
WBGene00015481	germ line WBbt:0005784	1
WBGene00007014	germ line WBbt:0005784	1
WBGene00010015	germ line WBbt:0005784	1
WBGene00003821	germ line WBbt:0005784	1
WBGene00001046	germ line WBbt:0005784	1
WBGene00010890	germ line WBbt:0005784	1
WBGene00012908	germ line WBbt:0005784	1
WBGene00019432	germ line WBbt:0005784	1
WBGene00007017	germ line WBbt:0005784	1
WBGene00003622	germ line WBbt:0005784	1
WBGene00010195	germ line WBbt:0005784	1
WBGene00018872	germ line WBbt:0005784	1
WBGene00000935	germ line WBbt:0005784	1
WBGene00009580	germ line WBbt:0005784	1
WBGene00009122	germ line WBbt:0005784	1
WBGene00008683	germ line WBbt:0005784	1
WBGene00004116	germ line WBbt:0005784	1
WBGene00006957	germ line WBbt:0005784	1
WBGene00016624	germ line WBbt:0005784	1
WBGene00002072	germ line WBbt:0005784	1
WBGene00009289	germ line WBbt:0005784	1
WBGene00017997	germ line WBbt:0005784	1
WBGene00003038	germ line WBbt:0005784	1
WBGene00004429	germ line WBbt:0005784	1
WBGene00194892	germ line WBbt:0005784	1
WBGene00002083	germ line WBbt:0005784	1
WBGene00004208	germ line WBbt:0005784	1
WBGene00007433	germ line WBbt:0005784	1
WBGene00016562	germ line WBbt:0005784	1
WBGene00022694	germ line WBbt:0005784	1
WBGene00012234	germ line WBbt:0005784	1
WBGene00004408	germ line WBbt:0005784	1
WBGene00004756	germ line WBbt:0005784	1
WBGene00002002	germ line WBbt:0005784	1
WBGene00011282	germ line WBbt:0005784	1
WBGene00008338	germ line WBbt:0005784	1
WBGene00000235	germ line WBbt:0005784	1
WBGene00018928	germ line WBbt:0005784	1
WBGene00005643	germ line WBbt:0005784	1
WBGene00010367	germ line WBbt:0005784	1
WBGene00017712	germ line WBbt:0005784	1
WBGene00003830	germ line WBbt:0005784	1
WBGene00004204	germ line WBbt:0005784	1
WBGene00044077	germ line WBbt:0005784	1
WBGene00018285	germ line WBbt:0005784	1
WBGene00001565	germ line WBbt:0005784	1
WBGene00011890	germ line WBbt:0005784	1
WBGene00001598	germ line WBbt:0005784	1
WBGene00009189	germ line WBbt:0005784	1
WBGene00006460	germ line WBbt:0005784	1
WBGene00000550	germ line WBbt:0005784	1
WBGene00018900	germ line WBbt:0005784	1
WBGene00007588	germ line WBbt:0005784	1
WBGene00001686	germ line WBbt:0005784	1
WBGene00007436	germ line WBbt:0005784	1
WBGene00017066	germ line WBbt:0005784	1
WBGene00021276	germ line WBbt:0005784	1
WBGene00022253	germ line WBbt:0005784	1
WBGene00009113	germ line WBbt:0005784	1
WBGene00008081	germ line WBbt:0005784	1
WBGene00016496	germ line WBbt:0005784	1
WBGene00006924	germ line WBbt:0005784	1
WBGene00011367	germ line WBbt:0005784	1
WBGene00000376	germ line WBbt:0005784	1
WBGene00012715	germ line WBbt:0005784	1
WBGene00002076	germ line WBbt:0005784	1
WBGene00009711	germ line WBbt:0005784	1
WBGene00011067	germ line WBbt:0005784	1
WBGene00003790	germ line WBbt:0005784	1
WBGene00003785	germ line WBbt:0005784	1
WBGene00014096	germ line WBbt:0005784	1
WBGene00004434	germ line WBbt:0005784	1
WBGene00010233	germ line WBbt:0005784	1
WBGene00011017	germ line WBbt:0005784	1
WBGene00008685	germ line WBbt:0005784	1
WBGene00013727	germ line WBbt:0005784	1
WBGene00004470	germ line WBbt:0005784	1
WBGene00017134	germ line WBbt:0005784	1
WBGene00021784	germ line WBbt:0005784	1
WBGene00001481	germ line WBbt:0005784	1
WBGene00016493	germ line WBbt:0005784	1
WBGene00022531	germ line WBbt:0005784	1
WBGene00002245	germ line WBbt:0005784	1
WBGene00003228	germ line WBbt:0005784	1
WBGene00007709	germ line WBbt:0005784	1
WBGene00004502	germ line WBbt:0005784	1
WBGene00020762	germ line WBbt:0005784	1
WBGene00001922	germ line WBbt:0005784	1
WBGene00003891	germ line WBbt:0005784	1
WBGene00015425	germ line WBbt:0005784	1
WBGene00018303	germ line WBbt:0005784	1
WBGene00004361	germ line WBbt:0005784	1
WBGene00001134	germ line WBbt:0005784	1
WBGene00006393	germ line WBbt:0005784	1
WBGene00004326	germ line WBbt:0005784	1
WBGene00022458	germ line WBbt:0005784	1
WBGene00015745	germ line WBbt:0005784	1
WBGene00020300	germ line WBbt:0005784	1
WBGene00001645	germ line WBbt:0005784	1
WBGene00011194	germ line WBbt:0005784	1
WBGene00001867	germ line WBbt:0005784	1
WBGene00000933	germ line WBbt:0005784	1
WBGene00021901	germ line WBbt:0005784	1
WBGene00008149	germ line WBbt:0005784	1
WBGene00019141	germ line WBbt:0005784	1
WBGene00013983	germ line WBbt:0005784	1
WBGene00003082	germ line WBbt:0005784	1
WBGene00009270	germ line WBbt:0005784	1
WBGene00007118	germ line WBbt:0005784	1
WBGene00003795	germ line WBbt:0005784	1
WBGene00015818	germ line WBbt:0005784	1
WBGene00017460	germ line WBbt:0005784	1
WBGene00008035	germ line WBbt:0005784	1
WBGene00008919	germ line WBbt:0005784	1
WBGene00011730	germ line WBbt:0005784	1
WBGene00002008	germ line WBbt:0005784	1
WBGene00011775	germ line WBbt:0005784	1
WBGene00006568	germ line WBbt:0005784	1
WBGene00004259	germ line WBbt:0005784	1
WBGene00002066	germ line WBbt:0005784	1
WBGene00019121	germ line WBbt:0005784	1
WBGene00001566	germ line WBbt:0005784	1
WBGene00018769	germ line WBbt:0005784	1
WBGene00008710	germ line WBbt:0005784	1
WBGene00003788	germ line WBbt:0005784	1
WBGene00003914	germ line WBbt:0005784	1
WBGene00000800	germ line WBbt:0005784	1
WBGene00012000	germ line WBbt:0005784	1
WBGene00004702	germ line WBbt:0005784	1
WBGene00012436	germ line WBbt:0005784	1
WBGene00008173	germ line WBbt:0005784	1
WBGene00010037	germ line WBbt:0005784	1
WBGene00016139	germ line WBbt:0005784	1
WBGene00015525	germ line WBbt:0005784	1
WBGene00012692	germ line WBbt:0005784	1
WBGene00020782	germ line WBbt:0005784	1
WBGene00003831	germ line WBbt:0005784	1
WBGene00002032	germ line WBbt:0005784	1
WBGene00001832	germ line WBbt:0005784	1
WBGene00006931	germ line WBbt:0005784	1
WBGene00015809	germ line WBbt:0005784	1
WBGene00000567	germ line WBbt:0005784	1
WBGene00015515	germ line WBbt:0005784	1
WBGene00012097	germ line WBbt:0005784	1
WBGene00019698	germ line WBbt:0005784	1
WBGene00002240	germ line WBbt:0005784	1
WBGene00018794	germ line WBbt:0005784	1
WBGene00017347	germ line WBbt:0005784	1
WBGene00016961	germ line WBbt:0005784	1
WBGene00001259	germ line WBbt:0005784	1
WBGene00007513	germ line WBbt:0005784	1
WBGene00010670	germ line WBbt:0005784	1
WBGene00021155	germ line WBbt:0005784	1
WBGene00006776	germ line WBbt:0005784	1
WBGene00012858	germ line WBbt:0005784	1
WBGene00013538	germ line WBbt:0005784	1
WBGene00017137	germ line WBbt:0005784	1
WBGene00000773	germ line WBbt:0005784	1
WBGene00007184	germ line WBbt:0005784	1
WBGene00001647	germ line WBbt:0005784	1
WBGene00010185	germ line WBbt:0005784	1
WBGene00020993	germ line WBbt:0005784	1
WBGene00007048	germ line WBbt:0005784	1
WBGene00001747	germ line WBbt:0005784	1
WBGene00011464	germ line WBbt:0005784	1
WBGene00022851	germ line WBbt:0005784	1
WBGene00021605	germ line WBbt:0005784	1
WBGene00004461	germ line WBbt:0005784	1
WBGene00020858	germ line WBbt:0005784	1
WBGene00001233	germ line WBbt:0005784	1
WBGene00018420	germ line WBbt:0005784	1
WBGene00001226	germ line WBbt:0005784	1
WBGene00013530	germ line WBbt:0005784	1
WBGene00003993	germ line WBbt:0005784	1
WBGene00020347	germ line WBbt:0005784	1
WBGene00022046	germ line WBbt:0005784	1
WBGene00007683	germ line WBbt:0005784	1
WBGene00010419	germ line WBbt:0005784	1
WBGene00004485	germ line WBbt:0005784	1
WBGene00014083	germ line WBbt:0005784	1
WBGene00014120	germ line WBbt:0005784	1
WBGene00020102	germ line WBbt:0005784	1
WBGene00008934	germ line WBbt:0005784	1
WBGene00011237	germ line WBbt:0005784	1
WBGene00016983	germ line WBbt:0005784	1
WBGene00004436	germ line WBbt:0005784	1
WBGene00021355	germ line WBbt:0005784	1
WBGene00007042	germ line WBbt:0005784	1
WBGene00004821	germ line WBbt:0005784	1
WBGene00004422	germ line WBbt:0005784	1
WBGene00012164	germ line WBbt:0005784	1
WBGene00010493	germ line WBbt:0005784	1
WBGene00007445	germ line WBbt:0005784	1
WBGene00007109	germ line WBbt:0005784	1
WBGene00022737	germ line WBbt:0005784	1
WBGene00022257	germ line WBbt:0005784	1
WBGene00010562	germ line WBbt:0005784	1
WBGene00013151	germ line WBbt:0005784	1
WBGene00016418	germ line WBbt:0005784	1
WBGene00015232	germ line WBbt:0005784	1
WBGene00008210	germ line WBbt:0005784	1
WBGene00016977	germ line WBbt:0005784	1
WBGene00004484	germ line WBbt:0005784	1
WBGene00044987	germ line WBbt:0005784	1
WBGene00004477	germ line WBbt:0005784	1
WBGene00004504	germ line WBbt:0005784	1
WBGene00001831	germ line WBbt:0005784	1
WBGene00010263	germ line WBbt:0005784	1
WBGene00006733	germ line WBbt:0005784	1
WBGene00006708	germ line WBbt:0005784	1
WBGene00004750	germ line WBbt:0005784	1
WBGene00019399	germ line WBbt:0005784	1
WBGene00011116	germ line WBbt:0005784	1
WBGene00002152	germ line WBbt:0005784	1
WBGene00008440	germ line WBbt:0005784	1
WBGene00009721	germ line WBbt:0005784	1
WBGene00004917	germ line WBbt:0005784	1
WBGene00001571	germ line WBbt:0005784	1
WBGene00007435	germ line WBbt:0005784	1
WBGene00020994	germ line WBbt:0005784	1
WBGene00002804	germ line WBbt:0005784	1
WBGene00014208	germ line WBbt:0005784	1
WBGene00013445	germ line WBbt:0005784	1
WBGene00008053	germ line WBbt:0005784	1
WBGene00011883	germ line WBbt:0005784	1
WBGene00000080	germ line WBbt:0005784	1
WBGene00003803	germ line WBbt:0005784	1
WBGene00009365	germ line WBbt:0005784	1
WBGene00004448	germ line WBbt:0005784	1
WBGene00000423	germ line WBbt:0005784	1
WBGene00004430	germ line WBbt:0005784	1
WBGene00004880	germ line WBbt:0005784	1
WBGene00021088	germ line WBbt:0005784	1
WBGene00004268	germ line WBbt:0005784	1
WBGene00022738	germ line WBbt:0005784	1
WBGene00012644	germ line WBbt:0005784	1
WBGene00003870	germ line WBbt:0005784	1
WBGene00010281	germ line WBbt:0005784	1
WBGene00003413	germ line WBbt:0005784	1
WBGene00011507	germ line WBbt:0005784	1
WBGene00020036	germ line WBbt:0005784	1
WBGene00015011	germ line WBbt:0005784	1
WBGene00003043	germ line WBbt:0005784	1
WBGene00013679	germ line WBbt:0005784	1
WBGene00004417	germ line WBbt:0005784	1
WBGene00001412	germ line WBbt:0005784	1
WBGene00001230	germ line WBbt:0005784	1
WBGene00022855	germ line WBbt:0005784	1
WBGene00008887	germ line WBbt:0005784	1
WBGene00001030	germ line WBbt:0005784	1
WBGene00017641	germ line WBbt:0005784	1
WBGene00004478	germ line WBbt:0005784	1
WBGene00017011	germ line WBbt:0005784	1
WBGene00004481	germ line WBbt:0005784	1
WBGene00000772	germ line WBbt:0005784	1
WBGene00009211	germ line WBbt:0005784	1
WBGene00010556	germ line WBbt:0005784	1
WBGene00022400	germ line WBbt:0005784	1
WBGene00002061	germ line WBbt:0005784	1
WBGene00019124	germ line WBbt:0005784	1
WBGene00006497	germ line WBbt:0005784	1
WBGene00020498	germ line WBbt:0005784	1
WBGene00005009	germ line WBbt:0005784	1
WBGene00013725	germ line WBbt:0005784	1
WBGene00012929	germ line WBbt:0005784	1
WBGene00009563	germ line WBbt:0005784	1
WBGene00016607	germ line WBbt:0005784	1
WBGene00020269	germ line WBbt:0005784	1
WBGene00020868	germ line WBbt:0005784	1
WBGene00013549	germ line WBbt:0005784	1
WBGene00003048	germ line WBbt:0005784	1
WBGene00000675	germ line WBbt:0005784	1
WBGene00010990	germ line WBbt:0005784	1
WBGene00009366	germ line WBbt:0005784	1
WBGene00020391	germ line WBbt:0005784	1
WBGene00001078	germ line WBbt:0005784	1
WBGene00017886	germ line WBbt:0005784	1
WBGene00000383	germ line WBbt:0005784	1
WBGene00003800	germ line WBbt:0005784	1
WBGene00001744	germ line WBbt:0005784	1
WBGene00009203	germ line WBbt:0005784	1
WBGene00009374	germ line WBbt:0005784	1
WBGene00013214	germ line WBbt:0005784	1
WBGene00000229	germ line WBbt:0005784	1
WBGene00007018	germ line WBbt:0005784	1
WBGene00022348	germ line WBbt:0005784	1
WBGene00001402	germ line WBbt:0005784	1
WBGene00022148	germ line WBbt:0005784	1
WBGene00003825	germ line WBbt:0005784	1
WBGene00003155	germ line WBbt:0005784	1
WBGene00003508	germ line WBbt:0005784	1
WBGene00017549	germ line WBbt:0005784	1
WBGene00018846	germ line WBbt:0005784	1
WBGene00044762	germ line WBbt:0005784	1
WBGene00018446	germ line WBbt:0005784	1
WBGene00007762	germ line WBbt:0005784	1
WBGene00001160	germ line WBbt:0005784	1
WBGene00018008	germ line WBbt:0005784	1
WBGene00021186	germ line WBbt:0005784	1
WBGene00019118	germ line WBbt:0005784	1
WBGene00019162	germ line WBbt:0005784	1
WBGene00010097	germ line WBbt:0005784	1
WBGene00016140	germ line WBbt:0005784	1
WBGene00001855	germ line WBbt:0005784	1
WBGene00004203	germ line WBbt:0005784	1
WBGene00022852	germ line WBbt:0005784	1
WBGene00007008	germ line WBbt:0005784	1
WBGene00014112	germ line WBbt:0005784	1
WBGene00020348	germ line WBbt:0005784	1
WBGene00019537	germ line WBbt:0005784	1
WBGene00004185	germ line WBbt:0005784	1
WBGene00022029	germ line WBbt:0005784	1
WBGene00006555	germ line WBbt:0005784	1
WBGene00002276	germ line WBbt:0005784	1
WBGene00000474	germ line WBbt:0005784	1
WBGene00003220	germ line WBbt:0005784	1
WBGene00011631	germ line WBbt:0005784	1
WBGene00004475	germ line WBbt:0005784	1
WBGene00009272	germ line WBbt:0005784	1
WBGene00018638	germ line WBbt:0005784	1
WBGene00012641	germ line WBbt:0005784	1
WBGene00021945	germ line WBbt:0005784	1
WBGene00017088	germ line WBbt:0005784	1
WBGene00006626	germ line WBbt:0005784	1
WBGene00003253	germ line WBbt:0005784	1
WBGene00016142	germ line WBbt:0005784	1
WBGene00019823	germ line WBbt:0005784	1
WBGene00020709	germ line WBbt:0005784	1
WBGene00019380	germ line WBbt:0005784	1
WBGene00003002	germ line WBbt:0005784	1
WBGene00006473	germ line WBbt:0005784	1
WBGene00003062	germ line WBbt:0005784	1
WBGene00011032	germ line WBbt:0005784	1
WBGene00019997	germ line WBbt:0005784	1
WBGene00017799	germ line WBbt:0005784	1
WBGene00003923	germ line WBbt:0005784	1
WBGene00004467	germ line WBbt:0005784	1
WBGene00015938	germ line WBbt:0005784	1
WBGene00003967	germ line WBbt:0005784	1
WBGene00002025	germ line WBbt:0005784	1
WBGene00020549	germ line WBbt:0005784	1
WBGene00014115	germ line WBbt:0005784	1
WBGene00000459	germ line WBbt:0005784	1
WBGene00006415	germ line WBbt:0005784	1
WBGene00016148	germ line WBbt:0005784	1
WBGene00012471	germ line WBbt:0005784	1
WBGene00019087	germ line WBbt:0005784	1
WBGene00006933	germ line WBbt:0005784	1
WBGene00009451	germ line WBbt:0005784	1
WBGene00000796	germ line WBbt:0005784	1
WBGene00004503	germ line WBbt:0005784	1
WBGene00006414	germ line WBbt:0005784	1
WBGene00003246	germ line WBbt:0005784	1
WBGene00003218	germ line WBbt:0005784	1
WBGene00012982	germ line WBbt:0005784	1
WBGene00043057	germ line WBbt:0005784	1
WBGene00007732	germ line WBbt:0005784	1
WBGene00011036	germ line WBbt:0005784	1
WBGene00018891	germ line WBbt:0005784	1
WBGene00004745	germ line WBbt:0005784	1
WBGene00006528	germ line WBbt:0005784	1
WBGene00016171	germ line WBbt:0005784	1
WBGene00006727	germ line WBbt:0005784	1
WBGene00004472	germ line WBbt:0005784	1
WBGene00017003	germ line WBbt:0005784	1
WBGene00000257	germ line WBbt:0005784	1
WBGene00017895	germ line WBbt:0005784	1
WBGene00011642	germ line WBbt:0005784	1
WBGene00008920	germ line WBbt:0005784	1
WBGene00043068	germ line WBbt:0005784	1
WBGene00011513	germ line WBbt:0005784	1
WBGene00011615	germ line WBbt:0005784	1
WBGene00000416	germ line WBbt:0005784	1
WBGene00004458	germ line WBbt:0005784	1
WBGene00000381	germ line WBbt:0005784	1
WBGene00012231	germ line WBbt:0005784	1
WBGene00016824	germ line WBbt:0005784	1
WBGene00009898	germ line WBbt:0005784	1
WBGene00001112	germ line WBbt:0005784	1
WBGene00006974	germ line WBbt:0005784	1
WBGene00010699	germ line WBbt:0005784	1
WBGene00007193	germ line WBbt:0005784	1
WBGene00011480	germ line WBbt:0005784	1
WBGene00011050	germ line WBbt:0005784	1
WBGene00009132	germ line WBbt:0005784	1
WBGene00003367	germ line WBbt:0005784	1
WBGene00007534	germ line WBbt:0005784	1
WBGene00004241	germ line WBbt:0005784	1
WBGene00006925	germ line WBbt:0005784	1
WBGene00004491	germ line WBbt:0005784	1
WBGene00000938	germ line WBbt:0005784	1
WBGene00004167	germ line WBbt:0005784	1
WBGene00017534	germ line WBbt:0005784	1
WBGene00019076	germ line WBbt:0005784	1
WBGene00003021	germ line WBbt:0005784	1
WBGene00000863	germ line WBbt:0005784	1
WBGene00004420	germ line WBbt:0005784	1
WBGene00010582	germ line WBbt:0005784	1
WBGene00020297	germ line WBbt:0005784	1
WBGene00005010	germ line WBbt:0005784	1
WBGene00022351	germ line WBbt:0005784	1
WBGene00019877	germ line WBbt:0005784	1
WBGene00019196	germ line WBbt:0005784	1
WBGene00004495	germ line WBbt:0005784	1
WBGene00001510	germ line WBbt:0005784	1
WBGene00000985	germ line WBbt:0005784	1
WBGene00044319	germ line WBbt:0005784	1
WBGene00018159	germ line WBbt:0005784	1
WBGene00004414	germ line WBbt:0005784	1
WBGene00004351	germ line WBbt:0005784	1
WBGene00045265	germ line WBbt:0005784	1
WBGene00006964	germ line WBbt:0005784	1
WBGene00011966	germ line WBbt:0005784	1
WBGene00006703	germ line WBbt:0005784	1
WBGene00018339	germ line WBbt:0005784	1
WBGene00009082	germ line WBbt:0005784	1
WBGene00001225	germ line WBbt:0005784	1
WBGene00020184	germ line WBbt:0005784	1
WBGene00000405	germ line WBbt:0005784	1
WBGene00015927	germ line WBbt:0005784	1
WBGene00017757	germ line WBbt:0005784	1
WBGene00000931	germ line WBbt:0005784	1
WBGene00002070	germ line WBbt:0005784	1
WBGene00017620	germ line WBbt:0005784	1
WBGene00008405	germ line WBbt:0005784	1
WBGene00004807	germ line WBbt:0005784	1
WBGene00003904	germ line WBbt:0005784	1
WBGene00006373	germ line WBbt:0005784	1
WBGene00004823	germ line WBbt:0005784	1
WBGene00008694	germ line WBbt:0005784	1
WBGene00004411	germ line WBbt:0005784	1
WBGene00012210	germ line WBbt:0005784	1
WBGene00016021	germ line WBbt:0005784	1
WBGene00012472	germ line WBbt:0005784	1
WBGene00011538	germ line WBbt:0005784	1
WBGene00014938	germ line WBbt:0005784	1
WBGene00004042	germ line WBbt:0005784	1
WBGene00006728	germ line WBbt:0005784	1
WBGene00004980	germ line WBbt:0005784	1
WBGene00008740	germ line WBbt:0005784	1
WBGene00013598	germ line WBbt:0005784	1
WBGene00010912	germ line WBbt:0005784	1
WBGene00001563	germ line WBbt:0005784	1
WBGene00000532	germ line WBbt:0005784	1
WBGene00001930	germ line WBbt:0005784	1
WBGene00015920	germ line WBbt:0005784	1
WBGene00006466	germ line WBbt:0005784	1
WBGene00017816	germ line WBbt:0005784	1
WBGene00007581	germ line WBbt:0005784	1
WBGene00004449	germ line WBbt:0005784	1
WBGene00013689	germ line WBbt:0005784	1
WBGene00011511	germ line WBbt:0005784	1
WBGene00008385	germ line WBbt:0005784	1
WBGene00011815	germ line WBbt:0005784	1
WBGene00016987	germ line WBbt:0005784	1
WBGene00003030	germ line WBbt:0005784	1
WBGene00015462	germ line WBbt:0005784	1
WBGene00011434	germ line WBbt:0005784	1
WBGene00020896	germ line WBbt:0005784	1
WBGene00045419	germ line WBbt:0005784	1
WBGene00020819	germ line WBbt:0005784	1
WBGene00015025	germ line WBbt:0005784	1
WBGene00003154	germ line WBbt:0005784	1
WBGene00000186	germ line WBbt:0005784	1
WBGene00007784	germ line WBbt:0005784	1
WBGene00010042	germ line WBbt:0005784	1
WBGene00000815	germ line WBbt:0005784	1
WBGene00013729	germ line WBbt:0005784	1
WBGene00002244	germ line WBbt:0005784	1
WBGene00018482	germ line WBbt:0005784	1
WBGene00017928	germ line WBbt:0005784	1
WBGene00006943	germ line WBbt:0005784	1
WBGene00019510	germ line WBbt:0005784	1
WBGene00013545	germ line WBbt:0005784	1
WBGene00020035	germ line WBbt:0005784	1
WBGene00009182	germ line WBbt:0005784	1
WBGene00011758	germ line WBbt:0005784	1
WBGene00006739	germ line WBbt:0005784	1
WBGene00001352	germ line WBbt:0005784	1
WBGene00000064	germ line WBbt:0005784	1
WBGene00004919	germ line WBbt:0005784	1
WBGene00002637	germ line WBbt:0005784	1
WBGene00044321	germ line WBbt:0005784	1
WBGene00008166	germ line WBbt:0005784	1
WBGene00016443	germ line WBbt:0005784	1
WBGene00007985	germ line WBbt:0005784	1
WBGene00018371	germ line WBbt:0005784	1
WBGene00001005	germ line WBbt:0005784	1
WBGene00008990	germ line WBbt:0005784	1
WBGene00004446	germ line WBbt:0005784	1
WBGene00007564	germ line WBbt:0005784	1
WBGene00019821	germ line WBbt:0005784	1
WBGene00020999	germ line WBbt:0005784	1
WBGene00012316	germ line WBbt:0005784	1
WBGene00003927	germ line WBbt:0005784	1
WBGene00022667	germ line WBbt:0005784	1
WBGene00021613	germ line WBbt:0005784	1
WBGene00017642	germ line WBbt:0005784	1
WBGene00004782	germ line WBbt:0005784	1
WBGene00005552	germ line WBbt:0005784	1
WBGene00006489	germ line WBbt:0005784	1
WBGene00044665	germ line WBbt:0005784	1
WBGene00012907	germ line WBbt:0005784	1
WBGene00021554	germ line WBbt:0005784	1
WBGene00003801	germ line WBbt:0005784	1
WBGene00010351	germ line WBbt:0005784	1
WBGene00003216	germ line WBbt:0005784	1
WBGene00000886	germ line WBbt:0005784	1
WBGene00008686	germ line WBbt:0005784	1
WBGene00007290	germ line WBbt:0005784	1
WBGene00006376	germ line WBbt:0005784	1
WBGene00001229	germ line WBbt:0005784	1
WBGene00010002	germ line WBbt:0005784	1
WBGene00002196	germ line WBbt:0005784	1
WBGene00006571	germ line WBbt:0005784	1
WBGene00000479	germ line WBbt:0005784	1
WBGene00004136	germ line WBbt:0005784	1
WBGene00016980	germ line WBbt:0005784	1
WBGene00001423	germ line WBbt:0005784	1
WBGene00001595	germ line WBbt:0005784	1
WBGene00006383	germ line WBbt:0005784	1
WBGene00009897	germ line WBbt:0005784	1
WBGene00003183	germ line WBbt:0005784	1
WBGene00004946	germ line WBbt:0005784	1
WBGene00012351	germ line WBbt:0005784	1
WBGene00000838	germ line WBbt:0005784	1
WBGene00001514	germ line WBbt:0005784	1
WBGene00002059	germ line WBbt:0005784	1
WBGene00012543	germ line WBbt:0005784	1
WBGene00002985	germ line WBbt:0005784	1
WBGene00005648	germ line WBbt:0005784	1
WBGene00022399	germ line WBbt:0005784	1
WBGene00020601	germ line WBbt:0005784	1
WBGene00004916	germ line WBbt:0005784	1
WBGene00004352	germ line WBbt:0005784	1
WBGene00015249	germ line WBbt:0005784	1
WBGene00007587	germ line WBbt:0005784	1
WBGene00009159	germ line WBbt:0005784	1
WBGene00009444	germ line WBbt:0005784	1
WBGene00019543	germ line WBbt:0005784	1
WBGene00022618	germ line WBbt:0005784	1
WBGene00006384	germ line WBbt:0005784	1
WBGene00012966	germ line WBbt:0005784	1
WBGene00016486	germ line WBbt:0005784	1
WBGene00007787	germ line WBbt:0005784	1
WBGene00022880	germ line WBbt:0005784	1
WBGene00011156	germ line WBbt:0005784	1
WBGene00000144	germ line WBbt:0005784	1
WBGene00015143	germ line WBbt:0005784	1
WBGene00007609	germ line WBbt:0005784	1
WBGene00002078	germ line WBbt:0005784	1
WBGene00003950	germ line WBbt:0005784	1
WBGene00002219	germ line WBbt:0005784	1
WBGene00018635	germ line WBbt:0005784	1
WBGene00021930	germ line WBbt:0005784	1
WBGene00015075	germ line WBbt:0005784	1
WBGene00019219	germ line WBbt:0005784	1
WBGene00001596	germ line WBbt:0005784	1
WBGene00020107	germ line WBbt:0005784	1
WBGene00019013	germ line WBbt:0005784	1
WBGene00007194	germ line WBbt:0005784	1
WBGene00016408	germ line WBbt:0005784	1
WBGene00007013	germ line WBbt:0005784	1
WBGene00017349	germ line WBbt:0005784	1
WBGene00006988	germ line WBbt:0005784	1
WBGene00001980	germ line WBbt:0005784	1
WBGene00016658	germ line WBbt:0005784	1
WBGene00022235	germ line WBbt:0005784	1
WBGene00022734	germ line WBbt:0005784	1
WBGene00009007	germ line WBbt:0005784	1
WBGene00003992	germ line WBbt:0005784	1
WBGene00002889	germ line WBbt:0005784	1
WBGene00010896	germ line WBbt:0005784	1
WBGene00011605	germ line WBbt:0005784	1
WBGene00003928	germ line WBbt:0005784	1
WBGene00006542	germ line WBbt:0005784	1
WBGene00016084	germ line WBbt:0005784	1
WBGene00007606	germ line WBbt:0005784	1
WBGene00006619	germ line WBbt:0005784	1
WBGene00003036	germ line WBbt:0005784	1
WBGene00002335	germ line WBbt:0005784	1
WBGene00013453	germ line WBbt:0005784	1
WBGene00018849	germ line WBbt:0005784	1
WBGene00004454	germ line WBbt:0005784	1
WBGene00017004	germ line WBbt:0005784	1
WBGene00014061	germ line WBbt:0005784	1
WBGene00000673	germ line WBbt:0005784	1
WBGene00011047	germ line WBbt:0005784	1
WBGene00004496	germ line WBbt:0005784	1
WBGene00020771	germ line WBbt:0005784	1
WBGene00016937	germ line WBbt:0005784	1
WBGene00018421	germ line WBbt:0005784	1
WBGene00008330	germ line WBbt:0005784	1
WBGene00007617	germ line WBbt:0005784	1
WBGene00012958	germ line WBbt:0005784	1
WBGene00016837	germ line WBbt:0005784	1
WBGene00013200	germ line WBbt:0005784	1
WBGene00006928	germ line WBbt:0005784	1
WBGene00004337	germ line WBbt:0005784	1
WBGene00011054	germ line WBbt:0005784	1
WBGene00003164	germ line WBbt:0005784	1
WBGene00012277	germ line WBbt:0005784	1
WBGene00012344	germ line WBbt:0005784	1
WBGene00010785	germ line WBbt:0005784	1
WBGene00013765	germ line WBbt:0005784	1
WBGene00020411	germ line WBbt:0005784	1
WBGene00004487	germ line WBbt:0005784	1
WBGene00007554	germ line WBbt:0005784	1
WBGene00019264	germ line WBbt:0005784	1
WBGene00016194	germ line WBbt:0005784	1
WBGene00008750	germ line WBbt:0005784	1
WBGene00013683	germ line WBbt:0005784	1
WBGene00020025	germ line WBbt:0005784	1
WBGene00003598	germ line WBbt:0005784	1
WBGene00012887	germ line WBbt:0005784	1
WBGene00002027	germ line WBbt:0005784	1
WBGene00011320	germ line WBbt:0005784	1
WBGene00010730	germ line WBbt:0005784	1
WBGene00021828	germ line WBbt:0005784	1
WBGene00000917	germ line WBbt:0005784	1
WBGene00006929	germ line WBbt:0005784	1
WBGene00016947	germ line WBbt:0005784	1
WBGene00012694	germ line WBbt:0005784	1
WBGene00011117	germ line WBbt:0005784	1
WBGene00012337	germ line WBbt:0005784	1
WBGene00001372	germ line WBbt:0005784	1
WBGene00013682	germ line WBbt:0005784	1
WBGene00022203	germ line WBbt:0005784	1
WBGene00000867	germ line WBbt:0005784	1
WBGene00011342	germ line WBbt:0005784	1
WBGene00000145	germ line WBbt:0005784	1
WBGene00001862	germ line WBbt:0005784	1
WBGene00009103	germ line WBbt:0005784	1
WBGene00000217	germ line WBbt:0005784	1
WBGene00016062	germ line WBbt:0005784	1
WBGene00004483	germ line WBbt:0005784	1
WBGene00018598	germ line WBbt:0005784	1
WBGene00008733	germ line WBbt:0005784	1
WBGene00012879	germ line WBbt:0005784	1
WBGene00021192	germ line WBbt:0005784	1
WBGene00001830	germ line WBbt:0005784	1
WBGene00004450	germ line WBbt:0005784	1
WBGene00003815	germ line WBbt:0005784	1
WBGene00003389	germ line WBbt:0005784	1
WBGene00020781	germ line WBbt:0005784	1
WBGene00011835	germ line WBbt:0005784	1
WBGene00002201	germ line WBbt:0005784	1
WBGene00013677	germ line WBbt:0005784	1
WBGene00006577	germ line WBbt:0005784	1
WBGene00015203	germ line WBbt:0005784	1
WBGene00019767	germ line WBbt:0005784	1
WBGene00002045	germ line WBbt:0005784	1
WBGene00017774	germ line WBbt:0005784	1
WBGene00006311	Psub1 WBbt:0006874	1
WBGene00004374	Psub1 WBbt:0006874	1
WBGene00009035	Psub1 WBbt:0006874	1
WBGene00010579	Psub1 WBbt:0006874	1
WBGene00000868	Psub1 WBbt:0006874	1
WBGene00004482	Psub1 WBbt:0006874	1
WBGene00001746	Psub1 WBbt:0006874	1
WBGene00004473	Psub1 WBbt:0006874	1
WBGene00006707	Psub1 WBbt:0006874	1
WBGene00004499	Psub1 WBbt:0006874	1
WBGene00004492	Psub1 WBbt:0006874	1
WBGene00004426	Psub1 WBbt:0006874	1
WBGene00008118	Psub1 WBbt:0006874	1
WBGene00003406	Psub1 WBbt:0006874	1
WBGene00021350	Psub1 WBbt:0006874	1
WBGene00003916	Psub1 WBbt:0006874	1
WBGene00004272	Psub1 WBbt:0006874	1
WBGene00008877	Psub1 WBbt:0006874	1
WBGene00004409	Psub1 WBbt:0006874	1
WBGene00006935	Psub1 WBbt:0006874	1
WBGene00021051	Psub1 WBbt:0006874	1
WBGene00013143	Psub1 WBbt:0006874	1
WBGene00021200	Psub1 WBbt:0006874	1
WBGene00004239	Psub1 WBbt:0006874	1
WBGene00004506	Psub1 WBbt:0006874	1
WBGene00003864	Psub1 WBbt:0006874	1
WBGene00007145	Psub1 WBbt:0006874	1
WBGene00022127	Psub1 WBbt:0006874	1
WBGene00004445	Psub1 WBbt:0006874	1
WBGene00022497	Psub1 WBbt:0006874	1
WBGene00017397	Psub1 WBbt:0006874	1
WBGene00002226	Psub1 WBbt:0006874	1
WBGene00004044	Psub1 WBbt:0006874	1
WBGene00016960	Psub1 WBbt:0006874	1
WBGene00015463	Psub1 WBbt:0006874	1
WBGene00004442	Psub1 WBbt:0006874	1
WBGene00000923	Psub1 WBbt:0006874	1
WBGene00018491	Psub1 WBbt:0006874	1
WBGene00019890	Psub1 WBbt:0006874	1
WBGene00004737	Psub1 WBbt:0006874	1
WBGene00003994	Psub1 WBbt:0006874	1
WBGene00021486	Psub1 WBbt:0006874	1
WBGene00003989	Psub1 WBbt:0006874	1
WBGene00004421	Psub1 WBbt:0006874	1
WBGene00009119	Psub1 WBbt:0006874	1
WBGene00005022	Psub1 WBbt:0006874	1
WBGene00000259	Psub1 WBbt:0006874	1
WBGene00004258	Psub1 WBbt:0006874	1
WBGene00000550	Psub1 WBbt:0006874	1
WBGene00003785	Psub1 WBbt:0006874	1
WBGene00016493	Psub1 WBbt:0006874	1
WBGene00003228	Psub1 WBbt:0006874	1
WBGene00011775	Psub1 WBbt:0006874	1
WBGene00001566	Psub1 WBbt:0006874	1
WBGene00012000	Psub1 WBbt:0006874	1
WBGene00015515	Psub1 WBbt:0006874	1
WBGene00004485	Psub1 WBbt:0006874	1
WBGene00016418	Psub1 WBbt:0006874	1
WBGene00004477	Psub1 WBbt:0006874	1
WBGene00010263	Psub1 WBbt:0006874	1
WBGene00002804	Psub1 WBbt:0006874	1
WBGene00004268	Psub1 WBbt:0006874	1
WBGene00003870	Psub1 WBbt:0006874	1
WBGene00008887	Psub1 WBbt:0006874	1
WBGene00004478	Psub1 WBbt:0006874	1
WBGene00004481	Psub1 WBbt:0006874	1
WBGene00020498	Psub1 WBbt:0006874	1
WBGene00001402	Psub1 WBbt:0006874	1
WBGene00019537	Psub1 WBbt:0006874	1
WBGene00004475	Psub1 WBbt:0006874	1
WBGene00017799	Psub1 WBbt:0006874	1
WBGene00002025	Psub1 WBbt:0006874	1
WBGene00020549	Psub1 WBbt:0006874	1
WBGene00004491	Psub1 WBbt:0006874	1
WBGene00016987	Psub1 WBbt:0006874	1
WBGene00006943	Psub1 WBbt:0006874	1
WBGene00008990	Psub1 WBbt:0006874	1
WBGene00004446	Psub1 WBbt:0006874	1
WBGene00001595	Psub1 WBbt:0006874	1
WBGene00020601	Psub1 WBbt:0006874	1
WBGene00013765	Psub1 WBbt:0006874	1
WBGene00004483	Psub1 WBbt:0006874	1
WBGene00006311	C WBbt:0003810	1
WBGene00022800	C WBbt:0003810	1
WBGene00003406	C WBbt:0003810	1
WBGene00000802	C WBbt:0003810	1
WBGene00022069	C WBbt:0003810	1
WBGene00003797	C WBbt:0003810	1
WBGene00012435	C WBbt:0003810	1
WBGene00004737	C WBbt:0003810	1
WBGene00003228	C WBbt:0003810	1
WBGene00004484	C WBbt:0003810	1
WBGene00003800	C WBbt:0003810	1
WBGene00003825	C WBbt:0003810	1
WBGene00001112	C WBbt:0003810	1
WBGene00001595	C WBbt:0003810	1
WBGene00021420	C WBbt:0003810	1
WBGene00015915	AB WBbt:0004015	1
WBGene00006311	AB WBbt:0004015	1
WBGene00000872	AB WBbt:0004015	1
WBGene00000868	AB WBbt:0004015	1
WBGene00001979	AB WBbt:0004015	1
WBGene00020168	AB WBbt:0004015	1
WBGene00003406	AB WBbt:0004015	1
WBGene00000388	AB WBbt:0004015	1
WBGene00000275	AB WBbt:0004015	1
WBGene00003864	AB WBbt:0004015	1
WBGene00009921	AB WBbt:0004015	1
WBGene00004736	AB WBbt:0004015	1
WBGene00022853	AB WBbt:0004015	1
WBGene00016955	AB WBbt:0004015	1
WBGene00002226	AB WBbt:0004015	1
WBGene00011153	AB WBbt:0004015	1
WBGene00013349	AB WBbt:0004015	1
WBGene00004737	AB WBbt:0004015	1
WBGene00017760	AB WBbt:0004015	1
WBGene00002008	AB WBbt:0004015	1
WBGene00010037	AB WBbt:0004015	1
WBGene00011883	AB WBbt:0004015	1
WBGene00003870	AB WBbt:0004015	1
WBGene00020269	AB WBbt:0004015	1
WBGene00002276	AB WBbt:0004015	1
WBGene00011615	AB WBbt:0004015	1
WBGene00016824	AB WBbt:0004015	1
WBGene00003367	AB WBbt:0004015	1
WBGene00000863	AB WBbt:0004015	1
WBGene00004042	AB WBbt:0004015	1
WBGene00006943	AB WBbt:0004015	1
WBGene00001595	AB WBbt:0004015	1
WBGene00020771	AB WBbt:0004015	1
WBGene00002251	midbody WBbt:0005740	1
WBGene00003504	midbody WBbt:0005740	1
WBGene00003012	midbody WBbt:0005740	1
WBGene00012230	midbody WBbt:0005740	1
WBGene00012205	midbody WBbt:0005740	1
WBGene00000837	midbody WBbt:0005740	1
WBGene00007627	midbody WBbt:0005740	1
WBGene00006537	midbody WBbt:0005740	1
WBGene00011488	midbody WBbt:0005740	1
WBGene00000183	midbody WBbt:0005740	1
WBGene00006515	midbody WBbt:0005740	1
WBGene00019762	midbody WBbt:0005740	1
WBGene00006715	midbody WBbt:0005740	1
WBGene00014204	midbody WBbt:0005740	1
WBGene00004781	midbody WBbt:0005740	1
WBGene00021466	midbody WBbt:0005740	1
WBGene00018090	midbody WBbt:0005740	1
WBGene00000377	midbody WBbt:0005740	1
WBGene00018408	midbody WBbt:0005740	1
WBGene00001834	midbody WBbt:0005740	1
WBGene00001194	midbody WBbt:0005740	1
WBGene00002238	midbody WBbt:0005740	1
WBGene00021004	midbody WBbt:0005740	1
WBGene00003901	midbody WBbt:0005740	1
WBGene00008428	midbody WBbt:0005740	1
WBGene00012037	midbody WBbt:0005740	1
WBGene00003926	midbody WBbt:0005740	1
WBGene00006439	midbody WBbt:0005740	1
WBGene00006730	midbody WBbt:0005740	1
WBGene00015538	midbody WBbt:0005740	1
WBGene00000833	midbody WBbt:0005740	1
WBGene00001234	midbody WBbt:0005740	1
WBGene00000413	midbody WBbt:0005740	1
WBGene00004498	midbody WBbt:0005740	1
WBGene00001002	midbody WBbt:0005740	1
WBGene00011240	midbody WBbt:0005740	1
WBGene00022069	midbody WBbt:0005740	1
WBGene00016006	midbody WBbt:0005740	1
WBGene00021552	midbody WBbt:0005740	1
WBGene00003916	midbody WBbt:0005740	1
WBGene00013924	midbody WBbt:0005740	1
WBGene00015267	midbody WBbt:0005740	1
WBGene00008488	midbody WBbt:0005740	1
WBGene00013766	midbody WBbt:0005740	1
WBGene00000788	midbody WBbt:0005740	1
WBGene00013143	midbody WBbt:0005740	1
WBGene00015461	midbody WBbt:0005740	1
WBGene00022599	midbody WBbt:0005740	1
WBGene00001431	midbody WBbt:0005740	1
WBGene00006699	midbody WBbt:0005740	1
WBGene00011522	midbody WBbt:0005740	1
WBGene00003864	midbody WBbt:0005740	1
WBGene00004736	midbody WBbt:0005740	1
WBGene00004419	midbody WBbt:0005740	1
WBGene00010405	midbody WBbt:0005740	1
WBGene00009772	midbody WBbt:0005740	1
WBGene00016955	midbody WBbt:0005740	1
WBGene00007171	midbody WBbt:0005740	1
WBGene00021281	midbody WBbt:0005740	1
WBGene00011043	midbody WBbt:0005740	1
WBGene00013095	midbody WBbt:0005740	1
WBGene00003905	midbody WBbt:0005740	1
WBGene00007144	midbody WBbt:0005740	1
WBGene00009920	midbody WBbt:0005740	1
WBGene00017098	midbody WBbt:0005740	1
WBGene00004442	midbody WBbt:0005740	1
WBGene00009553	midbody WBbt:0005740	1
WBGene00003818	midbody WBbt:0005740	1
WBGene00004269	midbody WBbt:0005740	1
WBGene00010671	midbody WBbt:0005740	1
WBGene00010731	midbody WBbt:0005740	1
WBGene00002363	midbody WBbt:0005740	1
WBGene00007561	midbody WBbt:0005740	1
WBGene00006804	midbody WBbt:0005740	1
WBGene00022121	midbody WBbt:0005740	1
WBGene00004466	midbody WBbt:0005740	1
WBGene00000776	midbody WBbt:0005740	1
WBGene00000913	midbody WBbt:0005740	1
WBGene00013544	midbody WBbt:0005740	1
WBGene00012714	midbody WBbt:0005740	1
WBGene00000393	midbody WBbt:0005740	1
WBGene00003989	midbody WBbt:0005740	1
WBGene00005022	midbody WBbt:0005740	1
WBGene00006405	midbody WBbt:0005740	1
WBGene00003622	midbody WBbt:0005740	1
WBGene00006957	midbody WBbt:0005740	1
WBGene00004204	midbody WBbt:0005740	1
WBGene00044077	midbody WBbt:0005740	1
WBGene00006924	midbody WBbt:0005740	1
WBGene00014096	midbody WBbt:0005740	1
WBGene00011017	midbody WBbt:0005740	1
WBGene00004502	midbody WBbt:0005740	1
WBGene00011730	midbody WBbt:0005740	1
WBGene00012000	midbody WBbt:0005740	1
WBGene00019698	midbody WBbt:0005740	1
WBGene00016961	midbody WBbt:0005740	1
WBGene00017137	midbody WBbt:0005740	1
WBGene00001747	midbody WBbt:0005740	1
WBGene00004461	midbody WBbt:0005740	1
WBGene00014083	midbody WBbt:0005740	1
WBGene00004436	midbody WBbt:0005740	1
WBGene00007042	midbody WBbt:0005740	1
WBGene00018735	midbody WBbt:0005740	1
WBGene00004448	midbody WBbt:0005740	1
WBGene00017011	midbody WBbt:0005740	1
WBGene00003048	midbody WBbt:0005740	1
WBGene00003825	midbody WBbt:0005740	1
WBGene00018446	midbody WBbt:0005740	1
WBGene00019162	midbody WBbt:0005740	1
WBGene00004203	midbody WBbt:0005740	1
WBGene00006626	midbody WBbt:0005740	1
WBGene00003253	midbody WBbt:0005740	1
WBGene00003002	midbody WBbt:0005740	1
WBGene00020549	midbody WBbt:0005740	1
WBGene00012608	midbody WBbt:0005740	1
WBGene00004503	midbody WBbt:0005740	1
WBGene00003246	midbody WBbt:0005740	1
WBGene00017895	midbody WBbt:0005740	1
WBGene00007534	midbody WBbt:0005740	1
WBGene00003021	midbody WBbt:0005740	1
WBGene00020297	midbody WBbt:0005740	1
WBGene00009082	midbody WBbt:0005740	1
WBGene00001225	midbody WBbt:0005740	1
WBGene00006373	midbody WBbt:0005740	1
WBGene00004980	midbody WBbt:0005740	1
WBGene00003154	midbody WBbt:0005740	1
WBGene00002637	midbody WBbt:0005740	1
WBGene00006376	midbody WBbt:0005740	1
WBGene00002196	midbody WBbt:0005740	1
WBGene00012351	midbody WBbt:0005740	1
WBGene00016084	midbody WBbt:0005740	1
WBGene00002335	midbody WBbt:0005740	1
WBGene00017004	midbody WBbt:0005740	1
WBGene00008688	gonadal primordium WBbt:0008366	1
WBGene00007235	gonadal primordium WBbt:0008366	1
WBGene00002251	gonadal primordium WBbt:0008366	1
WBGene00001929	gonadal primordium WBbt:0008366	1
WBGene00006725	gonadal primordium WBbt:0008366	1
WBGene00003214	gonadal primordium WBbt:0008366	1
WBGene00006540	gonadal primordium WBbt:0008366	1
WBGene00012128	gonadal primordium WBbt:0008366	1
WBGene00020831	gonadal primordium WBbt:0008366	1
WBGene00003504	gonadal primordium WBbt:0008366	1
WBGene00016405	gonadal primordium WBbt:0008366	1
WBGene00015811	gonadal primordium WBbt:0008366	1
WBGene00004416	gonadal primordium WBbt:0008366	1
WBGene00021686	gonadal primordium WBbt:0008366	1
WBGene00004214	gonadal primordium WBbt:0008366	1
WBGene00044344	gonadal primordium WBbt:0008366	1
WBGene00003012	gonadal primordium WBbt:0008366	1
WBGene00004424	gonadal primordium WBbt:0008366	1
WBGene00020412	gonadal primordium WBbt:0008366	1
WBGene00006493	gonadal primordium WBbt:0008366	1
WBGene00003922	gonadal primordium WBbt:0008366	1
WBGene00004822	gonadal primordium WBbt:0008366	1
WBGene00013219	gonadal primordium WBbt:0008366	1
WBGene00012652	gonadal primordium WBbt:0008366	1
WBGene00012205	gonadal primordium WBbt:0008366	1
WBGene00011806	gonadal primordium WBbt:0008366	1
WBGene00013109	gonadal primordium WBbt:0008366	1
WBGene00018845	gonadal primordium WBbt:0008366	1
WBGene00003979	gonadal primordium WBbt:0008366	1
WBGene00011501	gonadal primordium WBbt:0008366	1
WBGene00001336	gonadal primordium WBbt:0008366	1
WBGene00004480	gonadal primordium WBbt:0008366	1
WBGene00018782	gonadal primordium WBbt:0008366	1
WBGene00020006	gonadal primordium WBbt:0008366	1
WBGene00004482	gonadal primordium WBbt:0008366	1
WBGene00018362	gonadal primordium WBbt:0008366	1
WBGene00000996	gonadal primordium WBbt:0008366	1
WBGene00006567	gonadal primordium WBbt:0008366	1
WBGene00000386	gonadal primordium WBbt:0008366	1
WBGene00020600	gonadal primordium WBbt:0008366	1
WBGene00006715	gonadal primordium WBbt:0008366	1
WBGene00000883	gonadal primordium WBbt:0008366	1
WBGene00003948	gonadal primordium WBbt:0008366	1
WBGene00016209	gonadal primordium WBbt:0008366	1
WBGene00004453	gonadal primordium WBbt:0008366	1
WBGene00008197	gonadal primordium WBbt:0008366	1
WBGene00004473	gonadal primordium WBbt:0008366	1
WBGene00018564	gonadal primordium WBbt:0008366	1
WBGene00011195	gonadal primordium WBbt:0008366	1
WBGene00021466	gonadal primordium WBbt:0008366	1
WBGene00000377	gonadal primordium WBbt:0008366	1
WBGene00009648	gonadal primordium WBbt:0008366	1
WBGene00001320	gonadal primordium WBbt:0008366	1
WBGene00007329	gonadal primordium WBbt:0008366	1
WBGene00007980	gonadal primordium WBbt:0008366	1
WBGene00004931	gonadal primordium WBbt:0008366	1
WBGene00001633	gonadal primordium WBbt:0008366	1
WBGene00001037	gonadal primordium WBbt:0008366	1
WBGene00001580	gonadal primordium WBbt:0008366	1
[truncated: 3,430 more rows]

## Sheet: Tissue enrich - AP1 (c)
wormbase ID	term	found
WBGene00021834	IL socket cell WBbt:0008418	1
WBGene00011328	IL socket cell WBbt:0008418	1
WBGene00022500	IL socket cell WBbt:0008418	1
WBGene00004156	IL socket cell WBbt:0008418	1
WBGene00021343	IL socket cell WBbt:0008418	1
WBGene00011393	IL socket cell WBbt:0008418	1
WBGene00000728	IL socket cell WBbt:0008418	1
WBGene00002174	IL socket cell WBbt:0008418	1
WBGene00001730	IL socket cell WBbt:0008418	1
WBGene00001072	IL socket cell WBbt:0008418	1
WBGene00004229	IL socket cell WBbt:0008418	1
WBGene00017834	IL socket cell WBbt:0008418	1
WBGene00003019	IL socket cell WBbt:0008418	1
WBGene00009678	IL socket cell WBbt:0008418	1
WBGene00017745	IL socket cell WBbt:0008418	1
WBGene00001089	IL socket cell WBbt:0008418	1
WBGene00014136	IL socket cell WBbt:0008418	1
WBGene00006444	IL socket cell WBbt:0008418	1
WBGene00016289	IL socket cell WBbt:0008418	1
WBGene00017970	IL socket cell WBbt:0008418	1
WBGene00006438	IL socket cell WBbt:0008418	1
WBGene00011564	IL socket cell WBbt:0008418	1
WBGene00003482	IL socket cell WBbt:0008418	1
WBGene00016133	IL socket cell WBbt:0008418	1
WBGene00003847	IL socket cell WBbt:0008418	1
WBGene00012005	IL socket cell WBbt:0008418	1
WBGene00002127	IL socket cell WBbt:0008418	1
WBGene00004949	IL socket cell WBbt:0008418	1
WBGene00021628	IL socket cell WBbt:0008418	1
WBGene00014148	IL socket cell WBbt:0008418	1
WBGene00015122	IL socket cell WBbt:0008418	1
WBGene00015541	IL socket cell WBbt:0008418	1
WBGene00001915	IL socket cell WBbt:0008418	1
WBGene00000727	IL socket cell WBbt:0008418	1
WBGene00012433	IL socket cell WBbt:0008418	1
WBGene00002024	IL socket cell WBbt:0008418	1
WBGene00012428	IL socket cell WBbt:0008418	1
WBGene00009380	IL socket cell WBbt:0008418	1
WBGene00021052	IL socket cell WBbt:0008418	1
WBGene00017515	IL socket cell WBbt:0008418	1
WBGene00003628	IL socket cell WBbt:0008418	1
WBGene00002241	IL socket cell WBbt:0008418	1
WBGene00021287	IL socket cell WBbt:0008418	1
WBGene00006649	IL socket cell WBbt:0008418	1
WBGene00006876	IL socket cell WBbt:0008418	1
WBGene00008777	IL socket cell WBbt:0008418	1
WBGene00020554	IL socket cell WBbt:0008418	1
WBGene00016260	ASE WBbt:0005663	1
WBGene00010842	ASE WBbt:0005663	1
WBGene00044070	ASE WBbt:0005663	1
WBGene00019978	ASE WBbt:0005663	1
WBGene00001118	ASE WBbt:0005663	1
WBGene00006863	ASE WBbt:0005663	1
WBGene00022664	ASE WBbt:0005663	1
WBGene00004831	ASE WBbt:0005663	1
WBGene00010868	ASE WBbt:0005663	1
WBGene00008110	ASE WBbt:0005663	1
WBGene00006984	ASE WBbt:0005663	1
WBGene00003602	ASE WBbt:0005663	1
WBGene00012144	ASE WBbt:0005663	1
WBGene00016721	ASE WBbt:0005663	1
WBGene00001456	ASE WBbt:0005663	1
WBGene00044396	ASE WBbt:0005663	1
WBGene00003588	ASE WBbt:0005663	1
WBGene00020196	ASE WBbt:0005663	1
WBGene00012130	ASE WBbt:0005663	1
WBGene00004108	ASE WBbt:0005663	1
WBGene00011763	ASE WBbt:0005663	1
WBGene00006584	ASE WBbt:0005663	1
WBGene00017536	ASE WBbt:0005663	1
WBGene00009257	ASE WBbt:0005663	1
WBGene00043983	ASE WBbt:0005663	1
WBGene00009157	ASE WBbt:0005663	1
WBGene00003720	ASE WBbt:0005663	1
WBGene00003368	ASE WBbt:0005663	1
WBGene00003884	ASE WBbt:0005663	1
WBGene00019001	ASE WBbt:0005663	1
WBGene00015735	ASE WBbt:0005663	1
WBGene00000281	ASE WBbt:0005663	1
WBGene00011737	ASE WBbt:0005663	1
WBGene00000556	ASE WBbt:0005663	1
WBGene00018894	ASE WBbt:0005663	1
WBGene00017852	ASE WBbt:0005663	1
WBGene00022696	ASE WBbt:0005663	1
WBGene00010470	ASE WBbt:0005663	1
WBGene00001172	ASE WBbt:0005663	1
WBGene00019968	ASE WBbt:0005663	1
WBGene00003607	ASE WBbt:0005663	1
WBGene00019236	ASE WBbt:0005663	1
WBGene00011059	ASE WBbt:0005663	1
WBGene00022410	ASE WBbt:0005663	1
WBGene00000554	ASE WBbt:0005663	1
WBGene00006788	ASE WBbt:0005663	1
WBGene00003019	ASE WBbt:0005663	1
WBGene00044811	ASE WBbt:0005663	1
WBGene00012548	ASE WBbt:0005663	1
WBGene00003903	ASE WBbt:0005663	1
WBGene00006752	ASE WBbt:0005663	1
WBGene00017430	ASE WBbt:0005663	1
WBGene00006602	ASE WBbt:0005663	1
WBGene00016506	ASE WBbt:0005663	1
WBGene00002163	ASE WBbt:0005663	1
WBGene00001494	ASE WBbt:0005663	1
WBGene00010433	ASE WBbt:0005663	1
WBGene00002260	ASE WBbt:0005663	1
WBGene00016289	ASE WBbt:0005663	1
WBGene00022010	ASE WBbt:0005663	1
WBGene00006832	ASE WBbt:0005663	1
WBGene00007771	ASE WBbt:0005663	1
WBGene00002037	ASE WBbt:0005663	1
WBGene00001583	ASE WBbt:0005663	1
WBGene00002021	ASE WBbt:0005663	1
WBGene00003635	ASE WBbt:0005663	1
WBGene00006757	ASE WBbt:0005663	1
WBGene00010259	ASE WBbt:0005663	1
WBGene00017762	ASE WBbt:0005663	1
WBGene00008974	ASE WBbt:0005663	1
WBGene00009511	ASE WBbt:0005663	1
WBGene00019166	ASE WBbt:0005663	1
WBGene00007185	ASE WBbt:0005663	1
WBGene00003751	ASE WBbt:0005663	1
WBGene00016197	ASE WBbt:0005663	1
WBGene00002210	ASE WBbt:0005663	1
WBGene00004321	ASE WBbt:0005663	1
WBGene00004033	ASE WBbt:0005663	1
WBGene00000835	ASE WBbt:0005663	1
WBGene00019846	ASE WBbt:0005663	1
WBGene00021628	ASE WBbt:0005663	1
WBGene00004032	ASE WBbt:0005663	1
WBGene00002257	ASE WBbt:0005663	1
WBGene00010041	ASE WBbt:0005663	1
WBGene00011798	ASE WBbt:0005663	1
WBGene00017302	ASE WBbt:0005663	1
WBGene00022060	ASE WBbt:0005663	1
WBGene00015779	ASE WBbt:0005663	1
WBGene00017510	ASE WBbt:0005663	1
WBGene00017288	ASE WBbt:0005663	1
WBGene00002048	ASE WBbt:0005663	1
WBGene00044724	ASE WBbt:0005663	1
WBGene00002187	ASE WBbt:0005663	1
WBGene00001543	ASE WBbt:0005663	1
WBGene00015087	ASE WBbt:0005663	1
WBGene00020838	ASE WBbt:0005663	1
WBGene00007099	ASE WBbt:0005663	1
WBGene00015278	ASE WBbt:0005663	1
WBGene00006535	ASE WBbt:0005663	1
WBGene00001915	ASE WBbt:0005663	1
WBGene00007691	ASE WBbt:0005663	1
WBGene00007840	ASE WBbt:0005663	1
WBGene00004096	ASE WBbt:0005663	1
WBGene00019448	ASE WBbt:0005663	1
WBGene00004438	ASE WBbt:0005663	1
WBGene00003569	ASE WBbt:0005663	1
WBGene00019832	ASE WBbt:0005663	1
WBGene00010878	ASE WBbt:0005663	1
WBGene00001684	ASE WBbt:0005663	1
WBGene00008415	ASE WBbt:0005663	1
WBGene00013671	ASE WBbt:0005663	1
WBGene00020562	ASE WBbt:0005663	1
WBGene00009380	ASE WBbt:0005663	1
WBGene00001452	ASE WBbt:0005663	1
WBGene00019249	ASE WBbt:0005663	1
WBGene00008224	ASE WBbt:0005663	1
WBGene00002036	ASE WBbt:0005663	1
WBGene00017515	ASE WBbt:0005663	1
WBGene00020672	ASE WBbt:0005663	1
WBGene00017861	ASE WBbt:0005663	1
WBGene00004111	ASE WBbt:0005663	1
WBGene00011672	ASE WBbt:0005663	1
WBGene00004922	ASE WBbt:0005663	1
WBGene00021287	ASE WBbt:0005663	1
WBGene00012122	ASE WBbt:0005663	1
WBGene00018869	ASE WBbt:0005663	1
WBGene00006663	ASE WBbt:0005663	1
WBGene00011893	ASE WBbt:0005663	1
WBGene00018349	ASE WBbt:0005663	1
WBGene00000961	ASE WBbt:0005663	1
WBGene00010724	ASE WBbt:0005663	1
WBGene00008777	ASE WBbt:0005663	1
WBGene00004057	ASE WBbt:0005663	1
WBGene00003407	ASE WBbt:0005663	1
WBGene00003561	ASE WBbt:0005663	1
WBGene00001754	ASE WBbt:0005663	1
WBGene00011800	ASE WBbt:0005663	1
WBGene00021834	IL sheath cell WBbt:0008412	1
WBGene00011328	IL sheath cell WBbt:0008412	1
WBGene00022500	IL sheath cell WBbt:0008412	1
WBGene00002053	IL sheath cell WBbt:0008412	1
WBGene00021343	IL sheath cell WBbt:0008412	1
WBGene00011393	IL sheath cell WBbt:0008412	1
WBGene00016264	IL sheath cell WBbt:0008412	1
WBGene00019655	IL sheath cell WBbt:0008412	1
WBGene00001072	IL sheath cell WBbt:0008412	1
WBGene00004229	IL sheath cell WBbt:0008412	1
WBGene00017834	IL sheath cell WBbt:0008412	1
WBGene00003019	IL sheath cell WBbt:0008412	1
WBGene00017745	IL sheath cell WBbt:0008412	1
WBGene00001089	IL sheath cell WBbt:0008412	1
WBGene00014136	IL sheath cell WBbt:0008412	1
WBGene00006444	IL sheath cell WBbt:0008412	1
WBGene00017970	IL sheath cell WBbt:0008412	1
WBGene00006438	IL sheath cell WBbt:0008412	1
WBGene00015620	IL sheath cell WBbt:0008412	1
WBGene00011564	IL sheath cell WBbt:0008412	1
WBGene00003482	IL sheath cell WBbt:0008412	1
WBGene00016133	IL sheath cell WBbt:0008412	1
WBGene00006372	IL sheath cell WBbt:0008412	1
WBGene00003847	IL sheath cell WBbt:0008412	1
WBGene00002127	IL sheath cell WBbt:0008412	1
WBGene00004949	IL sheath cell WBbt:0008412	1
WBGene00015541	IL sheath cell WBbt:0008412	1
WBGene00007552	IL sheath cell WBbt:0008412	1
WBGene00014233	IL sheath cell WBbt:0008412	1
WBGene00002024	IL sheath cell WBbt:0008412	1
WBGene00012428	IL sheath cell WBbt:0008412	1
WBGene00020562	IL sheath cell WBbt:0008412	1
WBGene00009380	IL sheath cell WBbt:0008412	1
WBGene00001477	IL sheath cell WBbt:0008412	1
WBGene00021052	IL sheath cell WBbt:0008412	1
WBGene00002036	IL sheath cell WBbt:0008412	1
WBGene00017515	IL sheath cell WBbt:0008412	1
WBGene00013079	IL sheath cell WBbt:0008412	1
WBGene00003628	IL sheath cell WBbt:0008412	1
WBGene00007343	IL sheath cell WBbt:0008412	1
WBGene00002241	IL sheath cell WBbt:0008412	1
WBGene00006649	IL sheath cell WBbt:0008412	1
WBGene00008777	IL sheath cell WBbt:0008412	1
WBGene00022518	IL sheath cell WBbt:0008412	1
WBGene00008043	preanal ganglion WBbt:0005448	1
WBGene00012245	preanal ganglion WBbt:0005448	1
WBGene00006979	preanal ganglion WBbt:0005448	1
WBGene00044070	preanal ganglion WBbt:0005448	1
WBGene00022500	preanal ganglion WBbt:0005448	1
WBGene00001638	preanal ganglion WBbt:0005448	1
WBGene00022664	preanal ganglion WBbt:0005448	1
WBGene00004831	preanal ganglion WBbt:0005448	1
WBGene00008110	preanal ganglion WBbt:0005448	1
WBGene00009940	preanal ganglion WBbt:0005448	1
WBGene00001456	preanal ganglion WBbt:0005448	1
WBGene00016997	preanal ganglion WBbt:0005448	1
WBGene00007750	preanal ganglion WBbt:0005448	1
WBGene00007505	preanal ganglion WBbt:0005448	1
WBGene00006584	preanal ganglion WBbt:0005448	1
WBGene00002255	preanal ganglion WBbt:0005448	1
WBGene00010177	preanal ganglion WBbt:0005448	1
WBGene00010703	preanal ganglion WBbt:0005448	1
WBGene00043983	preanal ganglion WBbt:0005448	1
WBGene00002139	preanal ganglion WBbt:0005448	1
WBGene00003368	preanal ganglion WBbt:0005448	1
WBGene00019001	preanal ganglion WBbt:0005448	1
WBGene00000281	preanal ganglion WBbt:0005448	1
WBGene00020135	preanal ganglion WBbt:0005448	1
WBGene00010470	preanal ganglion WBbt:0005448	1
WBGene00001172	preanal ganglion WBbt:0005448	1
WBGene00003404	preanal ganglion WBbt:0005448	1
WBGene00017448	preanal ganglion WBbt:0005448	1
WBGene00022410	preanal ganglion WBbt:0005448	1
WBGene00000554	preanal ganglion WBbt:0005448	1
WBGene00017834	preanal ganglion WBbt:0005448	1
WBGene00006788	preanal ganglion WBbt:0005448	1
WBGene00011971	preanal ganglion WBbt:0005448	1
WBGene00006752	preanal ganglion WBbt:0005448	1
WBGene00010558	preanal ganglion WBbt:0005448	1
WBGene00017478	preanal ganglion WBbt:0005448	1
WBGene00014213	preanal ganglion WBbt:0005448	1
WBGene00007055	preanal ganglion WBbt:0005448	1
WBGene00002163	preanal ganglion WBbt:0005448	1
WBGene00001494	preanal ganglion WBbt:0005448	1
WBGene00016289	preanal ganglion WBbt:0005448	1
WBGene00004349	preanal ganglion WBbt:0005448	1
WBGene00000051	preanal ganglion WBbt:0005448	1
WBGene00006757	preanal ganglion WBbt:0005448	1
WBGene00011564	preanal ganglion WBbt:0005448	1
WBGene00003482	preanal ganglion WBbt:0005448	1
WBGene00017762	preanal ganglion WBbt:0005448	1
WBGene00016354	preanal ganglion WBbt:0005448	1
WBGene00003751	preanal ganglion WBbt:0005448	1
WBGene00014215	preanal ganglion WBbt:0005448	1
WBGene00004321	preanal ganglion WBbt:0005448	1
WBGene00004033	preanal ganglion WBbt:0005448	1
WBGene00021628	preanal ganglion WBbt:0005448	1
WBGene00001502	preanal ganglion WBbt:0005448	1
WBGene00000767	preanal ganglion WBbt:0005448	1
WBGene00017659	preanal ganglion WBbt:0005448	1
WBGene00009958	preanal ganglion WBbt:0005448	1
WBGene00017437	preanal ganglion WBbt:0005448	1
WBGene00002048	preanal ganglion WBbt:0005448	1
WBGene00013898	preanal ganglion WBbt:0005448	1
WBGene00001446	preanal ganglion WBbt:0005448	1
WBGene00013713	preanal ganglion WBbt:0005448	1
WBGene00006814	preanal ganglion WBbt:0005448	1
WBGene00006066	preanal ganglion WBbt:0005448	1
WBGene00010796	preanal ganglion WBbt:0005448	1
WBGene00013891	preanal ganglion WBbt:0005448	1
WBGene00000527	preanal ganglion WBbt:0005448	1
WBGene00004933	preanal ganglion WBbt:0005448	1
WBGene00001915	preanal ganglion WBbt:0005448	1
WBGene00010047	preanal ganglion WBbt:0005448	1
WBGene00019448	preanal ganglion WBbt:0005448	1
WBGene00006445	preanal ganglion WBbt:0005448	1
WBGene00002023	preanal ganglion WBbt:0005448	1
WBGene00016161	preanal ganglion WBbt:0005448	1
WBGene00008973	preanal ganglion WBbt:0005448	1
WBGene00019408	preanal ganglion WBbt:0005448	1
WBGene00010661	preanal ganglion WBbt:0005448	1
WBGene00001684	preanal ganglion WBbt:0005448	1
WBGene00018485	preanal ganglion WBbt:0005448	1
WBGene00006753	preanal ganglion WBbt:0005448	1
WBGene00019249	preanal ganglion WBbt:0005448	1
WBGene00021614	preanal ganglion WBbt:0005448	1
WBGene00001616	preanal ganglion WBbt:0005448	1
WBGene00007343	preanal ganglion WBbt:0005448	1
WBGene00009259	preanal ganglion WBbt:0005448	1
WBGene00019967	preanal ganglion WBbt:0005448	1
WBGene00013577	preanal ganglion WBbt:0005448	1
WBGene00044644	preanal ganglion WBbt:0005448	1
WBGene00018837	preanal ganglion WBbt:0005448	1
WBGene00004213	preanal ganglion WBbt:0005448	1
WBGene00020797	preanal ganglion WBbt:0005448	1
WBGene00000961	preanal ganglion WBbt:0005448	1
WBGene00010724	preanal ganglion WBbt:0005448	1
WBGene00008865	preanal ganglion WBbt:0005448	1
WBGene00000224	preanal ganglion WBbt:0005448	1
WBGene00006742	preanal ganglion WBbt:0005448	1
WBGene00022518	preanal ganglion WBbt:0005448	1
WBGene00003163	VD neuron WBbt:0005303	1
WBGene00022664	VD neuron WBbt:0005303	1
WBGene00008110	VD neuron WBbt:0005303	1
WBGene00016997	VD neuron WBbt:0005303	1
WBGene00016289	VD neuron WBbt:0005303	1
WBGene00000051	VD neuron WBbt:0005303	1
WBGene00006757	VD neuron WBbt:0005303	1
WBGene00003482	VD neuron WBbt:0005303	1
WBGene00009958	VD neuron WBbt:0005303	1
WBGene00017437	VD neuron WBbt:0005303	1
WBGene00002048	VD neuron WBbt:0005303	1
WBGene00001446	VD neuron WBbt:0005303	1
WBGene00000527	VD neuron WBbt:0005303	1
WBGene00006753	VD neuron WBbt:0005303	1
WBGene00011328	excretory socket cell WBbt:0004534	1
WBGene00021213	excretory socket cell WBbt:0004534	1
WBGene00044901	excretory socket cell WBbt:0004534	1
WBGene00007480	excretory socket cell WBbt:0004534	1
WBGene00004229	excretory socket cell WBbt:0004534	1
WBGene00044811	excretory socket cell WBbt:0004534	1
WBGene00010558	excretory socket cell WBbt:0004534	1
WBGene00001089	excretory socket cell WBbt:0004534	1
WBGene00017970	excretory socket cell WBbt:0004534	1
WBGene00019868	excretory socket cell WBbt:0004534	1
WBGene00003482	excretory socket cell WBbt:0004534	1
WBGene00000687	excretory socket cell WBbt:0004534	1
WBGene00021628	excretory socket cell WBbt:0004534	1
WBGene00004219	excretory socket cell WBbt:0004534	1
WBGene00008964	excretory socket cell WBbt:0004534	1
WBGene00015541	excretory socket cell WBbt:0004534	1
WBGene00007552	excretory socket cell WBbt:0004534	1
WBGene00015968	excretory socket cell WBbt:0004534	1
WBGene00012433	excretory socket cell WBbt:0004534	1
WBGene00002024	excretory socket cell WBbt:0004534	1
WBGene00021052	excretory socket cell WBbt:0004534	1
WBGene00021529	excretory socket cell WBbt:0004534	1
WBGene00007343	excretory socket cell WBbt:0004534	1
WBGene00018334	excretory socket cell WBbt:0004534	1
WBGene00019781	excretory socket cell WBbt:0004534	1
WBGene00006876	excretory socket cell WBbt:0004534	1
WBGene00003561	excretory socket cell WBbt:0004534	1
WBGene00022518	excretory socket cell WBbt:0004534	1
WBGene00003163	head mesodermal cell WBbt:0004697	1
WBGene00021503	head mesodermal cell WBbt:0004697	1
WBGene00016260	head mesodermal cell WBbt:0004697	1
WBGene00002182	head mesodermal cell WBbt:0004697	1
WBGene00022004	head mesodermal cell WBbt:0004697	1
WBGene00019978	head mesodermal cell WBbt:0004697	1
WBGene00016894	head mesodermal cell WBbt:0004697	1
WBGene00011328	head mesodermal cell WBbt:0004697	1
WBGene00022500	head mesodermal cell WBbt:0004697	1
WBGene00006863	head mesodermal cell WBbt:0004697	1
WBGene00016046	head mesodermal cell WBbt:0004697	1
WBGene00011805	head mesodermal cell WBbt:0004697	1
WBGene00002915	head mesodermal cell WBbt:0004697	1
WBGene00001638	head mesodermal cell WBbt:0004697	1
WBGene00044213	head mesodermal cell WBbt:0004697	1
WBGene00001795	head mesodermal cell WBbt:0004697	1
WBGene00007605	head mesodermal cell WBbt:0004697	1
WBGene00012968	head mesodermal cell WBbt:0004697	1
WBGene00004831	head mesodermal cell WBbt:0004697	1
WBGene00021322	head mesodermal cell WBbt:0004697	1
WBGene00010868	head mesodermal cell WBbt:0004697	1
WBGene00011801	head mesodermal cell WBbt:0004697	1
WBGene00008477	head mesodermal cell WBbt:0004697	1
WBGene00011756	head mesodermal cell WBbt:0004697	1
WBGene00008603	head mesodermal cell WBbt:0004697	1
WBGene00003602	head mesodermal cell WBbt:0004697	1
WBGene00012144	head mesodermal cell WBbt:0004697	1
WBGene00001685	head mesodermal cell WBbt:0004697	1
WBGene00021879	head mesodermal cell WBbt:0004697	1
WBGene00009940	head mesodermal cell WBbt:0004697	1
WBGene00001430	head mesodermal cell WBbt:0004697	1
WBGene00011330	head mesodermal cell WBbt:0004697	1
WBGene00004108	head mesodermal cell WBbt:0004697	1
WBGene00011763	head mesodermal cell WBbt:0004697	1
WBGene00000973	head mesodermal cell WBbt:0004697	1
WBGene00008199	head mesodermal cell WBbt:0004697	1
WBGene00002255	head mesodermal cell WBbt:0004697	1
WBGene00010703	head mesodermal cell WBbt:0004697	1
WBGene00043983	head mesodermal cell WBbt:0004697	1
WBGene00002139	head mesodermal cell WBbt:0004697	1
WBGene00003368	head mesodermal cell WBbt:0004697	1
WBGene00013037	head mesodermal cell WBbt:0004697	1
WBGene00019001	head mesodermal cell WBbt:0004697	1
WBGene00016022	head mesodermal cell WBbt:0004697	1
WBGene00000281	head mesodermal cell WBbt:0004697	1
WBGene00020135	head mesodermal cell WBbt:0004697	1
WBGene00008572	head mesodermal cell WBbt:0004697	1
WBGene00010769	head mesodermal cell WBbt:0004697	1
WBGene00016769	head mesodermal cell WBbt:0004697	1
WBGene00002174	head mesodermal cell WBbt:0004697	1
WBGene00012113	head mesodermal cell WBbt:0004697	1
WBGene00017591	head mesodermal cell WBbt:0004697	1
WBGene00004115	head mesodermal cell WBbt:0004697	1
WBGene00009245	head mesodermal cell WBbt:0004697	1
WBGene00009937	head mesodermal cell WBbt:0004697	1
WBGene00019273	head mesodermal cell WBbt:0004697	1
WBGene00017852	head mesodermal cell WBbt:0004697	1
WBGene00010470	head mesodermal cell WBbt:0004697	1
WBGene00018731	head mesodermal cell WBbt:0004697	1
WBGene00003607	head mesodermal cell WBbt:0004697	1
WBGene00003404	head mesodermal cell WBbt:0004697	1
WBGene00023407	head mesodermal cell WBbt:0004697	1
WBGene00006628	head mesodermal cell WBbt:0004697	1
WBGene00018405	head mesodermal cell WBbt:0004697	1
WBGene00004058	head mesodermal cell WBbt:0004697	1
WBGene00013080	head mesodermal cell WBbt:0004697	1
WBGene00017726	head mesodermal cell WBbt:0004697	1
WBGene00017069	head mesodermal cell WBbt:0004697	1
WBGene00022410	head mesodermal cell WBbt:0004697	1
WBGene00000554	head mesodermal cell WBbt:0004697	1
WBGene00006788	head mesodermal cell WBbt:0004697	1
WBGene00020251	head mesodermal cell WBbt:0004697	1
WBGene00018237	head mesodermal cell WBbt:0004697	1
WBGene00003019	head mesodermal cell WBbt:0004697	1
WBGene00000789	head mesodermal cell WBbt:0004697	1
WBGene00021219	head mesodermal cell WBbt:0004697	1
WBGene00009865	head mesodermal cell WBbt:0004697	1
WBGene00003991	head mesodermal cell WBbt:0004697	1
WBGene00002497	head mesodermal cell WBbt:0004697	1
WBGene00013119	head mesodermal cell WBbt:0004697	1
WBGene00003941	head mesodermal cell WBbt:0004697	1
WBGene00021167	head mesodermal cell WBbt:0004697	1
WBGene00019017	head mesodermal cell WBbt:0004697	1
WBGene00006752	head mesodermal cell WBbt:0004697	1
WBGene00017430	head mesodermal cell WBbt:0004697	1
WBGene00010558	head mesodermal cell WBbt:0004697	1
WBGene00017478	head mesodermal cell WBbt:0004697	1
WBGene00017380	head mesodermal cell WBbt:0004697	1
WBGene00020579	head mesodermal cell WBbt:0004697	1
WBGene00002163	head mesodermal cell WBbt:0004697	1
WBGene00001494	head mesodermal cell WBbt:0004697	1
WBGene00010658	head mesodermal cell WBbt:0004697	1
WBGene00001778	head mesodermal cell WBbt:0004697	1
WBGene00001089	head mesodermal cell WBbt:0004697	1
WBGene00014136	head mesodermal cell WBbt:0004697	1
WBGene00019738	head mesodermal cell WBbt:0004697	1
WBGene00008296	head mesodermal cell WBbt:0004697	1
WBGene00017244	head mesodermal cell WBbt:0004697	1
WBGene00016599	head mesodermal cell WBbt:0004697	1
WBGene00007771	head mesodermal cell WBbt:0004697	1
WBGene00013639	head mesodermal cell WBbt:0004697	1
WBGene00002037	head mesodermal cell WBbt:0004697	1
WBGene00015713	head mesodermal cell WBbt:0004697	1
WBGene00016379	head mesodermal cell WBbt:0004697	1
WBGene00002021	head mesodermal cell WBbt:0004697	1
WBGene00004349	head mesodermal cell WBbt:0004697	1
WBGene00016332	head mesodermal cell WBbt:0004697	1
WBGene00012339	head mesodermal cell WBbt:0004697	1
WBGene00006757	head mesodermal cell WBbt:0004697	1
WBGene00015684	head mesodermal cell WBbt:0004697	1
WBGene00010259	head mesodermal cell WBbt:0004697	1
WBGene00011564	head mesodermal cell WBbt:0004697	1
WBGene00004898	head mesodermal cell WBbt:0004697	1
WBGene00021148	head mesodermal cell WBbt:0004697	1
WBGene00006372	head mesodermal cell WBbt:0004697	1
WBGene00022389	head mesodermal cell WBbt:0004697	1
WBGene00019166	head mesodermal cell WBbt:0004697	1
WBGene00016354	head mesodermal cell WBbt:0004697	1
WBGene00010904	head mesodermal cell WBbt:0004697	1
WBGene00007185	head mesodermal cell WBbt:0004697	1
WBGene00018043	head mesodermal cell WBbt:0004697	1
WBGene00002258	head mesodermal cell WBbt:0004697	1
WBGene00018950	head mesodermal cell WBbt:0004697	1
WBGene00014215	head mesodermal cell WBbt:0004697	1
WBGene00002210	head mesodermal cell WBbt:0004697	1
WBGene00004321	head mesodermal cell WBbt:0004697	1
WBGene00015472	head mesodermal cell WBbt:0004697	1
WBGene00022499	head mesodermal cell WBbt:0004697	1
WBGene00016335	head mesodermal cell WBbt:0004697	1
WBGene00001502	head mesodermal cell WBbt:0004697	1
WBGene00009532	head mesodermal cell WBbt:0004697	1
WBGene00004032	head mesodermal cell WBbt:0004697	1
WBGene00002257	head mesodermal cell WBbt:0004697	1
WBGene00010041	head mesodermal cell WBbt:0004697	1
WBGene00010993	head mesodermal cell WBbt:0004697	1
WBGene00015779	head mesodermal cell WBbt:0004697	1
WBGene00015823	head mesodermal cell WBbt:0004697	1
WBGene00011029	head mesodermal cell WBbt:0004697	1
WBGene00017659	head mesodermal cell WBbt:0004697	1
WBGene00018374	head mesodermal cell WBbt:0004697	1
WBGene00002048	head mesodermal cell WBbt:0004697	1
WBGene00002179	head mesodermal cell WBbt:0004697	1
WBGene00007414	head mesodermal cell WBbt:0004697	1
WBGene00015295	head mesodermal cell WBbt:0004697	1
WBGene00006890	head mesodermal cell WBbt:0004697	1
WBGene00006066	head mesodermal cell WBbt:0004697	1
WBGene00018174	head mesodermal cell WBbt:0004697	1
WBGene00019160	head mesodermal cell WBbt:0004697	1
WBGene00015280	head mesodermal cell WBbt:0004697	1
WBGene00003242	head mesodermal cell WBbt:0004697	1
WBGene00002054	head mesodermal cell WBbt:0004697	1
WBGene00021020	head mesodermal cell WBbt:0004697	1
WBGene00010796	head mesodermal cell WBbt:0004697	1
WBGene00017991	head mesodermal cell WBbt:0004697	1
WBGene00015122	head mesodermal cell WBbt:0004697	1
WBGene00020838	head mesodermal cell WBbt:0004697	1
WBGene00006915	head mesodermal cell WBbt:0004697	1
WBGene00004130	head mesodermal cell WBbt:0004697	1
WBGene00002063	head mesodermal cell WBbt:0004697	1
WBGene00000527	head mesodermal cell WBbt:0004697	1
WBGene00006535	head mesodermal cell WBbt:0004697	1
WBGene00018823	head mesodermal cell WBbt:0004697	1
WBGene00009888	head mesodermal cell WBbt:0004697	1
WBGene00008376	head mesodermal cell WBbt:0004697	1
WBGene00015067	head mesodermal cell WBbt:0004697	1
WBGene00002069	head mesodermal cell WBbt:0004697	1
WBGene00003091	head mesodermal cell WBbt:0004697	1
WBGene00010745	head mesodermal cell WBbt:0004697	1
WBGene00000942	head mesodermal cell WBbt:0004697	1
WBGene00012531	head mesodermal cell WBbt:0004697	1
WBGene00015271	head mesodermal cell WBbt:0004697	1
WBGene00014252	head mesodermal cell WBbt:0004697	1
WBGene00010795	head mesodermal cell WBbt:0004697	1
WBGene00004859	head mesodermal cell WBbt:0004697	1
WBGene00001578	head mesodermal cell WBbt:0004697	1
WBGene00017904	head mesodermal cell WBbt:0004697	1
WBGene00019780	head mesodermal cell WBbt:0004697	1
WBGene00006445	head mesodermal cell WBbt:0004697	1
WBGene00002024	head mesodermal cell WBbt:0004697	1
WBGene00003569	head mesodermal cell WBbt:0004697	1
WBGene00002023	head mesodermal cell WBbt:0004697	1
WBGene00003876	head mesodermal cell WBbt:0004697	1
WBGene00008542	head mesodermal cell WBbt:0004697	1
WBGene00000022	head mesodermal cell WBbt:0004697	1
WBGene00019361	head mesodermal cell WBbt:0004697	1
WBGene00019408	head mesodermal cell WBbt:0004697	1
WBGene00003589	head mesodermal cell WBbt:0004697	1
WBGene00013869	head mesodermal cell WBbt:0004697	1
WBGene00001684	head mesodermal cell WBbt:0004697	1
WBGene00018485	head mesodermal cell WBbt:0004697	1
WBGene00001669	head mesodermal cell WBbt:0004697	1
WBGene00006815	head mesodermal cell WBbt:0004697	1
WBGene00006533	head mesodermal cell WBbt:0004697	1
WBGene00001452	head mesodermal cell WBbt:0004697	1
WBGene00009796	head mesodermal cell WBbt:0004697	1
WBGene00001439	head mesodermal cell WBbt:0004697	1
WBGene00001489	head mesodermal cell WBbt:0004697	1
WBGene00017515	head mesodermal cell WBbt:0004697	1
WBGene00012306	head mesodermal cell WBbt:0004697	1
WBGene00013079	head mesodermal cell WBbt:0004697	1
WBGene00021614	head mesodermal cell WBbt:0004697	1
WBGene00020230	head mesodermal cell WBbt:0004697	1
WBGene00017434	head mesodermal cell WBbt:0004697	1
WBGene00001581	head mesodermal cell WBbt:0004697	1
WBGene00009259	head mesodermal cell WBbt:0004697	1
WBGene00004922	head mesodermal cell WBbt:0004697	1
WBGene00010049	head mesodermal cell WBbt:0004697	1
WBGene00003515	head mesodermal cell WBbt:0004697	1
WBGene00020479	head mesodermal cell WBbt:0004697	1
WBGene00008311	head mesodermal cell WBbt:0004697	1
WBGene00020788	head mesodermal cell WBbt:0004697	1
WBGene00018869	head mesodermal cell WBbt:0004697	1
WBGene00021702	head mesodermal cell WBbt:0004697	1
WBGene00016423	head mesodermal cell WBbt:0004697	1
WBGene00011893	head mesodermal cell WBbt:0004697	1
WBGene00006649	head mesodermal cell WBbt:0004697	1
WBGene00018837	head mesodermal cell WBbt:0004697	1
WBGene00018349	head mesodermal cell WBbt:0004697	1
WBGene00018350	head mesodermal cell WBbt:0004697	1
WBGene00021325	head mesodermal cell WBbt:0004697	1
WBGene00004213	head mesodermal cell WBbt:0004697	1
WBGene00012529	head mesodermal cell WBbt:0004697	1
WBGene00010724	head mesodermal cell WBbt:0004697	1
WBGene00010083	head mesodermal cell WBbt:0004697	1
WBGene00006609	head mesodermal cell WBbt:0004697	1
WBGene00021852	head mesodermal cell WBbt:0004697	1
WBGene00010116	head mesodermal cell WBbt:0004697	1
WBGene00018729	head mesodermal cell WBbt:0004697	1
WBGene00045050	head mesodermal cell WBbt:0004697	1
WBGene00010901	head mesodermal cell WBbt:0004697	1
WBGene00003407	head mesodermal cell WBbt:0004697	1
WBGene00000088	head mesodermal cell WBbt:0004697	1
WBGene00001754	head mesodermal cell WBbt:0004697	1
WBGene00001955	head mesodermal cell WBbt:0004697	1
WBGene00007073	head mesodermal cell WBbt:0004697	1
WBGene00006742	head mesodermal cell WBbt:0004697	1
WBGene00019763	head mesodermal cell WBbt:0004697	1
WBGene00022518	head mesodermal cell WBbt:0004697	1
WBGene00001784	head mesodermal cell WBbt:0004697	1
WBGene00017322	head mesodermal cell WBbt:0004697	1
WBGene00006584	PDA WBbt:0004386	1
WBGene00010703	PDA WBbt:0004386	1
WBGene00001172	PDA WBbt:0004386	1
WBGene00016289	PDA WBbt:0004386	1
WBGene00003751	PDA WBbt:0004386	1
WBGene00009958	PDA WBbt:0004386	1
WBGene00002048	PDA WBbt:0004386	1
WBGene00006066	PDA WBbt:0004386	1
WBGene00000527	PDA WBbt:0004386	1
WBGene00006445	PDA WBbt:0004386	1
WBGene00001684	PDA WBbt:0004386	1
WBGene00019249	PDA WBbt:0004386	1
WBGene00018837	PDA WBbt:0004386	1
WBGene00022518	PDA WBbt:0004386	1
WBGene00015076	outer labial lateral sensillum WBbt:0005503	1
WBGene00021834	outer labial lateral sensillum WBbt:0005503	1
WBGene00022500	outer labial lateral sensillum WBbt:0005503	1
WBGene00002053	outer labial lateral sensillum WBbt:0005503	1
WBGene00020196	outer labial lateral sensillum WBbt:0005503	1
WBGene00021343	outer labial lateral sensillum WBbt:0005503	1
WBGene00011393	outer labial lateral sensillum WBbt:0005503	1
WBGene00016264	outer labial lateral sensillum WBbt:0005503	1
WBGene00019655	outer labial lateral sensillum WBbt:0005503	1
WBGene00002881	outer labial lateral sensillum WBbt:0005503	1
WBGene00015735	outer labial lateral sensillum WBbt:0005503	1
WBGene00002174	outer labial lateral sensillum WBbt:0005503	1
WBGene00022696	outer labial lateral sensillum WBbt:0005503	1
WBGene00001172	outer labial lateral sensillum WBbt:0005503	1
WBGene00004229	outer labial lateral sensillum WBbt:0005503	1
WBGene00017834	outer labial lateral sensillum WBbt:0005503	1
WBGene00001494	outer labial lateral sensillum WBbt:0005503	1
WBGene00014136	outer labial lateral sensillum WBbt:0005503	1
WBGene00017970	outer labial lateral sensillum WBbt:0005503	1
WBGene00004349	outer labial lateral sensillum WBbt:0005503	1
WBGene00015620	outer labial lateral sensillum WBbt:0005503	1
WBGene00011564	outer labial lateral sensillum WBbt:0005503	1
WBGene00016133	outer labial lateral sensillum WBbt:0005503	1
WBGene00006372	outer labial lateral sensillum WBbt:0005503	1
WBGene00003847	outer labial lateral sensillum WBbt:0005503	1
WBGene00004033	outer labial lateral sensillum WBbt:0005503	1
WBGene00002127	outer labial lateral sensillum WBbt:0005503	1
WBGene00004949	outer labial lateral sensillum WBbt:0005503	1
WBGene00009958	outer labial lateral sensillum WBbt:0005503	1
WBGene00001446	outer labial lateral sensillum WBbt:0005503	1
WBGene00006535	outer labial lateral sensillum WBbt:0005503	1
WBGene00007552	outer labial lateral sensillum WBbt:0005503	1
WBGene00014233	outer labial lateral sensillum WBbt:0005503	1
WBGene00006445	outer labial lateral sensillum WBbt:0005503	1
WBGene00002024	outer labial lateral sensillum WBbt:0005503	1
WBGene00020562	outer labial lateral sensillum WBbt:0005503	1
WBGene00001477	outer labial lateral sensillum WBbt:0005503	1
WBGene00021052	outer labial lateral sensillum WBbt:0005503	1
WBGene00002036	outer labial lateral sensillum WBbt:0005503	1
WBGene00017515	outer labial lateral sensillum WBbt:0005503	1
WBGene00013079	outer labial lateral sensillum WBbt:0005503	1
WBGene00007343	outer labial lateral sensillum WBbt:0005503	1
WBGene00002241	outer labial lateral sensillum WBbt:0005503	1
WBGene00006649	outer labial lateral sensillum WBbt:0005503	1
WBGene00008777	outer labial lateral sensillum WBbt:0005503	1
WBGene00006742	outer labial lateral sensillum WBbt:0005503	1
WBGene00022518	outer labial lateral sensillum WBbt:0005503	1
WBGene00001638	g1AL WBbt:0004532	1
WBGene00011756	g1AL WBbt:0004532	1
WBGene00010457	g1AL WBbt:0004532	1
WBGene00011713	g1AL WBbt:0004532	1
WBGene00016435	g1AL WBbt:0004532	1
WBGene00017536	g1AL WBbt:0004532	1
WBGene00003720	g1AL WBbt:0004532	1
WBGene00008572	g1AL WBbt:0004532	1
WBGene00044316	g1AL WBbt:0004532	1
WBGene00011971	g1AL WBbt:0004532	1
WBGene00010558	g1AL WBbt:0004532	1
WBGene00015776	g1AL WBbt:0004532	1
WBGene00000034	g1AL WBbt:0004532	1
WBGene00008093	g1AL WBbt:0004532	1
WBGene00006438	g1AL WBbt:0004532	1
WBGene00015620	g1AL WBbt:0004532	1
WBGene00017773	g1AL WBbt:0004532	1
WBGene00017762	g1AL WBbt:0004532	1
WBGene00006372	g1AL WBbt:0004532	1
WBGene00019166	g1AL WBbt:0004532	1
WBGene00007185	g1AL WBbt:0004532	1
WBGene00014006	g1AL WBbt:0004532	1
WBGene00017437	g1AL WBbt:0004532	1
WBGene00010047	g1AL WBbt:0004532	1
WBGene00010795	g1AL WBbt:0004532	1
WBGene00022789	g1AL WBbt:0004532	1
WBGene00019946	g1AL WBbt:0004532	1
WBGene00001439	g1AL WBbt:0004532	1
WBGene00001489	g1AL WBbt:0004532	1
WBGene00002036	g1AL WBbt:0004532	1
WBGene00012306	g1AL WBbt:0004532	1
WBGene00020678	g1AL WBbt:0004532	1
WBGene00018607	g1AL WBbt:0004532	1
WBGene00020797	g1AL WBbt:0004532	1
WBGene00000224	g1AL WBbt:0004532	1
WBGene00008777	g1AL WBbt:0004532	1
WBGene00045050	g1AL WBbt:0004532	1
WBGene00008043	cephalic sensillum WBbt:0006920	1
WBGene00003163	cephalic sensillum WBbt:0006920	1
WBGene00021834	cephalic sensillum WBbt:0006920	1
WBGene00002182	cephalic sensillum WBbt:0006920	1
WBGene00011328	cephalic sensillum WBbt:0006920	1
WBGene00022500	cephalic sensillum WBbt:0006920	1
WBGene00001118	cephalic sensillum WBbt:0006920	1
WBGene00004831	cephalic sensillum WBbt:0006920	1
WBGene00011831	cephalic sensillum WBbt:0006920	1
WBGene00002053	cephalic sensillum WBbt:0006920	1
WBGene00003647	cephalic sensillum WBbt:0006920	1
WBGene00003588	cephalic sensillum WBbt:0006920	1
WBGene00020196	cephalic sensillum WBbt:0006920	1
WBGene00008199	cephalic sensillum WBbt:0006920	1
WBGene00011393	cephalic sensillum WBbt:0006920	1
WBGene00016264	cephalic sensillum WBbt:0006920	1
WBGene00013266	cephalic sensillum WBbt:0006920	1
WBGene00017974	cephalic sensillum WBbt:0006920	1
WBGene00002881	cephalic sensillum WBbt:0006920	1
WBGene00003368	cephalic sensillum WBbt:0006920	1
WBGene00020015	cephalic sensillum WBbt:0006920	1
WBGene00001207	cephalic sensillum WBbt:0006920	1
WBGene00000728	cephalic sensillum WBbt:0006920	1
WBGene00021319	cephalic sensillum WBbt:0006920	1
WBGene00002174	cephalic sensillum WBbt:0006920	1
WBGene00022696	cephalic sensillum WBbt:0006920	1
WBGene00017951	cephalic sensillum WBbt:0006920	1
WBGene00004229	cephalic sensillum WBbt:0006920	1
WBGene00017834	cephalic sensillum WBbt:0006920	1
WBGene00009678	cephalic sensillum WBbt:0006920	1
WBGene00017478	cephalic sensillum WBbt:0006920	1
WBGene00020579	cephalic sensillum WBbt:0006920	1
WBGene00010433	cephalic sensillum WBbt:0006920	1
WBGene00010658	cephalic sensillum WBbt:0006920	1
WBGene00014136	cephalic sensillum WBbt:0006920	1
WBGene00016289	cephalic sensillum WBbt:0006920	1
WBGene00017970	cephalic sensillum WBbt:0006920	1
WBGene00004349	cephalic sensillum WBbt:0006920	1
WBGene00006438	cephalic sensillum WBbt:0006920	1
WBGene00015620	cephalic sensillum WBbt:0006920	1
WBGene00012339	cephalic sensillum WBbt:0006920	1
WBGene00011564	cephalic sensillum WBbt:0006920	1
WBGene00003482	cephalic sensillum WBbt:0006920	1
WBGene00016133	cephalic sensillum WBbt:0006920	1
WBGene00006372	cephalic sensillum WBbt:0006920	1
WBGene00003847	cephalic sensillum WBbt:0006920	1
WBGene00018043	cephalic sensillum WBbt:0006920	1
WBGene00000687	cephalic sensillum WBbt:0006920	1
WBGene00002127	cephalic sensillum WBbt:0006920	1
WBGene00021628	cephalic sensillum WBbt:0006920	1
WBGene00009532	cephalic sensillum WBbt:0006920	1
WBGene00017510	cephalic sensillum WBbt:0006920	1
WBGene00009958	cephalic sensillum WBbt:0006920	1
WBGene00018374	cephalic sensillum WBbt:0006920	1
WBGene00017437	cephalic sensillum WBbt:0006920	1
WBGene00015295	cephalic sensillum WBbt:0006920	1
WBGene00006890	cephalic sensillum WBbt:0006920	1
WBGene00021020	cephalic sensillum WBbt:0006920	1
WBGene00010796	cephalic sensillum WBbt:0006920	1
WBGene00003694	cephalic sensillum WBbt:0006920	1
WBGene00000527	cephalic sensillum WBbt:0006920	1
WBGene00006535	cephalic sensillum WBbt:0006920	1
WBGene00007958	cephalic sensillum WBbt:0006920	1
WBGene00007552	cephalic sensillum WBbt:0006920	1
WBGene00007691	cephalic sensillum WBbt:0006920	1
WBGene00010047	cephalic sensillum WBbt:0006920	1
WBGene00000727	cephalic sensillum WBbt:0006920	1
WBGene00019780	cephalic sensillum WBbt:0006920	1
WBGene00002024	cephalic sensillum WBbt:0006920	1
WBGene00002023	cephalic sensillum WBbt:0006920	1
WBGene00000022	cephalic sensillum WBbt:0006920	1
WBGene00020562	cephalic sensillum WBbt:0006920	1
WBGene00009380	cephalic sensillum WBbt:0006920	1
WBGene00001477	cephalic sensillum WBbt:0006920	1
WBGene00006815	cephalic sensillum WBbt:0006920	1
WBGene00001113	cephalic sensillum WBbt:0006920	1
WBGene00022593	cephalic sensillum WBbt:0006920	1
WBGene00021052	cephalic sensillum WBbt:0006920	1
WBGene00002036	cephalic sensillum WBbt:0006920	1
WBGene00017515	cephalic sensillum WBbt:0006920	1
WBGene00002241	cephalic sensillum WBbt:0006920	1
WBGene00021287	cephalic sensillum WBbt:0006920	1
WBGene00018869	cephalic sensillum WBbt:0006920	1
WBGene00018418	cephalic sensillum WBbt:0006920	1
WBGene00006649	cephalic sensillum WBbt:0006920	1
WBGene00006876	cephalic sensillum WBbt:0006920	1
WBGene00004037	cephalic sensillum WBbt:0006920	1
WBGene00000961	cephalic sensillum WBbt:0006920	1
WBGene00008777	cephalic sensillum WBbt:0006920	1
WBGene00003407	cephalic sensillum WBbt:0006920	1
WBGene00001754	cephalic sensillum WBbt:0006920	1
WBGene00006742	cephalic sensillum WBbt:0006920	1
WBGene00022518	cephalic sensillum WBbt:0006920	1
WBGene00021834	pm1 WBbt:0003744	1
WBGene00011756	pm1 WBbt:0003744	1
WBGene00010457	pm1 WBbt:0003744	1
WBGene00021213	pm1 WBbt:0003744	1
WBGene00011713	pm1 WBbt:0003744	1
WBGene00003588	pm1 WBbt:0003744	1
WBGene00003720	pm1 WBbt:0003744	1
WBGene00020504	pm1 WBbt:0003744	1
WBGene00016022	pm1 WBbt:0003744	1
WBGene00017380	pm1 WBbt:0003744	1
WBGene00006444	pm1 WBbt:0003744	1
WBGene00008093	pm1 WBbt:0003744	1
WBGene00015620	pm1 WBbt:0003744	1
WBGene00015684	pm1 WBbt:0003744	1
WBGene00006372	pm1 WBbt:0003744	1
WBGene00019166	pm1 WBbt:0003744	1
WBGene00004949	pm1 WBbt:0003744	1
WBGene00017437	pm1 WBbt:0003744	1
WBGene00003617	pm1 WBbt:0003744	1
WBGene00020838	pm1 WBbt:0003744	1
WBGene00002039	pm1 WBbt:0003744	1
WBGene00018073	pm1 WBbt:0003744	1
WBGene00013540	pm1 WBbt:0003744	1
WBGene00012306	pm1 WBbt:0003744	1
WBGene00003628	pm1 WBbt:0003744	1
WBGene00020678	pm1 WBbt:0003744	1
WBGene00018607	pm1 WBbt:0003744	1
WBGene00006649	pm1 WBbt:0003744	1
WBGene00008777	pm1 WBbt:0003744	1
WBGene00011404	pm1 WBbt:0003744	1
WBGene00016260	somatic gonad WBbt:0005785	1
WBGene00002915	somatic gonad WBbt:0005785	1
WBGene00010868	somatic gonad WBbt:0005785	1
WBGene00002053	somatic gonad WBbt:0005785	1
WBGene00016435	somatic gonad WBbt:0005785	1
WBGene00009940	somatic gonad WBbt:0005785	1
WBGene00012980	somatic gonad WBbt:0005785	1
WBGene00001430	somatic gonad WBbt:0005785	1
WBGene00003588	somatic gonad WBbt:0005785	1
WBGene00007505	somatic gonad WBbt:0005785	1
WBGene00006584	somatic gonad WBbt:0005785	1
WBGene00001207	somatic gonad WBbt:0005785	1
WBGene00001172	somatic gonad WBbt:0005785	1
WBGene00023407	somatic gonad WBbt:0005785	1
WBGene00018405	somatic gonad WBbt:0005785	1
WBGene00001168	somatic gonad WBbt:0005785	1
WBGene00011059	somatic gonad WBbt:0005785	1
WBGene00022718	somatic gonad WBbt:0005785	1
WBGene00006788	somatic gonad WBbt:0005785	1
WBGene00002497	somatic gonad WBbt:0005785	1
WBGene00006602	somatic gonad WBbt:0005785	1
WBGene00001089	somatic gonad WBbt:0005785	1
WBGene00006444	somatic gonad WBbt:0005785	1
WBGene00022010	somatic gonad WBbt:0005785	1
WBGene00007950	somatic gonad WBbt:0005785	1
WBGene00006757	somatic gonad WBbt:0005785	1
WBGene00003847	somatic gonad WBbt:0005785	1
WBGene00018043	somatic gonad WBbt:0005785	1
WBGene00002258	somatic gonad WBbt:0005785	1
WBGene00002127	somatic gonad WBbt:0005785	1
WBGene00007388	somatic gonad WBbt:0005785	1
WBGene00004801	somatic gonad WBbt:0005785	1
WBGene00010272	somatic gonad WBbt:0005785	1
WBGene00002257	somatic gonad WBbt:0005785	1
WBGene00003485	somatic gonad WBbt:0005785	1
WBGene00002048	somatic gonad WBbt:0005785	1
WBGene00003242	somatic gonad WBbt:0005785	1
WBGene00020838	somatic gonad WBbt:0005785	1
WBGene00000527	somatic gonad WBbt:0005785	1
WBGene00004933	somatic gonad WBbt:0005785	1
WBGene00009888	somatic gonad WBbt:0005785	1
WBGene00017904	somatic gonad WBbt:0005785	1
WBGene00019780	somatic gonad WBbt:0005785	1
WBGene00002024	somatic gonad WBbt:0005785	1
WBGene00019361	somatic gonad WBbt:0005785	1
WBGene00013869	somatic gonad WBbt:0005785	1
WBGene00001669	somatic gonad WBbt:0005785	1
WBGene00006815	somatic gonad WBbt:0005785	1
WBGene00001489	somatic gonad WBbt:0005785	1
WBGene00020678	somatic gonad WBbt:0005785	1
WBGene00019781	somatic gonad WBbt:0005785	1
WBGene00022856	somatic gonad WBbt:0005785	1
WBGene00006876	somatic gonad WBbt:0005785	1
WBGene00000961	somatic gonad WBbt:0005785	1
WBGene00007059	somatic gonad WBbt:0005785	1
WBGene00003561	somatic gonad WBbt:0005785	1
WBGene00003163	PVD WBbt:0006831	1
WBGene00010341	PVD WBbt:0006831	1
WBGene00008681	PVD WBbt:0006831	1
WBGene00015076	PVD WBbt:0006831	1
WBGene00009383	PVD WBbt:0006831	1
WBGene00021834	PVD WBbt:0006831	1
WBGene00021503	PVD WBbt:0006831	1
WBGene00016260	PVD WBbt:0006831	1
WBGene00003411	PVD WBbt:0006831	1
WBGene00012245	PVD WBbt:0006831	1
WBGene00012943	PVD WBbt:0006831	1
WBGene00019978	PVD WBbt:0006831	1
WBGene00016894	PVD WBbt:0006831	1
WBGene00022500	PVD WBbt:0006831	1
WBGene00006863	PVD WBbt:0006831	1
WBGene00018487	PVD WBbt:0006831	1
WBGene00002915	PVD WBbt:0006831	1
WBGene00001795	PVD WBbt:0006831	1
WBGene00012968	PVD WBbt:0006831	1
WBGene00004831	PVD WBbt:0006831	1
WBGene00021322	PVD WBbt:0006831	1
WBGene00010868	PVD WBbt:0006831	1
WBGene00008110	PVD WBbt:0006831	1
WBGene00011801	PVD WBbt:0006831	1
WBGene00008477	PVD WBbt:0006831	1
WBGene00003602	PVD WBbt:0006831	1
WBGene00001685	PVD WBbt:0006831	1
WBGene00016721	PVD WBbt:0006831	1
WBGene00012980	PVD WBbt:0006831	1
WBGene00016997	PVD WBbt:0006831	1
WBGene00003687	PVD WBbt:0006831	1
WBGene00012130	PVD WBbt:0006831	1
WBGene00007440	PVD WBbt:0006831	1
WBGene00004108	PVD WBbt:0006831	1
WBGene00011763	PVD WBbt:0006831	1
WBGene00010177	PVD WBbt:0006831	1
WBGene00017536	PVD WBbt:0006831	1
WBGene00009094	PVD WBbt:0006831	1
WBGene00002881	PVD WBbt:0006831	1
WBGene00003368	PVD WBbt:0006831	1
WBGene00013037	PVD WBbt:0006831	1
WBGene00001070	PVD WBbt:0006831	1
WBGene00015735	PVD WBbt:0006831	1
WBGene00018356	PVD WBbt:0006831	1
WBGene00016022	PVD WBbt:0006831	1
WBGene00000281	PVD WBbt:0006831	1
WBGene00011737	PVD WBbt:0006831	1
WBGene00011450	PVD WBbt:0006831	1
WBGene00001207	PVD WBbt:0006831	1
WBGene00010769	PVD WBbt:0006831	1
WBGene00002174	PVD WBbt:0006831	1
WBGene00010935	PVD WBbt:0006831	1
WBGene00009245	PVD WBbt:0006831	1
WBGene00000556	PVD WBbt:0006831	1
WBGene00019273	PVD WBbt:0006831	1
WBGene00001172	PVD WBbt:0006831	1
WBGene00003404	PVD WBbt:0006831	1
WBGene00001072	PVD WBbt:0006831	1
WBGene00004058	PVD WBbt:0006831	1
WBGene00000761	PVD WBbt:0006831	1
WBGene00002010	PVD WBbt:0006831	1
WBGene00017726	PVD WBbt:0006831	1
WBGene00015759	PVD WBbt:0006831	1
WBGene00000554	PVD WBbt:0006831	1
WBGene00017834	PVD WBbt:0006831	1
WBGene00006788	PVD WBbt:0006831	1
WBGene00008599	PVD WBbt:0006831	1
WBGene00020251	PVD WBbt:0006831	1
WBGene00003019	PVD WBbt:0006831	1
WBGene00000789	PVD WBbt:0006831	1
WBGene00007010	PVD WBbt:0006831	1
WBGene00012548	PVD WBbt:0006831	1
WBGene00022722	PVD WBbt:0006831	1
WBGene00011971	PVD WBbt:0006831	1
WBGene00013119	PVD WBbt:0006831	1
WBGene00003903	PVD WBbt:0006831	1
WBGene00009678	PVD WBbt:0006831	1
WBGene00006752	PVD WBbt:0006831	1
WBGene00018990	PVD WBbt:0006831	1
WBGene00006602	PVD WBbt:0006831	1
WBGene00006923	PVD WBbt:0006831	1
WBGene00014213	PVD WBbt:0006831	1
WBGene00020579	PVD WBbt:0006831	1
WBGene00017310	PVD WBbt:0006831	1
WBGene00002163	PVD WBbt:0006831	1
WBGene00001494	PVD WBbt:0006831	1
WBGene00015776	PVD WBbt:0006831	1
WBGene00006539	PVD WBbt:0006831	1
WBGene00004105	PVD WBbt:0006831	1
WBGene00020106	PVD WBbt:0006831	1
WBGene00006444	PVD WBbt:0006831	1
WBGene00019738	PVD WBbt:0006831	1
WBGene00016289	PVD WBbt:0006831	1
WBGene00008296	PVD WBbt:0006831	1
WBGene00016391	PVD WBbt:0006831	1
WBGene00011540	PVD WBbt:0006831	1
WBGene00001132	PVD WBbt:0006831	1
WBGene00014053	PVD WBbt:0006831	1
WBGene00013639	PVD WBbt:0006831	1
WBGene00015713	PVD WBbt:0006831	1
WBGene00002021	PVD WBbt:0006831	1
WBGene00003635	PVD WBbt:0006831	1
WBGene00010897	PVD WBbt:0006831	1
WBGene00004349	PVD WBbt:0006831	1
WBGene00006438	PVD WBbt:0006831	1
WBGene00016332	PVD WBbt:0006831	1
WBGene00006757	PVD WBbt:0006831	1
WBGene00010259	PVD WBbt:0006831	1
WBGene00011564	PVD WBbt:0006831	1
WBGene00004898	PVD WBbt:0006831	1
WBGene00008375	PVD WBbt:0006831	1
WBGene00008974	PVD WBbt:0006831	1
WBGene00009511	PVD WBbt:0006831	1
WBGene00016354	PVD WBbt:0006831	1
WBGene00003847	PVD WBbt:0006831	1
WBGene00016180	PVD WBbt:0006831	1
WBGene00003751	PVD WBbt:0006831	1
WBGene00014215	PVD WBbt:0006831	1
WBGene00002210	PVD WBbt:0006831	1
WBGene00022613	PVD WBbt:0006831	1
WBGene00004321	PVD WBbt:0006831	1
WBGene00022499	PVD WBbt:0006831	1
WBGene00004033	PVD WBbt:0006831	1
WBGene00004801	PVD WBbt:0006831	1
WBGene00021628	PVD WBbt:0006831	1
WBGene00016335	PVD WBbt:0006831	1
WBGene00019515	PVD WBbt:0006831	1
WBGene00001502	PVD WBbt:0006831	1
WBGene00014006	PVD WBbt:0006831	1
WBGene00004032	PVD WBbt:0006831	1
WBGene00011798	PVD WBbt:0006831	1
WBGene00017302	PVD WBbt:0006831	1
WBGene00010993	PVD WBbt:0006831	1
WBGene00022060	PVD WBbt:0006831	1
WBGene00000767	PVD WBbt:0006831	1
WBGene00017510	PVD WBbt:0006831	1
WBGene00019272	PVD WBbt:0006831	1
WBGene00015823	PVD WBbt:0006831	1
WBGene00003485	PVD WBbt:0006831	1
WBGene00009958	PVD WBbt:0006831	1
WBGene00017288	PVD WBbt:0006831	1
WBGene00004219	PVD WBbt:0006831	1
WBGene00018374	PVD WBbt:0006831	1
WBGene00002048	PVD WBbt:0006831	1
WBGene00013216	PVD WBbt:0006831	1
WBGene00013898	PVD WBbt:0006831	1
WBGene00017463	PVD WBbt:0006831	1
WBGene00002187	PVD WBbt:0006831	1
WBGene00008964	PVD WBbt:0006831	1
WBGene00006890	PVD WBbt:0006831	1
WBGene00006066	PVD WBbt:0006831	1
WBGene00003680	PVD WBbt:0006831	1
WBGene00015280	PVD WBbt:0006831	1
WBGene00021020	PVD WBbt:0006831	1
WBGene00004133	PVD WBbt:0006831	1
WBGene00011305	PVD WBbt:0006831	1
WBGene00010796	PVD WBbt:0006831	1
WBGene00017991	PVD WBbt:0006831	1
WBGene00006915	PVD WBbt:0006831	1
WBGene00007552	PVD WBbt:0006831	1
WBGene00009888	PVD WBbt:0006831	1
WBGene00014233	PVD WBbt:0006831	1
WBGene00002069	PVD WBbt:0006831	1
WBGene00003091	PVD WBbt:0006831	1
WBGene00012531	PVD WBbt:0006831	1
WBGene00004096	PVD WBbt:0006831	1
WBGene00014252	PVD WBbt:0006831	1
WBGene00015968	PVD WBbt:0006831	1
WBGene00019780	PVD WBbt:0006831	1
WBGene00015085	PVD WBbt:0006831	1
WBGene00016294	PVD WBbt:0006831	1
WBGene00019664	PVD WBbt:0006831	1
WBGene00008973	PVD WBbt:0006831	1
WBGene00003669	PVD WBbt:0006831	1
WBGene00000022	PVD WBbt:0006831	1
WBGene00021121	PVD WBbt:0006831	1
WBGene00017769	PVD WBbt:0006831	1
WBGene00013477	PVD WBbt:0006831	1
WBGene00008415	PVD WBbt:0006831	1
WBGene00001056	PVD WBbt:0006831	1
WBGene00007103	PVD WBbt:0006831	1
WBGene00001669	PVD WBbt:0006831	1
WBGene00009380	PVD WBbt:0006831	1
WBGene00006753	PVD WBbt:0006831	1
WBGene00006815	PVD WBbt:0006831	1
WBGene00006533	PVD WBbt:0006831	1
WBGene00001452	PVD WBbt:0006831	1
WBGene00009796	PVD WBbt:0006831	1
WBGene00001113	PVD WBbt:0006831	1
WBGene00008669	PVD WBbt:0006831	1
WBGene00001439	PVD WBbt:0006831	1
WBGene00022593	PVD WBbt:0006831	1
WBGene00001489	PVD WBbt:0006831	1
WBGene00008975	PVD WBbt:0006831	1
WBGene00002036	PVD WBbt:0006831	1
WBGene00010545	PVD WBbt:0006831	1
WBGene00007927	PVD WBbt:0006831	1
WBGene00001616	PVD WBbt:0006831	1
WBGene00017434	PVD WBbt:0006831	1
WBGene00001581	PVD WBbt:0006831	1
WBGene00021529	PVD WBbt:0006831	1
WBGene00004111	PVD WBbt:0006831	1
WBGene00011672	PVD WBbt:0006831	1
WBGene00007097	PVD WBbt:0006831	1
WBGene00009259	PVD WBbt:0006831	1
WBGene00003515	PVD WBbt:0006831	1
WBGene00003374	PVD WBbt:0006831	1
WBGene00018607	PVD WBbt:0006831	1
WBGene00019967	PVD WBbt:0006831	1
WBGene00018418	PVD WBbt:0006831	1
WBGene00044644	PVD WBbt:0006831	1
WBGene00006663	PVD WBbt:0006831	1
WBGene00018837	PVD WBbt:0006831	1
WBGene00018349	PVD WBbt:0006831	1
WBGene00018350	PVD WBbt:0006831	1
WBGene00019863	PVD WBbt:0006831	1
WBGene00004213	PVD WBbt:0006831	1
WBGene00004037	PVD WBbt:0006831	1
WBGene00020954	PVD WBbt:0006831	1
WBGene00000961	PVD WBbt:0006831	1
WBGene00012529	PVD WBbt:0006831	1
WBGene00008865	PVD WBbt:0006831	1
WBGene00000224	PVD WBbt:0006831	1
WBGene00015756	PVD WBbt:0006831	1
WBGene00010116	PVD WBbt:0006831	1
WBGene00017092	PVD WBbt:0006831	1
WBGene00018729	PVD WBbt:0006831	1
WBGene00007919	PVD WBbt:0006831	1
WBGene00007059	PVD WBbt:0006831	1
WBGene00001754	PVD WBbt:0006831	1
WBGene00001955	PVD WBbt:0006831	1
WBGene00006742	PVD WBbt:0006831	1
WBGene00022518	PVD WBbt:0006831	1
WBGene00011800	PVD WBbt:0006831	1
WBGene00017322	PVD WBbt:0006831	1
WBGene00016260	sex organ WBbt:0008422	1
WBGene00003411	sex organ WBbt:0008422	1
WBGene00044070	sex organ WBbt:0008422	1
WBGene00022500	sex organ WBbt:0008422	1
WBGene00006863	sex organ WBbt:0008422	1
WBGene00018955	sex organ WBbt:0008422	1
WBGene00002915	sex organ WBbt:0008422	1
WBGene00001638	sex organ WBbt:0008422	1
WBGene00004831	sex organ WBbt:0008422	1
WBGene00006984	sex organ WBbt:0008422	1
WBGene00002053	sex organ WBbt:0008422	1
WBGene00003647	sex organ WBbt:0008422	1
WBGene00012980	sex organ WBbt:0008422	1
WBGene00003588	sex organ WBbt:0008422	1
WBGene00007750	sex organ WBbt:0008422	1
WBGene00003778	sex organ WBbt:0008422	1
WBGene00007505	sex organ WBbt:0008422	1
WBGene00011763	sex organ WBbt:0008422	1
WBGene00006584	sex organ WBbt:0008422	1
WBGene00003653	sex organ WBbt:0008422	1
WBGene00010703	sex organ WBbt:0008422	1
WBGene00016201	sex organ WBbt:0008422	1
WBGene00002881	sex organ WBbt:0008422	1
WBGene00003368	sex organ WBbt:0008422	1
WBGene00015735	sex organ WBbt:0008422	1
WBGene00018356	sex organ WBbt:0008422	1
WBGene00000281	sex organ WBbt:0008422	1
WBGene00011737	sex organ WBbt:0008422	1
WBGene00021036	sex organ WBbt:0008422	1
WBGene00020135	sex organ WBbt:0008422	1
WBGene00001207	sex organ WBbt:0008422	1
WBGene00002174	sex organ WBbt:0008422	1
WBGene00012113	sex organ WBbt:0008422	1
WBGene00001172	sex organ WBbt:0008422	1
WBGene00003404	sex organ WBbt:0008422	1
WBGene00009813	sex organ WBbt:0008422	1
WBGene00011059	sex organ WBbt:0008422	1
WBGene00022410	sex organ WBbt:0008422	1
WBGene00000554	sex organ WBbt:0008422	1
WBGene00006788	sex organ WBbt:0008422	1
WBGene00007010	sex organ WBbt:0008422	1
WBGene00009678	sex organ WBbt:0008422	1
WBGene00006923	sex organ WBbt:0008422	1
WBGene00007055	sex organ WBbt:0008422	1
WBGene00001494	sex organ WBbt:0008422	1
WBGene00015776	sex organ WBbt:0008422	1
WBGene00001778	sex organ WBbt:0008422	1
WBGene00001089	sex organ WBbt:0008422	1
WBGene00006444	sex organ WBbt:0008422	1
WBGene00008296	sex organ WBbt:0008422	1
WBGene00016391	sex organ WBbt:0008422	1
WBGene00022010	sex organ WBbt:0008422	1
WBGene00006438	sex organ WBbt:0008422	1
WBGene00006757	sex organ WBbt:0008422	1
WBGene00015684	sex organ WBbt:0008422	1
WBGene00011564	sex organ WBbt:0008422	1
WBGene00017773	sex organ WBbt:0008422	1
WBGene00017471	sex organ WBbt:0008422	1
WBGene00019166	sex organ WBbt:0008422	1
WBGene00016354	sex organ WBbt:0008422	1
WBGene00003847	sex organ WBbt:0008422	1
WBGene00007185	sex organ WBbt:0008422	1
WBGene00012005	sex organ WBbt:0008422	1
WBGene00003751	sex organ WBbt:0008422	1
WBGene00002210	sex organ WBbt:0008422	1
WBGene00004321	sex organ WBbt:0008422	1
WBGene00004033	sex organ WBbt:0008422	1
WBGene00002127	sex organ WBbt:0008422	1
WBGene00020507	sex organ WBbt:0008422	1
WBGene00007388	sex organ WBbt:0008422	1
WBGene00004801	sex organ WBbt:0008422	1
WBGene00010272	sex organ WBbt:0008422	1
WBGene00020033	sex organ WBbt:0008422	1
WBGene00001502	sex organ WBbt:0008422	1
WBGene00009532	sex organ WBbt:0008422	1
WBGene00002257	sex organ WBbt:0008422	1
WBGene00010993	sex organ WBbt:0008422	1
WBGene00000767	sex organ WBbt:0008422	1
WBGene00003485	sex organ WBbt:0008422	1
WBGene00010221	sex organ WBbt:0008422	1
WBGene00017437	sex organ WBbt:0008422	1
WBGene00002048	sex organ WBbt:0008422	1
WBGene00013216	sex organ WBbt:0008422	1
WBGene00001446	sex organ WBbt:0008422	1
WBGene00002179	sex organ WBbt:0008422	1
WBGene00002187	sex organ WBbt:0008422	1
WBGene00000704	sex organ WBbt:0008422	1
WBGene00003242	sex organ WBbt:0008422	1
WBGene00016596	sex organ WBbt:0008422	1
WBGene00006882	sex organ WBbt:0008422	1
WBGene00003617	sex organ WBbt:0008422	1
WBGene00007099	sex organ WBbt:0008422	1
WBGene00006915	sex organ WBbt:0008422	1
WBGene00020383	sex organ WBbt:0008422	1
WBGene00004130	sex organ WBbt:0008422	1
WBGene00006535	sex organ WBbt:0008422	1
WBGene00003554	sex organ WBbt:0008422	1
WBGene00001915	sex organ WBbt:0008422	1
WBGene00009888	sex organ WBbt:0008422	1
WBGene00014233	sex organ WBbt:0008422	1
WBGene00017904	sex organ WBbt:0008422	1
WBGene00002024	sex organ WBbt:0008422	1
WBGene00003876	sex organ WBbt:0008422	1
WBGene00008973	sex organ WBbt:0008422	1
WBGene00000022	sex organ WBbt:0008422	1
WBGene00003722	sex organ WBbt:0008422	1
WBGene00010661	sex organ WBbt:0008422	1
WBGene00003589	sex organ WBbt:0008422	1
WBGene00013869	sex organ WBbt:0008422	1
WBGene00001684	sex organ WBbt:0008422	1
WBGene00008415	sex organ WBbt:0008422	1
WBGene00007103	sex organ WBbt:0008422	1
WBGene00001669	sex organ WBbt:0008422	1
WBGene00016258	sex organ WBbt:0008422	1
WBGene00006753	sex organ WBbt:0008422	1
WBGene00006815	sex organ WBbt:0008422	1
WBGene00001452	sex organ WBbt:0008422	1
WBGene00001439	sex organ WBbt:0008422	1
WBGene00001489	sex organ WBbt:0008422	1
WBGene00021614	sex organ WBbt:0008422	1
WBGene00001616	sex organ WBbt:0008422	1
WBGene00020678	sex organ WBbt:0008422	1
WBGene00003515	sex organ WBbt:0008422	1
WBGene00008311	sex organ WBbt:0008422	1
WBGene00019781	sex organ WBbt:0008422	1
WBGene00022856	sex organ WBbt:0008422	1
WBGene00006876	sex organ WBbt:0008422	1
WBGene00015954	sex organ WBbt:0008422	1
WBGene00000961	sex organ WBbt:0008422	1
WBGene00006609	sex organ WBbt:0008422	1
WBGene00007059	sex organ WBbt:0008422	1
WBGene00003407	sex organ WBbt:0008422	1
WBGene00003561	sex organ WBbt:0008422	1
WBGene00001955	sex organ WBbt:0008422	1
WBGene00000230	sex organ WBbt:0008422	1
WBGene00006742	sex organ WBbt:0008422	1
WBGene00022518	sex organ WBbt:0008422	1
WBGene00003411	anal depressor muscle WBbt:0004292	1
WBGene00002182	anal depressor muscle WBbt:0004292	1
WBGene00044070	anal depressor muscle WBbt:0004292	1
WBGene00006984	anal depressor muscle WBbt:0004292	1
WBGene00009940	anal depressor muscle WBbt:0004292	1
WBGene00012980	anal depressor muscle WBbt:0004292	1
WBGene00006584	anal depressor muscle WBbt:0004292	1
WBGene00002255	anal depressor muscle WBbt:0004292	1
WBGene00010703	anal depressor muscle WBbt:0004292	1
WBGene00002881	anal depressor muscle WBbt:0004292	1
WBGene00015735	anal depressor muscle WBbt:0004292	1
WBGene00018356	anal depressor muscle WBbt:0004292	1
WBGene00020135	anal depressor muscle WBbt:0004292	1
WBGene00017069	anal depressor muscle WBbt:0004292	1
WBGene00006788	anal depressor muscle WBbt:0004292	1
WBGene00003991	anal depressor muscle WBbt:0004292	1
WBGene00006602	anal depressor muscle WBbt:0004292	1
WBGene00001089	anal depressor muscle WBbt:0004292	1
WBGene00006832	anal depressor muscle WBbt:0004292	1
WBGene00015684	anal depressor muscle WBbt:0004292	1
WBGene00010259	anal depressor muscle WBbt:0004292	1
WBGene00003482	anal depressor muscle WBbt:0004292	1
WBGene00017773	anal depressor muscle WBbt:0004292	1
WBGene00016354	anal depressor muscle WBbt:0004292	1
WBGene00003847	anal depressor muscle WBbt:0004292	1
WBGene00018043	anal depressor muscle WBbt:0004292	1
WBGene00020507	anal depressor muscle WBbt:0004292	1
WBGene00004801	anal depressor muscle WBbt:0004292	1
WBGene00020033	anal depressor muscle WBbt:0004292	1
WBGene00002179	anal depressor muscle WBbt:0004292	1
WBGene00003242	anal depressor muscle WBbt:0004292	1
WBGene00003617	anal depressor muscle WBbt:0004292	1
WBGene00004130	anal depressor muscle WBbt:0004292	1
WBGene00002069	anal depressor muscle WBbt:0004292	1
WBGene00017904	anal depressor muscle WBbt:0004292	1
WBGene00019780	anal depressor muscle WBbt:0004292	1
WBGene00002023	anal depressor muscle WBbt:0004292	1
WBGene00003876	anal depressor muscle WBbt:0004292	1
WBGene00019361	anal depressor muscle WBbt:0004292	1
WBGene00001669	anal depressor muscle WBbt:0004292	1
WBGene00006815	anal depressor muscle WBbt:0004292	1
WBGene00001489	anal depressor muscle WBbt:0004292	1
WBGene00001581	anal depressor muscle WBbt:0004292	1
WBGene00003515	anal depressor muscle WBbt:0004292	1
WBGene00008311	anal depressor muscle WBbt:0004292	1
WBGene00022856	anal depressor muscle WBbt:0004292	1
WBGene00015954	anal depressor muscle WBbt:0004292	1
WBGene00004057	anal depressor muscle WBbt:0004292	1
WBGene00009441	anal depressor muscle WBbt:0004292	1
WBGene00007059	anal depressor muscle WBbt:0004292	1
WBGene00001955	anal depressor muscle WBbt:0004292	1
WBGene00000230	anal depressor muscle WBbt:0004292	1
WBGene00006742	anal depressor muscle WBbt:0004292	1
WBGene00022518	anal depressor muscle WBbt:0004292	1
WBGene00021834	pm6 WBbt:0003724	1
WBGene00022004	pm6 WBbt:0003724	1
WBGene00011756	pm6 WBbt:0003724	1
WBGene00044396	pm6 WBbt:0003724	1
WBGene00003693	pm6 WBbt:0003724	1
WBGene00011393	pm6 WBbt:0003724	1
WBGene00013266	pm6 WBbt:0003724	1
WBGene00017536	pm6 WBbt:0003724	1
WBGene00001207	pm6 WBbt:0003724	1
WBGene00004115	pm6 WBbt:0003724	1
WBGene00010470	pm6 WBbt:0003724	1
WBGene00017380	pm6 WBbt:0003724	1
WBGene00018300	pm6 WBbt:0003724	1
WBGene00006444	pm6 WBbt:0003724	1
WBGene00015620	pm6 WBbt:0003724	1
WBGene00013902	pm6 WBbt:0003724	1
WBGene00015122	pm6 WBbt:0003724	1
WBGene00020838	pm6 WBbt:0003724	1
WBGene00015541	pm6 WBbt:0003724	1
WBGene00022789	pm6 WBbt:0003724	1
WBGene00019361	pm6 WBbt:0003724	1
WBGene00016030	pm6 WBbt:0003724	1
WBGene00011672	pm6 WBbt:0003724	1
WBGene00020678	pm6 WBbt:0003724	1
WBGene00018607	pm6 WBbt:0003724	1
WBGene00007073	pm6 WBbt:0003724	1
WBGene00001638	g1AR WBbt:0004530	1
WBGene00011756	g1AR WBbt:0004530	1
WBGene00010457	g1AR WBbt:0004530	1
WBGene00011713	g1AR WBbt:0004530	1
WBGene00016435	g1AR WBbt:0004530	1
WBGene00017536	g1AR WBbt:0004530	1
WBGene00003720	g1AR WBbt:0004530	1
WBGene00008572	g1AR WBbt:0004530	1
WBGene00044316	g1AR WBbt:0004530	1
WBGene00011971	g1AR WBbt:0004530	1
WBGene00010558	g1AR WBbt:0004530	1
WBGene00015776	g1AR WBbt:0004530	1
WBGene00000034	g1AR WBbt:0004530	1
WBGene00008093	g1AR WBbt:0004530	1
WBGene00006438	g1AR WBbt:0004530	1
WBGene00015620	g1AR WBbt:0004530	1
WBGene00017773	g1AR WBbt:0004530	1
WBGene00017762	g1AR WBbt:0004530	1
WBGene00006372	g1AR WBbt:0004530	1
WBGene00019166	g1AR WBbt:0004530	1
WBGene00007185	g1AR WBbt:0004530	1
WBGene00014006	g1AR WBbt:0004530	1
WBGene00017437	g1AR WBbt:0004530	1
WBGene00010047	g1AR WBbt:0004530	1
WBGene00010795	g1AR WBbt:0004530	1
WBGene00022789	g1AR WBbt:0004530	1
WBGene00019946	g1AR WBbt:0004530	1
WBGene00001439	g1AR WBbt:0004530	1
WBGene00001489	g1AR WBbt:0004530	1
WBGene00002036	g1AR WBbt:0004530	1
WBGene00012306	g1AR WBbt:0004530	1
WBGene00020678	g1AR WBbt:0004530	1
WBGene00018607	g1AR WBbt:0004530	1
WBGene00020797	g1AR WBbt:0004530	1
WBGene00000224	g1AR WBbt:0004530	1
WBGene00008777	g1AR WBbt:0004530	1
WBGene00045050	g1AR WBbt:0004530	1
WBGene00003411	anal sphincter muscle WBbt:0005798	1
WBGene00002182	anal sphincter muscle WBbt:0005798	1
WBGene00044070	anal sphincter muscle WBbt:0005798	1
WBGene00006584	anal sphincter muscle WBbt:0005798	1
WBGene00018356	anal sphincter muscle WBbt:0005798	1
WBGene00023407	anal sphincter muscle WBbt:0005798	1
WBGene00018405	anal sphincter muscle WBbt:0005798	1
WBGene00022410	anal sphincter muscle WBbt:0005798	1
WBGene00000554	anal sphincter muscle WBbt:0005798	1
WBGene00006788	anal sphincter muscle WBbt:0005798	1
WBGene00003991	anal sphincter muscle WBbt:0005798	1
WBGene00006602	anal sphincter muscle WBbt:0005798	1
WBGene00016289	anal sphincter muscle WBbt:0005798	1
WBGene00010259	anal sphincter muscle WBbt:0005798	1
WBGene00003482	anal sphincter muscle WBbt:0005798	1
WBGene00003847	anal sphincter muscle WBbt:0005798	1
WBGene00018043	anal sphincter muscle WBbt:0005798	1
WBGene00020033	anal sphincter muscle WBbt:0005798	1
WBGene00002179	anal sphincter muscle WBbt:0005798	1
WBGene00006814	anal sphincter muscle WBbt:0005798	1
WBGene00006066	anal sphincter muscle WBbt:0005798	1
WBGene00003242	anal sphincter muscle WBbt:0005798	1
WBGene00000527	anal sphincter muscle WBbt:0005798	1
WBGene00008376	anal sphincter muscle WBbt:0005798	1
WBGene00017904	anal sphincter muscle WBbt:0005798	1
WBGene00019780	anal sphincter muscle WBbt:0005798	1
WBGene00003876	anal sphincter muscle WBbt:0005798	1
WBGene00003589	anal sphincter muscle WBbt:0005798	1
WBGene00013869	anal sphincter muscle WBbt:0005798	1
WBGene00022593	anal sphincter muscle WBbt:0005798	1
WBGene00001489	anal sphincter muscle WBbt:0005798	1
WBGene00003515	anal sphincter muscle WBbt:0005798	1
WBGene00016423	anal sphincter muscle WBbt:0005798	1
WBGene00004213	anal sphincter muscle WBbt:0005798	1
WBGene00022518	anal sphincter muscle WBbt:0005798	1
WBGene00003647	vulC WBbt:0006765	1
WBGene00006788	vulC WBbt:0006765	1
WBGene00007010	vulC WBbt:0006765	1
WBGene00009678	vulC WBbt:0006765	1
WBGene00001089	vulC WBbt:0006765	1
WBGene00004321	vulC WBbt:0006765	1
WBGene00020033	vulC WBbt:0006765	1
WBGene00003407	vulC WBbt:0006765	1
WBGene00001172	uv1 WBbt:0006791	1
WBGene00006444	uv1 WBbt:0006791	1
WBGene00006757	uv1 WBbt:0006791	1
WBGene00003485	uv1 WBbt:0006791	1
WBGene00002048	uv1 WBbt:0006791	1
WBGene00002024	uv1 WBbt:0006791	1
WBGene00016894	mc2 WBbt:0003708	1
WBGene00011756	mc2 WBbt:0003708	1
WBGene00010457	mc2 WBbt:0003708	1
WBGene00002053	mc2 WBbt:0003708	1
WBGene00013266	mc2 WBbt:0003708	1
WBGene00017536	mc2 WBbt:0003708	1
WBGene00003720	mc2 WBbt:0003708	1
WBGene00007480	mc2 WBbt:0003708	1
WBGene00002021	mc2 WBbt:0003708	1
WBGene00008093	mc2 WBbt:0003708	1
WBGene00015684	mc2 WBbt:0003708	1
WBGene00006372	mc2 WBbt:0003708	1
WBGene00017437	mc2 WBbt:0003708	1
WBGene00004144	mc2 WBbt:0003708	1
WBGene00015122	mc2 WBbt:0003708	1
WBGene00003694	mc2 WBbt:0003708	1
WBGene00002063	mc2 WBbt:0003708	1
WBGene00020153	mc2 WBbt:0003708	1
WBGene00015067	mc2 WBbt:0003708	1
WBGene00018073	mc2 WBbt:0003708	1
WBGene00016030	mc2 WBbt:0003708	1
WBGene00001489	mc2 WBbt:0003708	1
WBGene00002036	mc2 WBbt:0003708	1
WBGene00012306	mc2 WBbt:0003708	1
WBGene00003628	mc2 WBbt:0003708	1
WBGene00018334	mc2 WBbt:0003708	1
WBGene00020678	mc2 WBbt:0003708	1
WBGene00012122	mc2 WBbt:0003708	1
WBGene00018607	mc2 WBbt:0003708	1
WBGene00011404	mc2 WBbt:0003708	1
WBGene00021834	amphid socket cell WBbt:0008379	1
WBGene00011328	amphid socket cell WBbt:0008379	1
WBGene00018487	amphid socket cell WBbt:0008379	1
WBGene00021213	amphid socket cell WBbt:0008379	1
WBGene00018031	amphid socket cell WBbt:0008379	1
WBGene00004156	amphid socket cell WBbt:0008379	1
WBGene00021343	amphid socket cell WBbt:0008379	1
WBGene00011393	amphid socket cell WBbt:0008379	1
WBGene00000683	amphid socket cell WBbt:0008379	1
WBGene00020135	amphid socket cell WBbt:0008379	1
WBGene00010470	amphid socket cell WBbt:0008379	1
WBGene00001072	amphid socket cell WBbt:0008379	1
WBGene00004229	amphid socket cell WBbt:0008379	1
WBGene00006788	amphid socket cell WBbt:0008379	1
WBGene00008599	amphid socket cell WBbt:0008379	1
WBGene00003019	amphid socket cell WBbt:0008379	1
WBGene00009678	amphid socket cell WBbt:0008379	1
WBGene00017430	amphid socket cell WBbt:0008379	1
WBGene00017745	amphid socket cell WBbt:0008379	1
WBGene00001089	amphid socket cell WBbt:0008379	1
WBGene00006444	amphid socket cell WBbt:0008379	1
WBGene00016289	amphid socket cell WBbt:0008379	1
WBGene00017970	amphid socket cell WBbt:0008379	1
WBGene00006438	amphid socket cell WBbt:0008379	1
WBGene00000625	amphid socket cell WBbt:0008379	1
WBGene00011564	amphid socket cell WBbt:0008379	1
WBGene00003482	amphid socket cell WBbt:0008379	1
WBGene00017471	amphid socket cell WBbt:0008379	1
WBGene00003847	amphid socket cell WBbt:0008379	1
WBGene00000687	amphid socket cell WBbt:0008379	1
WBGene00002127	amphid socket cell WBbt:0008379	1
WBGene00004949	amphid socket cell WBbt:0008379	1
WBGene00014148	amphid socket cell WBbt:0008379	1
WBGene00007679	amphid socket cell WBbt:0008379	1
WBGene00044724	amphid socket cell WBbt:0008379	1
WBGene00015541	amphid socket cell WBbt:0008379	1
WBGene00006535	amphid socket cell WBbt:0008379	1
WBGene00007552	amphid socket cell WBbt:0008379	1
WBGene00012433	amphid socket cell WBbt:0008379	1
WBGene00002024	amphid socket cell WBbt:0008379	1
WBGene00003876	amphid socket cell WBbt:0008379	1
WBGene00000022	amphid socket cell WBbt:0008379	1
WBGene00010661	amphid socket cell WBbt:0008379	1
WBGene00012428	amphid socket cell WBbt:0008379	1
WBGene00009380	amphid socket cell WBbt:0008379	1
WBGene00021052	amphid socket cell WBbt:0008379	1
WBGene00003628	amphid socket cell WBbt:0008379	1
WBGene00021529	amphid socket cell WBbt:0008379	1
WBGene00002241	amphid socket cell WBbt:0008379	1
WBGene00018334	amphid socket cell WBbt:0008379	1
WBGene00019184	amphid socket cell WBbt:0008379	1
WBGene00006649	amphid socket cell WBbt:0008379	1
WBGene00008777	amphid socket cell WBbt:0008379	1
WBGene00011404	amphid socket cell WBbt:0008379	1
WBGene00017747	amphid socket cell WBbt:0008379	1
WBGene00021834	CEP socket cell WBbt:0008417	1
WBGene00011328	CEP socket cell WBbt:0008417	1
WBGene00022500	CEP socket cell WBbt:0008417	1
WBGene00021343	CEP socket cell WBbt:0008417	1
WBGene00011393	CEP socket cell WBbt:0008417	1
WBGene00000728	CEP socket cell WBbt:0008417	1
WBGene00001072	CEP socket cell WBbt:0008417	1
WBGene00004229	CEP socket cell WBbt:0008417	1
WBGene00017834	CEP socket cell WBbt:0008417	1
WBGene00003019	CEP socket cell WBbt:0008417	1
WBGene00009678	CEP socket cell WBbt:0008417	1
WBGene00017745	CEP socket cell WBbt:0008417	1
WBGene00001089	CEP socket cell WBbt:0008417	1
WBGene00014136	CEP socket cell WBbt:0008417	1
WBGene00006444	CEP socket cell WBbt:0008417	1
WBGene00017970	CEP socket cell WBbt:0008417	1
WBGene00006438	CEP socket cell WBbt:0008417	1
WBGene00015620	CEP socket cell WBbt:0008417	1
WBGene00011564	CEP socket cell WBbt:0008417	1
WBGene00003482	CEP socket cell WBbt:0008417	1
WBGene00003847	CEP socket cell WBbt:0008417	1
WBGene00000687	CEP socket cell WBbt:0008417	1
WBGene00002127	CEP socket cell WBbt:0008417	1
WBGene00004949	CEP socket cell WBbt:0008417	1
WBGene00021628	CEP socket cell WBbt:0008417	1
WBGene00009532	CEP socket cell WBbt:0008417	1
WBGene00015541	CEP socket cell WBbt:0008417	1
WBGene00000727	CEP socket cell WBbt:0008417	1
WBGene00019780	CEP socket cell WBbt:0008417	1
WBGene00002024	CEP socket cell WBbt:0008417	1
WBGene00012428	CEP socket cell WBbt:0008417	1
WBGene00009380	CEP socket cell WBbt:0008417	1
WBGene00006815	CEP socket cell WBbt:0008417	1
WBGene00002036	CEP socket cell WBbt:0008417	1
WBGene00017515	CEP socket cell WBbt:0008417	1
WBGene00003628	CEP socket cell WBbt:0008417	1
WBGene00002241	CEP socket cell WBbt:0008417	1
WBGene00006649	CEP socket cell WBbt:0008417	1
WBGene00008777	CEP socket cell WBbt:0008417	1
WBGene00016260	uterine seam cell WBbt:0006789	1
WBGene00002915	uterine seam cell WBbt:0006789	1
WBGene00002053	uterine seam cell WBbt:0006789	1
WBGene00003485	uterine seam cell WBbt:0006789	1
WBGene00002024	uterine seam cell WBbt:0006789	1
WBGene00001489	uterine seam cell WBbt:0006789	1
WBGene00009058	body wall WBbt:0005742	1
WBGene00044070	body wall WBbt:0005742	1
WBGene00006984	body wall WBbt:0005742	1
WBGene00008603	body wall WBbt:0005742	1
WBGene00001685	body wall WBbt:0005742	1
WBGene00009940	body wall WBbt:0005742	1
WBGene00001430	body wall WBbt:0005742	1
WBGene00007750	body wall WBbt:0005742	1
WBGene00006584	body wall WBbt:0005742	1
WBGene00010703	body wall WBbt:0005742	1
WBGene00021036	body wall WBbt:0005742	1
WBGene00006680	body wall WBbt:0005742	1
WBGene00023407	body wall WBbt:0005742	1
WBGene00003991	body wall WBbt:0005742	1
WBGene00044811	body wall WBbt:0005742	1
WBGene00002497	body wall WBbt:0005742	1
WBGene00007055	body wall WBbt:0005742	1
WBGene00020106	body wall WBbt:0005742	1
WBGene00006832	body wall WBbt:0005742	1
WBGene00010259	body wall WBbt:0005742	1
WBGene00015472	body wall WBbt:0005742	1
WBGene00022499	body wall WBbt:0005742	1
WBGene00010221	body wall WBbt:0005742	1
WBGene00006814	body wall WBbt:0005742	1
WBGene00003242	body wall WBbt:0005742	1
WBGene00004130	body wall WBbt:0005742	1
WBGene00002069	body wall WBbt:0005742	1
WBGene00000942	body wall WBbt:0005742	1
WBGene00019780	body wall WBbt:0005742	1
WBGene00019832	body wall WBbt:0005742	1
WBGene00013477	body wall WBbt:0005742	1
WBGene00001684	body wall WBbt:0005742	1
WBGene00006683	body wall WBbt:0005742	1
WBGene00003515	body wall WBbt:0005742	1
WBGene00020479	body wall WBbt:0005742	1
WBGene00006663	body wall WBbt:0005742	1
WBGene00017747	body wall WBbt:0005742	1
WBGene00009058	ventral left quadrant body wall muscle WBbt:0005818	1
WBGene00044070	ventral left quadrant body wall muscle WBbt:0005818	1
WBGene00006984	ventral left quadrant body wall muscle WBbt:0005818	1
WBGene00008603	ventral left quadrant body wall muscle WBbt:0005818	1
WBGene00001685	ventral left quadrant body wall muscle WBbt:0005818	1
WBGene00009940	ventral left quadrant body wall muscle WBbt:0005818	1
WBGene00001430	ventral left quadrant body wall muscle WBbt:0005818	1
WBGene00007750	ventral left quadrant body wall muscle WBbt:0005818	1
WBGene00006584	ventral left quadrant body wall muscle WBbt:0005818	1
WBGene00010703	ventral left quadrant body wall muscle WBbt:0005818	1
WBGene00021036	ventral left quadrant body wall muscle WBbt:0005818	1
WBGene00006680	ventral left quadrant body wall muscle WBbt:0005818	1
WBGene00023407	ventral left quadrant body wall muscle WBbt:0005818	1
WBGene00003991	ventral left quadrant body wall muscle WBbt:0005818	1
WBGene00044811	ventral left quadrant body wall muscle WBbt:0005818	1
WBGene00002497	ventral left quadrant body wall muscle WBbt:0005818	1
WBGene00007055	ventral left quadrant body wall muscle WBbt:0005818	1
WBGene00020106	ventral left quadrant body wall muscle WBbt:0005818	1
WBGene00006832	ventral left quadrant body wall muscle WBbt:0005818	1
WBGene00010259	ventral left quadrant body wall muscle WBbt:0005818	1
WBGene00015472	ventral left quadrant body wall muscle WBbt:0005818	1
WBGene00022499	ventral left quadrant body wall muscle WBbt:0005818	1
WBGene00010221	ventral left quadrant body wall muscle WBbt:0005818	1
WBGene00006814	ventral left quadrant body wall muscle WBbt:0005818	1
WBGene00003242	ventral left quadrant body wall muscle WBbt:0005818	1
WBGene00004130	ventral left quadrant body wall muscle WBbt:0005818	1
WBGene00002069	ventral left quadrant body wall muscle WBbt:0005818	1
WBGene00000942	ventral left quadrant body wall muscle WBbt:0005818	1
WBGene00019780	ventral left quadrant body wall muscle WBbt:0005818	1
WBGene00019832	ventral left quadrant body wall muscle WBbt:0005818	1
WBGene00013477	ventral left quadrant body wall muscle WBbt:0005818	1
WBGene00001684	ventral left quadrant body wall muscle WBbt:0005818	1
WBGene00006683	ventral left quadrant body wall muscle WBbt:0005818	1
WBGene00003515	ventral left quadrant body wall muscle WBbt:0005818	1
WBGene00020479	ventral left quadrant body wall muscle WBbt:0005818	1
WBGene00006663	ventral left quadrant body wall muscle WBbt:0005818	1
WBGene00017747	ventral left quadrant body wall muscle WBbt:0005818	1
WBGene00003163	K cell WBbt:0004499	1
WBGene00002915	K cell WBbt:0004499	1
WBGene00013181	K cell WBbt:0004499	1
WBGene00000741	K cell WBbt:0004499	1
WBGene00020551	K cell WBbt:0004499	1
WBGene00009257	K cell WBbt:0004499	1
WBGene00020135	K cell WBbt:0004499	1
WBGene00000728	K cell WBbt:0004499	1
WBGene00021319	K cell WBbt:0004499	1
WBGene00001730	K cell WBbt:0004499	1
WBGene00022718	K cell WBbt:0004499	1
WBGene00017380	K cell WBbt:0004499	1
WBGene00000739	K cell WBbt:0004499	1
WBGene00009101	K cell WBbt:0004499	1
WBGene00016379	K cell WBbt:0004499	1
WBGene00006438	K cell WBbt:0004499	1
WBGene00016133	K cell WBbt:0004499	1
WBGene00019166	K cell WBbt:0004499	1
WBGene00007903	K cell WBbt:0004499	1
WBGene00003847	K cell WBbt:0004499	1
WBGene00002127	K cell WBbt:0004499	1
WBGene00004801	K cell WBbt:0004499	1
WBGene00004949	K cell WBbt:0004499	1
WBGene00014148	K cell WBbt:0004499	1
WBGene00020033	K cell WBbt:0004499	1
WBGene00010396	K cell WBbt:0004499	1
WBGene00007679	K cell WBbt:0004499	1
WBGene00003485	K cell WBbt:0004499	1
WBGene00017437	K cell WBbt:0004499	1
WBGene00002048	K cell WBbt:0004499	1
WBGene00044724	K cell WBbt:0004499	1
WBGene00000704	K cell WBbt:0004499	1
WBGene00016596	K cell WBbt:0004499	1
WBGene00021020	K cell WBbt:0004499	1
WBGene00004133	K cell WBbt:0004499	1
WBGene00016677	K cell WBbt:0004499	1
WBGene00015541	K cell WBbt:0004499	1
WBGene00007552	K cell WBbt:0004499	1
WBGene00003887	K cell WBbt:0004499	1
WBGene00010047	K cell WBbt:0004499	1
WBGene00018073	K cell WBbt:0004499	1
WBGene00015968	K cell WBbt:0004499	1
WBGene00012433	K cell WBbt:0004499	1
WBGene00003589	K cell WBbt:0004499	1
WBGene00021052	K cell WBbt:0004499	1
WBGene00008224	K cell WBbt:0004499	1
WBGene00017515	K cell WBbt:0004499	1
WBGene00003628	K cell WBbt:0004499	1
WBGene00007343	K cell WBbt:0004499	1
WBGene00018418	K cell WBbt:0004499	1
WBGene00019184	K cell WBbt:0004499	1
WBGene00022856	K cell WBbt:0004499	1
WBGene00016423	K cell WBbt:0004499	1
WBGene00006876	K cell WBbt:0004499	1
WBGene00003561	K cell WBbt:0004499	1
WBGene00022518	K cell WBbt:0004499	1
WBGene00020554	K cell WBbt:0004499	1
WBGene00021834	phasmid socket cell WBbt:0008410	1
WBGene00011328	phasmid socket cell WBbt:0008410	1
WBGene00021343	phasmid socket cell WBbt:0008410	1
WBGene00011393	phasmid socket cell WBbt:0008410	1
WBGene00020135	phasmid socket cell WBbt:0008410	1
WBGene00001072	phasmid socket cell WBbt:0008410	1
WBGene00004229	phasmid socket cell WBbt:0008410	1
WBGene00006788	phasmid socket cell WBbt:0008410	1
WBGene00003019	phasmid socket cell WBbt:0008410	1
WBGene00017745	phasmid socket cell WBbt:0008410	1
WBGene00001089	phasmid socket cell WBbt:0008410	1
WBGene00006444	phasmid socket cell WBbt:0008410	1
WBGene00006438	phasmid socket cell WBbt:0008410	1
WBGene00011564	phasmid socket cell WBbt:0008410	1
WBGene00003482	phasmid socket cell WBbt:0008410	1
WBGene00003847	phasmid socket cell WBbt:0008410	1
WBGene00004321	phasmid socket cell WBbt:0008410	1
WBGene00002127	phasmid socket cell WBbt:0008410	1
WBGene00004949	phasmid socket cell WBbt:0008410	1
WBGene00020838	phasmid socket cell WBbt:0008410	1
WBGene00015541	phasmid socket cell WBbt:0008410	1
WBGene00012428	phasmid socket cell WBbt:0008410	1
WBGene00009380	phasmid socket cell WBbt:0008410	1
WBGene00003628	phasmid socket cell WBbt:0008410	1
WBGene00002241	phasmid socket cell WBbt:0008410	1
WBGene00006649	phasmid socket cell WBbt:0008410	1
WBGene00016894	pharyngeal-intestinal valve WBbt:0005767	1
WBGene00001118	pharyngeal-intestinal valve WBbt:0005767	1
WBGene00021213	pharyngeal-intestinal valve WBbt:0005767	1
WBGene00002053	pharyngeal-intestinal valve WBbt:0005767	1
WBGene00014039	pharyngeal-intestinal valve WBbt:0005767	1
WBGene00003588	pharyngeal-intestinal valve WBbt:0005767	1
WBGene00004156	pharyngeal-intestinal valve WBbt:0005767	1
WBGene00003778	pharyngeal-intestinal valve WBbt:0005767	1
WBGene00007505	pharyngeal-intestinal valve WBbt:0005767	1
WBGene00017536	pharyngeal-intestinal valve WBbt:0005767	1
WBGene00016022	pharyngeal-intestinal valve WBbt:0005767	1
WBGene00008572	pharyngeal-intestinal valve WBbt:0005767	1
WBGene00002174	pharyngeal-intestinal valve WBbt:0005767	1
WBGene00018731	pharyngeal-intestinal valve WBbt:0005767	1
WBGene00017448	pharyngeal-intestinal valve WBbt:0005767	1
WBGene00001494	pharyngeal-intestinal valve WBbt:0005767	1
WBGene00018300	pharyngeal-intestinal valve WBbt:0005767	1
WBGene00006444	pharyngeal-intestinal valve WBbt:0005767	1
WBGene00016379	pharyngeal-intestinal valve WBbt:0005767	1
WBGene00008093	pharyngeal-intestinal valve WBbt:0005767	1
WBGene00016332	pharyngeal-intestinal valve WBbt:0005767	1
WBGene00006372	pharyngeal-intestinal valve WBbt:0005767	1
WBGene00019166	pharyngeal-intestinal valve WBbt:0005767	1
WBGene00012005	pharyngeal-intestinal valve WBbt:0005767	1
WBGene00016180	pharyngeal-intestinal valve WBbt:0005767	1
WBGene00022196	pharyngeal-intestinal valve WBbt:0005767	1
WBGene00018374	pharyngeal-intestinal valve WBbt:0005767	1
WBGene00017437	pharyngeal-intestinal valve WBbt:0005767	1
WBGene00013216	pharyngeal-intestinal valve WBbt:0005767	1
WBGene00013902	pharyngeal-intestinal valve WBbt:0005767	1
WBGene00007414	pharyngeal-intestinal valve WBbt:0005767	1
WBGene00000033	pharyngeal-intestinal valve WBbt:0005767	1
WBGene00015122	pharyngeal-intestinal valve WBbt:0005767	1
WBGene00006915	pharyngeal-intestinal valve WBbt:0005767	1
WBGene00008376	pharyngeal-intestinal valve WBbt:0005767	1
WBGene00017073	pharyngeal-intestinal valve WBbt:0005767	1
WBGene00010047	pharyngeal-intestinal valve WBbt:0005767	1
WBGene00002024	pharyngeal-intestinal valve WBbt:0005767	1
WBGene00000022	pharyngeal-intestinal valve WBbt:0005767	1
WBGene00022789	pharyngeal-intestinal valve WBbt:0005767	1
WBGene00022593	pharyngeal-intestinal valve WBbt:0005767	1
WBGene00012306	pharyngeal-intestinal valve WBbt:0005767	1
WBGene00021529	pharyngeal-intestinal valve WBbt:0005767	1
WBGene00006649	pharyngeal-intestinal valve WBbt:0005767	1
WBGene00003407	pharyngeal-intestinal valve WBbt:0005767	1
WBGene00008043	intestine WBbt:0005772	1
WBGene00000031	intestine WBbt:0005772	1
WBGene00003163	intestine WBbt:0005772	1
WBGene00010341	intestine WBbt:0005772	1
WBGene00008681	intestine WBbt:0005772	1
WBGene00000730	intestine WBbt:0005772	1
WBGene00021834	intestine WBbt:0005772	1
WBGene00021503	intestine WBbt:0005772	1
WBGene00016260	intestine WBbt:0005772	1
WBGene00020152	intestine WBbt:0005772	1
WBGene00003411	intestine WBbt:0005772	1
WBGene00002182	intestine WBbt:0005772	1
WBGene00012245	intestine WBbt:0005772	1
WBGene00022004	intestine WBbt:0005772	1
WBGene00044070	intestine WBbt:0005772	1
WBGene00019978	intestine WBbt:0005772	1
WBGene00016894	intestine WBbt:0005772	1
WBGene00022500	intestine WBbt:0005772	1
WBGene00006863	intestine WBbt:0005772	1
WBGene00016046	intestine WBbt:0005772	1
WBGene00018487	intestine WBbt:0005772	1
WBGene00011805	intestine WBbt:0005772	1
WBGene00018955	intestine WBbt:0005772	1
WBGene00002915	intestine WBbt:0005772	1
WBGene00001638	intestine WBbt:0005772	1
WBGene00001795	intestine WBbt:0005772	1
WBGene00000741	intestine WBbt:0005772	1
WBGene00007605	intestine WBbt:0005772	1
WBGene00012968	intestine WBbt:0005772	1
WBGene00004831	intestine WBbt:0005772	1
WBGene00021322	intestine WBbt:0005772	1
WBGene00011831	intestine WBbt:0005772	1
WBGene00010868	intestine WBbt:0005772	1
WBGene00008110	intestine WBbt:0005772	1
WBGene00006984	intestine WBbt:0005772	1
WBGene00011801	intestine WBbt:0005772	1
WBGene00008477	intestine WBbt:0005772	1
WBGene00003602	intestine WBbt:0005772	1
WBGene00002053	intestine WBbt:0005772	1
WBGene00003647	intestine WBbt:0005772	1
WBGene00012144	intestine WBbt:0005772	1
WBGene00001685	intestine WBbt:0005772	1
WBGene00021879	intestine WBbt:0005772	1
WBGene00016435	intestine WBbt:0005772	1
WBGene00009940	intestine WBbt:0005772	1
WBGene00016721	intestine WBbt:0005772	1
WBGene00012980	intestine WBbt:0005772	1
WBGene00044396	intestine WBbt:0005772	1
WBGene00001430	intestine WBbt:0005772	1
WBGene00016997	intestine WBbt:0005772	1
WBGene00018031	intestine WBbt:0005772	1
WBGene00011330	intestine WBbt:0005772	1
WBGene00003778	intestine WBbt:0005772	1
WBGene00012130	intestine WBbt:0005772	1
WBGene00007440	intestine WBbt:0005772	1
WBGene00004108	intestine WBbt:0005772	1
WBGene00011763	intestine WBbt:0005772	1
WBGene00003693	intestine WBbt:0005772	1
WBGene00000973	intestine WBbt:0005772	1
WBGene00008199	intestine WBbt:0005772	1
WBGene00006584	intestine WBbt:0005772	1
WBGene00003653	intestine WBbt:0005772	1
WBGene00002255	intestine WBbt:0005772	1
WBGene00000683	intestine WBbt:0005772	1
WBGene00017536	intestine WBbt:0005772	1
WBGene00043983	intestine WBbt:0005772	1
WBGene00003720	intestine WBbt:0005772	1
WBGene00002881	intestine WBbt:0005772	1
WBGene00002139	intestine WBbt:0005772	1
WBGene00020504	intestine WBbt:0005772	1
WBGene00013037	intestine WBbt:0005772	1
WBGene00019001	intestine WBbt:0005772	1
WBGene00001070	intestine WBbt:0005772	1
WBGene00015735	intestine WBbt:0005772	1
WBGene00020015	intestine WBbt:0005772	1
WBGene00018356	intestine WBbt:0005772	1
WBGene00004300	intestine WBbt:0005772	1
WBGene00016022	intestine WBbt:0005772	1
WBGene00000281	intestine WBbt:0005772	1
WBGene00011737	intestine WBbt:0005772	1
WBGene00020135	intestine WBbt:0005772	1
WBGene00008572	intestine WBbt:0005772	1
WBGene00011910	intestine WBbt:0005772	1
WBGene00006680	intestine WBbt:0005772	1
WBGene00001207	intestine WBbt:0005772	1
WBGene00010769	intestine WBbt:0005772	1
WBGene00006061	intestine WBbt:0005772	1
WBGene00007480	intestine WBbt:0005772	1
WBGene00016769	intestine WBbt:0005772	1
WBGene00002174	intestine WBbt:0005772	1
WBGene00019290	intestine WBbt:0005772	1
WBGene00021625	intestine WBbt:0005772	1
WBGene00012113	intestine WBbt:0005772	1
WBGene00007885	intestine WBbt:0005772	1
WBGene00017591	intestine WBbt:0005772	1
WBGene00009245	intestine WBbt:0005772	1
WBGene00009937	intestine WBbt:0005772	1
WBGene00019273	intestine WBbt:0005772	1
WBGene00018894	intestine WBbt:0005772	1
WBGene00017951	intestine WBbt:0005772	1
WBGene00010470	intestine WBbt:0005772	1
WBGene00003572	intestine WBbt:0005772	1
WBGene00001172	intestine WBbt:0005772	1
WBGene00018731	intestine WBbt:0005772	1
WBGene00003607	intestine WBbt:0005772	1
WBGene00023407	intestine WBbt:0005772	1
WBGene00006628	intestine WBbt:0005772	1
WBGene00004058	intestine WBbt:0005772	1
WBGene00000761	intestine WBbt:0005772	1
WBGene00009813	intestine WBbt:0005772	1
WBGene00020592	intestine WBbt:0005772	1
WBGene00013080	intestine WBbt:0005772	1
WBGene00002010	intestine WBbt:0005772	1
WBGene00001168	intestine WBbt:0005772	1
WBGene00011059	intestine WBbt:0005772	1
WBGene00017726	intestine WBbt:0005772	1
WBGene00017069	intestine WBbt:0005772	1
WBGene00017448	intestine WBbt:0005772	1
WBGene00022718	intestine WBbt:0005772	1
WBGene00022410	intestine WBbt:0005772	1
WBGene00015759	intestine WBbt:0005772	1
WBGene00000554	intestine WBbt:0005772	1
WBGene00017834	intestine WBbt:0005772	1
WBGene00006788	intestine WBbt:0005772	1
WBGene00008599	intestine WBbt:0005772	1
WBGene00020251	intestine WBbt:0005772	1
WBGene00018237	intestine WBbt:0005772	1
WBGene00009453	intestine WBbt:0005772	1
WBGene00000789	intestine WBbt:0005772	1
WBGene00003991	intestine WBbt:0005772	1
WBGene00044811	intestine WBbt:0005772	1
WBGene00017765	intestine WBbt:0005772	1
WBGene00012548	intestine WBbt:0005772	1
WBGene00002497	intestine WBbt:0005772	1
WBGene00013119	intestine WBbt:0005772	1
WBGene00003941	intestine WBbt:0005772	1
WBGene00003903	intestine WBbt:0005772	1
WBGene00009246	intestine WBbt:0005772	1
WBGene00021167	intestine WBbt:0005772	1
WBGene00019017	intestine WBbt:0005772	1
WBGene00018990	intestine WBbt:0005772	1
WBGene00006602	intestine WBbt:0005772	1
WBGene00006923	intestine WBbt:0005772	1
WBGene00017745	intestine WBbt:0005772	1
WBGene00016506	intestine WBbt:0005772	1
WBGene00020579	intestine WBbt:0005772	1
WBGene00017310	intestine WBbt:0005772	1
WBGene00019963	intestine WBbt:0005772	1
WBGene00007055	intestine WBbt:0005772	1
WBGene00002163	intestine WBbt:0005772	1
WBGene00010433	intestine WBbt:0005772	1
WBGene00015776	intestine WBbt:0005772	1
WBGene00002260	intestine WBbt:0005772	1
WBGene00012889	intestine WBbt:0005772	1
WBGene00010658	intestine WBbt:0005772	1
WBGene00001089	intestine WBbt:0005772	1
WBGene00014136	intestine WBbt:0005772	1
WBGene00006444	intestine WBbt:0005772	1
WBGene00016848	intestine WBbt:0005772	1
WBGene00019738	intestine WBbt:0005772	1
WBGene00021978	intestine WBbt:0005772	1
WBGene00001813	intestine WBbt:0005772	1
WBGene00016289	intestine WBbt:0005772	1
WBGene00008296	intestine WBbt:0005772	1
WBGene00016391	intestine WBbt:0005772	1
WBGene00017244	intestine WBbt:0005772	1
WBGene00022010	intestine WBbt:0005772	1
WBGene00001132	intestine WBbt:0005772	1
WBGene00016599	intestine WBbt:0005772	1
WBGene00006832	intestine WBbt:0005772	1
WBGene00007771	intestine WBbt:0005772	1
WBGene00013639	intestine WBbt:0005772	1
WBGene00001583	intestine WBbt:0005772	1
WBGene00015713	intestine WBbt:0005772	1
WBGene00016379	intestine WBbt:0005772	1
WBGene00002021	intestine WBbt:0005772	1
WBGene00010897	intestine WBbt:0005772	1
WBGene00006438	intestine WBbt:0005772	1
WBGene00000740	intestine WBbt:0005772	1
WBGene00016332	intestine WBbt:0005772	1
WBGene00012339	intestine WBbt:0005772	1
WBGene00006757	intestine WBbt:0005772	1
WBGene00015684	intestine WBbt:0005772	1
WBGene00010259	intestine WBbt:0005772	1
WBGene00011564	intestine WBbt:0005772	1
WBGene00011009	intestine WBbt:0005772	1
WBGene00004898	intestine WBbt:0005772	1
WBGene00017773	intestine WBbt:0005772	1
WBGene00021148	intestine WBbt:0005772	1
WBGene00008375	intestine WBbt:0005772	1
WBGene00008974	intestine WBbt:0005772	1
WBGene00022389	intestine WBbt:0005772	1
WBGene00019166	intestine WBbt:0005772	1
WBGene00007903	intestine WBbt:0005772	1
WBGene00010904	intestine WBbt:0005772	1
WBGene00020128	intestine WBbt:0005772	1
WBGene00007185	intestine WBbt:0005772	1
WBGene00012005	intestine WBbt:0005772	1
WBGene00018043	intestine WBbt:0005772	1
WBGene00002258	intestine WBbt:0005772	1
WBGene00003751	intestine WBbt:0005772	1
WBGene00011799	intestine WBbt:0005772	1
WBGene00002210	intestine WBbt:0005772	1
WBGene00022613	intestine WBbt:0005772	1
WBGene00004321	intestine WBbt:0005772	1
WBGene00015472	intestine WBbt:0005772	1
WBGene00022499	intestine WBbt:0005772	1
WBGene00004033	intestine WBbt:0005772	1
WBGene00002127	intestine WBbt:0005772	1
WBGene00000835	intestine WBbt:0005772	1
WBGene00020507	intestine WBbt:0005772	1
WBGene00019846	intestine WBbt:0005772	1
WBGene00007999	intestine WBbt:0005772	1
WBGene00007388	intestine WBbt:0005772	1
WBGene00004801	intestine WBbt:0005772	1
WBGene00010272	intestine WBbt:0005772	1
WBGene00016335	intestine WBbt:0005772	1
WBGene00014148	intestine WBbt:0005772	1
WBGene00020033	intestine WBbt:0005772	1
WBGene00019515	intestine WBbt:0005772	1
WBGene00022196	intestine WBbt:0005772	1
WBGene00001502	intestine WBbt:0005772	1
WBGene00009532	intestine WBbt:0005772	1
WBGene00004032	intestine WBbt:0005772	1
WBGene00007679	intestine WBbt:0005772	1
WBGene00002257	intestine WBbt:0005772	1
WBGene00010041	intestine WBbt:0005772	1
WBGene00011798	intestine WBbt:0005772	1
WBGene00016511	intestine WBbt:0005772	1
WBGene00017302	intestine WBbt:0005772	1
WBGene00011235	intestine WBbt:0005772	1
WBGene00010993	intestine WBbt:0005772	1
WBGene00022060	intestine WBbt:0005772	1
WBGene00005271	intestine WBbt:0005772	1
WBGene00017510	intestine WBbt:0005772	1
WBGene00015823	intestine WBbt:0005772	1
WBGene00010221	intestine WBbt:0005772	1
WBGene00017659	intestine WBbt:0005772	1
WBGene00017288	intestine WBbt:0005772	1
WBGene00004219	intestine WBbt:0005772	1
WBGene00010215	intestine WBbt:0005772	1
WBGene00018374	intestine WBbt:0005772	1
WBGene00017437	intestine WBbt:0005772	1
WBGene00013216	intestine WBbt:0005772	1
WBGene00002179	intestine WBbt:0005772	1
[truncated: 1,307 more rows]

## Sheet: Lifespans (e-i)
Genotype	Median (day)	P value (long-rank, Mantel-Cox)	Median lifespan change (%)	Deaths	Figure pannel	Lifespan track number
Figure 3
wild type	19			95	3e	47
set-2(ok952)	21	<0.0001	10.5263	93	3e
crtc-1(CBD)	17			91	3e
crtc-1(CBD);set-2(ok952)	17	0.6375	0	95	3e
crtc-1(CBD);set-2(ok952)	17			95	3e
crtc-1(CBD);set-2(ok952);rab-3p::crtc-1	21	<0.0001	23.5294	96	3e
crtc-1(CBD)	17			91	3e
crtc-1(CBD);set-2(ok952);rab-3p::crtc-1	21	<0.0001	23.5294	96	3e
set-2(ok952)	21			93	3e
crtc-1(CBD);set-2(ok952);rab-3p::crtc-1	21	0.6553	0	96	3e
wild type	19			92	repeat for 3e	61
set-2(ok952)	23	<0.0001	21.0526	90
wild type	19			92
rab-3p::crtc-1	17	0.3189	-10.5263	97
crtc-1(CBD)	19			93
crtc-1(CBD);set-2(ok952)	19	0.9117	0	95
crtc-1(CBD);set-2(ok952)	19			95
crtc-1(CBD);set-2(ok952);rab-3p::crtc-1	23	<0.0001	21.0526	96
crtc-1(CBD)	19			93
crtc-1(CBD);set-2(ok952);rab-3p::crtc-1	23	<0.0001	21.0526	96
set-2(ok952)	23			90
crtc-1(CBD);set-2(ok952);rab-3p::crtc-1	23	0.9047	0	96
wild type	19			96	repeat for 3e	64
set-2(ok952)	23	<0.0001	21.0526	94
wild type	19			96
rab-3p::crtc-1	19	0.9681	0	97
crtc-1(CBD)	19			97
crtc-1(CBD);set-2(ok952)	17	0.1284	-10.5263	95
crtc-1(CBD);set-2(ok952)	17			95
crtc-1(CBD);set-2(ok952);rab-3p::crtc-1	21	<0.0001	23.5294	95
crtc-1(CBD)	19			97
crtc-1(CBD);set-2(ok952);rab-3p::crtc-1	21	<0.0001	10.5263	95
set-2(ok952)	23			94
crtc-1(CBD);set-2(ok952);rab-3p::crtc-1	21	0.0002	-8.69565	95
wild type	20			93	repeat for 3e	63
rab-3p::crtc-1	20	0.7041	0	93
wild type	20			89	3f	67
set-2(ok952)	24	<0.0001	20	89	3f
wild type	20			89	3f
myo-3p::crtc-1	20	0.5029	0	92	3f
crtc-1(CBD)	20			89	3f
crtc-1(CBD);set-2(ok952)	20	0.7812	0	96	3f
crtc-1(CBD);set-2(ok952)	20			96	3f
crtc-1(CBD);set-2(ok952);myo-3p::crtc-1	20	0.6146	0	93	3f
crtc-1(CBD)	20			89	3f
crtc-1(CBD);set-2(ok952);myo-3p::crtc-1	20	0.4583	0	93	3f
set-2(ok952)	24			89	3f
crtc-1(CBD);set-2(ok952);myo-3p::crtc-1	20	<0.0001	-16.6667	93	3f
wild type	21			93	repeat for 3f	68
set-2(ok952)	23	<0.0001	9.52381	93
wild type	21			93
myo-3p::crtc-1	21	0.1486	0	89
crtc-1(CBD)	21			87
crtc-1(CBD);set-2(ok952)	21	0.5298	0	94
crtc-1(CBD);set-2(ok952)	21			94
crtc-1(CBD);set-2(ok952);myo-3p::crtc-1	21	0.7351	0	92
crtc-1(CBD)	21			87
crtc-1(CBD);set-2(ok952);myo-3p::crtc-1	21	0.3821	0	92
set-2(ok952)	23			93
crtc-1(CBD);set-2(ok952);myo-3p::crtc-1	21	<0.0001	-8.69565	92
wild type	18			76	repeat for 3f	2(LP)
set-2(ok952)	20	0.0001	11.1111	77
wild type	18			76
myo-3p::crtc-1	16	0.2927	-11.1111	85
crtc-1(CBD)	16			82
crtc-1(CBD);set-2(ok952)	16	0.5464	0	85
crtc-1(CBD);set-2(ok952)	16			85
crtc-1(CBD);set-2(ok952);myo-3p::crtc-1	16	0.283	0	91
crtc-1(CBD)	16			82
crtc-1(CBD);set-2(ok952);myo-3p::crtc-1	16	0.6096	0	91
set-2(ok952)	20			77
crtc-1(CBD);set-2(ok952);myo-3p::crtc-1	16	<0.0001	-20	91
wild type	20			75	3g	75
set-2(ok952)	24	<0.0001	20	91	3g
wild type	20			75	3g
nep-17p::crtc-1	20	0.0861	0	92	3g
crtc-1(CBD)	20			93	3g
crtc-1(CBD);set-2(ok952)	19	0.0713	-5	93	3g
crtc-1(CBD);set-2(ok952)	19			93	3g
crtc-1(CBD);set-2(ok952);nep-17::crtc-1	20	0.8685	5.26316	91	3g
crtc-1(CBD)	20			93	3g
crtc-1(CBD);set-2(ok952);nep-17::crtc-1	20	0.1059	0	91	3g
set-2(ok952)	24			91	3g
crtc-1(CBD);set-2(ok952);nep-17::crtc-1	20	<0.0001	-16.6667	91	3g
wild type	16			84	repeat for 3g	4(LP)
set-2(ok952)	22	<0.0001	37.5	59
wild type	16			84
nep-17p::crtc-1	16	0.8161	0	81
crtc-1(CBD)	16			72
crtc-1(CBD);set-2(ok952)	15	0.0047	-6.25	70
crtc-1(CBD);set-2(ok952)	15			70
crtc-1(CBD);set-2(ok952);nep-17::crtc-1	15	0.4487	0	76
crtc-1(CBD)	16			72
crtc-1(CBD);set-2(ok952);nep-17::crtc-1	15	0.031	-6.25	76
set-2(ok952)	22			59
crtc-1(CBD);set-2(ok952);nep-17::crtc-1	15	<0.0001	-31.8182	76
wild type	19			94	repeat for 3g	2(AS)
set-2(ok952)	22	0.0015	15.7895	91
wild type	19			94
nep-17p::crtc-1	19	0.9037	0	91
crtc-1(CBD)	19			89
crtc-1(CBD);set-2(ok952)	19	0.3858	0	101
crtc-1(CBD);set-2(ok952)	19			101
crtc-1(CBD);set-2(ok952);nep-17::crtc-1	19	0.9788	0	97
crtc-1(CBD)	19			89
crtc-1(CBD);set-2(ok952);nep-17::crtc-1	19	0.3653	0	97
set-2(ok952)	22			91
crtc-1(CBD);set-2(ok952);nep-17::crtc-1	19	<0.0001	-13.6364	97
wild type	17			88	3h	72
set-2(ok952)	24	<0.0001	41.1765	92	3h
wild type	17			88	3h
rab-3p::crtc-1(S>A)	17	0.3149	0	89	3h
crtc-1(null)	17			88	3h
crtc-1(null);set-2(ok952)	19	0.5557	11.7647	93	3h
crtc-1(null);set-2(ok952)	19			93	3h
crtc-1(null);set-2(ok952);rab-3p::crtc-1(S>A)	22	<0.0001	15.7895	89	3h
crtc-1(null)	17			88	3h
crtc-1(null);set-2(ok952);rab-3p::crtc-1(S>A)	22	<0.0001	29.4118	89	3h
set-2(ok952)	24			92	3h
crtc-1(null);set-2(ok952);rab-3p::crtc-1(S>A)	22	0.0002	-8.33333	89	3h
wild type	19			89	repeat for 3h	69
set-2(ok952)	23	<0.0001	21.0526	91
wild type	19			89
rab-3p::crtc-1(S>A)	19	0.7658	0	89
crtc-1(null)	21			91
crtc-1(null);set-2(ok952)	21	0.7706	0	92
crtc-1(null);set-2(ok952)	21			92
crtc-1(null);set-2(ok952);rab-3p::crtc-1(S>A)	23	0.0002	9.52381	92
crtc-1(null)	21			91
crtc-1(null);set-2(ok952);rab-3p::crtc-1(S>A)	23	0.0007	9.52381	92
set-2(ok952)	23			91
crtc-1(null);set-2(ok952);rab-3p::crtc-1(S>A)	23	0.0893	0	92
wild type	17			89	repeat for 3h	6(AP)
set-2(ok952)	25	<0.0001	47.0588	91
wild type	17			89
rab-3p::crtc-1(S>A)	17	0.2771	0	94
crtc-1(null)	15			88
crtc-1(null);set-2(ok952)	17	0.1016	13.3333	94
crtc-1(null);set-2(ok952)	17			94
crtc-1(null);set-2(ok952);rab-3p::crtc-1(S>A)	19	0.0055	11.7647	93
crtc-1(null)	15			88
crtc-1(null);set-2(ok952);rab-3p::crtc-1(S>A)	19	<0.0001	26.6667	93
set-2(ok952)	25			91
crtc-1(null);set-2(ok952);rab-3p::crtc-1(S>A)	19	<0.0001	-24	93
wild type	17			88	3i	72
set-2(ok952)	24	<0.0001	41.1765	92	3i
wild type	17			88	3i
crtc-1p::crtc-1(cal)	20	0.4864	17.6471	89	3i
crtc-1(null)	17			17	3i
crtc-1(null);set-2(ok952)	19	0.5557	11.7647	93	3i
crtc-1(null);set-2(ok952)	19			93	3i
crtc-1(null);set-2(ok952);crtc-1p::crtc-1(cal)	17	0.6268	-10.5263	91	3i
crtc-1(null)	17			17	3i
crtc-1(null);set-2(ok952);crtc-1p::crtc-1(cal)	17	0.3506	0	91	3i
set-2(ok952)	24			92	3i
crtc-1(null);set-2(ok952);crtc-1p::crtc-1(cal)	17	<0.0001	-29.1667	91	3i
wild type	19			89	repeat for 3i	69
set-2(ok952)	23	<0.0001	21.0526	91
wild type	19			89
crtc-1p::crtc-1(cal)	21	0.0234	10.5263	92
crtc-1(null)	21			91
crtc-1(null);set-2(ok952)	21	0.7706	0	92
crtc-1(null);set-2(ok952)	21			92
crtc-1(null);set-2(ok952);crtc-1p::crtc-1(cal)	21	0.9705	0	92
crtc-1(null)	21			91
crtc-1(null);set-2(ok952);crtc-1p::crtc-1(cal)	21	0.711	0	92
set-2(ok952)	23			91
crtc-1(null);set-2(ok952);crtc-1p::crtc-1(cal)	21	<0.0001	-8.69565	92
wild type	17			89	repeat for 3i	6(AP)
set-2(ok952)	25	<0.0001	47.0588	91
wild type	17			89
crtc-1p::crtc-1(cal)	19	0.4107	11.7647	92
crtc-1(null)	15			88
crtc-1(null);set-2(ok952)	17	0.1016	13.3333	94
crtc-1(null);set-2(ok952)	17			94
crtc-1(null);set-2(ok952);crtc-1p::crtc-1(cal)	18	0.0969	5.88235	86
crtc-1(null)	15			88
crtc-1(null);set-2(ok952);crtc-1p::crtc-1(cal)	18	0.0031	20	86
set-2(ok952)	25			91
crtc-1(null);set-2(ok952);crtc-1p::crtc-1(cal)	18	<0.0001	-28	86
