# Supplementary material for: The CRTC-1 transcriptional domain is required for COMPASS complex-mediated longevity in C. elegans
Source: Nat Aging. 2023 Nov 9;3(11):1358–71. doi: 10.1038/s43587-023-00517-8 (PMC10645585; doi:10.1038/s43587-023-00517-8)
Supplement: Supplementary file 11 — Statistical source data. [file 43587_2023_517_MOESM11_ESM.xlsx]

## Sheet: Histone marks (c,d)
H3K4me3
	Column B	1272		Column C	1041		Column D	1286		Column F	1291		Column F	1291
	vs.	vs.		vs.	vs.		vs.	vs.		vs.	vs.		vs.	vs.
	Column A	N2		Column A	N2		Column A	N2		Column A	N2		Column D	1286
	Unpaired t test			Unpaired t test			Unpaired t test			Unpaired t test			Unpaired t test
	P value	0.003		P value	0.2729		P value	0.0003		P value	0.0263		P value	0.5033
	P value summary	**		P value summary	ns		P value summary	***		P value summary	*		P value summary	ns
	Significantly different (P < 0.05)?	Yes		Significantly different (P < 0.05)?	No		Significantly different (P < 0.05)?	Yes		Significantly different (P < 0.05)?	Yes		Significantly different (P < 0.05)?	No
	One- or two-tailed P value?	Two-tailed		One- or two-tailed P value?	Two-tailed		One- or two-tailed P value?	Two-tailed		One- or two-tailed P value?	Two-tailed		One- or two-tailed P value?	Two-tailed
	t, df	t=3.371, df=20		t, df	t=1.131, df=18		t, df	t=4.284, df=22		t, df	t=2.408, df=19		t, df	t=0.6800, df=23
	How big is the difference?			How big is the difference?			How big is the difference?			How big is the difference?			How big is the difference?
	Mean of column A	134.5		Mean of column A	134.5		Mean of column A	134.5		Mean of column A	134.5		Mean of column D	99.39
	Mean of column B	102.4		Mean of column C	124.1		Mean of column D	99.39		Mean of column F	105.9		Mean of column F	105.9
	Difference between means (B - A) ± SEM	-32.13 ± 9.532		Difference between means (C - A) ± SEM	-10.39 ± 9.187		Difference between means (D - A) ± SEM	-35.11 ± 8.195		Difference between means (F - A) ± SEM	-28.61 ± 11.88		Difference between means (F - D) ± SEM	6.504 ± 9.565
	95% confidence interval	-52.02 to -12.25		95% confidence interval	-29.69 to 8.910		95% confidence interval	-52.11 to -18.12		95% confidence interval	-53.47 to -3.747		95% confidence interval	-13.28 to 26.29
	R squared (eta squared)	0.3623		R squared (eta squared)	0.06635		R squared (eta squared)	0.4549		R squared (eta squared)	0.2339		R squared (eta squared)	0.01971
	F test to compare variances			F test to compare variances			F test to compare variances			F test to compare variances			F test to compare variances
	F, DFn, Dfd	1.171, 9, 11		F, DFn, Dfd	1.765, 9, 9		F, DFn, Dfd	1.858, 9, 13		F, DFn, Dfd	1.706, 10, 9		F, DFn, Dfd	3.170, 10, 13
	P value	0.792		P value	0.41		P value	0.3005		P value	0.4347		P value	0.0548
	P value summary	ns		P value summary	ns		P value summary	ns		P value summary	ns		P value summary	ns
	Significantly different (P < 0.05)?	No		Significantly different (P < 0.05)?	No		Significantly different (P < 0.05)?	No		Significantly different (P < 0.05)?	No		Significantly different (P < 0.05)?	No
	Data analyzed			Data analyzed			Data analyzed			Data analyzed			Data analyzed
	Sample size, column A	10		Sample size, column A	10		Sample size, column A	10		Sample size, column A	10		Sample size, column D	14
	Sample size, column B	12		Sample size, column C	10		Sample size, column D	14		Sample size, column F	11		Sample size, column F	11
H3K9ac
	Column B	1272		Column C	1041		Column D	1286		Column F	1291		Column F	1291
	vs.	vs.		vs.	vs.		vs.	vs.		vs.	vs.		vs.	vs.
	Column A	N2		Column A	N2		Column A	N2		Column A	N2		Column D	1286
	Unpaired t test			Unpaired t test			Unpaired t test			Unpaired t test			Unpaired t test
	P value	0.6489		P value	0.0002		P value	<0.0001		P value	0.7599		P value	<0.0001
	P value summary	ns		P value summary	***		P value summary	****		P value summary	ns		P value summary	****
	Significantly different (P < 0.05)?	No		Significantly different (P < 0.05)?	Yes		Significantly different (P < 0.05)?	Yes		Significantly different (P < 0.05)?	No		Significantly different (P < 0.05)?	Yes
	One- or two-tailed P value?	Two-tailed		One- or two-tailed P value?	Two-tailed		One- or two-tailed P value?	Two-tailed		One- or two-tailed P value?	Two-tailed		One- or two-tailed P value?	Two-tailed
	t, df	t=0.4622, df=20		t, df	t=4.515, df=19		t, df	t=4.944, df=22		t, df	t=0.3100, df=19		t, df	t=6.323, df=23
	How big is the difference?			How big is the difference?			How big is the difference?			How big is the difference?			How big is the difference?
	Mean of column A	192.6		Mean of column A	192.6		Mean of column A	192.6		Mean of column A	192.6		Mean of column D	127.9
	Mean of column B	199.1		Mean of column C	132.6		Mean of column D	127.9		Mean of column F	196.3		Mean of column F	196.3
	Difference between means (B - A) ± SEM	6.521 ± 14.11		Difference between means (C - A) ± SEM	-60.04 ± 13.30		Difference between means (D - A) ± SEM	-64.76 ± 13.10		Difference between means (F - A) ± SEM	3.724 ± 12.01		Difference between means (F - D) ± SEM	68.48 ± 10.83
	95% confidence interval	-22.91 to 35.95		95% confidence interval	-87.87 to -32.21		95% confidence interval	-91.92 to -37.59		95% confidence interval	-21.42 to 28.86		95% confidence interval	46.08 to 90.89
	R squared (eta squared)	0.01057		R squared (eta squared)	0.5176		R squared (eta squared)	0.5263		R squared (eta squared)	0.005034		R squared (eta squared)	0.6348
	F test to compare variances			F test to compare variances			F test to compare variances			F test to compare variances			F test to compare variances
	F, DFn, Dfd	1.020, 9, 11		F, DFn, Dfd	1.422, 9, 10		F, DFn, Dfd	1.175, 9, 13		F, DFn, Dfd	2.449, 9, 10		F, DFn, Dfd	2.084, 13, 10
	P value	0.9586		P value	0.5895		P value	0.7673		P value	0.1792		P value	0.2498
	P value summary	ns		P value summary	ns		P value summary	ns		P value summary	ns		P value summary	ns
	Significantly different (P < 0.05)?	No		Significantly different (P < 0.05)?	No		Significantly different (P < 0.05)?	No		Significantly different (P < 0.05)?	No		Significantly different (P < 0.05)?	No
	Data analyzed			Data analyzed			Data analyzed			Data analyzed			Data analyzed
	Sample size, column A	10		Sample size, column A	10		Sample size, column A	10		Sample size, column A	10		Sample size, column D	14
	Sample size, column B	12		Sample size, column C	11		Sample size, column D	14		Sample size, column F	11		Sample size, column F	11

## Sheet: Lifespans (e-h)
Genotype	Median (day)	P value (long-rank, Mantel-Cox)	Median lifespan change (%)	Deaths	Figure pannel	Lifespan track number
Figure 4
wild type;control RNAi	21			94	4e	60
set-2(ok952);control RNAi	23	<0.0001	9.52381	95	4e
wild type;control RNAi	21			94	4e
wild type;cbp-1 RNAi	17	<0.0001	-19.0476	97	4e
wild type;cbp-1 RNAi	17			97	4e
set-2(ok952);cbp-1 RNAi	14	<0.0001	-17.6471	99	4e
set-2(ok952);control RNAi	23			95	4e
set-2(ok952);cbp-1 RNAi	14	<0.0001	-39.1304	99	4e
wild type;control RNAi	22			98	repeat for 4e	62
set-2(ok952);control RNAi	23	0.0054	4.54545	95
wild type;control RNAi	22			98
wild type;cbp-1 RNAi	17	<0.0001	-22.7273	97
wild type;cbp-1 RNAi	17			97
set-2(ok952);cbp-1 RNAi	14	<0.0001	-17.6471	99
set-2(ok952);control RNAi	23			95
set-2(ok952);cbp-1 RNAi	14	<0.0001	-39.1304	99
wild type;control RNAi	19			85	repeat for 4e	103(CH)
set-2(ok952);control RNAi	24	0.0003	26.3158	85
wild type;control RNAi	19			85
wild type;cbp-1 RNAi	16	<0.0001	-15.7895	90
wild type;cbp-1 RNAi	16			90
set-2(ok952);cbp-1 RNAi	14	0.0173	-12.5	77
set-2(ok952);control RNAi	24			85
set-2(ok952);cbp-1 RNAi	14	<0.0001	-41.6667	77
wild type;control RNAi	20			92	repeat for 4f	50
set-2(ok952);control RNAi	22	<0.0001	10	96
wild type;control RNAi	20			92
wild type;pcaf-1 RNAi	22	0.1091	10	99
wild type;pcaf-1 RNAi	22			99
set-2(ok952);pcaf-1 RNAi	22	0.9981	0	98
set-2(ok952);control RNAi	22			96
set-2(ok952);pcaf-1 RNAi	22	0.0025	0	98
wild type;control RNAi	21			97	repeat for 4f	55
set-2(ok952);control RNAi	23	<0.0001	9.52381	92
wild type;control RNAi	21			97
wild type;pcaf-1 RNAi	21	0.0393	0	93
wild type;pcaf-1 RNAi	21			93
set-2(ok952);pcaf-1 RNAi	23	0.2859	9.52381	92
set-2(ok952);control RNAi	23			92
set-2(ok952);pcaf-1 RNAi	23	0.004	0	92
wild type;control RNAi	22			96	repeat for 4f	58
set-2(ok952);control RNAi	26	<0.0001	18.1818	93
wild type;control RNAi	22			96
wild type;pcaf-1 RNAi	22	0.0248	0	98
wild type;pcaf-1 RNAi	22			98
set-2(ok952);pcaf-1 RNAi	24	0.0797	9.09091	94
set-2(ok952);control RNAi	26			93
set-2(ok952);pcaf-1 RNAi	24	<0.0001	-7.69231	94
wild type;control RNAi	22			88	4f	97(CH)
set-2(ok952);control RNAi	24	<0.0001	9.09091	84	4f
wild type;control RNAi	22			88	4f
wild type;pcaf-1 RNAi	22	0.9048	0	90	4f
wild type;pcaf-1 RNAi	22			90	4f
set-2(ok952);pcaf-1 RNAi	22	0.1186	0	92	4f
set-2(ok952);control RNAi	24			84	4f
set-2(ok952);pcaf-1 RNAi	22	0.0001	-8.33333	92	4f
wild type	15			90	4g	53
PCAF-1 OE line 1	21	<0.0001	40	95	4g
PCAF-1 OE line 2	21	<0.0001	40	94	4g
PCAF-1 OE line 3	21	<0.0001	40	97	4g
wild type	17			88	repeat for 4g	59
PCAF-1 OE line 1	20	<0.0001	17.6471	93
PCAF-1 OE line 2	20	0.0001	17.6471	95
PCAF-1 OE line 3	20	<0.0001	17.6471	94
wild type	18			79	repeat for 4g	98(CH)
PCAF-1 OE line 1	18	0.0924	0	85
PCAF-1 OE line 2	20	0.0007	11.1111	88
PCAF-1 OE line 3	20	0.0002	11.1111	88
wild type	16			74	repeat for 4g	99(CH)
PCAF-1 OE line 1	19	<0.0001	18.75	93
wild type	19			89	5j	69
set-2(ok952)	23	<0.0001	21.0526	91	5j
wild type	19			89	5j
PCAF-1 OE line 1	21	0.0346	10.5263	87	5j
set-2(ok952)	23			91	5j
set-2(ok952);PCAF-1 OE line 1	23	0.9541	0	89	5j
wild type	17			88	repeat for 5j	72
set-2(ok952)	24	<0.0001	41.1765	92
wild type	17			88
PCAF-1 OE line 1	22	0.0003	29.4118	89
set-2(ok952)	24			92
set-2(ok952);PCAF-1 OE line 1	23	0.1108	-4.16667	76
