# Supplementary material for: The CRTC-1 transcriptional domain is required for COMPASS complex-mediated longevity in C. elegans
Source: Nat Aging. 2023 Nov 9;3(11):1358–71. doi: 10.1038/s43587-023-00517-8 (PMC10645585; doi:10.1038/s43587-023-00517-8)
Supplement: Supplementary file 13 — Statistical source data. [file 43587_2023_517_MOESM13_ESM.xlsx]

## Sheet: Lifespans (a-i)
Genotype	Median (day)	P value (long-rank, Mantel-Cox)	Median lifespan change (%)	Deaths	Figure pannel	Lifespan track number		Interactions between conditions (Two-way ANOVA)	P value	Figure pannel
Extended Data Figure 1								Extended Data Figure 1
wild type	20			90	1a	54		wild type;control RNAi	0.0171	1c
crtc-1(null)	21	0.6805	5	89	1a			wild type;ash-2 RNAi
								crtc-1(null);control RNAi
wild type	19			95	repeat for 1a	44		crtc-1(null);ash-2 RNAi
crtc-1(null)	19	0.8266	0	93
wild type	21			92	repeat for 1a	57
crtc-1(null)	19	0.6736	-9.52381	92
wild type;control RNAi	21			92	repeat fro 1b,d	45
wild type;wdr-5.1 RNAi	25	<0.0001	19.0476	96
crtc-1(null);control RNAi	21			92
crtc-1(null);wdr-5.1 RNAi	25	<0.0001	19.0476	97
wild type;wdr-5.1 RNAi	25			96
crtc-1(null);wdr-5.1 RNAi	25	0.8315	0	97
wild type;control RNAi	21			92
wild type;ash-2 RNAi	29	<0.0001	38.0952	94
crtc-1(null);control RNAi	21			92
crtc-1(null);ash-2 RNAi	27	<0.0001	28.5714	93
wild type;ash-2 RNAi	29			94
crtc-1(null);ash-2 RNAi	27	<0.0001	-6.89655	93
wild type;control RNAi	21			99	repeat fro 1b,d	48
wild type;wdr-5.1 RNAi	27	<0.0001	28.5714	85
crtc-1(null);control RNAi	21			90
crtc-1(null);wdr-5.1 RNAi	27	<0.0001	28.5714	97
wild type;wdr-5.1 RNAi	27			85
crtc-1(null);wdr-5.1 RNAi	27	0.8904	0	97
wild type;control RNAi	21			99
wild type;ash-2 RNAi	29	<0.0001	38.0952	92
crtc-1(null);control RNAi	21			90
crtc-1(null);ash-2 RNAi	25	<0.0001	19.0476	97
wild type;ash-2 RNAi	29			92
crtc-1(null);ash-2 RNAi	25	<0.0001	-13.7931	97
wild type;control RNAi	20			90	1b,d	54
wild type;wdr-5.1 RNAi	29	<0.0001	45	82	1b,d
crtc-1(null);control RNAi	21			89	1b
crtc-1(null);wdr-5.1 RNAi	29	<0.0001	38.0952	98	1b
wild type;wdr-5.1 RNAi	29			82	1b
crtc-1(null);wdr-5.1 RNAi	29	0.1209	0	98	1b
wild type;control RNAi	20			90	1d
wild type;ash-2 RNAi	27	<0.0001	35	93	1d
crtc-1(null);control RNAi	21			89	1d
crtc-1(null);ash-2 RNAi	25	0.0001	19.0476	94	1d
wild type;ash-2 RNAi	27			93	1d
crtc-1(null);ash-2 RNAi	25	<0.0001	-7.40741	94	1d
wild type;control RNAi	20			92	repeat for 1c	50
wild type;set-2 RNAi	22	0.0067	10	97
crtc-1(null);control RNAi	20			95
crtc-1(null);set-2 RNAi	20	0.2736	0	93
wild type;set-2 RNAi	22			97
crtc-1(null);set-2 RNAi	20	0.0035	-9.09091	93
wild type;control RNAi	20			92	1c	51
wild type;set-2 RNAi	24	<0.0001	20	90	1c
crtc-1(null);control RNAi	20			93	1c
crtc-1(null);set-2 RNAi	20	0.8544	0	97	1c
wild type;set-2 RNAi	24			90	1c
crtc-1(null);set-2 RNAi	20	<0.0001	-16.6667	97	1c
wild type;control RNAi	21			96	repeat for 1c	56
wild type;set-2 RNAi	23	<0.0001	9.52381	94
crtc-1(null);control RNAi	20			93
crtc-1(null);set-2 RNAi	20	0.8544	0	97
wild type;set-2 RNAi	23			94
crtc-1(null);set-2 RNAi	20	<0.0001	-13.0435	97
wild type	20			95	repeat for 1e	41
set-2(ok952)	22	0.0708	10	82
crtc-1(null)	20			87
crtc-1(null);set-2(ok952)	20	0.6408	0	95
set-2(ok952)	22			82
crtc-1(null);set-2(ok952)	20	0.0002	-9.09091	95
wild type	20			90	repeat for 1e	43
set-2(ok952)	22	0.0046	10	92
crtc-1(null)	18			95
crtc-1(null);set-2(ok952)	20	0.1514	11.1111	98
set-2(ok952)	22			92
crtc-1(null);set-2(ok952)	20	<0.0001	-9.09091	98
wild type	19			95	1e	44
set-2(ok952)	23	<0.0001	21.0526	95	1e
crtc-1(null)	19			93	1e
crtc-1(null);set-2(ok952)	19	0.2827	0	98	1e
set-2(ok952)	23			95	1e
crtc-1(null);set-2(ok952)	19	<0.0001	-17.3913	98	1e
wild type	20			90	repeat for 1f	43
raga-1(ok386)	25	<0.0001	25	87
crtc-1(null)	18			95
crtc-1(null);raga-1(ok386)	20	0.0002	11.1111	88
raga-1(ok386)	25			87
crtc-1(null);raga-1(ok386)	20	0.0034	-20	88
wild type	19			95	repeat for 1f	44
raga-1(ok386)	25	<0.0001	31.5789	92
crtc-1(null)	19			93
crtc-1(null);raga-1(ok386)	23	<0.0001	21.0526	87
raga-1(ok386)	25			92
crtc-1(null);raga-1(ok386)	23	0.0323	-8	87
wild type	21			92	1f	57
raga-1(ok386)	22	<0.0001	4.7619	84	1f
crtc-1(null)	19			92	1f
crtc-1(null);raga-1(ok386)	22	<0.0001	15.7895	86	1f
raga-1(ok386)	22			84	1f
crtc-1(null);raga-1(ok386)	22	0.6303	0	86	1f
wild type	20			90	repeat for lg	43
clk-1(qm30)	28	<0.0001	40	83
crtc-1(null)	18			95
crtc-1(null);clk-1(qm30)	28	<0.0001	55.5556	71
clk-1(qm30)	28			83
crtc-1(null);clk-1(qm30)	28	0.1305	0	71
wild type	19			95	1g	44
clk-1(qm30)	27	<0.0001	42.1053	88	1g
crtc-1(null)	19			93	1g
crtc-1(null);clk-1(qm30)	23	<0.0001	21.0526	64	1g
clk-1(qm30)	27			88	1g
crtc-1(null);clk-1(qm30)	23	0.2823	-14.8148	64	1g
wild type	21			92	repeat for lg	57
clk-1(qm30)	26	<0.0001	23.8095	86
crtc-1(null)	19			92
crtc-1(null);clk-1(qm30)	24	<0.0001	26.3158	82
clk-1(qm30)	26			86
crtc-1(null);clk-1(qm30)	24	0.6038	-7.69231	82
wild type;control RNAi	21			87	1h	46
wild type;daf-2 RNAi	54	<0.0001	157.143	66	1h
crtc-1(null);control RNAi	19			89	1h
crtc-1(null);daf-2 RNAi	50	<0.0001	163.158	72	1h
wild type;daf-2 RNAi	54			66	1h
crtc-1(null);daf-2 RNAi	50	0.8941	-7.40741	72	1h
wild type;control RNAi	21			94	repeat for 1h	92(CH)
wild type;daf-2 RNAi	55	<0.0001	161.905	82
crtc-1(null);control RNAi	19			89
crtc-1(null);daf-2 RNAi	58	<0.0001	205.263	61
wild type;daf-2 RNAi	55			82
crtc-1(null);daf-2 RNAi	58	0.057	5.45455	61
wild type;control RNAi	20			93	repeat for 1h	96(CH)
wild type;daf-2 RNAi	41	<0.0001	105	81
crtc-1(null);control RNAi	20			90
crtc-1(null);daf-2 RNAi	44	<0.0001	120	75
wild type;daf-2 RNAi	41			81
crtc-1(null);daf-2 RNAi	44	0.8268	7.31707	75
wild type;Ad Libitum	28			89	1i	28(AS)
wild type;Dietary Restriction	39	<0.0001	39.2857	72	1i
crtc-1(null);Ad Libitum	26			93	1i
crtc-1(null);Dietary Restriction	37	<0.0001	42.3077	81	1i
wild type;Dietary Restriction	39			72	1i
crtc-1(null);Dietary Restriction	37	0.7967	-5.12821	81	1i
wild type;Ad Libitum	31			92	repeat for 1i	3(AP)
wild type;Dietary Restriction	35	<0.0001	12.9032	94
crtc-1(null);Ad Libitum	31			86
crtc-1(null);Dietary Restriction	35	<0.0001	12.9032	100
wild type;Dietary Restriction	35			94
crtc-1(null);Dietary Restriction	35	0.7523	0	100
wild type;Ad Libitum	17			76	repeat for 1i	3(CM)
wild type;Dietary Restriction	20	0.0315	17.6471	107
crtc-1(null);Ad Libitum	19			87
crtc-1(null);Dietary Restriction	21	<0.0001	10.5263	109
wild type;Dietary Restriction	20			107
crtc-1(null);Dietary Restriction	21	0.6052	5	109
