# Supplementary material for: The CRTC-1 transcriptional domain is required for COMPASS complex-mediated longevity in C. elegans
Source: Nat Aging. 2023 Nov 9;3(11):1358–71. doi: 10.1038/s43587-023-00517-8 (PMC10645585; doi:10.1038/s43587-023-00517-8)
Supplement: Supplementary file 14 — Statistical source data. [file 43587_2023_517_MOESM14_ESM.xlsx]

## Sheet: Fatty acids (a)
		N2												WBM1272												WBM1254									WBM1285
		Biological replicate 1			Biological replicate 2			Biological replicate 3			Biological replicate 4			Biological replicate 1			Biological replicate 2			Biological replicate 3			Biological replicate 4			Biological replicate 1			Biological replicate 2			Biological replicate 3			Biological replicate 1			Biological replicate 2			Biological replicate 3
Fatty acid		Tech. rep. 1	Tech. rep. 2	Tech. rep 3	Tech. rep. 1	Tech. rep. 2	Tech. rep 3	Tech. rep. 1	Tech. rep. 2	Tech. rep 3	Tech. rep. 1	Tech. rep. 2	Tech. rep 3	Tech. rep. 1	Tech. rep. 2	Tech. rep 3	Tech. rep. 1	Tech. rep. 2	Tech. rep 3	Tech. rep. 1	Tech. rep. 2	Tech. rep 3	Tech. rep. 1	Tech. rep. 2	Tech. rep 3	Tech. rep. 1	Tech. rep. 2	Tech. rep 3	Tech. rep. 1	Tech. rep. 2	Tech. rep 3	Tech. rep. 1	Tech. rep. 2	Tech. rep 3	Tech. rep. 1	Tech. rep. 2	Tech. rep 3	Tech. rep. 1	Tech. rep. 2	Tech. rep 3	Tech. rep. 1	Tech. rep. 2	Tech. rep 3
Palmitic	C16:0	1.07685	1.01342	0.909729	0.99476	0.895357	1.10988	0.92962	1.02094	1.04944	1.05829	0.938322	1.00339	1.04761	1.00178	0.866704	1.03503	0.975235	0.844553	1.25054	1.31168	1.18352	0.92636	0.958918	1.01895	0.915029	0.889893	0.896683	0.794235	0.956384	0.906681	1.24606	1.95715	1.04929	0.753103	0.821562	0.878739	0.959987	0.921443	0.903252	1.32157	1.13569	1.29603
Steanic	C18:0	1.11853	0.997791	0.883676	0.987643	0.907029	1.10533	0.969915	1.01439	1.0157	1.44904	0.213036	1.33792	0.958584	0.960688	0.820807	0.925418	0.805864	0.753777	0.940678	0.99518	0.876313	1.17088	1.26258	1.29427	0.870785	0.847697	0.851748	0.779398	0.977185	0.909608	1.1271	1.92658	0.899357	0.727453	0.784489	0.874773	0.939017	0.923617	0.888759	1.07838	0.926709	0.984941
Palmitoleic	C16:1n7	1.09052	0.877624	1.03185	1.01431	1.20764	0.778042	0.815175	1.07552	1.1093	0.993463	1.17571	0.830824	1.04413	1.36143	0.894061	1.45114	1.23408	1.03681	1.10203	1.21881	1.03139	1.63	1.05254	1.34545	1.43614	1.4474	1.48421	1.2279	1.35629	1.34425	1.59069	1.74179	1.40574	1.30325	1.38002	1.46617	1.00671	1.12813	1.27703	1.55601	1.33716	1.54004
Cis-vaccenic	C18:1n7	1.0917	0.998797	0.909508	1.05354	1.06486	0.881597	0.889936	1.04105	1.06901	2.22057	0.259251	0.52018	1.30415	1.37603	1.10911	1.45235	1.36428	1.20914	0.767167	0.88796	0.735205	3.26549	2.31003	2.69386	1.26704	1.21901	1.27337	1.05032	1.21747	1.18021	1.26859	1.27495	1.08928	1.05518	1.17171	1.26257	0.903348	0.951345	0.94399	1.04614	0.898997	1.10304
Oleic	C18:1n9	1.07144	1.00739	0.921167	0.833462	0.934397	1.23214	0.872475	1.0343	1.09322	1.39765	0.799408	0.80294	1.28867	1.21073	1.00404	0.913736	0.849787	0.684376	1.78279	1.9686	1.66022	0.917424	1.23363	1.16814	0.790839	0.764062	0.717191	0.483441	0.674204	0.686318	1.32046	1.88553	1.13766	0.658011	0.70877	0.776126	0.698391	0.626326	0.702099	1.7891	1.53746	1.79355
Linoleic	C18:2n6	1.05972	1.00252	0.93776	0.876486	0.991886	1.13163	0.778606	1.08552	1.13587	1.13181	0.910401	0.95779	0.992504	1.23494	0.903728	1.40627	1.36202	1.17091	1.48319	1.67169	1.30064	0.896797	0.87847	1.13056	0.776147	0.759661	0.755502	0.726731	0.876621	0.816062	1.17826	1.30242	0.990914	0.677788	0.75341	0.787356	0.750457	0.840643	0.791024	1.36664	1.17442	1.37365
Alpha-linoleic	C18:3n3	1.11258	1.01184	0.875581	0.973978	0.704224	1.3218	0.793079	1.05235	1.15457	1.14191	1.02891	0.829179	1.76042	1.31552	1.28757	0.721554	0.646367	0.563931	1.78965	2.07467	1.95497	0.775693	0.783179	0.947135	0.622631	0.672524	0.684514	0.384133	0.478137	0.440338	1.24112	1.49337	1.16047	0.577861	0.590235	0.611277	0.523751	0.499969	0.490497	1.63213	1.40257	1.60697
Gamma-linoleic	C18:3n6	0.944506	1.07151	0.983988	0.930313	0.699558	1.37013	0.847036	1.1049	1.04807	2.50471		0.495291	1.53951	1.04884	1.25064	0.592117	0.518607	0.477203	1.63213	1.80085	1.41683	3.51368	3.29419		0.9801	0.912257	0.933923	0.508783	0.597105	0.488881	1.86693	2.00991	1.60894	0.742905	0.876971	0.954366	0.59736	0.608805	0.61843	2.34057	2.01137	2.2946
Dihomo-gamma linoleic	C20:3n6	1.11206	0.974166	0.913779	0.86325	0.761479	1.37527	0.872432	1.04004	1.08752	0.95241	1.07896	0.968628	0.948658	0.872503	0.708165	0.924528	0.892377	0.800637	1.06661	1.34421	1.01893	1.203	1.0986	1.15349	1.06335	1.03873	1.00391	0.808597	1.17447	1.06178	1.3702	1.41907	1.11521	0.915565	1.02335	1.08038	0.945609	1.02206	0.861109	1.70066	1.46146	1.7399
Arachidonic	C20:4n6	1.19223	0.923686	0.884083	0.885494	0.786921	1.32759	0.937109	1.06418	0.998708	0.410042	2.0371	0.552862	1.88861	1.31101	1.39862	0.70786	0.527546	0.426386	1.13051	1.25363	1.45396	0.591709	0.568094	0.589417	0.967652	0.97446	0.939264	0.36114	0.433006	0.493994	1.17605	1.17823	0.952646	0.99786	1.05957	1.10941	0.635694	0.623837	0.55742	1.62297	1.3947	1.62061
Eicosapentaenoic	C20:5n3	1.08774	0.992691	0.919571	1.02038	1.06265	0.91697	0.844913	1.02622	1.12887	1.12818	0.985715	0.886101	0.781505	0.992603	0.727986	1.66795	1.66883	1.45919	0.955302	1.11896	0.887722	1.4169	1.16151	1.32152	1.06843	1.03449	1.03591	1.3146	1.56318	1.52474	1.15678	1.25092	0.979911	0.947867	1.11106	1.16158	1.33533	1.39696	1.29649	1.30158	1.11852	1.31719
Two-way ANOVA	Ordinary
Alpha	0.05
Source of Variation	% of total variation	P value	P value summary	Significant?
Interaction	7.745	0.1412	ns	No
Row Factor	6.462	0.0005	***	Yes
Column Factor	3.282	0.0011	**	Yes
ANOVA table	SS (Type III)	DF	MS	F (DFn, DFd)	P value
Interaction	5.591	30	0.1864	F (30, 416) = 1.294	P=0.1412
Row Factor	4.664	10	0.4664	F (10, 416) = 3.238	P=0.0005
Column Factor	2.369	3	0.7897	F (3, 416) = 5.482	P=0.0011
Residual	59.92	416	0.144
Data summary
Number of columns (Column Factor)	4
Number of rows (Row Factor)	11
Number of values	460
Tukey's multiple comparisons test	Predicted (LS) mean diff.	95.00% CI of diff.	Below threshold?	Summary	Adjusted P Value
C16:0
N2 vs. 1272	-0.03507	-0.4347 to 0.3646	No	ns	0.9959
N2 vs. 1254	-0.06793	-0.4996 to 0.3637	No	ns	0.9774
N2 vs. 1285	0.0009572	-0.4307 to 0.4326	No	ns	>0.9999
1272 vs. 1254	-0.03286	-0.4645 to 0.3988	No	ns	0.9973
1272 vs. 1285	0.03603	-0.3956 to 0.4677	No	ns	0.9965
1254 vs. 1285	0.06889	-0.3926 to 0.5304	No	ns	0.9806
C18:0
N2 vs. 1272	0.01958	-0.3801 to 0.4192	No	ns	0.9993
N2 vs. 1254	-0.02105	-0.4527 to 0.4106	No	ns	0.9993
N2 vs. 1285	0.09687	-0.3348 to 0.5285	No	ns	0.9384
1272 vs. 1254	-0.04063	-0.4723 to 0.3910	No	ns	0.995
1272 vs. 1285	0.07729	-0.3544 to 0.5090	No	ns	0.9673
1254 vs. 1285	0.1179	-0.3436 to 0.5794	No	ns	0.9123
C16:1n7
N2 vs. 1272	-0.2002	-0.5998 to 0.1995	No	ns	0.5686
N2 vs. 1254	-0.4483	-0.8799 to -0.01659	Yes	*	0.0384
N2 vs. 1285	-0.3327	-0.7644 to 0.09895	No	ns	0.1941
1272 vs. 1254	-0.2481	-0.6798 to 0.1836	No	ns	0.449
1272 vs. 1285	-0.1326	-0.5642 to 0.2991	No	ns	0.858
1254 vs. 1285	0.1155	-0.3459 to 0.5770	No	ns	0.917
C18:1n7
N2 vs. 1272	-0.5396	-0.9392 to -0.1399	Yes	**	0.0031
N2 vs. 1254	-0.2045	-0.6361 to 0.2272	No	ns	0.6133
N2 vs. 1285	-0.03737	-0.4690 to 0.3943	No	ns	0.9961
1272 vs. 1254	0.3351	-0.09658 to 0.7668	No	ns	0.1887
1272 vs. 1285	0.5022	0.07052 to 0.9339	Yes	*	0.0151
1254 vs. 1285	0.1671	-0.2944 to 0.6286	No	ns	0.7866
C18:1n9
N2 vs. 1272	-0.2235	-0.6232 to 0.1761	No	ns	0.4735
N2 vs. 1254	0.06003	-0.3716 to 0.4917	No	ns	0.9842
N2 vs. 1285	-0.0322	-0.4639 to 0.3995	No	ns	0.9975
1272 vs. 1254	0.2835	-0.1481 to 0.7152	No	ns	0.328
1272 vs. 1285	0.1913	-0.2404 to 0.6230	No	ns	0.663
1254 vs. 1285	-0.09224	-0.5537 to 0.3692	No	ns	0.9554
C18:2n6
N2 vs. 1272	-0.2026	-0.6023 to 0.1970	No	ns	0.5584
N2 vs. 1254	0.09085	-0.3408 to 0.5225	No	ns	0.9484
N2 vs. 1285	0.05385	-0.3778 to 0.4855	No	ns	0.9885
1272 vs. 1254	0.2935	-0.1382 to 0.7252	No	ns	0.2974
1272 vs. 1285	0.2565	-0.1752 to 0.6882	No	ns	0.4189
1254 vs. 1285	-0.03701	-0.4985 to 0.4245	No	ns	0.9969
C18:3n3
N2 vs. 1272	-0.2184	-0.6180 to 0.1813	No	ns	0.4941
N2 vs. 1254	0.2025	-0.2291 to 0.6342	No	ns	0.6207
N2 vs. 1285	0.1183	-0.3134 to 0.5500	No	ns	0.8943
1272 vs. 1254	0.4209	-0.01076 to 0.8526	No	ns	0.059
1272 vs. 1285	0.3367	-0.09498 to 0.7684	No	ns	0.1852
1254 vs. 1285	-0.08422	-0.5457 to 0.3773	No	ns	0.9654
C18:3n6
N2 vs. 1272	-0.4622	-0.8797 to -0.04481	Yes	*	0.0232
N2 vs. 1254	-0.009849	-0.4499 to 0.4302	No	ns	>0.9999
N2 vs. 1285	-0.1364	-0.5764 to 0.3036	No	ns	0.8547
1272 vs. 1254	0.4524	0.01238 to 0.8924	Yes	*	0.0412
1272 vs. 1285	0.3259	-0.1141 to 0.7659	No	ns	0.2252
1254 vs. 1285	-0.1265	-0.5880 to 0.3350	No	ns	0.8943
C20:3n6
N2 vs. 1272	-0.002643	-0.4023 to 0.3970	No	ns	>0.9999
N2 vs. 1254	-0.1173	-0.5489 to 0.3144	No	ns	0.8968
N2 vs. 1285	-0.1945	-0.6261 to 0.2372	No	ns	0.6512
1272 vs. 1254	-0.1146	-0.5463 to 0.3171	No	ns	0.9028
1272 vs. 1285	-0.1918	-0.6235 to 0.2399	No	ns	0.6611
1254 vs. 1285	-0.0772	-0.5387 to 0.3843	No	ns	0.973
C20:4n6
N2 vs. 1272	0.01272	-0.3869 to 0.4124	No	ns	0.9998
N2 vs. 1254	0.1693	-0.2624 to 0.6010	No	ns	0.7428
N2 vs. 1285	-0.06912	-0.5008 to 0.3626	No	ns	0.9762
1272 vs. 1254	0.1566	-0.2751 to 0.5882	No	ns	0.7858
1272 vs. 1285	-0.08184	-0.5135 to 0.3498	No	ns	0.9615
1254 vs. 1285	-0.2384	-0.6999 to 0.2231	No	ns	0.5427
C20:5n3
N2 vs. 1272	-0.18	-0.5796 to 0.2197	No	ns	0.6513
N2 vs. 1254	-0.2143	-0.6460 to 0.2173	No	ns	0.5757
N2 vs. 1285	-0.2207	-0.6524 to 0.2109	No	ns	0.5513
1272 vs. 1254	-0.03433	-0.4660 to 0.3973	No	ns	0.9969
1272 vs. 1285	-0.04073	-0.4724 to 0.3909	No	ns	0.9949
1254 vs. 1285	-0.006403	-0.4679 to 0.4551	No	ns	>0.9999
