# Supplementary material for: The CRTC-1 transcriptional domain is required for COMPASS complex-mediated longevity in C. elegans
Source: Nat Aging. 2023 Nov 9;3(11):1358–71. doi: 10.1038/s43587-023-00517-8 (PMC10645585; doi:10.1038/s43587-023-00517-8)
Supplement: Supplementary file 15 — Statistical source data. [file 43587_2023_517_MOESM15_ESM.xlsx]

## Sheet: Data for volcano plot (a)
											set-2(ok952) - non-tagged background				crtc-1::3xFLAG;set-2(ok952)				crtc-1(CBD)::3xFLAG;set-2(ok952)
											Strain: WBM1272				Strain: WBM1336				Strain: WBM1357
											4 biological replicates				4 biological replicates				4 biological replicates
-LOG(P-value)	Difference	Protein IDs	Majority protein IDs	Protein names	Gene names	Intensity	MS/MS Count	Unique peptides	Peptides	Sequence coverage [%]	1272a	1272b	1272c	1272d	1336a	1336b	1336c	1336d	1357a	1357b	1357c	1357d
3.83011	-2.93403	O18181	O18181		W09D10.1	82103000	1	1	1	2.2	20.1109	20.2636	21.902	21.6851	21.4989	21.8125	21.2509	20.629	23.7834	23.8705	24.5253	24.7483
2.83101	-1.7259	O18218;O62486	O18218;O62486		nos-3	221860000	18	4	4	6.1	18.8715	25.3139	25.0355	22.7833	23.6202	22.9652	22.2234	23.2293	24.7583	24.9074	24.8372	24.4388
2.62178	0.658645	G5EEI4	G5EEI4		asp-1	432950000	18	3	3	9.8	19.3797	26.4516	24.9449	24.6399	25.21	25.5648	25.1164	25.537	24.68	24.7367	24.532	24.845
2.5645	0.972661	M1ZMJ3;M1ZJ62	M1ZMJ3;M1ZJ62		pud-4	155350000	10	2	2	16.2	20.9507	25.2774	24.2424	24.0457	23.9151	24.0897	23.7666	23.3353	22.6701	22.9178	22.5583	23.0698
2.54052	3.57821	P91910	P91910	Tubulin alpha-3 chain	mec-12	437120000	4	4	11	25.3	28.1464	23.8177	25.1969	23.8002	24.7529	24.486	24.2812	21.7748	19.5176	20.6851	20.5955	20.184
2.51295	2.768	Q9XWW1	Q9XWW1	Probable signal peptidase complex subunit 2	Y37D8A.10	174050000	3	2	2	15	19.7226	24.3807	21.705	24.3669	25.7961	23.9363	23.5997	25.3758	22.0078	21.6814	21.4696	22.4772
2.43265	-1.57523	Q9U252;A8XQ35	Q9U252;A8XQ35		rsy-1	2633000000	40	10	10	20.4	20.6296	26.6359	27.1397	26.044	26.798	26.6019	27.7504	27.0814	28.7429	28.8474	28.9914	27.9509
2.43204	-7.39686	Q304E5;Q9TZQ3	Q304E5;Q9TZQ3	P granule abnormality protein 1	pgl-1	100190000000	27	8	10	16.6	19.008	28.3737	34.5733	24.8323	28.1553	28.0188	28.2089	21.855	34.911	33.2107	33.7277	33.9761
2.43146	1.98553	Q19133	Q19133		F07A11.5	61947000	6	2	2	7	19.9557	23.6383	23.3156	22.4373	23.1951	23.8079	23.5216	22.2878	21.015	20.5617	21.4303	21.8632
2.40832	0.897616	Q20168	Q20168	Probable coatomer subunit beta	copb-2	1254900000	36	12	12	16.8	19.7308	27.4626	26.5306	26.2584	26.9967	27.0582	26.9005	27.4263	26.2496	26.5465	26.2263	25.7688
2.36386	-1.18334	Q21739	Q21739		snrp-27	2036000000	33	4	4	18.7	19.5473	27.1099	27.4523	25.7496	26.3707	27.4508	27.181	26.543	28.2603	28.0526	28.0442	27.9218
2.3516	1.77488	Q2EEN7;O02227	Q2EEN7;O02227		C48D1.1	47984000	1	1	1	1.6	18.7812	23.3644	22.4857	22.2785	23.6245	22.5261	23.5566	22.1289	21.3114	21.3096	21.3666	20.749
2.30664	-1.63831	Q565A2;G5EEY5	Q565A2;G5EEY5		pbrm-1	45074000	6	2	2	4.9	19.0093	22.0401	22.949	21.9779	21.6163	21.0067	21.5251	20.9111	23.1978	23.1025	23.3935	21.9188
2.29736	0.805973	E3WIS3	E3WIS3			32584000	3	1	1	12.8	19.7275	22.3607	22.1465	20.7431	21.9002	22.1826	21.8998	22.1156	21.5678	21.4312	21.0613	20.8141
2.29276	2.50393	Q0G839	Q0G839		M106.3	32944000	5	1	1	4.4	18.7116	22.2294	21.3566	22.4984	22.0303	22.0143	21.7408	24.0653	20.2591	20.2681	19.3217	19.986
2.20781	1.06586	G5EDW8	G5EDW8			678770000	18	6	6	18.5	19.5677	26.7713	25.3205	26.0063	26.0867	26.1859	26.1071	26.3206	25.0425	25.6248	25.3305	24.4391
2.07638	1.38554	G5EFK4	G5EFK4		arf-3	868810000	15	3	5	29.4	18.8275	27.5345	26.0733	24.2151	26.281	27.1214	26.5603	26.4374	25.2027	26.0025	25.1611	24.4916
2.06933	0.977734	B2D6P1;P90762;Q8MQB5	B2D6P1;P90762;Q8MQB5		rmd-2	1014600000	16	5	5	21.8	21.3525	27.0583	25.9428	26.6411	26.6269	26.6457	26.4147	27.3631	25.8652	26.1479	25.6776	25.4486
2.06071	-1.64418	Q21754	Q21754	Phosphoinositide phospholipase C	plc-4	679860000	4	1	1	1.5	18.9132	25.634	25.6247	24.7879	25.7638	24.8434	25.3142	23.8134	26.8178	26.5367	26.3377	26.6193
2.00074	1.39554	P41996	P41996	Chondroitin proteoglycan-2	cpg-2	69861000	3	1	1	1.3	23.6212	23.9994	22.7117	21.3977	23.3268	23.618	22.938	23.2652	22.236	20.8474	22.3195	22.1628
1.9703	-2.30305	A0A0K3ATZ5;Q21029	A0A0K3ATZ5;Q21029		nsy-1	60122000	2	2	2	1.4	20.6503	22.9198	20.2847	20.8762	20.577	20.6033	21.18	21.9115	23.3134	23.8402	24.4475	21.8829
1.95488	1.53088	G5EBK0	G5EBK0		T08A11.1	349090000	14	7	7	6.5	19.7417	25.7072	25.3468	24.6468	25.2405	25.5591	25.3635	24.8524	23.3671	24.8651	23.5939	23.0661
1.93011	1.19526	P17512	P17512	Metallothionein-2	mtl-2	110540000	14	3	3	52.4	18.6429	23.9926	23.4848	22.2522	23.6991	23.0057	24.0933	24.0457	22.6667	22.3209	23.0503	22.0249
1.89032	1.04251	Q21502	Q21502	MOG interacting and ectopic P-granules protein 1	mep-1	32884000	13	2	2	3.4	19.0092	22.2553	22.261	20.6544	21.8729	22.1716	22.3028	22.0104	21.2864	21.2756	21.4218	20.2038
1.88411	-2.09829	Q23445	Q23445	GTP-binding protein SAR1	ZK180.4	1147800000	16	4	4	30.1	19.2874	26.2498	25.3568	25.4715	27.0371	25.2936	24.3006	24.8449	27.2275	27.4942	27.7532	27.3945
1.83201	0.554994	A0A0K3AVH4;A0A0K3ARZ7	A0A0K3AVH4;A0A0K3ARZ7			20768000	9	2	2	7.1	19.2649	21.45	20.6838	22.5395	21.6233	21.7846	21.4387	21.4941	20.8994	20.7499	21.4242	21.0472
1.8223	1.18463	Q17430	Q17430		sart-3	39627000	1	1	1	1.3	20.5804	22.7423	22.374	21.2731	22.4778	22.547	22.9084	22.3103	21.8811	21.7272	21.472	20.4246
1.79542	-2.04326	Q19782	Q19782	Intermediate filament protein ifd-2	ifd-2	144300000	4	2	3	7	19.1556	22.7859	24.9137	22.3034	21.1539	22.58	22.4687	22.7319	22.797	24.7496	24.9163	24.6445
1.72267	0.709643	A0A0K3ARR4;Q95XZ6	A0A0K3ARR4;Q95XZ6	Lysosomal amino acid transporter 1	laat-1	51462000	1	1	1	4	19.1047	22.815	22.1837	21.2995	22.8823	22.4521	22.8285	23.0737	21.9824	22.2157	22.5272	21.6728
1.71934	1.74827	Q23629;F5GUD7	Q23629;F5GUD7	Probable 2-oxoglutarate dehydrogenase E1 component DHKTD1 homolog, mitochondrial	ZK836.2	451650000	28	9	9	14.4	18.9791	24.9834	24.5269	26.0571	24.7333	25.0098	25.5866	27.1659	23.6535	24.0051	23.984	23.86
1.71787	0.762835	O16259	O16259	Stress-induced-phosphoprotein 1	sti-1	720580000	21	6	6	25.9	19.1225	27.084	25.9965	25.0008	26.0406	26.6258	25.9307	25.9334	25.7727	25.2565	25.4919	24.9579
1.71408	-1.67858	O16633	O16633			26204000	2	1	1	1.4	19.6764	23.2845	21.0327	20.9524	21.6209	21.3205	19.8979	21.4186	22.1786	23.3086	23.4	22.085
1.70342	0.714763	O45948	O45948			396550000	7	2	2	13.1	20.681	25.288	24.9576	25.4319	25.3013	25.2998	25.5682	25.1933	24.8854	25.0838	24.324	24.2104
1.69685	-1.38285	P92005	P92005		cpz-2	128550000	5	2	2	5.1	18.6831	22.5792	23.9949	19.8753	22.2239	23.9132	22.3791	22.3697	24.0883	24.5765	23.6601	24.0925
1.67682	0.522705	Q9BKS1	Q9BKS1		elc-1	465420000	9	4	4	45.2	18.6125	25.7792	25.2999	25.1234	25.2172	25.4273	25.8623	25.573	24.7812	25.1516	24.8734	25.1828
1.67067	1.66565	Q19341	Q19341	3-hydroxyanthranilate 3,4-dioxygenase	haao-1	224090000	6	2	2	7.5	19.3731	24.9174	23.5417	24.0644	24.8137	24.7107	24.0228	25.6684	23.6383	24.0417	22.6178	22.2551
1.66185	0.551205	O76630	O76630		emc-2	702200000	14	5	5	19.7	19.1619	27.1071	25.5327	25.4246	25.7509	26.1477	25.8382	26.3511	25.1473	25.4866	25.6547	25.5945
1.64793	0.562355	Q19339	Q19339		acs-14	1786400000	42	9	9	20.6	20.13	27.4912	26.9836	26.2591	27.7795	27.5964	27.3757	27.6709	27.2123	27.3678	26.6167	26.9764
1.64725	-1.8089	Q9XU45	Q9XU45			376030000	7	3	3	15.6	19.413	26.3102	24.885	23.9477	23.9552	24.8836	23.4176	22.2372	25.2993	24.9141	25.9345	25.5813
1.62597	-1.59812	Q95XD0	Q95XD0		exos-2	121690000	4	2	2	6.9	19.3831	24.8475	24.4053	21.3641	23.6109	21.4991	21.3692	22.0584	24.0992	23.514	23.5816	23.7353
1.61754	1.07086	A0A1N7SYQ6;Q18265	A0A1N7SYQ6;Q18265		fust-1	31761000	1	1	1	3.1	19.8511	21.3602	20.8538	22.1398	21.2421	21.688	21.6358	22.5852	20.5561	20.7161	21.3111	20.2843
1.61469	1.78348	H2KZC8;B7WN63	H2KZC8;B7WN63		dic-1	50489000	1	1	1	1.4	19.8423	23.6852	22.43	21.9406	23.2331	23.041	23.6164	22.1438	21.7941	21.1512	22.1276	19.8274
1.61342	0.262222	O17919	O17919	Putative H/ACA ribonucleoprotein complex subunit 4	K01G5.5	657300000	23	4	4	8.5	18.9208	26.1791	25.7275	25.2173	26.1113	25.8958	25.927	25.9858	25.5108	25.8348	25.7148	25.8106
1.6099	1.1027	Q18494	Q18494			66704000	3	1	10	13.2	19.7546	22.9768	22.6498	20.1642	23.2359	22.5529	23.276	23.6527	22.5057	22.6399	21.4868	21.6743
1.58101	0.63009	H2KYU6	H2KYU6		npl-4.1	89756000	2	1	1	1.7	19.4179	23.6285	22.6659	23.1984	23.3772	23.4207	23.3764	23.0433	22.7473	22.715	23.0912	22.1438
1.5762	-5.87324	P10986	P10986	Actin-4	act-4	2854700000	3	0	49	85.4	19.126	22.5182	29.2068	21.3213	21.489	28.516	19.9009	20.9672	29.2135	27.898	27.774	29.4805
1.56035	0.514326	Q86NB3;Q23552;H2KZF5	Q86NB3;Q23552;H2KZF5		pmt-1	1222200000	26	5	5	13.9	19.8419	27.3385	25.8677	24.531	26.9786	27.0725	27.0358	27.1904	26.4139	26.9677	26.1666	26.6718
1.55738	1.81903	H2KZX2;Q8MQ17	H2KZX2;Q8MQ17		flap-1	54995000	1	2	2	8.2	20.0411	23.0329	23.8202	22.966	24.0123	23.6454	23.2738	22.0673	21.4599	21.756	20.1468	22.36
1.53734	0.749145	A0A061AL89;A0A061AJK8;Q21920	A0A061AL89;A0A061AJK8;Q21920	Ankyrin repeat and KH domain-containing protein R11A8.7	R11A8.7	24550000	12	3	3	1.4	20.5915	21.5065	21.3238	21.2466	21.9179	21.7116	21.6305	21.4443	21.2196	20.828	21.3763	20.2838
1.53608	-0.64123	Q95XJ0	Q95XJ0			9824900000	59	12	12	38.5	20.4036	30.1146	29.4892	28.8209	29.2679	29.7937	29.634	28.9522	29.8183	30.361	29.9008	30.1325
1.53261	-1.76596	O62415	O62415		lys-1	297260000	6	2	2	7	19.2855	24.8952	24.6139	21.5997	22.4764	25.0235	24.3436	22.7417	25.5099	25.5338	25.3346	25.2708
1.51992	0.98715	O02089	O02089		msra-1	5256700000	47	11	11	55.6	19.3122	29.1397	28.4911	26.8922	29.6323	29.6719	29.1837	28.7538	28.6103	28.2429	28.8509	27.589
1.51554	1.34094	L8E6N6;L8E712;Q17871	L8E6N6;L8E712;Q17871		C09G9.1	47098000	4	1	1	14	19.5294	20.4575	23.341	22.6047	23.0862	23.2368	23.2966	22.2135	21.0464	22.8153	21.295	21.3125
1.49346	1.04642	Q9NAG4	Q9NAG4		mac-1	82178000	3	2	2	2.6	19.4849	23.4406	22.6687	23.5999	23.4153	24.0083	23.6423	22.8691	23.0134	22.7066	21.6549	22.3743
1.48285	0.720124	Q9U3C8	Q9U3C8	Defective in cullin neddylation protein 1	dcn-1	125900000	9	2	2	8.5	19.4653	23.3316	23.0853	20.1681	24.3485	24.4965	24.0523	23.4791	23.3365	23.6229	23.0182	23.5183
1.47275	1.45181	Q9TXU7	Q9TXU7		eif-1.a	436480000	8	3	3	18.5	19.9232	24.8808	24.5945	22.041	25.4625	25.4831	25.4075	27.1186	23.9801	25.2379	24.6338	23.8128
1.47099	-1.05311	Q22669	Q22669			73912000	3	2	2	12.3	19.5917	21.8034	22.7839	22.5641	22.4326	23.0632	21.6608	23.0321	23.8674	23.0681	23.9387	23.5271
1.45658	0.795686	Q18476	Q18476			282280000	12	4	4	4.4	24.3894	25.1733	24.2933	24.341	25.0223	24.8957	24.7554	24.2559	23.5943	23.499	24.5276	24.1257
1.44973	2.80775	H2L069;Q86S38	H2L069;Q86S38		cest-27	170370000	1	2	2	7.1	20.9688	26.3346	24.091	21.8863	25.7554	21.7418	22.88	21.2189	19.6007	20.1061	19.9506	20.7079
1.44918	1.37197	O45367	O45367		F14H3.6	21998000	2	1	1	7.3	20.2564	21.7514	22.0444	21.4016	22.3396	21.1867	22.0592	23.2458	21.36	21.1456	20.0878	20.7501
1.44564	2.47825	Q9XWJ6;Q9XWJ5	Q9XWJ6;Q9XWJ5		Y51H1A.3	102620000	3	2	2	13.1	19.6461	24.7274	20.3054	21.5531	23.5363	24.5705	24.3169	22.4377	23.4148	19.8786	20.3426	21.3125
1.44103	1.42521	H2KZJ5;Q6EZG4	H2KZJ5;Q6EZG4		glrx-3	1393000000	28	7	7	31.3	20.4204	26.5153	25.8864	26.0099	27.6508	28.2007	27.5048	26.8179	25.5523	27.3065	26.2973	25.3173
1.42578	0.869432	Q9N574;G5EGT6;A0A2C9C313;I2HAA9;I2HAA8	Q9N574;G5EGT6		cyp-31a3;cyp-31a2	647720000	10	5	5	14.3	19.9861	25.6693	25.6619	25.8848	26.0798	25.7863	25.7633	26.9319	25.2689	25.4142	25.6207	24.7798
1.42173	0.902922	Q93831	Q93831			191850000	10	4	4	18.1	19.5444	25.37	24.0989	21.7002	23.8261	24.7196	23.6454	24.8879	23.6977	23.4765	23.1513	23.1417
1.41941	1.85598	P90829	P90829	DNA polymerase delta catalytic subunit	F10C2.4	47397000	5	5	5	4.7	19.1674	23.7317	20.8112	20.6559	23.2967	21.1949	23.0702	23.7752	20.8354	21.6856	19.8692	21.5228
1.40602	-0.931529	Q5WRT8;A0A486WY01;Q5WRT9;A0A486WX27	Q5WRT8;A0A486WY01;Q5WRT9;A0A486WX27		npp-21	145530000	11	4	4	2.7	19.0544	24.9691	23.9264	21.2974	23.6713	23.555	22.2793	22.6347	24.1202	24.09	23.7138	23.9424
1.38962	2.50715	O45772	O45772		T10C6.10	475480000	4	1	1	2.1	20.1371	25.607	24.6347	24.824	26.7849	25.1544	26.2465	25.8755	24.3344	25.4028	23.0953	21.2002
1.38834	1.65814	Q22031	Q22031	Putative tRNA (cytidine(32)/guanosine(34)-2-O)-methyltransferase	R74.7	282690000	10	4	4	11.6	18.7709	25.4895	25.1626	24.2242	25.7277	23.249	25.4045	24.7935	23.6644	23.4459	23.234	22.1977
1.38778	1.88086	Q23098	Q23098		nuo-6	111720000	3	1	1	6.4	22.8387	24.8947	20.8139	22.1794	24.1212	24.1007	24.3705	22.8993	20.8683	23.8478	21.7303	21.5219
1.3813	3.15428	Q09603	Q09603		ech-4	389130000	4	3	3	11.4	17.5209	26.7235	25.8157	22.5786	26.0383	25.8259	25.7492	22.8008	21.4522	24.749	20.9276	20.6684
1.37899	0.95791	G4SPY1;G4SPY0	G4SPY1;G4SPY0			410090000	11	3	3	5	19.7663	25.6266	24.9161	25.4673	25.4317	25.0681	25.1243	25.9843	23.5452	24.8379	24.8293	24.5642
1.37633	0.421257	Q95Y15;M1Z882;Q95Y13	Q95Y15		npp-8	1099100000	33	10	10	9.7	19.7165	26.3913	26.1819	27.9353	26.6602	26.523	26.4578	26.4395	25.7787	26.1651	25.9501	26.5015
1.37356	1.03423	Q8TA83	Q8TA83	DnaJ homolog dnj-10	dnj-10	107210000	10	2	2	5.9	18.7911	25.5736	21.8943	22.1805	23.8426	23.6842	22.5589	22.5204	22.3432	21.7331	22.5286	21.8643
1.36352	0.425705	Q5FC40;B1Q273	Q5FC40;B1Q273			274220000	2	1	1	6.2	17.2403	24.6926	23.9552	24.9644	24.7225	24.7527	25.0466	24.4555	24.2364	24.4266	24.5699	24.0417
1.35876	1.02601	Q09372	Q09372	Uncharacterized protein ZK177.4	ZK177.4	112620000	4	2	2	3.1	19.7763	23.0533	22.4997	23.198	23.7115	23.4452	23.4113	24.4193	23.0389	23.2734	22.7892	21.7817
1.35765	0.854135	Q21633	Q21633		ubc-18	410610000	13	4	4	31.4	20.8695	25.6316	24.7633	25.0995	25.0403	26.162	24.9616	25.5552	24.7284	25.0217	24.3968	24.1556
1.34467	2.4517	O61235;U4PE16;Q8MYL7	O61235;U4PE16;Q8MYL7	Catalase-2;Catalase	ctl-1;ctl-3	278470000	10	2	4	11.1	19.9084	25.3162	24.5272	24.1319	25.3328	25.6547	25.1621	24.3077	24.4901	20.9566	21.1704	24.0334
1.34186	0.826055	O01869	O01869		rps-10	3064500000	30	5	5	33.6	19.2616	29.4014	27.1335	26.6954	28.5505	28.7103	27.6563	28.151	27.5456	27.2177	28.0304	26.9702
1.32673	0.985444	H2KYN3	H2KYN3		acdh-13	29617000	2	1	1	2.6	20.1763	21.929	21.6978	22.202	21.9816	21.2519	21.2772	22.7763	21.1271	20.4091	21.0535	20.7555
1.31564	-2.05008	A0A5S9MNR4;Q19317	A0A5S9MNR4;Q19317	Putative neurobeachin homolog	sel-2	435190000	2	3	3	1.5	19.5539	25.371	25.6183	22.5099	24.4715	23.8349	25.2303	21.7206	24.8297	26.2424	26.1432	26.2424
1.31429	-2.7845	Q19086	Q19086		dpf-4	3212100000	9	6	6	15.1	19.0932	27.3957	28.6464	23.0769	27.4762	27.8339	24.6996	23.7882	27.7615	29.4109	27.9612	29.8022
1.30354	-1.09883	G5EE12;A0A486WY88	G5EE12;A0A486WY88		cash-1	145930000	11	4	4	8.1	17.6201	24.326	23.9677	22.1195	22.9556	23.7841	23.4269	21.9072	23.801	24.4101	24.4707	23.7872
1.29829	0.558775	A0A0K3AUJ4;Q8ITY5	A0A0K3AUJ4;Q8ITY5			15873000	3	2	2	10.3	19.8082	20.6385	20.4418	21.5816	20.9069	20.7986	21.1016	21.6486	20.639	20.55	20.8238	20.2078
1.28879	0.739165	H2KZV7;H2KZV6	H2KZV7;H2KZV6			35086000	1	2	2	2.4	20.0419	23.1994	21.6191	22.441	21.7665	22.8529	22.137	22.1096	21.7502	21.5038	21.757	20.8983
1.28866	-0.903967	Q19371	Q19371		sec-24.1	543620000	19	9	9	13.5	19.3397	26.5983	24.8736	24.9496	24.6326	25.4392	25.2934	24.2657	25.2037	26.3421	25.6348	26.0663
1.28611	2.24721	Q20375	Q20375	Serine palmitoyltransferase 2	sptl-2	62873000	3	1	1	3.6	19.268	24.2782	20.7733	21.7544	24.0267	23.3543	23.8106	21.4133	19.2456	21.4519	22.5556	20.3631
1.28117	-1.59976	P51875;G5EF72;Q7KPV0;Q21917;Q9N2V6;P28051;Q9BIG5	P51875	Guanine nucleotide-binding protein G(o) subunit alpha	goa-1	214180000	7	3	3	10.7	18.3143	25.6739	24.3797	21.6616	21.9781	23.9715	24.2415	21.7756	24.7812	24.5961	24.1859	24.8025
1.26996	1.66454	Q27GQ4;A0A061AL87;Q20109;A0A061AJK4;A0A061AD39;A0A061AEC1;Q067Y1;A0A061AD72	Q27GQ4;A0A061AL87;Q20109;A0A061AJK4;A0A061AD39;A0A061AEC1;Q067Y1;A0A061AD72		kdin-1	1146800000	5	1	1	0.5	18.9152	26.177	25.1173	27.6705	26.5287	25.6986	26.1995	28.7208	24.7394	25.3617	25.5474	24.841
1.26498	0.651073	O45730	O45730		pmp-4	40855000	3	1	1	1.8	19.567	22.9179	21.793	21.2171	22.8639	22.6817	23.0325	22.3065	21.9844	21.4747	22.3437	22.4776
1.26293	0.955618	G5EC71	G5EC71		gst-20	661900000	14	4	4	15.5	23.6777	26.3665	25.718	26.0303	26.8489	25.3246	25.9174	25.9733	24.8759	25.4347	25.4925	24.4387
1.25962	-0.451458	G1K0V8;P34563;G1K0V9	G1K0V8;P34563	Eukaryotic translation initiation factor 5A-1	iff-1	30228000000	84	6	10	78.9	19.5323	30.2057	30.7338	30.2311	30.9371	31.5714	31.5649	31.2611	31.9032	32.053	31.602	31.5822
1.25673	0.797387	Q21554	Q21554	DNA damage-binding protein 1	ddb-1	25568000	8	1	1	1	19.5024	21.1895	21.2717	21.6345	22.1077	21.7128	21.7961	22.7581	21.2207	21.5425	21.7587	20.6633
1.23893	2.2289	Q7YTR9	Q7YTR9		C27B7.9	40618000	2	1	1	11.1	18.6382	20.6175	20.5652	20.9019	24.0217	22.5568	24.0541	21.9782	21.6108	22.6154	18.8965	20.5725
1.23635	1.61816	H2KYA0	H2KYA0	Zinc finger Ran-binding domain-containing protein 2		81792000	2	2	2	8.1	20.2841	23.8266	21.5355	21.463	24.2354	21.8536	24.8065	22.724	21.4269	22.0947	21.8167	21.8087
1.23297	0.675667	B5U8N2;Q7JLB1;G5ECZ2;G5EDI2;Q7JLB0;Q23188;Q23187	B5U8N2;Q7JLB1;G5ECZ2;G5EDI2	Reticulon-like protein	ret-1	9067400000	61	11	11	29.4	18.3758	30.0575	29.8207	29.9746	29.697	30.2912	29.6477	29.2532	29.5511	28.7194	28.7578	29.1581
1.23256	1.62395	Q336L8;O02108	Q336L8;O02108	Probable Hsp90 co-chaperone cdc37	cdc-37	47337000	3	1	1	3.5	19.9838	22.9188	22.722	22.8898	22.8726	23.3576	22.7213	22.3502	20.3093	19.9098	22.7687	21.8182
1.22267	-1.39779	Q23424	Q23424	Transmembrane GTPase fzo-1	fzo-1	150520000	4	3	3	5.3	18.7104	24.3207	23.7852	20.6546	23.6982	23.8216	22.4034	21.4204	24.4963	24.6265	23.779	24.033
1.21957	1.18822	Q95XM5	Q95XM5			60897000	3	2	2	6.5	20.0022	23.4914	20.8588	22.1187	22.7696	23.5328	22.3966	24.108	21.016	22.5674	22.3082	22.1624
1.2075	-1.57928	H9G2W1;Q17405	H9G2W1;Q17405	Aminopeptidase-like protein AC3.5	AC3.5	40783000	3	2	2	2.6	19.1392	23.4343	19.6514	22.7131	21.3609	20.9559	19.9576	21.9657	22.5254	21.272	22.8344	23.9254
1.20718	-1.33961	Q9XVI9	Q9XVI9		mlc-5	5813500000	35	7	7	69	21.1456	30.1867	28.6053	26.988	28.2971	28.2492	29.0738	26.3793	29.6016	29.0173	29.311	29.4281
1.20349	-1.44641	Q27874	Q27874	Integrin beta pat-3	pat-3	80917000	4	1	1	2	18.6997	24.7761	23.3683	22.3287	21.934	21.4391	21.4459	21.7414	23.3673	23.7668	23.9552	21.2567
1.19952	0.440631	Q20374	Q20374	Protein PAT1 homolog 1	patr-1	33958000	2	1	1	1.3	19.15	22.1152	21.8992	23.5728	21.9441	21.9465	21.9622	22.5149	21.9251	21.8122	21.3453	21.5225
1.19913	0.678448	O17537;G5ED40;G5EE14	O17537;G5ED40;G5EE14		mnk;cua-1	21224000	5	2	2	1.9	20.4998	21.3816	21.2437	20.6929	21.1456	21.746	21.3833	21.4606	20.8536	20.8677	21.2978	20.0025
1.17489	1.46436	V6CJW9;Q8IU06	V6CJW9;Q8IU06		Y48G1C.10	43068000	2	2	2	3.5	17.5822	21.3361	22.4109	22.4047	23.0567	23.3347	22.1785	22.4625	20.8952	20.6898	23.0761	20.5138
1.17168	-1.13476	Q23258	Q23258			662000000	17	4	4	61.5	19.6158	26.7031	25.0707	25.0077	25.3261	25.7147	25.2994	23.9244	25.2458	26.3574	26.6625	26.5381
1.16817	1.24519	Q19781	Q19781		F25E2.3	42827000	2	1	1	2.8	19.4776	22.5382	22.2627	23.0237	22.4149	22.8547	22.7365	23.0505	22.4751	20.6461	22.4448	20.51
1.16539	-1.62264	Q21193	Q21193	Profilin-3	pfn-3	58558000	1	1	1	7.9	21.3118	24.4127	21.2966	21.8236	19.861	21.5159	21.9995	22.2001	21.547	23.3688	23.322	23.8294
1.16346	1.25616	B2D6K9	B2D6K9		saps-1	139430000	4	3	3	5	18.157	24.0149	24.3253	21.6876	24.4033	24.4305	24.6896	22.5135	22.6833	23.1342	23.1572	22.0376
1.16024	-0.847001	D3YT36;D3YT37;Q23539	D3YT36;D3YT37;Q23539	Pyruvate kinase	pyk-2	158050000	6	2	3	10.5	18.8418	24.5841	19.0657	20.3148	22.8757	24.2213	24.0115	23.0003	24.4414	24.7341	23.9167	24.4046
1.15997	0.699777	Q9XVS2	Q9XVS2			155670000	13	4	4	12.8	19.4655	24.0383	23.8049	23.4473	23.934	24.3028	23.8632	23.9395	22.5278	23.9947	23.3487	23.3691
1.15256	-1.03504	Q95YD8	Q95YD8		idhg-2	11274000000	93	10	10	36.7	19.1598	30.2452	29.7261	28.4457	29.5252	29.8507	29.5971	28.2609	30.042	29.83	31.2277	30.2743
1.15185	0.735078	Q8MXS0;Q95XP6;B7CED8	Q8MXS0;Q95XP6;B7CED8	Calcium-transporting ATPase	mca-3	5223200000	78	1	14	13.8	19.9852	28.7967	28.2684	29.1281	29.1189	28.4063	28.9758	29.8719	28.1845	28.7268	28.4434	28.0779
1.13739	2.06071	Q9U329	Q9U329		cox-4	356210000	7	3	3	14.9	18.6165	25.5821	23.889	26.7849	25.4472	24.8719	25.1326	24.1665	24.5268	24.1471	20.6717	22.0297
1.13375	-2.42778	P90790	P90790			101850000	1	1	1	2.8	20.0558	22.1354	22.0202	21.5229	21.3121	22.1248	20.7112	21.86	24.9855	24.745	20.717	25.2719
1.12282	1.50445	Q18407	Q18407		tag-322	27081000	1	1	1	3.7	19.8997	21.3897	21.1728	23.5329	21.9218	22.6362	22.2178	23.4815	20.5447	21.7483	19.6028	22.3436
1.1212	0.972865	O01504	O01504	60S acidic ribosomal protein P2	rpa-2	9549300000	60	7	7	80.4	19.2622	30.3865	29.1315	29.873	29.7899	29.9211	29.4047	30.5637	28.4689	28.856	30.0602	28.4028
1.12037	1.13913	G5ECC9	G5ECC9			91459000	5	2	2	5.9	19.7954	23.4838	23.3484	21.8002	23.6985	23.6971	23.7657	23.7461	23.3158	23.4171	22.5	21.118
1.11809	0.85689	O45622;E9P8A2	O45622		erfa-3	2304900000	30	10	10	24.8	18.1331	27.7113	26.7699	26.2456	28.7574	27.8033	27.9721	27.8797	26.5472	28.1463	27.044	27.2476
1.11162	-0.885795	Q2AAB7;W6RTG0	Q2AAB7;W6RTG0			199060000	10	4	4	2.8	19.8677	24.9314	24.248	22.2294	24.3494	23.4763	23.4235	23.0157	24.1916	25.0134	24.8951	23.708
1.11155	-0.889009	Q19584;Q9U3I6	Q19584;Q9U3I6	Ubiquitin fusion degradation protein 1 homolog	ufd-1	1570600000	22	5	5	18.4	19.7525	28.292	26.9595	26.5156	26.4486	26.5895	26.9283	25.3618	27.3603	27.7559	26.581	27.1871
1.11108	0.752742	Q9U2K8	Q9U2K8		abce-1	400460000	18	4	4	7.5	20.3377	25.8881	25.1362	24.7499	25.5184	25.442	25.0689	25.1807	24.9124	25.2831	24.2213	23.7823
1.11037	-1.74187	G4SI07	G4SI07		gei-15	277200000	9	3	3	8.1	19.1455	25.3359	25.4867	22.3127	23.1508	24.2491	24.3367	21.0601	25.6371	25.2075	24.6281	24.2915
1.10789	0.859138	Q9BL94	Q9BL94			64432000	7	3	3	18.2	19.2544	22.5298	22.2315	22.2907	23.1087	22.3572	23.3005	23.4266	22.4467	21.2212	22.65	22.4387
1.10789	1.84261	Q27487	Q27487	Peroxisomal catalase 1	ctl-2	55470000	6	1	3	9.8	18.7147	23.6001	20.9456	21.0245	23.6554	23.204	23.4296	21.5264	20.7877	19.5537	23.0327	21.0709
1.10333	0.862855	G5EG51	G5EG51	Nuclear RNAi defective-2 protein	nrde-2	209840000	21	8	8	8.3	19.8347	23.9349	24.0622	22.2951	25.2166	24.4904	25.1964	23.7838	24.065	24.2288	23.2126	23.7294
1.10331	3.11602	P34268;REV__Q18969	P34268	Protein flightless-1 homolog	fli-1	683500000	9	3	3	3.3	19.9591	25.4599	24.5682	24.3294	23.8987	24.1559	24.5302	28.9091	20.75	23.6274	20.742	23.9105
1.10298	-1.24418	E0R7K7;Q9GRY9;A0A4V0ILI5	E0R7K7;Q9GRY9;A0A4V0ILI5			225200000	7	1	1	5.8	19.1318	24.5037	23.7206	21.393	23.8292	23.5821	24.4122	22.4803	26.0829	24.231	24.3772	24.5895
1.10198	0.513658	Q17361	Q17361	Ubiquitin carboxyl-terminal hydrolase 14	usp-14	733630000	26	9	9	24.3	17.8135	26.456	25.5813	24.525	26.5459	26.0137	26.1505	26.4341	25.6401	26.1667	26.0415	25.2413
1.10186	1.9977	G4SF15;Q95XR3	G4SF15;Q95XR3		Y39G10AR.9	101790000	11	3	3	10.7	19.584	24.8044	22.9803	21.9555	23.3416	24.1353	24.0914	22.4981	22.5717	23.3975	20.1416	19.9649
1.10169	-1.80844	Q9BL19	Q9BL19	60S ribosomal protein L17	rpl-17	25388000000	72	11	11	49.7	20.025	31.4682	30.3525	27.2187	31.0089	30.535	30.9232	27.4502	31.7568	31.8412	31.5162	32.0369
1.09024	0.865755	Q9XTV4	Q9XTV4		mbf-1	937500000	26	6	6	45.5	18.9591	26.6831	26.2973	25.9062	26.5627	26.3135	26.7096	27.0343	25.9705	25.9782	26.5108	24.6976
1.08662	-0.879918	Q18942	Q18942		prp-38	376400000	8	3	3	10.3	16.9856	24.8401	24.5617	20.8439	24.8358	24.5735	25.5703	23.7375	25.1654	26.0436	25.6196	25.4082
1.08628	-2.02879	D3NQ99;Q9XXF9	D3NQ99;Q9XXF9			172720000	2	1	1	8.5	19.5385	21.4898	24.9777	24.8398	23.587	21.2005	21.1311	22.6332	21.887	24.6453	25.2384	24.8963
1.0803	0.607157	Q95XS2	Q95XS2			1854400000	11	3	3	43.2	20.1514	27.565	27.4257	27.4822	27.4456	27.4913	27.0533	27.9797	26.8895	27.2949	27.0907	26.2662
1.07688	1.89827	Q09591	Q09591	Mitotic chromosome and X-chromosome-associated protein mix-1	mix-1	81508000	4	5	5	4.9	20.1774	24.3748	23.7774	21.2393	22.2257	24.2992	23.6266	21.3734	21.0933	19.8241	22.713	20.3013
1.0761	0.810858	Q17819;G3MU09	Q17819	Probable oligoribonuclease	C08B6.8	1602500000	34	5	5	28.5	19.203	27.1607	25.4155	26.5633	27.993	27.6818	27.2787	27.3408	25.7513	27.4079	27.005	26.8867
1.0754	-0.86763	Q9N356	Q9N356			132910000	7	1	1	4.4	18.8333	23.7035	23.7042	20.6639	23.9063	22.9187	23.5532	22.2116	24.329	23.7095	23.6569	24.365
1.07274	0.6615	Q19775	Q19775		ppm-1	526620000	16	7	7	19.4	19.0838	26.1503	24.9409	25.4162	25.9203	25.4263	25.3177	26.2356	25.0454	25.5321	25.2607	24.4156
1.07044	-1.66981	G8JY94;Q21067;A0A5E4M3F7;A0A5E4LYE2	G8JY94;Q21067;A0A5E4M3F7;A0A5E4LYE2	Intermediate filament protein ifc-2	ifc-2	1483200000	36	10	12	20.3	19.5192	27.6053	27.1809	24.2865	24.9982	27.0881	27.0874	23.9995	27.7758	27.0774	27.9645	27.0346
1.06348	0.914805	O45319	O45319	Mitochondrial import inner membrane translocase subunit tim-13	tin-13	989610000	28	4	4	44.4	19.1611	26.8844	26.659	26.3197	27.0204	26.77	26.8107	25.9307	26.2957	26.4391	25.1063	25.0315
1.05766	0.50012	Q21828	Q21828	Probable mitochondrial pyruvate carrier 2	R07E5.13	806620000	12	2	2	10.9	20.4507	26.1048	25.5675	26.3103	26.2174	26.048	26.3034	26.8708	25.8093	26.2669	25.9141	25.4488
1.05643	0.669193	A0A0K3ASW2;A0A0K3ASB9;A0A0K3AY55;A0A0K3AVW5;H2L099	A0A0K3ASW2;A0A0K3ASB9;A0A0K3AY55;A0A0K3AVW5;H2L099		gck-1	62558000	3	1	1	2.5	19.6742	22.5512	22.6942	22.5154	22.6825	22.4767	23.016	23.0932	22.4688	22.3497	22.5051	21.2681
1.05413	1.97421	P30629	P30629	Uncharacterized protein ZK637.2	ZK637.2	169970000	9	3	3	26.6	19.0783	25.6456	23.9593	22.393	24.4725	22.1844	25.0584	24.0137	21.7844	23.1917	22.9411	19.915
1.04805	0.865691	O17721	O17721			40133000	3	1	3	11.2	20.0173	23.0249	21.3268	23.2534	22.9641	22.8664	22.2489	22.2641	20.8462	22.4018	22.3221	21.3106
1.04741	0.392505	Q9N4J2	Q9N4J2	Vitellogenin-3	vit-3	13295000000	166	14	147	75.5	18.1496	31.2739	30.039	28.1338	30.3843	30.4656	30.129	30.1428	29.9218	30.0629	30.1783	29.3887
1.04129	1.88613	Q21732	Q21732		R04F11.2	311400000	9	2	2	10.3	20.5088	26.2854	25.0732	24.1322	24.7899	25.441	24.9412	24.14	24.7523	21.451	24.2196	21.3446
1.03894	1.89123	Q9N4P9	Q9N4P9		exos-4.2	87673000	3	2	2	12.9	19.337	24.7097	21.7074	21.8816	23.636	22.8089	22.5287	24.0117	23.6822	19.6544	20.4509	21.633
1.03539	0.632829	Q9N3G0	Q9N3G0			53803000	1	1	1	5.9	19.9626	23.7475	20.0658	21.8872	22.9202	23.2807	23.0387	22.2679	22.6649	21.7141	22.0043	22.5929
1.03484	-1.04346	Q9XTZ2;G3MU77	Q9XTZ2;G3MU77		rsp-8	146460000	11	4	4	17.5	20.0199	23.0855	24.3261	20.3	22.3361	23.102	24.3169	22.7708	23.6916	25.0261	24.1759	23.806
1.03208	-1.31176	Q9XW37	Q9XW37			674810000	15	2	2	12.8	18.5959	26.9786	25.7807	25.9528	24.0452	26.6109	24.0547	23.9547	26.0119	26.2183	25.9759	25.7063
1.03085	0.880283	Q09509	Q09509	Putative folylpolyglutamate synthase	F25B5.6	55260000	5	2	2	5.7	18.2195	22.5507	22.0463	22.3981	22.2213	23.6111	23.4453	22.8986	21.6521	23.0456	21.8218	22.1356
1.02932	-0.60271	Q9U2H9	Q9U2H9	Probable elongation factor 1-beta/1-delta 2	eef-1B.2	5276500000	51	5	10	47.1	22.2981	29.2824	28.2266	28.3142	28.3499	28.9527	28.1071	28.6165	28.428	29.5156	29.1116	29.3818
1.02503	2.20366	P90786	P90786	Piwi-like protein	prg-1	113520000	3	2	2	2.8	19.6782	24.7114	22.7403	23.5828	24.2223	24.3443	24.5031	21.5375	20.7849	23.7791	21.4887	19.7399
1.02454	0.836368	H2FLK9;H2FLK7;A0A486WWP8;A0A486WVD1;A0A486WVH0;A0A486WUR9;H2FLK8;H2FLL1;G5EDH9;A0A486WTP6;A0A486WXP6;G5EEF0;H2FLK3;H2FLK5;G5EFU3;G5EGB8;G5EBW6	H2FLK9;H2FLK7;A0A486WWP8;A0A486WVD1;A0A486WVH0;A0A486WUR9;H2FLK8;H2FLL1;G5EDH9;A0A486WTP6;A0A486WXP6;G5EEF0;H2FLK3;H2FLK5;G5EFU3		lea-1	1285400000	37	13	13	17.9	19.4875	27.348	26.6503	26.3528	26.4585	27.3577	26.6998	27.6816	26.1661	26.0424	27.0673	25.5764
1.02121	0.703854	Q1ZXU7	Q1ZXU7			63991000	4	1	1	15	19.2515	23.271	22.3926	22.7294	22.97	22.9869	22.9093	21.842	22.1567	22.1129	22.3017	21.3216
1.01612	-1.95228	Q09994;Q9XWN6	Q09994	Anillin-like protein 2	ani-2	344000000	8	6	6	8	18.7689	25.337	24.047	23.927	22.0343	24.2254	22.0533	25.0789	24.208	26.3389	24.2444	26.4098
1.01567	-0.745973	Q22056	Q22056	Transcription and mRNA export factor ENY2		4860400000	42	9	9	64.3	18.7651	28.0856	27.7139	25.7383	28.2497	29.2542	28.7854	27.773	29.2816	29.3002	28.7434	29.721
1.01525	2.21983	Q94136;Q95QE2;Q8MQ16;Q7YZW1;Q5KQS9;Q3S1M2;Q19048;Q94137;Q20943	Q94136;Q95QE2;Q8MQ16;Q7YZW1;Q5KQS9;Q3S1M2		mrp-1;F57C12.5e	358340000	7	2	3	2	20.8509	23.9139	22.036	25.4139	25.4877	23.7512	23.9669	27.3839	21.1563	22.1978	24.1988	24.1576
1.0106	2.16792	P52879	P52879	Protein RER1 homolog	rer-1	129920000	4	2	2	12.6	18.2324	24.883	21.403	23.5169	24.6086	23.7688	23.0347	24.2391	22.0194	22.8223	23.4287	18.7092
1.01055	1.29578	H2KMK6;E8MDV8;Q9NAI9	H2KMK6;E8MDV8;Q9NAI9		Y38E10A.22	87428000	9	2	2	5.6	18.9142	23.6497	21.6447	22.9768	22.3836	23.0286	22.4353	24.6427	21.8665	21.3712	22.9311	21.1381
1.01024	-0.853366	Q7YWR7	Q7YWR7			201680000	4	2	2	15.7	18.2858	24.7474	23.9231	21.4725	24.4903	24.1562	23.5818	22.6858	24.0918	24.9149	24.521	24.7999
1.00539	1.90675	O02485	O02485	Uncharacterized protein ZK1073.1	ZK1073.1	62875000	8	2	2	9.5	19.4109	22.5788	22.0859	20.7456	23.0413	24.1002	24.1029	21.7279	21.1871	22.5994	22.4225	19.1362
1.00137	-0.811954	Q9N3I0;O61209	Q9N3I0;O61209		col-70	169450000	11	2	2	3.8	18.1161	22.3363	24.1523	22.1472	23.8588	23.8777	24.2602	22.5874	24.4335	24.6922	24.8091	23.8971
1.00095	0.926306	Q8I4G9;A0A486WV70;A0A486WUH7;A0A486WV45;Q8I4H0;Q9U3A6;A5JYR4;A0A486WXX8	Q8I4G9;A0A486WV70;A0A486WUH7;A0A486WV45;Q8I4H0;Q9U3A6;A5JYR4;A0A486WXX8		dab-1	62498000	2	2	2	5.7	18.1091	24.7442	21.8773	22.2506	22.9342	22.036	22.839	21.5823	21.8226	21.8535	20.3887	21.6214
0.999947	0.902223	P49596	P49596	Probable protein phosphatase 2C T23F11.1	ppm-2	43182000	6	1	1	3.7	18.9872	22.4025	21.7476	22.4103	22.053	21.6502	21.6844	23.5005	21.0368	21.7435	21.1105	21.3883
0.996462	0.967725	G5EE04	G5EE04		hip-1	1689000000	38	7	7	18	20.0195	27.5176	27.0858	26.8999	27.6574	27.3434	27.1265	27.9292	26.7492	27.0524	27.2103	25.1737
0.992078	0.396995	P43510	P43510	Cathepsin B-like cysteine proteinase 6	cpr-6	5845300000	55	14	14	48.3	18.7918	29.3136	28.7395	30.1142	28.7453	28.9723	28.4889	29.3649	28.5047	28.7312	28.3092	28.4384
0.981033	-1.19468	Q23121	Q23121	Probable splicing factor, arginine/serine-rich 1	rsp-1	308140000	9	2	2	6.4	19.2035	25.447	23.2034	23.4402	24.7585	24.0346	25.082	22.3236	25.3493	25.4506	25.2243	24.9531
0.979274	1.67715	P91408	P91408	Alanine--glyoxylate aminotransferase 2-like	T01B11.2	37640000	1	1	1	3.6	19.0703	23.3246	20.4178	22.7545	22.9861	22.6222	23.5605	21.8629	20.0069	21.1349	19.848	23.3331
0.967258	1.03868	U4PM16;U4PBL3	U4PM16;U4PBL3			13323000	7	1	1	6.1	19.4925	20.9258	20.2788	21.6825	21.5309	20.7019	20.631	22.1285	20.7116	20.1176	20.9396	19.0689
0.967065	-1.41125	Q9BL61;O44781	Q9BL61;O44781			108130000	6	3	4	11.8	18.6224	25.4771	22.4435	22.1588	22.197	19.9674	23.4586	22.2006	23.6517	23.4016	23.5527	22.8626
0.962743	1.16268	Q18093	Q18093			47823000	4	1	1	4.9	20.9971	22.3792	22.0674	23.4478	21.4298	22.2891	21.8564	23.7636	20.344	22.0492	21.0143	21.2809
0.962743	0.532643	O01805	O01805	Acyl-CoA-binding protein homolog 1	acbp-1	763840000	8	2	2	25.6	20.4423	27.2182	25.673	26.6245	25.8656	26.7388	25.5233	25.6164	25.3063	25.4692	25.5323	25.3056
0.960344	0.786397	A0A0K3AQS9;K8ESC3	A0A0K3AQS9;K8ESC3		lev-11	2551000000	13	3	31	83.9	20.1818	29.2068	27.2504	25.9611	28.1469	27.1834	28.769	27.528	27.2156	27.6529	27.0789	26.5343
0.959179	-1.73302	G5EGD0;G5EE32	G5EGD0;G5EE32			297170000	21	11	11	3.7	20.3361	26.27	25.2618	24.314	20.6121	23.7619	24.325	22.629	25.3098	23.4846	25.1833	24.2824
0.955997	1.13092	O62214	O62214			17350000	2	1	1	1.9	19.2422	20.785	21.1717	23.0297	21.4457	21.1599	21.4976	23.6457	20.9694	20.572	20.4256	21.2582
0.952591	1.30272	O44546	O44546		kin-34	118300000	2	1	1	2.9	19.1892	25.4172	23.1094	21.2014	24.1015	23.5872	24.0287	22.1607	23.0013	22.9903	20.7587	21.9168
0.947427	0.569122	G5EE42	G5EE42			1493300000	30	5	5	48	17.9404	27.2324	26.8492	27.3304	27.2435	27.103	27.1481	27.2312	26.4578	27.0939	27.0835	25.8141
0.946522	-1.53665	Q9BKT9;X5M8Y9	Q9BKT9;X5M8Y9		npp-13	506970000	27	8	8	13.5	20.5957	26.2979	25.1046	23.881	25.3602	25.68	24.3898	22.0506	25.6622	26.1489	26.0587	25.7576
0.945988	1.92973	Q23368	Q23368		sec-24.2	302010000	14	4	4	5.5	20.6014	26.9458	24.6113	24.6695	25.6077	24.3547	22.282	24.4642	20.4221	24.2166	22.3095	22.0415
0.945424	1.44053	Q19813	Q19813		col-140	578640000	14	2	2	9	18.8743	26.7497	25.8151	26.0474	25.9471	26.1818	25.9124	24.6293	25.5121	25.3423	23.0397	23.0144
0.942641	1.8609	Q09575	Q09575	Uncharacterized protein K02A2.6	K02A2.6	308600000	1	2	2	1.5	19.3786	25.2739	23.6943	22.8359	24.9438	24.2636	24.5239	26.8809	23.8885	24.2321	24.1874	20.8606
0.942041	2.44244	O01485	O01485		soap-1	351470000	3	2	2	0.8	20.6651	24.6034	22.3905	25.123	23.3902	24.0583	22.5571	27.808	22.7121	22.3792	22.8274	20.1251
0.940329	1.09866	Q23092	Q23092	Fatty acid-binding protein homolog 4	lbp-4	20166000	2	1	1	6.2	18.8268	22.4707	21.1353	22.5014	22.2554	22.371	21.9032	22.3149	20.1043	22.2498	20.0971	21.9987
0.931472	0.716496	G5ED75;Q9XU12;Q8MYB5	G5ED75;Q9XU12;Q8MYB5		klp-7;KLP-7	75865000	10	2	2	2.6	18.4924	22.716	22.3767	21.362	23.9576	23.6773	22.9385	22.5652	23.1182	22.439	22.6648	22.0507
0.927301	-2.13643	G5EBN5;H8ESG1	G5EBN5;H8ESG1		ego-2	167530000	4	3	3	2.5	20.0211	24.487	23.5007	21.9107	19.3558	23.7776	24.4326	21.6657	24.0106	24.837	24.8815	24.0483
0.925615	1.01875	O62140;Q7JK62;Q2L6T9	O62140;Q7JK62;Q2L6T9	Acyl-coenzyme A oxidase	acox-1	23703000	3	2	3	5	19.3138	20.9568	20.6851	22.0502	21.4333	21.916	22.3481	23.5836	21.6755	21.9704	20.9843	20.5758
0.925276	-1.57837	Q93338	Q93338		rpb-3	476410000	4	3	3	20.2	19.2391	22.6196	24.1796	23.2051	25.3481	22.7304	26.0194	23.686	25.7417	26.9944	26.376	24.9852
0.923563	0.51168	Q19360	Q19360	NEDD8-activating enzyme E1 catalytic subunit	uba-3	65633000	3	2	2	7	20.075	22.8313	22.9773	21.4738	23.065	22.9113	23.3928	22.2218	22.1885	22.787	22.254	22.3147
0.922277	-1.60235	O17893	O17893			396590000	17	2	2	9.1	18.5772	25.3075	24.9583	24.6965	25.1655	23.6988	25.363	21.5935	25.959	25.4576	25.574	25.2397
0.921093	-0.88373	G5EGK1;A0A0K3ATT6;G4S9F5;Q95XN3;A0A0K3AQU9;W6SBK6	G5EGK1;A0A0K3ATT6;G4S9F5;Q95XN3		tln-1	2609800000	93	29	29	15.1	20.3634	28.3436	27.932	26.5212	27.3367	27.8934	27.8726	25.8905	28.3148	28.1249	28.316	27.7723
0.919292	-2.0017	P91189	P91189		dnj-7	354820000	18	6	6	13.8	18.1807	25.0889	24.5499	22.1517	24.8062	25.4714	23.3903	20.6035	25.0113	25.8799	25.3218	26.0652
0.916688	-0.775246	Q2EEM5;G5EGG0	Q2EEM5;G5EGG0		uso-1	67395000	7	1	1	1.9	19.0706	23.1204	22.6498	24.0846	22.9005	21.1876	21.5796	21.5768	22.2983	22.4513	23.2099	22.3859
0.916083	0.492753	H2L297;Q0G828	H2L297;Q0G828			209000000	13	2	2	8.6	20.0023	24.6427	23.4939	21.3873	24.4616	24.418	24.8752	24.4047	23.915	24.6489	24.1686	23.456
0.914	1.11854	H2L056	H2L056		ubxn-3	348180000	16	5	5	11.6	19.7153	24.6413	24.466	24.8291	24.4801	24.9391	24.5327	26.7685	24.5795	24.6075	23.4599	23.5994
0.910306	0.717975	O01483;REV__Q19070;REV__Q23463	O01483;REV__Q19070;REV__Q23463			928750000	5	2	2	0.9	19.8271	26.8866	26.366	27.5584	26.2377	26.8796	26.4816	25.1266	25.1368	25.7951	25.5365	25.3851
0.908966	0.33452	Q9GYJ9	Q9GYJ9		snx-1	71037000	12	2	2	7	18.6775	23.2603	22.848	22.7148	23.3189	22.7529	23.2343	22.564	22.544	22.6113	22.6976	22.6792
0.908585	-1.06673	O01833	O01833	Histone H1.5	hil-5	609530000	10	2	2	9.8	18.85	26.0885	25.4242	24.1442	25.8636	25.2818	25.7066	23.4467	25.8523	26.0982	25.8605	26.7547
0.90858	0.741502	Q966L5	Q966L5	Serrate RNA effector molecule homolog	E01A2.2	12377000	3	2	2	4.5	20.0647	21.4561	20.7426	22.729	20.9445	20.9403	20.891	21.5803	20.0167	21.0874	20.8473	19.4387
0.906306	0.64249	Q21000	Q21000		myo-5	10295000000	51	12	17	10.2	23.8038	30.6216	29.7861	30.1126	29.5243	29.7258	30.1427	29.9647	29.6912	29.7326	29.0483	28.3154
0.903999	0.760048	P34526	P34526	Uncharacterized protein K12H4.5	K12H4.5	417030000	10	2	2	28.9	19.2387	26.3337	24.9669	25.0102	25.6718	25.3596	25.4426	24.4566	24.8926	23.9053	25.1845	23.9082
0.900435	1.12391	Q20310	Q20310			154240000	19	3	3	19.5	19.8032	23.7369	23.1756	24.0033	23.8361	23.9071	23.512	25.0768	23.0403	23.2384	24.0518	21.5059
0.896868	1.02335	O44156	O44156	Proteasome subunit alpha type-1	pas-6	129250000	9	1	1	5.8	19.4873	24.4871	22.9829	22.1139	23.7628	23.7651	23.2273	24.6928	22.4569	23.943	23.2724	21.6823
0.894664	-2.19822	O01489	O01489			254140000	5	1	1	11.3	19.688	25.5869	23.8291	22.9435	19.9456	24.0694	25.0506	21.5215	23.9098	24.3414	25.466	25.6627
0.888205	-2.07995	Q9U3Q1	Q9U3Q1		pptr-2	153780000	6	1	20	37.4	19.193	21.386	24.617	21.2577	24.8579	21.4571	20.8284	21.3236	24.989	25.295	22.037	24.4659
0.887893	-0.93231	Q95ZJ1	Q95ZJ1	Polypeptide N-acetylgalactosaminyltransferase 5	gly-5	51613000	2	2	2	4.5	20.7819	23.3462	22.718	21.6544	22.7731	21.4974	20.5469	21.8933	22.1159	23.1214	22.9988	22.2038
0.887777	-3.49274	Q4R160;U4PAN8	Q4R160;U4PAN8			883980000	1	1	1	14.6	19.6671	20.179	19.7979	21.2385	21.9875	20.6149	27.6828	21.3912	26.4564	28.5219	23.16	27.5092
0.886997	0.404326	P50464	P50464	LIM domain-containing protein unc-97	unc-97	29718000	5	2	2	5.2	20.1155	22.0894	21.5409	22.0425	21.3717	21.6677	22.3148	21.7369	21.6847	21.1443	21.4095	21.2354
0.886386	0.327238	Q9N477	Q9N477			24172000	1	1	1	1.8	18.11	21.9015	21.3141	20.885	21.5687	21.8014	21.6074	21.1883	21.3619	20.9285	21.5147	21.0519
0.882167	1.27309	O02658;P91420	O02658;P91420	Serine/threonine-protein phosphatase	gsp-3;gsp-4	67080000	2	3	3	13.1	19.8824	24.0954	23.6868	22.4066	21.2348	23.1878	22.3082	23.5151	20.4258	21.6083	22.6205	20.4989
0.880015	1.1909	G5ED25;Q21224;A0A061ACY0	G5ED25;Q21224;A0A061ACY0		ath-1	90048000	9	2	2	12.2	19.8405	23.9917	23.5845	19.8334	23.3651	23.7904	23.8721	22.538	23.4367	21.1382	21.1632	23.0637
0.878577	-2.10307	Q18550	Q18550			542240000	27	7	7	23.8	18.6198	26.5158	26.3113	24.7766	21.6972	25.7048	25.6096	21.4215	26.2361	25.7507	25.7695	25.089
0.87769	-1.19605	Q9XVQ2	Q9XVQ2		timm-23	421060000	9	2	2	13.2	20.0971	25.6535	25.0791	21.804	25.1856	24.7996	25.5016	22.4959	25.7124	25.8846	25.7094	25.4605
0.871342	-0.857185	E5QCI0;O02345	E5QCI0;O02345		nstp-5	77453000	3	2	2	10.9	18.7112	24.019	22.9648	21.6558	22.1856	22.2232	23.112	21.8619	23.3452	22.0606	24.0644	23.3414
0.870642	-1.49585	Q23158;H2L2C9;Q9XVU8;H2L2C8	Q23158;H2L2C9;Q9XVU8;H2L2C8		atn-1	4265400000	94	29	29	33	22.9925	29.2897	28.7355	27.5433	27.2879	28.4122	28.6991	24.9785	29.1485	28.7904	29.0878	28.3344
0.866033	0.572863	O76743	O76743	ATP-dependent RNA helicase glh-4	glh-4	2655100000	51	17	17	23.4	22.739	28.0128	27.4288	28.4278	27.9677	28.3011	28.2868	27.3677	27.5941	27.726	27.6535	26.6583
0.864282	-2.16267	O01590	O01590			2001000000	49	10	10	15.3	18.9999	27.2079	26.7437	25.8612	26.8896	27.3945	26.8801	22.3622	26.8136	28.7468	28.0001	28.6166
0.861721	-1.67997	O01615	O01615	Acidic leucine-rich nuclear phosphoprotein 32-related protein 2	T19H12.2	832940000	19	5	5	24	20.1105	27.9527	24.8844	23.6458	25.9099	25.9627	25.2228	21.8575	26.1298	26.5633	26.396	26.5838
0.85858	-1.12045	V6CLQ4;V6CLU3;V6CKJ1;V6CJD2	V6CLQ4;V6CLU3;V6CKJ1;V6CJD2		pqn-22	94573000	8	0	32	46.5	17.8234	23.3069	23.7931	21.3224	21.3712	23.6395	23.213	21.1239	23.7883	23.0374	23.5545	23.4492
0.858484	-0.60052	G5EFX8;Q0PDJ7	G5EFX8		ntl-3	281670000	10	4	4	7.3	20.649	24.9221	24.4647	22.0105	24.8582	24.3859	24.7983	23.4555	25.1374	24.7861	25.2737	24.7028
0.853319	-1.10453	Q18075	Q18075			226290000	6	2	2	8.4	19.7208	25.1693	23.9221	22.0174	24.1069	24.2252	24.4664	21.7033	24.4937	24.8429	24.7747	24.8084
0.853008	0.69284	O16719;Q9N548	O16719;Q9N548			30443000	2	2	2	6.5	21.1856	21.9399	21.4637	22.0043	22.7007	21.3465	22.989	22.0006	22.0441	21.5738	21.43	21.2176
0.852939	1.76787	P34346	P34346	Adenylate kinase	let-754	202080000	7	4	4	22.7	18.8085	25.0484	24.0386	24.92	24.1268	23.5224	23.9071	25.2106	23.4214	23.6679	23.0881	19.5182
0.852641	-1.02724	Q8T3D2;Q94010	Q8T3D2;Q94010			722900000	41	9	9	3.4	19.0379	26.103	26.9845	25.3447	24.5161	24.9999	25.4337	24.9956	27.208	24.8859	25.1836	26.7768
0.851872	1.01295	O16784	O16784			42097000	6	1	1	7.7	17.5932	22.899	23.2169	22.9756	22.6008	22.5038	22.6762	22.4458	21.7874	22.1924	22.395	19.8001
0.846912	-2.1604	P46562	P46562	Putative aldehyde dehydrogenase family 7 member A1 homolog	alh-9	1020000000	19	5	5	15.4	20.5444	27.9868	25.2167	21.6349	24.9276	24.8443	26.8658	21.4741	27.0734	27.2538	27.568	24.8582
0.846202	0.43549	H2KYS1;B0M0L8	H2KYS1;B0M0L8		hsp-43	1101700000	24	8	8	29.3	19.7455	26.5127	26.5251	27.9177	25.7708	26.8404	26.7604	26.4455	26.0424	26.1901	26.0635	25.7791
0.844363	1.56832	Q19302	Q19302		F10E7.5	46028000	5	2	2	12.3	18.999	22.8496	22.6208	21.0932	22.4164	20.9086	23.2027	24.536	19.6336	21.98	21.8568	21.3199
0.844075	1.32712	Q20634	Q20634		gcsh-2	91008000	2	1	1	11	19.1881	22.0177	19.3037	20.8443	22.927	23.3856	23.1828	25.1856	22.6867	23.3559	22.7191	20.6107
0.843637	-2.09148	Q9TYW7	Q9TYW7		grd-3	170360000	11	4	4	19.3	19.3954	25.1514	24.5721	21.5417	23.9834	19.6136	21.4291	22.2175	23.2514	25.2765	25.2868	21.7949
0.835768	-0.728215	V6CLV0;V6CLQ8	V6CLV0;V6CLQ8		pqn-22	12526000000	226	0	37	48.4	20.09	30.4639	30.1526	29.3703	29.6234	30.1498	30.197	28.4661	30.766	30.3157	30.3208	29.9466
0.833767	0.621829	G5ECG0	G5ECG0		tac-1	12335000	2	1	1	4.2	19.2681	21.3128	21.1773	20.8389	20.9776	21.4367	20.0902	21.2715	19.7957	20.4947	20.8313	20.1669
0.8336	-2.45289	M1Z854;Q19286;H2KYU8	M1Z854;Q19286	Intermediate filament protein ifb-2	ifb-2	4579700000	70	17	19	43	19.2422	28.5113	28.5283	25.8657	26.3741	28.4976	29.2602	22.8481	29.7309	29.133	29.6279	28.2997
0.833449	1.93106	D5MCN2	D5MCN2	La-related protein 1	larp-1	1736700000	23	11	11	16.7	19.0201	27.1063	25.4214	25.487	28.4477	28.1924	28.6232	25.4158	25.9927	25.5531	27.8435	23.5655
0.831894	1.09079	P53589	P53589	Probable succinyl-CoA ligase [GDP-forming] subunit beta, mitochondrial	C50F7.4	549360000	7	4	4	11.1	19.0749	25.2503	24.9595	27.4395	25.615	25.3603	25.299	25.5783	24.6137	25.0972	25.3097	22.4688
0.830066	0.288296	Q9NEU5	Q9NEU5	Uncharacterized protein Y39B6A.33	Y39B6A.33	59676000	2	2	2	4.6	19.5298	22.486	22.1886	21.3737	22.7993	22.6311	23.3264	22.6197	22.4055	22.6093	22.6298	22.5787
0.828442	-1.57563	Q23680	Q23680	Probable V-type proton ATPase subunit F	vha-9	81451000	3	2	2	19	19.072	23.5854	22.8265	22.2666	20.5885	23.4306	21.115	21.3531	23.9408	21.0461	23.8912	23.9115
0.828434	2.02428	G5EDC6	G5EDC6		arl-8	382570000	4	3	3	22.7	19.425	26.3508	24.342	25.4191	24.4562	24.4629	25.69	25.7391	20.6557	25.6825	24.3052	21.6078
0.82576	-1.38011	Q18400	Q18400			403760000	3	3	3	7.7	18.818	22.6435	24.7011	24.7323	24.7784	24.6118	25.7024	22.1116	26.5325	25.0205	25.3616	25.81
0.824922	0.613573	Q95XY4	Q95XY4		nol-6	37369000	11	5	5	4.7	19.0659	22.4073	22.0928	20.7787	22.4784	21.7144	22.6157	22.3684	22.2769	20.9359	22.1122	21.3975
0.824025	-1.32566	P34600	P34600	WW domain-containing protein ZK1098.1	ZK1098.1	344680000	21	8	8	10.9	19.269	24.1915	23.6201	21.4732	24.6696	24.8909	25.2816	22.0815	26.3363	25.3678	24.7261	25.7962
0.823837	-2.69883	Q04833	Q04833	Low-density lipoprotein receptor-related protein	lrp-1	664020000	2	2	2	0.6	17.3187	21.989	20.0072	21.6365	23.2359	22.6253	22.637	22.3444	22.6093	22.5836	28.34	28.1049
0.821706	-0.930848	P34446	P34446	Integrin alpha pat-2	pat-2	57005000	7	5	5	6.2	18.0885	22.2983	23.5108	22.1825	20.978	21.9249	23.0263	21.461	22.9509	22.4592	23.6861	22.0176
0.818552	-1.01887	O16520	O16520	Eukaryotic peptide chain release factor subunit 1	etf-1	1433400000	32	9	9	19.7	18.1728	27.8446	26.9529	24.047	25.7535	27.2436	26.7296	25.0568	26.1556	27.6322	27.8869	27.1843
0.815566	1.0807	Q18965	Q18965		eat-3	150220000	11	4	4	5.6	20.0851	25.2118	24.0116	20.3544	23.6658	23.819	24.2156	23.3677	21.5645	24.2218	23.241	21.7181
0.815215	0.887682	D2KT99;G5EGU9;Q565A8;B2D6L4	D2KT99;G5EGU9;Q565A8;B2D6L4		szy-20	27272000	8	3	3	9.6	19.7425	20.4522	20.8298	21.729	20.9641	21.1188	21.3182	23.2254	20.9255	20.5278	21.0389	20.5835
0.814689	1.64174	Q93235	Q93235	Sodium/potassium-transporting ATPase subunit beta-1	nkb-1	173840000	7	2	2	10.3	18.5492	24.7185	22.8606	21.6353	24.6276	24.7102	24.1316	24.7142	24.0062	23.8398	19.9228	23.8479
0.813355	0.831151	C1P641;C1P640;A0A061AD21;G5EEV6;A0A061AJI9;Q21313	C1P641;C1P640;A0A061AD21;G5EEV6;A0A061AJI9;Q21313	Laminin-like protein epi-1	epi-1	21601000	7	5	5	2	18.5731	21.9433	21.3288	22.398	21.6229	21.6566	21.5862	23.0785	21.4072	20.1011	21.6587	21.4526
0.811934	0.968494	Q17438	Q17438		dnj-1	29913000	4	1	1	4.7	19.0132	22.5372	20.6283	22.3624	21.8776	22.4717	21.4517	22.396	21.6301	21.3914	19.4713	21.8303
0.810449	-1.34391	O62185	O62185		rsr-1	4583400000	45	14	14	27.5	19.8772	27.2778	29.769	24.3373	26.4082	29.0636	28.1805	26.5868	30.0967	28.279	27.8176	29.4214
0.810152	-0.828316	O45181	O45181			208190000	7	2	2	2.5	19.5558	24.8496	24.5181	21.6249	24.1618	24.5881	23.5249	22.3262	24.3155	24.7593	24.6286	24.2109
0.809047	0.590605	Q17499	Q17499			297270000	12	3	3	7.7	20.6698	25.3877	24.4043	22.3037	25.5288	25.0495	25.2582	24.0867	24.4708	24.8234	24.3293	23.9372
0.809028	-1.67949	Q09522	Q09522	Probable dimethyladenosine transferase	E02H1.1	441850000	17	5	5	18.5	18.2549	23.9132	25.2569	24.6531	25.4715	24.0739	25.1892	21.4634	25.9721	26.6846	24.3835	25.8757
0.809027	1.02176	G5EC86	G5EC86		oma-1	147720000	12	3	3	9.8	18.609	24.6448	24.6494	22.4271	24.4418	24.0773	24.423	22.3236	23.6918	22.4242	23.0819	21.9808
0.804639	-0.856659	V6CKI4;V6CLV2;V6CLR2	V6CKI4;V6CLV2;V6CLR2		pqn-22	161480000	8	0	33	47.5	19.3861	23.8437	23.7084	22.1871	23.4749	23.6197	24.5968	22.0618	24.4385	24.1772	24.4528	24.1116
0.801495	-1.14328	Q9BKQ8	Q9BKQ8	Probable ATP-dependent RNA helicase DHX35 homolog	Y67D2.6	141230000	8	5	5	8.2	18.9924	22.2549	24.0012	22.0817	23.6324	21.0374	23.6876	24.0365	23.9968	24.2019	24.0937	24.6747
0.801304	0.665582	G5EFN0;G5ECH5	G5EFN0;G5ECH5		ppfr-1	14340000	5	1	1	1	20.1958	21.35	21.3359	22.2067	21.0166	21.1509	21.4411	21.2352	20.7167	20.9561	19.3648	21.1438
0.801091	0.972609	Q9XVS1	Q9XVS1	mRNA cap guanine-N7 methyltransferase	tag-72	108500000	18	2	2	5.5	19.4113	23.7843	23.2294	24.4537	23.7714	23.3195	23.6594	22.2135	23.0529	22.6614	20.8468	22.5122
0.799063	-0.77474	Q9GR61	Q9GR61	DNA-directed RNA polymerases I, II, and III subunit RPABC5	rpb-10	274910000	6	1	1	13.4	19.015	24.8593	24.9686	21.8095	24.1474	25.1706	24.5124	22.9146	25.2001	24.8104	24.9715	24.8619
0.798697	0.659393	Q22716	Q22716		rpl-32	66300000	4	1	8	44	19.4863	23.6521	22.5922	22.5498	22.131	23.6966	22.6669	23.5857	22.589	22.6336	22.3007	21.9193
0.798297	0.841375	G5EED5;X5M5X6;X5M914	G5EED5;X5M5X6		scm-1	151670000	15	4	4	20.6	19.7863	24.2331	23.623	23.3999	23.8641	24.1351	24.2017	23.605	23.6854	23.0977	23.9632	21.694
0.796912	1.5815	Q9XW38;Q17633	Q9XW38		Y69E1A.2	76090000	5	2	3	5.7	22.8618	22.8609	22.6803	21.975	22.9863	23.5981	23.5552	21.954	22.9605	18.8363	22.3075	21.6632
0.796758	-0.765973	Q19727;E3W737	Q19727;E3W737		prpf-4	21123000000	166	32	32	41.5	19.5786	30.6021	30.5264	28.9212	31.1271	29.7779	31.4794	29.6089	31.2174	31.4835	31.1998	31.1565
0.793085	-1.36426	Q95QI2;Q95QI3;Q8MNT0	Q95QI2;Q95QI3;Q8MNT0		lim-8	96356000	2	2	2	2.8	18.6396	24.5071	22.6315	22.3944	20.6718	20.9499	23.998	22.7319	23.9371	22.4495	23.6799	23.742
0.789119	-1.37865	Q20822	Q20822	Probable signal recognition particle subunit SRP68	F55C5.8	274830000	9	5	5	12.9	19.6436	25.9639	24.6236	22.0964	23.0547	23.9529	24.9927	21.4338	23.5454	24.7157	25.4514	25.2361
0.787144	1.09027	G2HK04;Q9U2C7;A7DTF2;Q95Q23;A7DTF3	G2HK04;Q9U2C7;A7DTF2;Q95Q23	Oxysterol-binding protein	obr-1	75515000	4	3	3	6.3	18.3127	21.2021	24.4931	24.0714	24.1502	22.641	23.1195	21.2585	22.3554	22.1176	20.8892	21.446
0.785992	-0.920897	Q86GU1;Q17849;Q5H9M9	Q86GU1;Q17849;Q5H9M9		hsp-25	3317900000	58	7	7	32.2	18.046	28.8604	28.3203	24.998	27.773	28.391	28.2158	25.8775	28.4382	28.5973	28.5728	28.3326
0.785017	-0.84673	Q9BKU5;Q9BKU6	Q9BKU5;Q9BKU6			55941000000	78	13	13	52.4	19.2898	33.1785	32.11	32.2455	31.3847	32.4539	32.1221	30.0637	32.2729	32.3408	32.2562	32.5414
0.784592	-2.57984	Q9U238	Q9U238		trap-4	2089900000	26	5	5	53.5	19.4099	27.1655	27.0239	21.5696	26.7539	28.1655	26.7378	20.8871	28.4916	27.7541	28.0877	28.5303
0.783149	1.22055	Q9XW58	Q9XW58		Y75B8A.7	37936000	4	1	1	1.5	20.1344	22.6014	21.5104	22.3671	22.4959	22.0825	23.0367	22.3739	19.9768	22.1622	22.9167	20.0511
0.782371	-1.85695	Q9NA40	Q9NA40			95911000	4	1	1	0.9	19.934	19.7799	22.0089	21.4145	24.3042	21.0961	20.6305	21.4936	21.2481	24.5186	24.8062	24.3795
0.777467	0.408466	P91390	P91390		ostd-1	95920000	3	1	1	4.3	20.2977	24.2398	22.7243	21.7705	23.6165	23.6084	23.498	22.5663	22.8064	23.0136	23.0113	22.8241
0.777052	-1.10295	Q8T3G5;G5EGU1	Q8T3G5;G5EGU1		egl-30	55710000	4	2	2	7.9	19.7809	24.0994	23.2521	21.2126	20.002	21.6499	22.8408	21.322	22.4366	22.3914	23.632	21.7664
0.774545	1.60018	Q9GYR0	Q9GYR0		C49H3.9	61595000	1	1	1	5.4	20.7086	21.2406	19.5074	20.6287	23.5018	23.2371	23.9491	22.6787	19.66	24.0054	20.6046	22.696
0.773541	-0.86697	O18229	O18229	Putative 6-phosphogluconolactonase	Y57G11C.3	505160000	16	3	3	14.9	20.0064	25.6778	24.9573	24.8381	23.3181	25.3218	25.7203	25.4164	25.7406	26.0081	25.8353	25.6605
0.772687	-1.10492	Q10021	Q10021	Probable splicing factor, arginine/serine-rich 5	rsp-5	391890000	7	1	1	3.4	19.1503	25.0818	24.9222	21.8736	24.9622	25.168	25.4319	22.4635	25.2349	26.0203	25.564	25.6261
0.769909	-1.17046	O45569;B6VQ96	O45569;B6VQ96		nep-17	203550000	12	4	4	5.1	19.7989	25.4848	24.1472	22.1584	22.9324	24.085	24.504	21.2453	24.8954	24.2227	24.1876	24.1429
0.767973	0.484138	B7WNB4	B7WNB4			50695000	1	1	1	3.4	20.016	22.2803	22.3537	22.2349	22.9581	22.6593	22.8344	21.7839	22.2236	22.0879	22.3678	21.6197
0.767729	1.0126	Q8IFY5;H2KYX4	Q8IFY5;H2KYX4			52828000	2	1	1	3.7	19.5574	23.933	22.0697	22.0288	23.0052	23.1802	22.5116	21.6128	23.0203	20.905	21.7715	20.5626
0.765399	2.18994	P27798	P27798	Calreticulin	crt-1	331750000	11	6	6	18.5	18.178	25.8702	22.3789	24.921	25.2975	26.7854	25.1481	21.4259	22.6206	20.7925	21.786	24.6981
0.765392	1.03408	O16521;O16522	O16521		hpo-19	2210600000	15	4	4	14.9	19.5734	27.7267	26.7624	27.8696	27.1145	27.1459	27.2955	29.3758	27.0517	27.0493	27.1265	25.5679
0.764904	0.922741	Q23125	Q23125	Mitoferrin	W02B12.9	208980000	14	3	3	12.8	20.2377	25.0238	24.7358	20.2339	24.6181	22.9897	25.0045	24.8032	22.7099	22.8615	23.998	24.1551
0.763343	0.874898	A0A679L8N1	A0A679L8N1			22517000	4	1	3	19.2	19.8843	21.2011	21.264	21.7378	21.1665	21.9109	21.7917	21.569	21.5169	20.8217	21.4204	19.1795
0.762969	0.850658	G5EE46	G5EE46			57546000	1	1	1	1.8	19.0905	19.6731	21.3223	20.8981	23.1956	24.032	23.0102	22.591	22.6514	23.35	22.2697	21.1551
0.762265	0.636091	Q17489	Q17489		unc-44	737600000	23	3	6	18.9	21.0502	25.6222	25.7688	26.0277	25.8601	25.9208	25.9101	27.2642	25.4863	26.1797	25.0784	25.6664
0.760812	0.453727	H2L0S8;Q8IAB4	H2L0S8;Q8IAB4			5556700000	83	14	14	35.4	16.3653	28.0839	28.6174	27.8246	29.0512	28.8533	29.6689	29.5061	28.5638	29.4672	28.7441	28.4895
0.760578	-1.27771	Q22814	Q22814		gst-13	733440000	16	4	4	8.2	19.3208	27.4428	25.6284	23.2387	25.8564	25.7037	25.2958	22.7031	26.9982	25.7541	26.5617	25.3559
0.75715	1.11219	Q09252	Q09252	Nuclear speckle splicing regulatory protein 1 homolog	ccdc-55	162550000	3	2	2	6.4	20.2971	23.2617	22.9762	23.0449	24.2863	23.0372	24.6267	25.4481	23.5582	24.4321	21.9388	23.0204
0.75668	0.844772	O61711	O61711		rnp-8	57806000	10	3	3	8.1	20.8072	21.8185	22.7328	22.2769	22.9649	21.6625	22.6436	22.9461	21.3999	22.828	21.9469	20.6632
0.756652	0.936834	Q18095	Q18095			100520000	2	1	1	10.7	19.8047	24.6566	24.082	21.4931	23.5861	24.0656	23.26	22.0597	21.1541	23.2316	22.2578	22.5805
0.75559	1.66103	A0A486WVF0;G5EBH3;G5EG97;A0A486WUT8;G5EC35;G5EFW3	A0A486WVF0;G5EBH3;G5EG97;A0A486WUT8;G5EC35;G5EFW3		sma-1	85471000	8	5	5	2	19.8014	23.0432	23.5516	20.7187	20.765	23.0375	23.7848	24.9777	20.2474	20.7406	23.0075	21.9254
0.754054	-2.20187	O62183	O62183		aly-2	311540000	1	1	1	11.5	20.1114	21.9413	21.3744	21.4866	21.1644	23.6286	21.323	23.081	24.2697	24.1054	21.6737	27.9556
0.753256	-0.787648	V5XY55;Q09543	V5XY55;Q09543	Probable serine/threonine-protein phosphatase PP2A regulatory subunit	paa-1	9536900000	97	22	22	49.8	19.6796	29.1262	30.2284	27.8964	29.8564	29.496	29.7812	27.8634	30.1031	30.5171	30.0431	29.4843
0.750563	-1.29353	Q22134	Q22134	Amidophosphoribosyltransferase		378910000	15	4	4	10.8	20.834	25.6872	24.3176	23.4209	24.3376	24.7581	24.7716	22.1928	24.5013	25.6031	26.8281	24.3017
0.746282	0.471975	Q18211	Q18211	Regulator of chromosome condensation	ran-3	911110000	33	8	8	17.8	18.6196	26.4438	26.112	26.3222	26.1746	26.0502	26.5953	27.0671	26.1378	26.3077	26.1695	25.3843
0.745223	1.9749	O44195	O44195		ZK185.3	310600000	8	4	4	15	20.2512	24.7182	25.0428	22.0751	25.9345	25.1207	25.3389	23.4502	21.509	26.4849	21.5044	22.4465
0.744269	-1.03847	Q21285	Q21285		dao-3	344660000	9	4	4	11.2	18.0557	24.4357	25.4505	21.1866	24.1205	24.1841	25.9549	22.8328	24.83	25.9075	25.4777	25.031
0.743523	-1.01826	Q9U1Q2;Q7K707;CON__Q3ZBD7	Q9U1Q2;Q7K707	Glucose-6-phosphate isomerase	gpi-1	182590000	6	3	3	6.5	24.8545	24.922	22.314	21.6963	22.7893	24.6612	22.7762	21.8824	23.1084	24.0489	24.4621	24.5627
0.743265	1.1486	Q20644	Q20644			30986000	4	3	3	2.3	19.9852	22.6368	21.1876	21.4474	22.5402	22.3582	20.8876	23.6231	21.1692	22.6521	20.4438	20.5497
0.735419	-0.786365	Q9XXU9	Q9XXU9	V-type proton ATPase subunit C	vha-11	1758300000	34	10	10	27.9	20.6559	28.4023	26.2523	24.0227	27.0324	27.8498	26.6501	25.4023	27.1782	27.6175	27.541	27.7435
0.734648	1.15717	Q17883	Q17883		apc-17	65510000	1	1	1	3.7	18.4035	22.9903	23.2929	21.8721	23.1533	23.0347	23.4198	22.3233	23.1787	22.9782	20.8752	20.2703
0.731283	-0.776796	Q9NEW6	Q9NEW6	Probable splicing factor, arginine/serine-rich 3	rsp-3	147170000	8	1	1	4.7	19.7942	24.1119	22.9988	24.7329	23.4487	23.2734	23.6647	21.5299	23.6933	24.128	23.8964	23.3062
0.728813	0.776108	A0A0K3AWN6;A0A0K3ATL6;A0A0K3AQN0;A0A0K3AQS4;A0A0K3ATR0;A0A0K3AUB5;A0A0K3ARB1	A0A0K3AWN6;A0A0K3ATL6;A0A0K3AQN0;A0A0K3AQS4;A0A0K3ATR0;A0A0K3AUB5;A0A0K3ARB1			45416000	3	3	3	3	19.2763	22.7389	21.9804	21.4039	22.2426	22.1637	22.1313	23.1911	22.1212	21.6103	22.4887	20.4039
0.723599	-0.876664	Q965N4	Q965N4		chin-1	379490000	8	4	4	7.6	19.9118	25.01	25.4505	22.3842	24.8193	25.3718	24.9902	22.98	25.3196	26.0648	24.8141	25.4695
0.72273	-1.39082	H2KZZ9;Q8MPS7;V6CLY3;V6CLX6	H2KZZ9;Q8MPS7;V6CLY3			477510000	15	5	5	12.1	19.5963	25.0569	25.1972	24.5799	22.7186	25.1501	26.6235	22.9927	25.4429	26.0708	25.9775	25.557
0.721074	-1.09173	Q10050	Q10050			276560000	11	4	4	17.9	20.0777	25.6589	24.2127	23.9279	24.6812	24.9998	22.7415	22.2676	25.4585	24.9717	24.2794	24.3473
0.719874	-0.367297	Q9U2U0;A0A0K3AXF6	Q9U2U0;A0A0K3AXF6		uaf-2	163040000	13	4	4	24.6	19.6087	22.9037	23.8301	20.9917	23.9925	24.0626	24.1037	23.2016	23.9569	24.5005	24.3352	24.037
0.718406	0.352746	O61741	O61741			914440000	24	6	6	18.7	18.9811	26.9277	26.0308	25.8939	26.8382	26.6561	26.2979	25.9028	26.1753	26.0192	26.328	25.7615
0.718023	-0.971765	G5EBW5	G5EBW5		fecl-1	451200000	14	3	3	12	18.4256	25.1781	25.4631	23.7981	25.3868	25.1462	25.5498	22.8265	25.6018	26.1064	25.3143	25.774
0.717424	-1.41476	O17944;Q564S2	O17944;Q564S2			158180000	3	3	3	5	18.7737	21.681	20.4595	21.3285	24.5005	22.8565	22.9319	21.7298	22.2917	26.0128	24.6886	24.6846
0.717407	-1.69126	Q27257	Q27257	Protein dif-1	dif-1	1580800000	24	7	7	37.5	21.2734	27.808	26.4813	21.3263	27.1305	27.0374	26.9892	22.5001	27.946	27.173	27.6188	27.6844
0.714174	-0.292365	P02567	P02567	Myosin-1	let-75	8751600000	208	52	62	31.5	19.2311	30.324	29.6482	29.1515	29.1771	29.3016	29.8072	28.9208	29.6723	29.7461	29.5319	29.4259
0.712595	-0.660847	Q20065	Q20065	Prolyl 4-hydroxylase subunit alpha-2	phy-2	41999000	1	1	1	1.9	19.9719	23.8132	22.6142	22.4271	21.4832	21.1344	21.943	23.0292	22.8053	22.9008	22.0904	22.4368
0.712028	-0.875768	Q9TZ69	Q9TZ69		ubc-20	292410000	13	3	3	15.1	19.2659	25.4547	24.9766	20.2947	24.776	24.5998	24.6273	22.3573	24.613	25.3257	25.0869	24.8378
0.710285	0.33597	H2KZX4;Q7JP80	H2KZX4;Q7JP80			736220000	24	9	9	13.1	19.9684	26.4002	25.9655	23.5557	26.1733	26.3989	26.3547	25.9438	26.4451	25.8584	25.4635	25.7599
0.710036	-1.70013	O18000	O18000		pes-9	263790000	6	4	4	13.7	20.6426	25.2937	23.4305	21.8537	21.9678	24.52	24.1524	20.9739	23.7012	24.8285	23.1483	26.7366
0.709828	-2.56701	Q22370	Q22370		ucr-2.2	2983100000	39	11	11	42.9	20.4349	29.3059	28.1132	24.7976	27.2598	27.7649	27.5369	20.5473	28.0235	28.993	28.2614	28.099
0.709713	2.30651	O16619	O16619		dhs-13	125240000	5	3	3	17.9	20.0299	22.5294	19.6544	22.0052	24.9217	24.9801	24.9229	20.1294	19.7408	20.7275	24.4237	20.8361
0.706712	0.624575	Q20448	Q20448		ztf-7	172020000	14	3	3	4.1	18.4981	25.0344	22.7296	21.7213	24.4725	24.403	24.5955	23.1416	22.7718	23.8929	23.8858	23.5638
0.704775	-0.774888	Q9U3Q0	Q9U3Q0		mrps-22	96994000	5	2	2	4.5	18.0078	22.8179	23.4506	22.1775	21.852	23.2819	24.0305	22.0526	23.2258	23.6186	23.8934	23.5788
0.704021	1.61499	O17345;Q03575	O17345;Q03575	Transthyretin-like protein 5	ttr-6;ttr-5	62588000	2	1	1	11.3	19.5339	21.6091	22.6144	22.6265	23.1986	24.0295	23.3464	21.6704	23.1914	20.0462	23.1288	19.4186
0.702041	-0.972832	Q9GS00	Q9GS00	COP9 signalosome complex subunit 1	csn-1	42444000	4	2	2	5.3	20.3818	22.4428	21.8453	23.3525	19.5943	22.4712	20.8811	22.0781	22.1837	22.6839	21.8097	22.2387
0.700858	-0.507369	Q95QQ5;Q7JNV5;Q95QQ4	Q95QQ5;Q7JNV5;Q95QQ4			26800000	2	2	2	6.7	19.8307	23.137	19.4029	21.5064	22.0546	21.9699	20.6692	21.1606	21.6865	21.9057	22.0795	22.2121
0.698755	0.485013	G5EBF3	G5EBF3		pud-2.1	12284000000	100	16	16	92.2	19.7687	31.1031	30.2193	30.3254	30.2434	30.5853	29.8224	29.1093	29.3681	29.788	29.3586	29.3056
0.69848	-0.716763	G5ECR7	G5ECR7		elb-1	235090000	10	2	2	29.7	20.7549	20.4522	24.6089	21.4816	24.9208	24.393	24.686	22.8051	24.6718	24.8401	25.3246	24.8354
0.698344	1.16124	Q9U296	Q9U296	Malic enzyme	men-1	123820000	9	3	3	5.3	19.623	22.8889	22.2888	23.4711	24.7144	25.1149	22.7373	22.4217	23.3705	23.1748	22.3045	21.4936
0.698087	0.487365	O01442	O01442			35103000	2	1	1	2.8	20.608	22.4583	21.8716	22.4947	22.1822	21.9651	22.343	21.0644	21.5417	21.4764	21.7128	20.8743
0.697892	0.85685	U4PR75;U4PEB6	U4PR75;U4PEB6			131650000	19	5	5	10.6	21.1855	25.1105	24.149	20.7636	23.4716	23.546	24.012	23.1016	21.6675	24.0068	21.8072	23.2223
0.697428	-0.72567	P47208	P47208	T-complex protein 1 subunit delta	cct-4	9589600000	71	19	19	48.7	19.6087	30.2238	29.0107	27.5423	29.801	29.9954	29.3752	28.082	29.2562	30.2064	30.2909	30.4027
0.696333	0.793857	Q9N408	Q9N408	Mitochondrial import inner membrane translocase subunit tim-8	tim-8	1975500000	45	5	5	68.7	19.2279	28.0545	27.5798	25.803	28.1944	28.0685	27.9238	26.3073	27.366	27.1123	26.9777	25.8626
0.695826	3.05725	Q95PZ4	Q95PZ4		xpb-1	1452200000	4	3	3	4.8	18.695	21.727	22.3894	27.6568	20.8687	22.9644	22.4269	30.179	22.4293	21.1675	20.365	20.2482
0.690911	1.53803	Q45EM0;A0A0K3AUB2	Q45EM0;A0A0K3AUB2		ZK1236.9	630110000	7	1	1	3.7	19.3582	25.1902	25.0767	25.0974	26.1243	25.692	26.2274	27.0758	25.8678	25.8187	21.6281	25.6528
0.690835	0.372841	Q8ITY9;H2KZA6	Q8ITY9;H2KZA6			68774000	8	1	1	2	19.8183	23.531	22.809	22.5765	22.8427	22.7195	22.984	23.4347	22.7625	22.8244	22.9035	21.9991
0.689765	-0.592943	P91398	P91398		cey-3	3190000000	46	8	9	47.2	20.3265	28.0869	28.2515	26.7732	27.5897	28.5868	27.6658	27.2681	29.2153	28.2864	27.7578	28.2227
0.688811	1.31621	G5EFC8	G5EFC8		dap-3	86041000	6	1	1	4	18.7184	24.3653	23.1823	22.8641	24.0516	23.5135	23.7128	22.1814	23.4335	23.4922	20.2759	20.9929
0.688784	0.782733	Q8IU04;Q4VNJ8;Q95XN0	Q8IU04;Q4VNJ8;Q95XN0		lin-65	78936000	1	2	2	4.7	19.9791	23.5212	22.8143	21.5332	22.7645	23.9624	23.9122	22.3305	23.5069	21.8285	22.1395	22.3637
0.68265	-0.54651	Q17335	Q17335	Alcohol dehydrogenase class-3	H24K24.3	227920000	10	4	4	11.7	18.1169	25.137	23.9326	24.4732	23.6645	24.3195	23.1458	24.0807	23.6151	24.7843	24.1595	24.8376
0.682051	0.90362	O76371	O76371		rpt-5	3414400000	38	12	12	34.2	20.8834	28.4737	27.827	28.975	28.5575	28.6458	27.8587	28.2803	27.7119	27.9688	28.4103	25.6369
0.681211	1.24529	Q95QB1	Q95QB1		T13H5.8	62871000	1	1	1	3.7	19.9214	23.2016	22.7389	21.6016	23.455	23.0962	23.3782	21.7107	23.8245	20.7238	20.3189	21.7917
0.680567	-1.24306	Q9GYR5	Q9GYR5			576700000	6	2	2	2.9	19.0124	25.8187	26.0756	21.1333	26.0558	25.3512	25.4274	22.3072	25.6291	26.1096	26.7545	25.6205
0.680279	-0.537501	O17536	O17536	Histone H1.4	hil-4	108430000	10	2	2	14.2	19.6171	21.6349	23.276	22.0629	23.3119	22.8694	23.8874	23.1245	23.6504	23.7271	23.2419	24.7238
0.680118	-1.27685	H2KYJ5	H2KYJ5		mtch-1	638600000	13	3	3	10.5	19.3297	26.939	25.7091	23.573	25.5999	25.7319	25.6834	22.0872	25.6924	26.3615	26.1082	26.0476
0.679986	-0.380086	O44991	O44991		lpd-6	45897000	1	1	1	1.6	19.2639	23.0133	21.9968	22.6101	22.219	22.2624	21.8901	21.9587	21.9798	22.5237	22.2013	23.1458
0.679887	-0.525675	H2KZS3;H2KZS2;A0A5E4M3L3;A0A5E4LZC5	H2KZS3;H2KZS2;A0A5E4M3L3;A0A5E4LZC5			7465600000	172	0	27	33.7	18.9741	29.9173	29.6716	28.9929	29.1551	29.283	29.3355	27.8173	29.5167	29.3546	29.6196	29.2026
0.678937	0.325248	P91001	P91001	COP9 signalosome complex subunit 5	csn-5	149360000	2	2	2	4.6	18.9898	23.5829	23.2038	25.117	23.6064	23.5483	23.4259	23.6682	22.8014	23.1034	23.8686	23.1743
0.675923	0.699038	Q9TW45;A0A2C9C376	Q9TW45;A0A2C9C376	Serine/threonine-protein kinase par-1	par-1	25399000	5	3	3	4.7	19.4914	20.2911	22.0237	22.773	22.1678	21.7782	22.3458	22.6152	20.8335	20.6328	22.5153	22.1292
0.675019	-0.634223	P91276	P91276	Importin subunit alpha-2	ima-2	4492900000	63	12	12	34.5	18.7142	28.6361	28.2675	27.4204	29.0864	28.1542	28.7158	27.231	28.9855	29.234	29.1723	28.3325
0.673815	1.03249	Q5FC47	Q5FC47			42436000	2	1	1	5.2	18.4133	23.1954	21.431	22.3059	23.551	22.6931	22.8952	21.284	22.5067	21.4095	22.3353	20.0419
0.672755	-1.67347	U4PLN0;G5EDL0	U4PLN0;G5EDL0		lin-1	250930000	6	1	1	2.2	19.5564	22.4315	24.8807	22.6907	25.308	20.1571	24.9502	22.9685	24.7469	25.4711	25.2748	24.585
0.670522	0.282005	Q9N4J8	Q9N4J8	T-complex protein 1 subunit gamma	cct-3	5324700000	82	18	18	32.4	18.981	29.4192	28.9595	28.3719	28.9908	28.9986	28.9134	28.7561	28.6004	28.8171	29.0086	28.1048
0.668588	-0.971849	Q9TZ93	Q9TZ93	Transcription elongation factor SPT4	spt-4	79581000	3	1	1	7.5	18.6931	21.3276	23.1169	21.1532	21.4248	21.514	24.1978	23.2731	23.2253	23.8173	23.8824	23.3721
0.66797	-0.977041	Q20173	Q20173			219160000	2	1	1	4.5	18.8791	24.8294	24.6573	21.9404	24.5688	23.7313	24.2035	21.7366	23.9227	24.2115	24.6578	25.3565
0.667903	-1.1385	P34560	P34560	Regulator of microtubule dynamics protein 1	rmd-1	209730000	8	1	1	8.4	19.3744	24.4782	23.842	23.7627	24.5474	23.7164	24.2643	21.0332	24.771	24.7882	24.0896	24.4666
0.667614	-1.29935	Q9XXJ1	Q9XXJ1			2916000000	52	8	8	36.2	19.7746	28.0888	27.9523	26.2283	28.0185	28.2094	27.8029	24.3633	28.4316	28.7975	28.5198	27.8425
0.667411	-0.849215	Q9XWI6	Q9XWI6	Eukaryotic translation initiation factor 3 subunit B	eif-3.B	3760200000	63	17	17	30.5	20.5125	28.4348	28.4631	27.8192	28.0052	28.7872	28.2744	26.026	28.7696	28.8141	28.4942	28.4118
0.667034	-0.681941	Q18421	Q18421	GrpE protein homolog, mitochondrial	C34C12.8	77154000	1	1	1	3.8	18.3849	24.0749	22.9154	23.8169	22.9753	22.0709	21.7222	21.235	21.9564	22.7345	23.5355	22.5047
0.666695	-1.7043	Q19007	Q19007		nap-1	5711700000	24	8	8	34.8	18.6766	27.7637	28.3528	27.3422	29.7739	29.0894	27.7176	24.478	28.4901	30.0825	29.3514	29.9521
0.661548	-2.99489	P19626	P19626	Myosin regulatory light chain 2	mlc-2	6062300000	7	1	18	92.4	19.1975	29.743	28.8037	23.1409	25.9652	29.3781	29.8986	20.4641	29.7906	29.5032	29.3927	28.999
0.660656	-1.41069	K8FDZ1	K8FDZ1			1278700000	43	8	8	8.9	20.1246	27.29	26.9852	23.9875	26.5119	27.2822	26.5245	22.7446	27.3266	26.9401	27.2066	27.2326
0.659964	-0.2153	O45734	O45734		cpl-1	8601700000	97	12	12	43.3	20.1525	30.3044	29.404	28.5328	29.3806	29.6592	29.5675	28.9964	29.6266	29.5654	29.7649	29.5081
0.659806	1.61089	Q9N4C2;U4PCC4	Q9N4C2;U4PCC4	Probable cleavage and polyadenylation specificity factor subunit 1	cpsf-1	199930000	20	4	4	3.1	18.9922	24.5781	24.9534	23.6907	23.9393	24.7186	24.035	24.3789	24.318	23.9682	23.0748	19.2673
0.657722	-0.942125	Q9NES9;A5HWB2	Q9NES9;A5HWB2			161330000	7	2	2	19.4	18.6223	23.4756	24.1142	22.1593	23.5273	24.3949	23.4916	21.6832	23.1339	24.7754	24.1948	24.7612
0.656221	0.74065	Q20062	Q20062		marb-1	42270000	2	2	2	15.1	17.9071	22.5623	21.9585	21.3629	22.8975	22.6568	23.1955	21.6509	20.7462	22.6521	22.3787	21.6611
0.656105	0.803837	Q9XWI1	Q9XWI1			73932000	3	2	2	1.2	19.2942	22.089	22.6909	24.7547	23.3016	22.5921	22.8811	22.3785	22.3476	21.133	23.3899	21.0674
0.65465	0.477011	H2L0E5;Q2L6X7;H2L0E6	H2L0E5;Q2L6X7;H2L0E6		mct-4	403490000	14	5	5	10.8	19.8445	25.8697	25.339	24.6003	25.4539	25.2916	25.5112	24.5043	24.9098	25.3568	24.2279	24.3585
0.654037	-0.642276	A2V8C3	A2V8C3		ttr-42	132590000	4	1	1	8.6	19.6513	23.9645	23.7412	22.2815	23.8145	23.7657	23.4962	21.8328	23.9248	23.8549	23.9156	23.783
0.653811	0.642493	Q9BKU3	Q9BKU3			4252000000	66	13	13	38	19.1375	28.9777	28.6878	28.8026	28.2335	27.8734	28.5256	29.575	27.7624	28.6587	27.9915	27.2248
0.652815	-1.34624	Q19328	Q19328		tsn-1	17763000000	213	40	40	54.3	20.046	31.6908	30.293	28.8878	30.5302	30.7051	30.2063	26.5802	30.5202	31.0366	30.7675	31.0824
0.652405	-0.264125	Q93761	Q93761	Uncharacterized oxidoreductase F53C11.3	F53C11.3	1009400000	18	4	4	16.6	18.7608	26.924	26.4723	26.0722	26.1787	26.6512	26.2356	25.9832	26.2401	26.5663	26.875	26.4237
0.652046	1.07749	Q11073	Q11073	Uncharacterized protein B0416.5	B0416.5	195300000	4	3	3	11.6	19.3478	24.8474	24.4255	21.8292	24.943	23.9855	24.745	23.5771	24.9618	23.2272	23.3365	21.4151
0.649035	0.970878	G5EDM5	G5EDM5			53821000	6	2	2	8.1	19.5555	23.0652	21.5219	21.6275	23.1648	22.6578	22.8916	22.4426	22.1895	22.9226	22.3903	19.7708
0.647616	-1.15524	Q18340	Q18340			87265000	1	2	2	5.9	19.9614	22.3552	24.6365	22.1289	21.4858	22.8928	21.0949	22.4054	23.1256	23.7027	21.0725	24.5992
0.646199	-0.719777	Q11067	Q11067	Probable protein disulfide-isomerase A6	tag-320	14604000000	121	15	15	39.5	19.7051	30.8463	30.1967	28.8658	30.24	30.3931	30.292	28.4327	30.9861	30.8224	30.5837	29.8448
0.645266	-1.51325	B3GWD5;A0A061AIW1;O17610	B3GWD5;A0A061AIW1;O17610		cka-1	199660000	5	3	3	9.4	20.2875	24.5664	24.1529	20.648	24.9542	24.8085	20.5988	21.519	24.3589	24.7159	24.464	24.3947
0.644251	-0.938473	H9G352;H9G353;H9G354;H9G351;H9G348;H9G349;H9G350;A0A1T5HUZ1;G5EEI5;Q06561	H9G352;H9G353;H9G354;H9G351;H9G348;H9G349;H9G350;A0A1T5HUZ1;G5EEI5;Q06561	Basement membrane proteoglycan	unc-52	473510000	11	5	5	2.6	19.9199	25.7195	26.0505	22.8461	25.4875	24.8453	25.467	22.8659	25.9144	25.7961	26.0562	24.6528
0.643511	-0.792685	O44565	O44565		lam-1	65692000	5	2	2	1.2	18.2722	21.6462	23.0788	22.2638	20.7521	22.9571	23.1046	21.9797	23.2312	22.7049	23.5097	22.5185
0.6434	0.88893	Q9XTU9	Q9XTU9	Glutaredoxin	glrx-5	476740000	21	4	4	31.7	21.4503	25.4647	25.3437	25.216	25.4735	25.0756	25.4433	26.3501	24.8929	25.3573	25.5958	22.9409
0.642919	-1.13878	O61931	O61931	Piwi-like protein	ergo-1	160350000	6	2	2	2.9	18.7217	23.8256	21.5204	21.5118	24.2537	21.5317	24.9369	22.2995	23.8825	25.1255	24.077	24.492
0.642388	-1.38818	Q86DC6	Q86DC6	Intermediate filament protein ifd-1	ifd-1	32278000	1	1	2	3	20.505	22.3629	21.7167	22.2516	19.3126	22.0238	19.816	21.5378	19.7503	22.5524	22.5072	23.433
0.639549	-0.615212	O01541	O01541	Alanine--tRNA ligase, cytoplasmic	aars-2	977700000	31	11	11	12.2	19.7861	27.1778	25.9377	25.8523	26.3312	26.6979	26.0447	24.767	26.0846	26.5204	26.9725	26.7243
0.639022	0.605307	Q9U210	Q9U210			29316000	3	3	3	8	18.3856	22.0891	22.2083	20.4653	22.0724	22.0785	21.4274	22.635	21.6489	22.0773	21.7209	20.345
0.636446	-0.698347	Q18359	Q18359	Probable NADH dehydrogenase [ubiquinone] 1 alpha subcomplex subunit 5	C33A12.1	1588700000	19	6	6	42	19.8556	27.9251	26.1718	24.9193	26.2599	27.558	27.3509	25.5642	27.1504	27.5287	27.959	26.8882
0.635458	-2.27708	Q9N4I4;Q9U3B1;Q95Y46	Q9N4I4;Q9U3B1;Q95Y46	60S ribosomal protein L10a;Ribosomal protein	rpl-10a;rpl10A;rpl-1	16848000000	52	8	8	42.1	19.4389	30.8622	30.0785	31.887	29.6995	30.4456	29.8504	23.2056	30.3696	30.9511	30.4733	30.5155
0.634503	-1.48206	O01868	O01868	60S ribosomal protein L24	rpl-24.1	31458000000	84	13	13	40.9	18.7396	32.278	31.0005	27.7213	30.8793	31.3889	31.2993	27.2217	30.7777	32.3993	32.6677	30.8727
0.633406	0.723421	G4S185;G5EDH7	G4S185;G5EDH7		anat-1	115320000	10	3	3	18.3	18.9782	22.5068	23.5557	24.4854	23.9032	22.9421	22.4316	24.6004	22.7572	23.3944	22.1899	22.6421
0.632905	-0.477789	N1NTN5;Q17971	N1NTN5;Q17971			21480000	2	2	2	1.1	17.2851	22.4452	22.0051	22.1082	21.7778	20.1624	21.2235	20.7311	21.4763	21.4469	21.6958	21.1869
0.631305	-0.883252	G5EE78;Q21734	G5EE78;Q21734	Ribosomal protein S6 kinase;Putative ribosomal protein S6 kinase alpha-1	rskn-1	35074000	1	1	1	2	18.8348	24.1846	21.1459	23.2281	21.1572	21.8804	19.3084	21.2539	21.3068	22.8763	21.6215	21.3283
0.63057	-0.22431	Q8I4L0;Q10033	Q8I4L0;Q10033	Uncharacterized protein F15G9.1	F15G9.1	83819000	10	1	1	5	19.2647	23.5595	21.1133	23.6287	22.9032	23.0598	22.8102	22.4478	22.8609	23.2069	23.2289	22.8215
0.627497	-0.789903	O02365;Q21065	O02365	Intermediate filament protein ifa-2	ifa-2	1531800000	61	12	12	27	18.5539	27.5594	26.7959	25.6627	26.9776	27.0172	27.2684	24.8969	27.0249	27.9355	26.897	27.4624
0.62667	0.42882	Q9XW41	Q9XW41		snx-3	200220000	1	2	2	15.4	19.3817	24.7315	24.1954	21.4231	24.2964	24.7112	24.5676	23.7831	24.3215	24.0071	24.1399	23.1745
0.62644	-1.06898	G5ECY7;G4SJU0	G5ECY7;G4SJU0			291230000	12	1	1	4.5	20.1518	24.2182	25.1616	22.95	23.9879	24.4174	24.9875	22.349	23.2835	25.8087	25.329	25.5966
0.624215	-0.971275	V6CLU0;V6CLP5;V6CLT3;V6CJB8;Q5PY59;V6CKH1;Q8MXD8;V6CLU5;H2L075;Q9NL87;A0A0M7RDU5;A0A0M9JJ85	V6CLU0;V6CLP5;V6CLT3;V6CJB8;Q5PY59;V6CKH1;Q8MXD8;V6CLU5;H2L075;Q9NL87;A0A0M7RDU5;A0A0M9JJ85		ketn-1	82289000000	976	170	170	40.9	29.7443	33.6248	33.0466	31.8808	32.2392	32.8105	32.9959	29.823	33.2056	32.9414	32.9273	32.6795
0.623527	0.198568	Q95XP5;O76832;U4PMD6	Q95XP5;O76832;U4PMD6	Calcium-transporting ATPase	mca-3	26299000	2	1	14	13.2	18.396	21.0713	21.9326	21.5497	22.1027	21.8203	21.9051	21.7904	21.3921	21.6008	22.0119	21.8195
0.622224	-1.13952	P52872	P52872	Dolichyl-diphosphooligosaccharide--protein glycosyltransferase subunit dad-1	dad-1	384900000	14	2	2	17.7	19.0622	25.8661	25.5021	21.2912	25.1944	25.1695	24.6748	21.6766	24.8333	25.0931	25.824	25.523
0.62054	-1.73656	H9G321;A5Z2W3;K8ESK7	H9G321;A5Z2W3;K8ESK7			2171400000	39	10	10	39.4	19.7127	28.9726	27.6181	24.7121	26.6221	27.5525	27.1973	22.1583	28.8192	27.6898	27.1415	26.826
0.618066	-1.79614	Q21742	Q21742			2186000000	50	14	14	29.8	22.2454	28.1344	27.5281	26.214	27.12	27.9358	27.4006	22.0426	27.6758	28.2375	27.6169	28.1533
0.617552	0.736668	O61789;O01767	O61789;O01767		egg-5;egg-4	78575000	8	2	2	4.8	21.071	23.3538	22.9031	21.6471	23.1084	24.2577	22.9357	22.4317	22.6041	22.8714	23.0754	21.236
0.616646	-1.49885	H2KZG6;Q8IAB6;O01607;A0A0K3AQR2	H2KZG6		acdh-1	26762000000	137	20	22	55.3	19.7233	31.8689	31.1162	28.1876	31.1325	31.5228	30.9161	26.6193	31.2716	31.5139	31.7242	31.6763
0.615896	-0.497818	O17921	O17921		tbb-1	6048700000	49	4	27	60.4	18.9224	29.0557	28.7106	28.7861	28.8335	28.6202	28.4471	29.0589	28.5301	29.7899	29.9232	28.7079
0.615342	-1.48897	Q95QA6	Q95QA6		pat-12	926870000	31	7	7	15.1	19.0769	27.0533	26.5831	24.5186	25.8698	26.5658	26.2735	21.7546	27.0704	26.2297	26.8424	26.277
0.613685	0.946441	P90779	P90779			263330000	12	1	4	14.4	19.8097	24.6899	23.9468	23.6167	25.3507	25.1825	24.8447	24.029	24.4799	24.7783	24.456	21.9069
0.612053	-1.90064	Q9N5S7	Q9N5S7			771370000000	410	24	24	54.9	21.1012	36.5069	35.9333	33.5384	35.846	35.8357	36.3413	30.1789	36.7764	36.147	36.7366	36.1446
0.607651	-0.722998	Q9BI73;Q21994;Q6AHR3;Q95QB6	Q9BI73;Q21994;Q6AHR3;Q95QB6			2068800000	46	10	10	33.5	18.393	27.8396	27.7279	26.2951	27.422	27.8083	27.1374	25.516	27.497	27.381	28.4462	27.4514
0.607631	-1.45471	Q965X1	Q965X1			4687400000	48	2	11	27.4	20.4434	28.5575	28.1493	22.0831	28.6343	28.6708	29.2254	24.3992	29.5019	29.4274	29.1129	28.7065
0.607421	-1.29252	Q9GUF2	Q9GUF2		acp-6	601140000	12	3	3	10.8	18.5149	27.4301	24.121	22.0487	25.1662	25.7643	25.6528	21.6745	25.111	26.2906	25.8486	26.1778
0.60703	-0.608198	A0A1N7SYS5;A0A1N7SYR4;A0A1N7SYQ5;Q9XWV0	A0A1N7SYS5;A0A1N7SYR4;A0A1N7SYQ5;Q9XWV0	Transmembrane protein 33 homolog	Y37D8A.17	149750000	1	1	1	6.5	19.5607	24.5713	23.9803	20.8805	23.7933	23.9647	23.5132	22.0257	23.5978	24.3065	24.132	23.6935
0.606143	-1.34591	G8XYY6;Q23232	G8XYY6;Q23232	tRNA (guanine-N(7)-)-methyltransferase non-catalytic subunit	Y102E9.2	2369400000	37	11	11	34.5	23.2654	27.2403	27.9494	23.6831	28.1004	28.4274	26.437	23.9388	27.824	28.6456	28.2082	27.6095
0.605086	-0.691051	Q19724	Q19724	Probable NADH dehydrogenase [ubiquinone] iron-sulfur protein 6, mitochondrial	nduf-6	125080000	5	2	2	25.7	17.8791	24.3138	20.715	20.0623	23.4	23.684	23.9836	21.692	23.539	23.6853	24.002	24.2975
0.604871	-1.39061	O17767	O17767			383860000	2	1	1	2.4	20.8896	25.8372	24.9588	20.6278	25.9827	22.4203	25.658	21.777	25.1772	25.3569	25.5888	25.2775
0.603004	-0.956268	Q21793	Q21793		pqn-53	20537000	2	2	2	6.1	19.995	21.3969	20.5187	22.8449	20.2989	20.7375	20.4855	21.6025	22.1507	21.4501	20.0171	23.3316
0.602405	-0.46024	P34369	P34369	Pre-mRNA-splicing factor 8 homolog	prp-8	609980000	20	8	8	4.7	19.2957	26.2283	24.4361	22.5226	26.2995	25.0404	25.6937	25.3918	25.4917	26.2347	26.6376	25.9024
0.601031	-0.620288	Q17872;B3GWB1	Q17872;B3GWB1		npp-23	306250000	12	4	4	14.8	24.2712	24.6547	23.5579	22.5582	25.1333	23.8997	25.1705	23.3935	25.0859	24.9645	25.4899	24.5378
0.600635	-1.14852	Q17436	Q17436			101760000	2	1	2	3	19.5897	24.8041	21.6929	21.4373	20.5274	21.3436	24.4998	23.0846	23.6395	23.8849	23.3761	23.149
0.600112	-1.10909	Q93572	Q93572	60S acidic ribosomal protein P0	rpa-0	36522000000	132	15	15	48.1	19.4614	32.613	30.8511	27.9179	31.3072	31.6374	32.1457	28.2842	31.7859	31.9776	32.1298	31.9176
0.59996	-1.03598	H2L016;P91373	H2L016;P91373			32995000	6	1	1	9.8	19.19	23.5117	22.4997	21.8029	19.9426	20.0243	20.2253	22.1194	19.8011	22.6629	22.219	21.7725
0.599914	-0.941565	Q9N3D9	Q9N3D9		nduf-5	326490000	18	2	2	28.1	20.3311	25.9391	24.4721	20.998	24.957	24.9169	24.8147	21.9571	24.956	24.9507	25.3542	25.151
0.599384	-1.56749	Q09487	Q09487		puf-8	381330000	6	1	1	1.3	18.7285	21.6321	25.4093	21.236	25.6521	21.0072	25.573	23.6363	26.3204	26.2491	25.7269	23.8422
0.599181	0.933602	Q10661	Q10661	Dosage compensation protein dpy-30	dpy-30	963370000	29	6	6	43.1	19.6226	25.8418	25.9508	26.7469	27.231	27.0551	26.5271	25.7588	26.1308	26.2896	26.6533	23.7638
0.598848	-0.555825	Q18678	Q18678	Probable serine--tRNA ligase, cytoplasmic	srs-2	3568300000	87	20	20	41.3	18.9542	28.7438	28.5484	27.1985	27.7279	28.5168	28.5613	26.7184	28.6291	28.3357	28.31	28.4729
0.598042	0.436908	P90978	P90978	Splicing factor U2AF 65 kDa subunit	uaf-1	1000100000	46	8	8	25.6	19.0237	26.1858	25.9427	25.8323	27.1206	26.331	26.2501	27.1577	25.8189	26.8508	26.503	25.9391
0.597048	0.761125	Q10576	Q10576	Prolyl 4-hydroxylase subunit alpha-1	dpy-18	61201000	3	1	1	1.8	19.8284	23.612	22.695	21.7762	23.3191	23.0139	22.9325	21.8451	22.6369	22.9548	20.6786	21.7957
0.596563	-1.2667	Q9U3R0;O45941	Q9U3R0;O45941	UPF0375 protein C08F11.12;UPF0375 protein Y45F10C.2	C08F11.12;Y45F10C.2	761150000	21	4	4	25.6	19.7422	26.565	26.009	22.4232	25.8534	26.2376	26.3052	22.2342	26.2593	26.7684	26.7705	25.8989
0.595112	-0.441145	P12844;O62244	P12844	Myosin-3	myo-3	29099000000	460	87	94	49.2	20.5653	32.3781	31.3696	30.6145	30.7216	31.2326	31.5342	29.9661	31.3051	31.4734	31.303	31.1375
0.594739	-0.851645	Q20330	Q20330		ifo-1	1402300000	48	16	16	16.4	20.0057	27.786	26.917	24.4368	25.6779	27.1474	27.3958	24.7957	27.9017	26.6449	26.8541	27.0227
0.592452	-1.3488	O02141	O02141			1051400000	25	7	7	38	20.8082	27.1775	26.8412	21.369	26.1927	26.613	26.8143	22.3039	27.1695	26.6369	26.7304	26.7823
0.589916	-1.49583	O45359	O45359			955440000	10	1	1	2.2	19.8988	27.4178	26.9147	23.34	26.422	23.9456	27.2599	22.1599	27.0292	26.6353	26.3203	25.786
0.589034	-0.69847	Q95X44	Q95X44		vha-8	14258000000	103	15	15	61.9	19.3482	30.6797	30.1938	29.1579	30.4187	30.2557	30.385	28.2277	30.0156	30.6808	30.6943	30.6905
0.588656	-1.1176	Q17512	Q17512			164690000	7	4	4	15.9	19.3818	25.0143	20.7384	22.3109	22.5279	24.8454	24.1853	20.9014	24.531	24.1541	23.9126	24.3328
0.587238	1.69712	G5ED44	G5ED44	Delta(9)-fatty-acid desaturase fat-5	fat-5	213660000	8	3	3	9	18.8779	24.4647	23.7097	22.1797	24.2216	25.1306	25.1984	24.1717	19.0026	24.3408	24.0344	24.556
0.586344	-0.376797	H2L0I3;H2L0I4;A0A5E4LZU4;H2L0I2	H2L0I3;H2L0I4;A0A5E4LZU4;H2L0I2		lfi-1	131660000000	1355	1	229	70	24.4838	33.8786	33.4683	32.8013	33.1605	33.6401	33.738	32.4585	33.7066	33.6395	33.7545	33.4038
0.586087	0.647068	Q9U300	Q9U300			163750000	8	3	3	4.4	20.6793	23.577	24.3043	23.2723	23.8346	24.4442	24.3974	23.4179	23.5672	24.0882	23.811	22.0394
0.585008	0.388533	Q21436	Q21436		npp-3	66952000	5	3	3	2	18.5596	23.9886	22.2563	22.3116	23.1018	22.5901	23.789	22.5032	22.3239	22.6419	22.8057	22.6585
0.584743	-0.436072	Q09486	Q09486			1240400000	25	7	7	27.9	21.1266	27.0724	26.3042	24.694	27.1298	26.6469	26.68	25.8924	27.4615	27.3469	26.8664	26.4185
0.584738	0.745075	P91350;Q8T8M4	P91350;Q8T8M4		npp-6	336470000	11	4	4	3.2	19.5436	25.4813	23.6498	23.4784	25.4956	25.227	25.1918	24.7391	25.349	25.4616	23.668	23.1946
0.584584	-0.606771	O01826	O01826			229380000	12	7	7	14.8	20.0876	24.0691	23.8407	21.9087	24.3527	24.3701	24.8157	22.9215	25.2191	25.1213	24.3555	24.1911
0.584486	-1.83063	P61866	P61866	60S ribosomal protein L12	rpl-12	9583800000	65	9	9	47.3	20.1719	31.034	29.2612	28.269	30.0407	29.2521	29.1486	23.7083	29.5052	29.8679	29.616	30.4832
0.582773	-0.592043	Q19202	Q19202		apy-1	65499000	2	2	2	7.9	19.3327	24.7215	21.1711	22.0956	22.3154	22.568	21.632	23.3316	23.9827	22.7605	22.5037	22.9683
0.58259	-2.2412	E1B6V0;A0A486WTX8;A0A486WXY0;Q9XVK9;B2D6P5;A0A486WWY4;A0A486WVP3;P92004	E1B6V0;A0A486WTX8;A0A486WXY0;Q9XVK9;B2D6P5;A0A486WWY4;A0A486WVP3;P92004		tag-260	1412100000	7	1	1	2.9	18.5372	27.8263	27.0492	21.9021	27.7864	20.9112	27.8537	22.4888	26.7882	27.1031	27.5431	26.5706
0.581237	-1.94573	G5EEH9	G5EEH9	Nuclear pore complex protein Nup98-Nup96;Nuclear pore complex protein Nup98;Nuclear pore complex protein Nup96	npp-10	143520000	4	3	3	2.3	19.6309	24.6964	24.2282	21.2639	24.2492	19.3735	20.9378	20.8467	24.4294	25.3252	23.53	19.9057
0.58106	-0.419817	V6CK48;Q9N302;V6CLI5	V6CK48;Q9N302;V6CLI5		acs-13	2321700000	54	12	12	20.4	19.5314	28.6585	27.6241	26.3227	27.5809	27.6988	27.5506	26.3983	27.7066	27.4137	28.1334	27.6542
0.580663	-1.87446	Q9N3C9	Q9N3C9		rpb-7	167090000	3	2	2	8.6	19.7821	23.9313	24.0502	20.7858	24.1371	19.9969	19.265	25.3849	23.8573	24.387	23.8173	24.2202
0.580375	-0.9164	O44906	O44906		pck-1	3219300000	50	12	12	21.7	20.0368	28.7626	27.7938	27.4562	28.1761	28.4865	27.6755	25.36	28.0674	28.9254	27.9419	28.4289
0.576869	0.544405	A0A2C9C352;G5EFP1;A0A2C9C3Z4;G5ECC3;Q86S80;G5EEU7;A0A2C9C3S7;Q8WSP1;Q9N5B7;Q7KFZ3	A0A2C9C352;G5EFP1;A0A2C9C3Z4;G5ECC3;Q86S80;G5EEU7;A0A2C9C3S7;Q8WSP1;Q9N5B7;Q7KFZ3		rme-1	9397100000	166	29	29	59.8	19.1872	30.0046	28.8976	28.3005	30.6132	30.2714	30.1886	28.7216	29.7533	29.5005	29.0985	29.2649
0.576737	0.532017	O44400	O44400	Protein F37C4.5	F37C4.5	879060000	18	7	7	13.7	20.1378	27.4148	25.3141	27.6837	25.6337	26.8044	26.1954	24.7792	25.4273	25.2093	25.3407	25.3074
0.57646	-0.492533	P49405	P49405	60S ribosomal protein L5	rpl-5	17174000000	96	16	16	56.7	24.618	31.7033	29.3558	28.9996	30.2681	31.2635	29.4662	29.7554	30.548	30.7381	30.5898	30.8474
0.576214	0.56788	G5ECK7;G5ED34	G5ECK7;G5ED34		dli-1	530860000	26	8	8	23.6	19.2206	25.5078	25.1716	20.5081	25.6565	27.0028	25.6643	25.0886	25.5366	25.7094	25.1851	24.7096
0.576183	1.13775	Q9GPA0	Q9GPA0		uggt-1	169540000	4	2	2	2.1	18.9497	25.1781	23.8682	22.0557	24.8059	24.1775	25.0861	21.9847	21.8879	21.906	24.3757	23.3336
0.573517	1.00253	A0A486WVM9;A0A486WV16	A0A486WVM9;A0A486WV16			148650000	8	2	3	13.7	18.7578	24.5562	20.5899	23.9699	24.3581	22.6859	23.773	24.9867	23.4452	23.4742	23.8758	20.9985
0.571909	1.2505	G4RYA5	G4RYA5		F38A1.8	150710000	3	2	2	5.4	18.1441	25.1129	23.9926	22.0028	24.3031	24.3194	24.2376	21.9659	22.1322	24.9191	21.176	21.5966
0.57075	-0.659307	Q18066	Q18066	Disorganized muscle protein 1	dim-1	17263000000	148	21	21	33.4	26.054	30.9894	30.5741	29.8883	30.515	30.713	30.5305	28.5221	30.8848	30.8645	30.9068	30.2618
0.57058	-0.411688	G5EBT5	G5EBT5		mog-3	1015200000	18	5	5	12.2	19.5059	26.7197	26.2378	25.3728	26.6543	26.3726	26.7841	25.2976	26.7264	26.6871	26.663	26.6788
0.570019	-1.48045	Q8WQB6	Q8WQB6			649080000	11	4	4	5	20.2234	26.454	25.7941	22.3845	23.5286	26.3209	25.8991	22.1492	26.6181	23.9207	26.1471	27.1339
0.569963	-0.55783	Q22620;Q65ZK5	Q22620;Q65ZK5		pars-1	11134000000	141	25	25	50.1	20.6143	30.7164	29.87	28.7699	29.9147	29.9611	29.8897	28.2261	29.7254	30.1938	30.4789	29.8249
0.569473	0.334268	P30627	P30627	Globin-like protein	glb-1	689400000	24	3	3	25.8	23.9354	26.5484	25.6447	26.5646	26.0343	25.8241	25.9956	25.2596	24.9816	25.8014	25.7926	25.2009
0.56807	-0.775025	Q94045	Q94045	Putative RNA polymerase II transcriptional coactivator	T13F2.2	1734300000	34	5	5	33.9	20.7391	26.6498	26.3822	24.843	27.6203	26.7737	27.9132	25.2997	27.6187	28.1836	27.9036	27.0011
0.566284	0.764447	Q9NAI5;Q9U2J6	Q9NAI5;Q9U2J6			254770000	5	3	3	13.3	19.7938	25.1442	23.3739	25.6192	23.8395	24.4271	24.2513	25.1833	23.5478	24.3947	22.1073	24.5936
0.565717	-0.906284	Q18658	Q18658			306930000	0	1	1	2	18.5146	25.2218	25.085	22.3837	24.5258	25.272	24.7923	21.9447	25.2365	24.9833	25.028	24.9121
0.564174	-0.669631	P55956	P55956	Aspartic protease 3	asp-3	211390000	9	1	1	4	20.1525	25.6171	23.3945	22.9835	23.7398	23.9399	24.8765	22.2651	24.4202	24.6212	24.4356	24.0228
0.562803	0.644161	Q20140	Q20140	Adenylate kinase isoenzyme 1	F38B2.4	341810000	16	3	3	24.3	19.3773	25.8466	24.3198	22.5267	24.4903	25.7986	24.4363	25.7044	24.7078	25.0901	24.7105	23.3446
0.562175	1.15393	Q09436	Q09436	Zinc finger protein mex-6	mex-6	75087000	2	1	1	2.4	19.359	23.4161	22.9292	22.7867	23.5381	23.5193	23.4408	22.0981	19.496	23.5416	21.9922	22.9508
0.561643	-1.84705	P46551	P46551	Cyclin-dependent kinase 12	cdk-12	2721200000	25	8	8	15.9	18.6479	27.6618	27.6035	22.8154	27.9181	27.749	28.5405	21.9933	27.9526	28.5799	28.5441	28.5125
0.560445	-1.44973	P34525	P34525	Probable signal peptidase complex subunit 3	K12H4.4	831460000	21	4	4	27.8	19.3881	26.0676	26.5248	23.1259	26.1776	26.3055	26.5659	21.5349	26.5668	26.6516	26.6982	26.4662
0.559625	0.697167	Q966I7;Q8MXU9	Q966I7			6696700000	94	12	12	76.2	19.392	29.1404	29.2556	29.1863	29.5404	29.425	29.8778	28.5768	29.1322	28.9446	29.4044	27.1502
0.558396	-0.686722	Q18036	Q18036			168600000	7	3	3	16.6	19.0785	24.0842	23.3391	24.4448	22.1428	22.9281	23.1517	24.8479	23.7587	24.0345	23.9536	24.0706
0.55797	-1.26874	O16785	O16785	Paralyzed arrest at two-fold protein 6	pat-6	536660000	9	5	5	16.3	19.2179	26.4925	25.2455	21.5154	24.9469	26.0781	25.6985	21.515	25.2748	26.2181	25.9527	25.868
0.557587	-1.0704	G5ED21;G5EDG7	G5ED21	DNA-directed RNA polymerase	rpoa-1	3096200000	68	21	22	15.3	19.1745	26.4449	28.3582	24.4539	27.8363	28.0278	28.9502	24.9274	28.1411	29.0073	28.6907	28.1843
0.555565	-1.25804	A0A0T7CIX3	A0A0T7CIX3			374730000	12	5	5	10	19.8182	25.126	25.0559	23.4288	24.3513	24.8334	25.8523	21.2012	24.5068	25.7227	25.9641	25.0768
0.555039	-0.71474	P91096;Q304D9;A0A2K5AU17	P91096;Q304D9;A0A2K5AU17		dop-6	1118400000	1	2	2	3.3	18.5069	27.2389	26.9386	21.8894	27.0277	26.7682	26.142	24.4707	26.897	27.211	26.7839	26.3757
0.554978	-1.23518	P53585	P53585	Probable ATP-citrate synthase	D1005.1	8593900000	103	13	24	28.3	18.8282	29.9686	29.0915	27.4536	29.5874	29.4517	29.7724	25.6994	29.2198	29.9447	29.4941	30.7929
0.553454	-0.31675	Q9BMU4;U4PLG5;Q688Z6;U4PQS6	Q9BMU4;U4PLG5;Q688Z6		atln-1	1406400000	36	7	7	16.9	19.9538	27.4042	26.3961	25.7133	26.5993	26.9458	26.5941	27.0937	26.6486	27.7421	27.2044	26.9047
0.553002	-1.17652	Q22347;Q21243	Q22347;Q21243	Probable medium-chain specific acyl-CoA dehydrogenase 10, mitochondrial	acdh-10;acdh-8	591830000	20	4	4	11.3	18.0645	26.4819	26.1261	21.7113	26.1728	25.7106	25.064	21.9092	26.0626	26.4768	25.5724	25.4508
0.552709	0.34892	A0A4V0IK01;A0A4V0ILL2;G5ED27;G5EG33;G5EDG4	A0A4V0IK01;A0A4V0ILL2;G5ED27;G5EG33;G5EDG4		him-4	1865600000	74	20	20	4.8	19.5391	27.8904	27.4873	27.3534	27.4371	27.0781	27.6974	27.1959	27.4439	27.2476	27.0621	26.2592
0.552691	-1.81171	Q86B36;Q9GYS8	Q86B36;Q9GYS8		fars-1	4046300000	65	13	13	34.9	20.7963	29.0214	28.3937	22.7872	28.7774	28.4715	28.2433	22.507	28.4983	28.4017	29.6038	28.7422
0.552404	0.459262	Q7JMQ6;Q17571	Q7JMQ6;Q17571		aqp-2	109430000	2	1	1	5.6	19.9339	25.3676	22.5013	21.5983	23.456	23.5875	23.1717	22.6858	23.0785	23.5049	22.4885	21.992
0.551932	1.33187	Q19708	Q19708		F22B5.4	156960000	3	1	1	4.3	19.9813	25.0375	23.5875	21.4107	24.4531	24.5993	24.7848	21.5994	23.8952	20.8989	24.0217	21.2933
0.551849	-0.70725	A0A4V0IK63;A0A0K3AT74;A0A4V0IN32;A0A4V0IK09;A0A4V6M3C1;A0A4V0IKI4;A0A4V0INA2;D0VWL6;D0VWL8;A0A0K3AVH8;A0A0K3AYH6;D0VWL7;A0A0K3AT80;A0A0K3AW96;A0A0K3AT86;A0A0K3AWA2;A0A0K3AYI1;A0A0K3ASN4;A0A0K3ASN9;A0A0K3AVI4;A0A0K3ASM8;A0A0K3AVH5;H2B4M8;H2B4M9;H2B4M5	A0A4V0IK63;A0A0K3AT74;A0A4V0IN32;A0A4V0IK09;A0A4V6M3C1;A0A4V0IKI4;A0A4V0INA2;D0VWL6;D0VWL8;A0A0K3AVH8;A0A0K3AYH6;D0VWL7;A0A0K3AT80;A0A0K3AW96;A0A0K3AT86;A0A0K3AWA2;A0A0K3AYI1;A0A0K3ASN4;A0A0K3ASN9;A0A0K3AVI4;A0A0K3ASM8;A0A0K3AVH5		fln-2	1884300000	69	23	23	9	21.5346	27.8992	27.4391	26.2756	26.8707	27.5671	27.6276	25.2332	27.5935	27.3739	28.0834	27.0767
0.551834	-0.476635	Q9XW26	Q9XW26		sptf-3	56912000	4	2	2	5.8	19.2225	21.8015	21.2916	21.5249	23.0148	22.1229	23.3633	22.033	22.5932	23.6778	23.2426	22.9271
0.550121	-1.15259	P34388	P34388	Probable 40S ribosomal protein S9, mitochondrial	mrps-9	607510000	4	2	2	4.8	19.6103	26.0758	25.9879	22.5865	25.7426	26.3566	25.355	22.1029	26.0571	26.5375	26.0725	25.5002
0.54977	-0.701968	Q20748	Q20748	ATPase family AAA domain-containing protein 3	atad-3	4382400000	69	22	22	39	18.8644	29.1839	28.8207	26.9265	28.4264	28.759	28.7227	26.3151	28.7516	29.0015	28.7791	28.4989
0.549437	-1.20405	P31161	P31161	Superoxide dismutase [Mn] 1, mitochondrial	sod-2	911050000	13	3	4	21.3	19.6611	27.1481	26.2687	25.7397	26.5874	23.7905	26.9886	23.1859	25.5958	27.0435	26.7295	25.9997
0.548526	-0.533444	Q09601	Q09601	Nucleoporin NUP53	npp-19	184840000	14	3	3	9.2	20.7408	24.6497	23.5347	20.8103	24.0327	24.0118	24.6279	22.5835	24.2581	24.4389	24.6415	24.0513
0.548458	-0.561534	Q20402	Q20402		egg-3	153250000	7	2	2	4.7	19.6225	21.1995	24.3865	22.7899	24.022	24.1441	24.1382	22.2325	24.1195	24.2964	24.3764	23.9906
0.547893	-0.821685	Q09936	Q09936	Uncharacterized protein C53C9.2	C53C9.2	238700000	19	5	5	15.6	19.6678	25.0622	23.8256	22.2019	24.1178	24.8632	24.6039	21.988	24.7704	24.8686	25.1842	24.0364
0.544781	0.866572	Q19433	Q19433			28333000	1	1	1	1.1	19.6466	20.3786	22.1649	22.6834	22.2745	21.7314	22.1917	21.995	21.7929	19.0123	22.162	21.7591
0.544452	-0.63148	O16376;A9D4S6	O16376;A9D4S6			51329000	3	1	1	1.2	18.2337	20.9592	20.8767	22.8779	23.1431	22.7562	22.7568	20.8635	23.1277	22.8701	22.6486	23.3992
0.544104	1.24695	Q9U207;A5PEX6;G2HK02;K8ESL3;G2HK03	Q9U207;A5PEX6;G2HK02;K8ESL3;G2HK03		pqn-87	170520000	11	5	5	5	19.5072	25.8597	24.2176	22.9067	24.1065	24.5502	23.2063	21.8598	22.6918	24.466	20.7717	20.8056
0.543907	-0.775139	Q17880	Q17880		nuo-1	330900000	12	4	4	10.4	19.3609	25.7455	24.9554	22.5078	24.0005	25.292	25.2422	22.6267	24.591	25.4274	25.377	24.8666
0.543737	1.47554	Q94300;A0A131MBQ6	Q94300	60S ribosomal protein L11	rpl-11.1	322310000	5	2	9	53.1	18.2742	26.6615	24.5531	23.3636	25.674	25.4137	24.6369	22.607	25.517	20.4077	23.5006	23.004
0.543544	0.346148	V6CLC9;Q9N303;A0A218NGS4	V6CLC9;Q9N303		deps-1	1098100000	36	8	8	14.1	18.8276	26.8093	26.4539	26.9895	26.2161	26.0852	26.9514	27.173	26.5415	25.9771	26.1482	26.3743
0.543265	0.546125	G5EFI4	G5EFI4	Galectin	lec-5	170500000	6	2	2	6.1	19.8809	25.2326	22.3407	22.325	23.9384	24.8996	24.0872	23.2361	23.7096	24.2034	23.3774	22.6865
0.543202	0.819788	Q20264	Q20264		acs-11	169320000	7	4	4	11.5	18.6713	24.5144	24.3679	23.3101	24.2204	25.1489	23.7478	22.9123	22.9373	23.2534	24.5427	22.0169
0.539604	-1.06459	G5EC24	G5EC24	Tyrosine-protein phosphatase non-receptor type	ptp-2	221690000	1	2	2	4.8	20.1189	24.1859	24.3319	22.8155	24.3871	24.4835	24.6608	20.9225	24.2328	24.7803	25.0486	24.6505
0.539127	0.37847	P34431;Q17329	P34431;Q17329	Retrotransposon-like protein 1	retr-1	943030000	34	8	8	18.6	19.6028	26.1805	26.0055	26.5265	26.9766	26.6862	26.5825	25.7979	25.8341	26.7356	26.0515	25.9082
0.537336	-0.667553	P02566	P02566	Myosin-4	unc-54	490310000000	1493	183	199	68	24.2789	36.094	35.5147	33.9323	35.2093	35.3335	35.7434	33.203	35.298	35.736	35.6146	35.5106
0.536794	0.956573	N1NVB5;S6FCX2;S6F510;N1NV09;S6FWN4	N1NVB5;S6FCX2;S6F510;N1NV09;S6FWN4		kcc-1	70966000	6	2	2	2.2	18.184	22.7867	22.169	23.1291	23.4579	23.2445	23.8466	21.7474	22.3515	23.3709	22.5802	20.1674
0.536422	-0.77583	Q22968	Q22968	Aminomethyltransferase	gcst-1	4611500000	62	14	14	38.3	21.3802	29.4337	28.4725	27.2299	28.5925	28.7276	28.8493	26.1007	28.6586	29.0256	29.0956	28.5935
0.535222	-0.42393	Q9GZI3;H2L0M0;Q7KQ29;C1P655;Q9XUC3	Q9GZI3;H2L0M0		pod-2	18307000000	267	60	60	41	18.7949	31.1568	30.2684	29.4111	30.7899	30.7922	30.5958	29.461	30.345	31.2106	30.9116	30.8675
0.535197	-1.30591	Q9TZK7;Q22778	Q9TZK7;Q22778			683500000	5	1	1	1.5	18.8778	26.5274	25.6979	20.2937	25.6756	26.9009	25.128	21.7487	25.8842	25.8829	26.0056	26.9042
0.534523	-1.22915	Q93896	Q93896		mct-3	365800000	21	6	6	11.9	19.5991	25.6433	25.2033	23.0703	25.1674	24.9236	24.8693	20.9435	25.1692	25.7604	25.5924	24.2983
0.532843	-0.546362	P48150	P48150	40S ribosomal protein S14	rps-14	26368000000	113	14	14	65.8	18.4757	32.41	30.5023	29.4603	31.1337	31.2003	30.9606	29.5084	30.8624	31.1252	31.0093	31.9915
0.532826	-1.22593	Q9N5Y2	Q9N5Y2	Probable very-long-chain enoyl-CoA reductase art-1	art-1	8201000000	53	9	9	29.5	19.6811	29.8708	29.474	27.833	29.8107	29.5061	29.5413	25.3756	29.7749	29.7407	29.6944	29.9273
0.532319	-0.766091	Q8I7L2;H2KZ29	Q8I7L2;H2KZ29		hpo-10	179880000	9	3	3	6.4	19.0809	23.6074	23.6562	20.9351	24.0261	23.1676	24.9439	22.3403	24.4651	24.9938	24.7287	23.3546
0.531695	0.377445	Q18034	Q18034	Transcriptional repressor NF-X1 homolog	nfx-1	102900000	5	2	2	2.3	18.5326	23.5041	23.078	23.5315	23.2581	22.9071	22.9002	23.6813	22.8261	23.1242	23.2469	22.0398
0.531498	-0.894647	Q19058	Q19058		maoc-1	341310000	9	2	2	9.4	19.8897	25.9483	25.0929	23.2056	25.1867	25.1172	24.4889	21.9197	24.8235	25.1371	24.9536	25.3768
0.529861	-2.26068	P34594	P34594	Uncharacterized protein ZC262.2	ZC262.2	27312000000	113	17	17	42.9	18.5409	31.3106	30.7045	27.0167	30.9894	31.1538	32.0002	23.5562	31.4519	31.9756	31.6672	31.6475
0.528632	0.515315	Q7K6X4	Q7K6X4		npp-16	14716000	1	1	1	3.2	19.6271	22.0448	21.0376	21.6987	21.6887	21.6317	21.2427	22.5686	20.286	21.8426	21.7112	21.2306
0.528475	0.457643	O62178;G5ED36	O62178;G5ED36		rme-8	97275000	8	7	7	3.7	19.4525	24.2835	22.0892	21.7275	23.3355	23.8645	23.7806	22.4117	23.0774	22.9759	22.2493	23.2591
0.527952	-1.84265	P91913	P91913	60S acidic ribosomal protein P1	rla-1	17535000000	31	4	4	76.6	19.6188	31.2197	30.4917	29.0818	30.6173	30.7992	30.4955	24.2053	30.8099	30.9855	31.0509	30.6417
0.527566	-0.930993	Q9N5V3	Q9N5V3		imb-3	8100600000	107	25	25	30.9	21.2554	29.7193	29.0132	27.8172	29.933	29.2685	29.4099	26.6303	29.3798	29.4196	29.4056	30.7607
0.527201	0.248638	O02161	O02161	Probable mitochondrial import inner membrane translocase subunit tim-44	tim-44	1019000000	13	7	7	18.1	19.0981	27.0147	26.1825	25.7293	26.674	26.5213	26.8445	26.2836	26.373	26.7623	26.3219	25.8716
0.52691	-2.47068	Q9NA78	Q9NA78			20021000000	33	10	10	62.4	19.1866	30.0619	28.8458	27.4554	30.3984	30.8341	31.4028	22.4854	30.2741	31.9337	32.2433	30.5523
0.526872	1.3903	Q20643	Q20643		F52B5.2	213000000	3	2	2	9	19.0899	25.2574	23.9124	21.0276	25.7508	24.6721	24.7564	21.9149	24.2998	24.57	21.3769	21.2864
0.526696	-1.20428	Q9TYK1	Q9TYK1	Probable H/ACA ribonucleoprotein complex subunit 1-like protein	Y66H1A.4	1451000000	26	4	4	24.2	18.239	27.1403	27.1086	25.2255	27.1486	26.8623	27.3569	22.9679	27.7595	27.0849	27.1605	27.148
0.526608	-0.884103	Q9XX15	Q9XX15	Ribosomal RNA small subunit methyltransferase nep-1	Y39A1A.14	59320000	1	2	2	10.4	20.513	21.7449	23.0727	22.9142	22.0859	22.1979	22.5361	21.3313	23.6187	23.6981	23.6447	20.7261
0.525237	-1.16115	O76840	O76840	Papilin	mig-6	840780000	39	10	10	6.2	18.8272	27.0444	26.0402	24.4544	25.9625	26.8122	25.9086	22.2972	26.3032	26.4576	26.8622	26.0023
0.525228	-0.556118	P90900	P90900	Intermediate filament protein ifa-4	ifa-4	2798400000	85	19	20	39.7	17.6973	28.51	27.9652	26.8466	27.3391	28.2426	28.2682	26.2454	28.2919	28.1666	28.0481	27.813
0.523827	-2.28917	G5ECZ0	G5ECZ0		hum-5	5935100000	95	21	21	26.4	19.3237	29.338	28.8605	25.8178	28.7504	29.3626	29.1873	21.1159	29.3096	29.2097	30.0994	28.9543
0.523254	-1.01285	Q8I711;Q10039	Q8I711;Q10039	Glycine--tRNA ligase	gars-1;grs-1	9042600000	97	26	26	43.4	22.4457	30.1143	29.7927	27.4436	29.5779	29.6491	29.854	26.2848	30.413	29.7461	30.0635	29.1946
0.523223	1.10448	Q22528	Q22528		ekl-6	225560000	8	5	5	5.9	19.7707	25.1382	23.6915	23.2121	25.1153	25.4341	23.0283	24.0286	22.6302	24.7848	24.4314	21.3419
0.523132	-0.162465	Q9N362	Q9N362			1056700000	26	7	7	24	24.4897	27.1974	26.2549	23.4202	26.4474	26.6202	26.2284	26.5408	26.3786	26.6596	26.9223	26.5261
0.523087	-1.0313	H2L0I5	H2L0I5			280860000	6	0	71	57.6	19.8458	25.2844	24.057	20.9448	22.9623	25.0914	24.9289	22.5373	23.0394	25.6178	25.5964	25.3915
0.521761	-1.12255	Q9XVS8	Q9XVS8	Nuclear RNA export factor 2	nxf-2	69918000	3	1	1	2.4	19.1873	23.4564	23.5152	21.2761	21.5906	21.6241	22.2199	21.4765	20.0238	23.8363	24.4059	23.1353
0.52166	-0.447289	O45815	O45815		act-5	106690000000	130	14	35	81.6	28.4973	33.4567	33.1381	33.129	32.6703	32.9308	33.8045	31.9035	33.2767	33.201	33.2056	33.4149
0.521425	-1.46205	Q9NAH6	Q9NAH6	Ribosomal protein S6 kinase	rsks-1	1028300000	18	5	5	13.6	19.6839	27.4943	26.5521	21.082	26.4997	26.2316	26.8654	21.4125	26.7866	26.9701	26.7049	26.396
0.518476	-0.673254	Q18813	Q18813	Galectin		148850000	9	1	1	4.8	19.6754	23.6657	23.7803	21.9841	24.2888	23.431	24.1181	21.7324	24.0156	24.4273	23.8129	24.0075
0.517977	-0.732784	G5EGA6	G5EGA6		dhrs-4	101700000	6	1	1	5	19.276	23.3915	22.9807	22.5917	23.7027	23.5457	23.5899	21.1598	23.6419	24.075	24.0558	23.1566
0.517647	1.32793	G5EG62	G5EG62		unc-45	79257000	10	6	6	9.2	19.124	21.477	22.4173	21.5023	22.7745	24.2242	24.4625	22.0471	19.6613	24.5024	22.7144	21.3184
0.517107	-0.991255	P52814	P52814	60S ribosomal protein L39	rpl-39	287410000	8	2	2	33.3	19.1505	24.8289	24.0748	21.3188	23.2701	25.6782	25.0758	22.0029	25.6124	25.04	24.3192	25.0205
0.517005	-0.688532	G5EBP5	G5EBP5			2331600000	46	6	6	29.3	20.2038	27.8439	27.9713	24.4148	27.7396	27.5733	28.0963	25.5265	27.7969	28.1613	28.311	27.4206
0.515852	-1.03551	P34669	P34669	Probable dolichyl-diphosphooligosaccharide--protein glycosyltransferase subunit 3	ZK686.3	503470000	11	2	2	6.8	21.257	26.1359	25.5507	22.7421	25.6129	26.1489	24.937	22.0351	25.6296	25.9021	25.8871	25.4571
0.514991	-1.11339	O45499	O45499	40S ribosomal protein S26	rps-26	22229000000	30	4	4	37.6	25.6777	31.1429	30.5243	30.5766	30.9794	30.9658	31.2279	27.101	30.9761	31.269	31.327	31.1554
0.514913	0.446056	Q94247;Q94246	Q94247;Q94246		gfi-1	21860000	2	1	1	0.4	18.9628	22.3114	21.2648	22.8372	21.1348	21.5879	20.6898	21.0866	20.9435	21.3552	20.7217	19.6945
0.514588	-0.989052	Q09556	Q09556	Uncharacterized protein F33H1.3	F33H1.3	303670000	7	3	3	10	20.1603	24.7071	24.3063	21.021	25.0299	24.9815	25.1221	21.5474	24.9631	25.5084	25.1667	24.9989
0.51381	-1.18175	Q21867;O17955	Q21867;O17955		kin-30	197830000	1	1	1	1.8	19.1718	22.0984	23.9187	21.3646	25.3134	21.3928	25.0291	21.8989	24.075	25.1519	24.9052	24.229
0.513335	-0.933578	O17687	O17687		nasp-2	621340000	21	7	7	16	19.1697	27.0013	25.0348	22.7363	25.9483	26.4749	24.9075	22.7438	25.8614	25.8368	26.343	25.7676
0.513179	-1.73263	Q9XWD1	Q9XWD1		acs-5	1156400000	32	10	10	16.4	18.7884	27.3185	26.7935	24.5961	26.5007	26.881	26.7813	20.5502	26.8729	26.5247	27.0864	27.1597
0.512221	-1.43762	Q20476	Q20476			1031100000000	392	34	34	97.8	24.3951	37.1191	36.4415	34.0564	36.3155	36.6773	36.7373	31.4414	36.5583	36.7726	36.6915	36.8995
0.512052	-0.749523	Q22133	Q22133		tag-243	25422000	1	1	1	4.4	18.736	22.4562	21.8101	23.1355	19.8398	20.3658	20.8399	22.8826	21.6556	21.7276	21.9935	21.5495
0.511442	-1.96737	P04255;Q27894;Q27876;Q27484	P04255;Q27894;Q27876;Q27484	Histone H2B 1;Histone H2B 2;Probable histone H2B 4;Probable histone H2B 3	his-11;his-4;his-48;his-41	8832800000	42	6	8	51.6	19.7096	30.0024	29.8037	25.0544	29.4872	29.7491	29.8605	22.6833	30.0478	30.3907	29.7079	29.5033
0.511347	-1.19284	Q18161	Q18161	UPF0046 protein C25E10.12	C25E10.12	3745000000	10	5	5	25.3	22.6798	28.7417	27.3651	24.7888	28.9543	27.9766	28.2348	24.6461	27.546	28.1715	29.63	29.2356
0.511099	1.21499	Q9BL81	Q9BL81		Y47G6A.21	207950000	2	2	5	26.7	19.0385	25.9312	24.2481	22.0049	24.7571	24.9069	24.8044	21.4663	22.7774	21.9813	21.5908	24.7253
0.510714	-0.91249	Q9N3F7	Q9N3F7			2683400000	42	10	10	42.5	19.4658	28.3423	27.1432	25.7962	27.9159	28.2741	27.8085	24.9852	29.032	28.0551	27.96	27.5866
0.509822	-0.814567	O45380	O45380	Alpha,alpha-trehalose-phosphate synthase [UDP-forming] 2	tps-2	87417000	1	1	1	0.9	17.6961	23.7883	23.1513	23.2295	23.4897	20.6645	23.5997	21.7389	23.1253	23.1604	23.6633	22.802
0.509588	-0.752366	D3YT56	D3YT56		mars-1	237470000	9	1	10	42.9	19.8656	24.9378	23.9538	21.989	24.8278	24.5124	24.3732	22.0701	24.4072	24.9137	24.1999	25.2721
0.508153	0.492908	Q20300	Q20300	Elongation of very long chain fatty acids protein 5	elo-5	56943000	5	2	2	9.1	17.844	23.6151	22.0439	22.7224	22.8392	23.2548	22.4034	21.8285	22.0873	22.4953	22.5963	21.1755
0.507317	-0.824342	O45394;P91321	O45394			643620000	17	5	5	23	19.781	25.7102	26.1828	24.2474	25.941	25.3242	26.5263	23.2151	26.0985	26.2545	26.3979	25.5531
0.506778	-2.35062	O45713	O45713			11291000000	19	4	5	92.9	18.8618	30.2798	30.2141	22.6094	30.095	30.3464	29.748	21.5867	30.5043	30.2199	30.4892	29.9651
0.506658	-1.14189	Q19579;Q19581	Q19579;Q19581		pab-2	581460000	9	3	8	14.6	23.0023	26.3987	25.8869	19.8498	25.4378	25.1121	26.2824	21.8717	25.8245	25.9102	26.6577	24.8791
0.506639	2.03396	Q9NAB3	Q9NAB3		gst-27	333540000	8	3	5	26.3	25.348	26.1205	24.384	21.1682	25.5454	25.177	25.4611	21.4632	18.5244	25.077	24.7127	21.1967
0.506474	-1.69749	Q18074	Q18074			3717700000	62	10	10	50	19.7995	29.2751	28.6175	23.5065	28.119	28.5379	28.426	22.2796	28.7181	28.6196	28.8666	27.9482
0.50604	-1.54046	Q95PX8;Q95PX7;Q95PX9;Q86MN9	Q95PX8;Q95PX7;Q95PX9		tcer-1	986310000	23	6	6	8	18.8905	26.6546	26.2629	24.2565	26.6384	26.4049	26.7933	21.0913	26.6994	27.2567	26.7895	26.344
0.505383	-1.04128	P30643	P30643	Uncharacterized protein R08D7.4	R08D7.4	115550000	2	1	1	2.2	19.3617	23.9618	23.1148	21.9703	24.1537	22.2347	24.0336	20.1521	23.5982	23.4696	23.7641	23.9073
0.503857	-1.0512	Q8MNV8	Q8MNV8			821920000	13	3	3	36.7	20.6945	27.0728	26.012	20.9354	26.4699	26.0911	26.2019	22.6004	25.92	25.9917	27.0551	26.6013
0.503287	-2.09117	P49181	P49181	60S ribosomal protein L36	rpl-36	20395000000	83	9	9	51.9	17.738	31.333	30.7244	28.4495	30.7871	31.0088	30.9905	23.3297	31.063	31.01	31.0216	31.3862
0.502784	-1.42761	Q21481	Q21481		dhs-28	1399900000	37	8	8	26.1	19.6991	27.9823	26.0923	23.668	27.0534	27.4441	26.6657	21.915	26.915	27.3661	27.097	27.4105
0.500905	-1.39937	D0PV95	D0PV95		laf-1	10100000000	141	22	25	47.2	20.0452	29.9292	29.4521	27.9176	29.9639	29.9282	30.0541	24.957	29.625	29.8831	30.6862	30.3064
0.500642	-0.50611	D0IMZ5;U4PR92;U4PM01;U4PBJ9;D0IMZ7;U4PEE3;D0IMZ8;U4PB53;U4PM04;U4PBK4;U4PB58;U4PEF1;U4PR97;U4PM09;U4PEE8;U4PRA0;D0IMZ6;Q9TYW4;H2B4N5;H2B4N3;H2B4N4;H2B4N0	D0IMZ5;U4PR92;U4PM01;U4PBJ9;D0IMZ7;U4PEE3;D0IMZ8;U4PB53;U4PM04;U4PBK4;U4PB58;U4PEF1;U4PR97;U4PM09;U4PEE8;U4PRA0;D0IMZ6		fln-1	21925000000	329	67	67	35.3	18.8259	31.6336	30.9977	30.277	30.8855	30.9706	30.9143	29.0977	31.0841	31.0861	30.9401	30.7822
0.500046	-0.547932	Q23315	Q23315		ears-1	2577400000	74	20	20	22.6	24.8596	28.0349	27.748	27.0178	28.0305	27.9358	27.8311	25.9762	27.6871	28.0779	28.0917	28.1085
0.499548	-1.42452	Q93636;K8FDY0	Q93636;K8FDY0		hpo-34	8339600000	125	12	31	22.3	19.1086	30.0283	29.6598	27.9056	28.9118	29.7682	30.053	24.4744	29.9299	29.5794	29.9239	29.4722
0.499548	-0.25274	Q17967	Q17967	Protein disulfide-isomerase 1	pdi-1	6836900000	93	16	16	37.9	19.618	30.1847	28.8957	28.5237	29.2303	29.3222	29.0016	28.3784	29.2668	29.4174	29.2774	28.9818
0.498423	-1.26064	Q18038	Q18038		let-716	1095500000	47	17	17	11.6	19.4138	27.3213	26.6542	24.5299	26.5369	26.841	26.6392	22.113	27.0996	27.029	26.7502	26.2938
0.497809	-1.08853	P37806;Q6LD30	P37806;Q6LD30	Protein unc-87	unc-87	113630000000	359	35	35	55.4	23.7337	34.2031	33.5631	30.9385	32.4037	33.5302	33.8098	29.4554	33.5712	33.4555	33.3584	33.1681
0.497797	-0.76511	A0A2C9C2Z1;A0A2C9C3A7;Q9N4M4	A0A2C9C2Z1;A0A2C9C3A7;Q9N4M4	Nuclear anchorage protein 1	anc-1	28026000000	315	69	69	43.5	19.0601	31.6471	31.4297	30.1504	31.5312	31.018	31.4578	28.6756	31.4252	31.7009	31.7309	30.8861
0.497786	-0.521712	Q19864	Q19864		cpf-1	896530000000	585	35	35	80.2	19.6287	36.4838	36.3864	34.8325	36.2102	36.6194	36.3861	34.544	36.4722	36.5788	36.5533	36.2423
0.496991	-0.149333	O17643	O17643	Isocitrate dehydrogenase [NADP]	idh-2	2189300000	36	8	10	24.6	20.8366	27.5911	27.5576	26.4232	27.4744	27.5668	27.4294	27.8335	27.47	27.8248	27.9459	27.6607
0.496446	-0.602637	Q9XWK2	Q9XWK2			143820000	5	1	1	7.8	17.7203	24.4407	23.3826	23.1077	23.6493	23.8778	23.9257	21.8003	23.3909	24.0303	24.4533	23.7892
0.496289	-0.77768	P34331	P34331	Serine/threonine-protein kinase plk-1	plk-1	2880900000	61	11	14	29.9	19.8569	28.016	27.4095	25.399	28.4779	27.9528	28.1269	25.5717	28.1096	27.8795	29.102	28.1489
0.495893	-2.8014	G5EC10	G5EC10	Galectin	lec-9	14636000000	35	4	4	50	18.8414	30.81	30.6855	21.6898	29.5273	30.6644	30.5369	20.1125	30.6948	31.6072	29.6766	30.0682
0.495839	-0.69296	Q22505	Q22505		immt-1	1206600000	31	9	9	14	20.0424	27.5115	26.2282	25.7018	25.0075	26.8105	26.2123	26.5311	25.4248	26.8903	27.2887	27.7296
0.494921	-1.05773	A0A0K3AT05;Q965W3	A0A0K3AT05;Q965W3		comt-3	83905000	1	1	1	11.4	18.4724	23.9659	22.9055	22.5916	21.4412	23.6904	20.5353	22.6399	21.3135	24.096	22.8183	24.3099
0.494111	0.752431	Q20870	Q20870	DAZ protein 1	daz-1	54346000	7	1	1	2.8	19.8093	22.3154	22.347	21.9251	22.2532	22.4612	23.0387	22.0326	22.2874	22.2033	22.5598	19.7254
0.493627	-0.742232	P0DM42;P0DM41	P0DM42;P0DM41	Actin-3;Actin-1	act-3;act-1	1353100000000	606	2	49	85.4	28.9017	37.5809	36.7391	34.8673	36.3754	37.0011	37.3741	34.3973	37.3882	37.2207	36.9292	36.5785
0.493386	-0.224015	G5EEQ8	G5EEQ8			530140000	15	5	5	4.6	18.9949	25.2828	25.3654	25.2159	25.204	25.356	25.8066	25.4835	25.7388	25.8295	25.9602	25.2176
0.492557	-1.93592	Q9XW16	Q9XW16	Profilin-1	pfn-1	3294900000	46	7	7	79.5	19.4936	28.5452	27.8175	21.0952	28.3155	28.3785	28.5452	21.2544	28.3003	28.5449	28.7063	28.6858
0.49234	-0.657441	Q18685	Q18685	Protein unc-112	unc-112	421380000	19	6	6	9.3	22.0186	25.9596	25.5612	23.1687	25.6646	24.5007	25.5432	23.1379	25.5148	25.5603	25.529	24.8721
0.491192	-0.867703	Q09464	Q09464	Uncharacterized protein C16C10.8	C16C10.8	208670000	9	2	2	9.9	17.4071	23.464	22.7364	21.9456	22.7817	25.408	23.7956	22.835	23.8994	24.6401	23.7303	26.0213
0.491168	1.59108	Q95PW5	Q95PW5		tag-307	118360000	7	1	1	2.6	18.7867	24.2961	24.0745	22.1633	24.1599	23.7777	24.1674	20.582	19.3469	24.2784	19.8066	22.8908
0.491042	0.59546	A3QMC8	A3QMC8	Mannose-1-phosphate guanyltransferase beta	tag-335	332140000	8	3	3	12.3	20.5084	25.531	23.7419	24.5118	25.2028	25.2139	25.4823	24.1248	25.3582	24.9548	24.0352	23.2939
0.491034	-1.24729	Q93871	Q93871		ent-2	398130000	9	1	1	2.9	19.7715	25.4614	24.7137	25.5038	25.525	20.6988	25.6465	24.0521	25.2194	25.4727	24.9257	25.2937
0.490741	-1.45809	G5EDF7	G5EDF7		sek-1	2634400000	48	8	8	31	19.5238	28.2992	28.1581	26.0114	28.0628	27.834	27.804	22.6466	28.2031	28.4921	28.399	27.0854
0.489982	-1.14125	G5EDE8	G5EDE8		ile-1	1144500000	25	8	8	24.4	20.1538	27.2244	26.3314	22.8582	26.7448	27.0399	26.8442	22.6491	27.1527	26.992	26.9198	26.7786
0.489942	-0.589221	Q18577	Q18577			230590000	11	1	1	6.8	19.3781	24.7679	24.1174	21.6878	24.7618	24.4847	24.5759	22.464	24.5801	24.561	24.9579	24.5442
0.488648	-1.18174	Q17583	Q17583			45203000000	14	2	2	2.1	20.4184	31.7736	32.1343	30.0439	32.5747	31.0057	32.638	27.952	32.0738	32.1298	32.5099	32.184
0.488549	-1.13414	V6CLT8	V6CLT8		pqn-22	118470000	2	0	23	61.2	19.8643	22.1727	24.0065	22.3239	24.0584	20.462	24.09	22.0446	24.659	24.4002	24.0737	22.0586
0.488062	-1.38582	P46561	P46561	ATP synthase subunit beta, mitochondrial	atp-2	95032000000	207	26	27	71.9	19.5059	33.4773	32.6959	29.4079	33.2663	33.2989	33.2072	28.1035	33.4981	33.5688	33.115	33.2373
0.487833	-1.08065	P90925	P90925	Probable phenylalanine-4-hydroxylase 1	pah-1	686110000	19	4	4	9	19.5453	26.7316	25.6247	24.6488	26.4558	26.1313	25.3343	22.0926	25.7954	26.393	26.2574	25.8909
0.487773	0.699139	Q22974	Q22974			52607000	4	1	1	1.3	21.8212	23.3419	22.8748	23.2064	21.759	23.3762	23.6273	21.4547	22.6825	20.987	21.9193	21.8319
0.487063	-1.47119	Q93540;Q20847	Q93540			1029900000	30	8	8	24.9	17.9939	26.9468	26.602	21.831	26.706	26.7609	26.5726	21.2318	26.656	27.2818	26.8132	26.4051
0.486414	-1.10624	A0A0M7RE06;O61901	A0A0M7RE06;O61901			690780000	7	1	1	4.2	19.4055	27.0134	26.0494	25.382	25.4577	26.0952	25.6022	21.9015	26.873	26.03	25.2886	25.2899
0.486378	-1.67865	Q20938	Q20938	Probable 26S proteasome regulatory subunit rpn-6.1	rpn-6.1	3024100000	28	6	6	17.1	18.3063	26.8949	28.1698	23.9664	28.3752	28.2078	28.2504	22.2037	27.2437	28.8661	28.9139	28.728
0.486009	0.69171	Q27GU2;Q20222	Q27GU2;Q20222	Fatty acid-binding protein homolog 3	lbp-3	96061000	4	2	2	21.3	18.6438	23.6812	23.7414	21.1954	23.0772	23.483	24.5547	21.4962	22.6429	22.5719	22.5604	22.069
0.485792	-0.531399	Q9XVP0	Q9XVP0	40S ribosomal protein S15	rps-15	26852000000	47	9	9	63.6	18.9761	32.0991	30.9671	28.9951	31.2919	31.2513	31.3536	29.3579	31.0222	31.4833	31.4642	31.4106
0.485491	0.929602	Q9NAB2	Q9NAB2		gst-28	67389000	5	3	6	38.3	18.8756	23.6025	22.1255	21.6837	22.1047	24.7228	23.1203	21.9318	21.3983	23.6687	22.1106	20.9836
0.48547	-1.59622	O44503;U4PFH6	O44503;U4PFH6			1426000000	33	14	14	19.2	18.3185	27.4587	26.6479	25.1292	26.9664	27.7949	26.4751	21.2477	26.9709	27.2572	27.7549	26.8859
0.485065	-0.944001	Q19393	Q19393			384530000	24	4	4	10.7	20.0352	25.2318	25.4945	20.8855	25.1993	25.4979	25.1414	21.8105	25.4105	25.7147	24.9387	25.3613
0.484743	-2.57213	B7WN95	B7WN95		rpl-32	25914000000	75	3	10	72.8	18.7659	31.7255	30.7486	28.7271	31.2179	31.4113	31.3432	21.6741	31.5206	31.5851	31.3301	31.4993
0.484692	-1.6588	Q27485;J7S164;J7SA65;P09588	Q27485;J7S164;J7SA65;P09588	Histone H2A	his-35;his-57;his-3	3436300000	18	2	3	40.9	26.7537	28.7295	28.2732	20.6889	28.18	28.5978	28.3173	22.1691	28.4978	28.6567	28.6357	28.1091
0.48394	-0.953738	H2L034;H2L035	H2L034;H2L035		pmp-5	2122600000	52	11	11	29.3	19.1081	28.0325	27.3931	25.3978	27.6572	27.8393	27.7262	24.1609	27.7954	27.8433	27.8274	27.7325
0.483462	-2.13345	O02056	O02056	60S ribosomal protein L4	rpl-4	24692000000	141	21	21	49.6	19.416	31.8143	31.279	29.058	31.1827	31.3867	30.8588	23.1482	31.4411	31.5553	30.9553	31.1586
0.483441	-1.00692	Q21307	Q21307		mek-1	489350000	5	3	3	8.4	19.3214	26.2684	24.8682	22.8661	25.4453	25.9929	25.319	21.9478	25.3528	25.6971	26.2981	25.3847
0.482628	0.719817	Q18597	Q18597		pmp-1	398140000	16	6	6	13.4	18.5343	26.4993	25.0108	24.0642	25.7902	25.5069	25.7267	23.2527	24.7023	23.5423	24.8857	24.2669
0.481974	0.494607	Q09590	Q09590	NADPH--cytochrome P450 reductase	emb-8	605710000	16	6	6	13.4	17.279	26.62	25.6544	24.2781	26.4549	25.9688	25.3147	25.4557	24.5085	26.1131	25.802	24.792
0.48081	0.384048	Q9BL33	Q9BL33			154170000	9	1	1	6.5	18.7038	24.5542	23.4259	23.7465	23.7756	24.2871	23.7772	23.1687	23.7405	23.46	23.7262	22.5458
0.48022	-1.12447	O16266	O16266			145520000000	245	30	30	84.9	20.7091	34.7725	34.2467	31.601	33.4235	33.7609	33.5036	29.3386	33.7829	33.7692	33.6244	33.348
0.479127	-1.29657	Q9U277;Q25AR8;Q8I4C9	Q9U277;Q25AR8;Q8I4C9		unc-61	695050000	7	1	1	1.7	17.7124	25.2142	23.5828	21.9547	25.4222	26.8208	26.7236	21.6106	26.6181	26.5435	26.5786	26.0234
0.478921	-0.861915	O62431;D3YT95;D3YT96;I2HAI0	O62431	Probable glutamine--tRNA ligase	ers-1	3601100000	58	18	18	29.4	19.8192	28.6863	27.6109	25.3002	29.0826	27.8043	28.5763	25.4886	28.5018	29.1441	28.4906	28.2629
0.478849	0.422035	Q9U2Z1	Q9U2Z1		sec-23	187130000	12	4	4	5.7	18.8052	24.8461	23.9544	23.0895	24.3529	24.3977	24.2296	23.3956	24.3082	24.1501	23.1139	23.1154
0.478038	-0.782809	I2HA94;Q19470	I2HA94;Q19470		col-184	567610000	11	2	2	14.3	20.1497	26.7398	24.8566	22.2293	26.0795	25.6304	25.3168	23.1225	26.8094	25.6633	25.618	25.1898
0.476416	-1.01876	Q6A2D2;E3W743	Q6A2D2;E3W743		hpo-34	14399000000	96	0	30	28.8	19.5391	30.6928	30.3248	29.2659	29.5186	30.7064	30.8864	26.7236	30.8523	30.25	30.4058	30.402
0.47621	-0.954467	D9PTN8;B7FAR9;Q8I4D3;Q9XWX8	D9PTN8;B7FAR9;Q8I4D3			3213600000	137	18	26	47.6	19.6468	28.987	27.9115	27.2348	28.0953	28.0403	28.4669	24.639	28.3807	28.3606	28.5071	27.811
0.475956	0.785553	W6RQZ3;W6SBD7	W6RQZ3;W6SBD7		nprl-2	1337600000	33	12	12	32.2	20.4416	27.495	26.8418	26.1741	27.6127	27.798	27.3308	24.8956	26.7468	26.5806	25.4802	25.6875
0.475257	-1.20761	Q22135	Q22135			855860000	19	8	8	26.7	17.8911	26.3734	25.7627	25.2977	26.3255	25.9606	26.1263	22.1485	25.5288	25.6709	26.1829	28.0089
0.474885	0.563296	Q9N4N4	Q9N4N4		swsn-6	99547000	2	1	1	1.8	18.4384	21.7867	22.9979	24.2268	23.4515	23.2761	22.9663	23.4702	22.8885	23.4202	23.4045	21.1978
0.474861	-1.04248	Q18946	Q18946			305280000	9	2	2	11.9	19.1105	25.3766	23.2359	22.0621	25.2497	25.1629	24.7487	21.1195	24.8306	25.3097	25.1163	25.194
0.474751	-2.25492	O02639	O02639	60S ribosomal protein L19	rpl-19	6240800000	42	6	6	24.7	18.9508	30.1411	28.6679	27.7486	29.1407	29.4137	28.9029	20.5647	29.0394	29.1247	29.3412	29.5363
0.474625	-1.41382	P91997	P91997			1028300000	39	7	7	28.6	20.0532	26.9716	25.7873	23.3126	26.8559	26.8616	26.4675	21.4674	26.8654	27.1516	26.0007	27.29
0.474332	-1.47344	Q9N3S3;Q8MXS9;Q9N3S4	Q9N3S3;Q8MXS9;Q9N3S4		rnp-6	2041600000	41	9	9	39.5	19.4736	27.1255	27.106	21.8474	28.1795	27.5546	27.5085	22.3216	27.0192	28.5372	27.6134	28.2882
0.473982	0.403027	O44782	O44782	Major sperm protein	vpr-1	958710000	18	3	3	13.1	19.9112	27.037	26.3588	27.0923	26.3996	26.6154	26.5148	25.4935	25.4312	25.3399	26.5492	26.0909
0.473101	-0.826199	A5JYX8	A5JYX8	Nicalin	nra-2	592810000	19	4	4	8.3	18.9004	26.2212	25.631	21.8613	25.9608	25.8682	26.0054	22.814	25.836	25.912	26.3144	25.8908
0.472899	-2.10438	Q9BIC3;Q9GYT0;O17612	Q9BIC3;Q9GYT0			6194800000	106	25	25	48.7	21.0375	30.0209	28.5634	24.8888	29.0892	29.4951	28.9532	21.2393	28.3825	29.7143	29.273	29.8245
0.47246	-1.06995	Q21736	Q21736			1377100000	35	9	9	17.7	20.6627	27.039	26.4526	24.5039	27.2883	26.7854	27.4364	23.2046	26.9449	27.8775	26.929	27.2431
0.47197	-1.26659	Q23463;Q19070	Q23463;Q19070		eftu-2;eft-1	1203800000	29	8	8	10.7	19.0511	26.4213	26.9273	23.9431	27.2401	26.7914	26.9629	22.1745	26.935	27.3894	27.03	26.8809
0.4716	-0.515055	C1P636;Q27481;Q3S1J5	C1P636;Q27481;Q3S1J5		uba-1	4080800000	92	20	20	28.3	19.5274	29.5936	27.7233	26.4996	28.8371	28.5826	28.0573	26.8316	28.1346	29.1406	28.676	28.4176
0.470764	-0.662548	C7FZU4;C7FZU3;Q93791	C7FZU4;C7FZU3;Q93791		nid-1	284860000	18	6	6	5.1	19.8974	25.0232	24.673	22.9594	24.6183	25.1976	24.5797	22.4489	24.6464	25.1545	25.2677	24.4262
0.470473	0.211483	P46554	P46554	Probable leucine carboxyl methyltransferase 1	B0285.4	349820000	11	3	3	9.9	20.1431	25.3553	24.9068	24.8762	25.1191	24.9236	25.1722	24.5735	24.4389	24.9986	24.9956	24.5095
0.470419	-1.24902	Q9N5B3	Q9N5B3			2144800000	33	9	9	26.3	19.8169	28.1339	27.0031	23.8973	27.8513	28.2983	27.0363	23.1126	27.685	27.827	28.3849	27.3977
0.470155	0.88358	G5EE80	G5EE80			136420000	2	3	3	7.1	18.8732	23.7378	21.7647	25.8924	24.5335	22.4056	22.4819	22.1432	22.5598	21.3762	23.5144	20.5795
0.470028	-0.855793	Q17569	Q17569			109930000	4	2	2	6.2	19.232	22.5663	22.5065	21.5572	24.1876	20.9564	24.3348	22.1684	23.4978	23.95	23.783	23.8396
0.469933	-0.867028	O02642	O02642		sucl-2	1083400000	42	7	8	30.5	19.8747	27.223	26.5598	25.0911	26.8519	26.8923	26.424	23.4169	26.7505	26.8333	26.6331	26.8363
0.468705	0.8095	O61794	O61794			1090900000	41	9	9	14.1	18.8324	26.0637	26.096	24.9078	27.6927	27.5181	27.3153	24.8916	25.828	26.6453	26.7554	24.951
0.468535	-2.37473	O45946	O45946	60S ribosomal protein L18	rpl-18	18085000000	57	11	11	45.2	17.6674	31.1743	30.8667	27.8978	30.728	31.2303	30.1937	21.6446	30.9992	30.7906	30.1643	31.3414
0.468335	-2.13659	Q19126	Q19126		asb-2	7908200000	100	17	18	47.2	17.6354	30.6875	29.7368	27.4924	29.3066	29.6247	29.216	21.151	29.2426	29.7343	29.4954	29.3724
0.467933	-0.327655	Q19554	Q19554		abcf-1	567240000	18	4	4	7.7	20.3579	27.0837	24.4861	25.3003	25.0992	25.8991	25.2692	24.5433	25.7361	25.6592	25.6389	25.0872
0.467814	-0.822289	Q95ZI6	Q95ZI6	PITH domain-containing protein ZK353.9	ZK353.9	290380000	6	4	4	20.7	23.121	23.2254	24.6507	23.4808	22.3016	24.6244	25.0752	24.3226	25.3431	25.7853	23.4611	25.0234
0.467656	-1.75001	Q19416	Q19416		dylt-1	667750000	5	2	2	19.8	19.2546	26.2613	25.6353	26.0146	25.3416	22.6382	24.9177	21.1337	24.8358	26.7279	21.5959	27.8716
0.466304	-1.86786	Q22021	Q22021	Putative ATP synthase subunit f, mitochondrial	R53.4	8745800000	63	9	9	43.1	18.9592	30.3527	29.5709	23.8192	29.6946	29.9556	29.6166	22.539	30.1615	29.7863	29.6811	29.6484
0.466265	-2.1072	Q95Y90	Q95Y90	60S ribosomal protein L9	rpl-9	7425900000	56	9	9	46	19.6327	30.0898	28.8211	21.8226	29.3944	30.0428	29.1922	21.4413	29.7681	29.9262	29.1071	29.6982
0.465853	-1.45469	G5EDM4	G5EDM4		nrfl-1	6242500000	86	16	16	31.5	19.3375	29.5649	29.1111	26.8693	29.0515	29.3876	29.4384	23.6779	29.4679	29.4979	29.3747	29.0335
0.465346	-0.941799	Q22781	Q22781		acdh-7	1667800000	37	7	7	20.4	23.3729	27.247	26.5843	27.1099	27.2636	27.3777	27.41	23.7737	26.8593	27.5859	27.4537	27.6934
0.46503	0.591713	Q95Y51	Q95Y51		smr-1	27923000	7	2	2	9.6	19.6334	21.4362	21.2461	21.6555	21.5675	21.9426	22.4504	20.9719	21.9211	21.5367	21.3726	19.7351
0.464927	-0.632428	Q23050;H2L0M6	Q23050;H2L0M6			33522000000	275	31	31	60.1	24.1685	32.3338	31.6971	30.2772	31.0859	31.5752	31.9662	29.2139	31.8182	31.553	31.4825	31.5171
0.46436	-0.274172	P34342	P34342	Ran GTPase-activating protein 2	ran-2	281820000	3	3	3	4.1	18.7356	25.458	24.7543	22.0493	24.2524	25.0619	24.3238	24.153	24.2262	24.8889	24.9456	24.8271
0.464356	-0.835117	Q09508	Q09508	Succinate dehydrogenase [ubiquinone] flavoprotein subunit, mitochondrial	sdha-1	7762900000	101	17	21	40.6	19.724	29.7797	29.5243	29.1996	29.3195	29.5643	29.4805	26.327	29.3635	30.0404	29.5969	29.0311
0.464072	-1.67062	G5EGA5;A0A061AJ35	G5EGA5	Delta(12) fatty acid desaturase fat-2	fat-2	7005700000	44	7	7	21.3	27.1594	29.6432	29.3396	27.9462	29.4297	28.5976	29.8747	22.9844	28.6391	29.9081	29.6768	29.3449
0.463473	-1.66565	Q23166	Q23166			1235200000	25	6	6	20.4	19.8256	27.1782	26.7033	21.985	26.7744	27.2012	27.0458	20.5523	26.7278	27.3419	27.1935	26.9731
0.463095	-1.53213	P91128	P91128	60S ribosomal protein L13	rpl-13	19882000000	79	16	16	54.1	22.7595	32.4164	30.4552	24.7976	30.6839	31.0653	30.356	24.7695	30.653	30.8055	30.5761	30.9686
0.462959	-0.427466	O62512	O62512			845040000	31	7	7	10.4	24.4658	26.056	26.1943	21.7422	25.5288	26.9871	26.2105	25.336	26.0697	26.8756	26.6051	26.2217
0.462946	-0.520575	Q19289	Q19289	Intermediate filament protein ifb-1	ifb-1	6444300000	133	28	30	44.1	18.6093	30.206	29.4254	28.2242	28.8266	29.2435	29.1379	27.1171	29.1749	29.0601	29.3396	28.8329
0.462789	-1.34514	Q23312	Q23312	40S ribosomal protein S7	rps-7	25479000000	70	14	14	52.6	19.6924	31.3659	31.2224	28.7352	31.0166	31.5365	31.4176	26.1624	31.1996	31.953	31.3599	31.0013
0.462468	-1.07127	Q22792	Q22792			779430000	13	3	3	8.2	18.9909	26.1913	25.9006	25.4356	26.4219	25.8606	26.5476	22.2053	25.9738	26.7991	26.4275	26.12
0.462031	0.864563	P91223	P91223			34205000	1	1	1	3.1	18.3426	22.2127	20.8607	21.6645	22.4669	22.7929	22.2648	23.6643	21.1711	22.3125	20.3064	23.9407
0.461896	-1.23754	Q9TZL8	Q9TZL8	ATP-dependent 6-phosphofructokinase 1	pfk-1	1196600000	31	10	10	17.4	19.2466	27.4212	26.745	23.781	26.8995	26.7252	26.9874	22.1049	27.0553	26.6939	27.3924	26.5256
0.46135	0.949079	P53016	P53016	Replication factor C subunit 4	rfc-4	144500000	2	2	2	8.7	19.9825	23.9999	23.5334	23.7196	25.6306	23.4735	23.0714	22.1884	22.8477	23.2114	23.528	20.9805
0.461345	-1.98148	Q18409	Q18409	Probable splicing factor, arginine/serine-rich 6	rsp-6	727030000	4	3	3	30.7	19.4463	23.7955	26.6459	21.3455	24.2615	22.4682	20.9383	21.5193	20.6867	29.0225	24.8396	22.5644
0.461194	0.280855	P20163;V6CL98	P20163;V6CL98	Heat shock 70 kDa protein D	hsp-4	1272700000	44	12	21	33.9	18.9813	27.0343	27.1519	25.5853	27.1307	26.7223	27.0425	26.691	26.2416	27.2992	26.6858	26.2366
0.460965	0.875546	G3MTX3;Q2XN10;P34314	G3MTX3;Q2XN10;P34314	Serine/threonine-protein kinase tousled-like 1	tlk-1	58220000	2	1	1	1.5	18.8772	23.0926	20.6847	23.0808	22.7541	21.8443	23.4111	22.5567	22.8094	20.1008	23.3988	20.755
0.460484	-1.0643	P91477	P91477	Proteasome subunit beta type-2	pbs-4	485780000	10	3	3	15.1	18.8428	26.4728	24.2487	23.273	25.6637	26.2812	24.4417	21.6583	25.5109	26.0326	25.6317	25.127
0.45974	-0.239983	H2KZ18;D7SFL2;H2KZ19;A0A2C9C377	H2KZ18;D7SFL2;H2KZ19;A0A2C9C377			1542600000	27	6	6	9.6	18.7033	27.4288	27.1445	25.8267	27.2757	26.7979	27.3547	26.3843	27.229	27.3534	27.0472	27.1429
0.459347	-0.820793	P06125	P06125	Vitellogenin-5	vit-5	46446000000	162	25	142	73.2	19.3638	32.4991	31.4562	28.8362	32.218	31.9673	32.5075	29.1002	32.1219	32.7246	32.1521	32.0776
0.458704	-1.82115	Q9U2A8	Q9U2A8	60S ribosomal protein L37a	rpl-43	4887500000	28	5	5	49.5	18.1444	29.4288	28.7201	22.5825	28.3647	29.4145	29.0023	21.8356	29.2353	28.8322	28.9135	28.9208
0.457616	-0.880153	Q20053	Q20053		asb-1	2044200000	35	9	10	28.2	18.9229	28.3754	27.1484	23.9643	27.7969	27.7496	27.3985	24.2583	27.2761	27.8743	27.9606	27.6128
0.45713	1.21772	Q6BES6	Q6BES6		C34B4.5	599930000	4	1	1	3.4	20.692	24.2364	22.407	27.7739	25.8741	25.5369	26.4617	23.4689	25.6166	21.8633	22.9861	26.0048
0.456942	2.48114	A0A5E4M2E1;A0A5E4LXP4	A0A5E4M2E1;A0A5E4LXP4		igcm-2	1009800000	3	1	1	1.1	17.8712	27.6046	22.3492	22.7204	27.4698	27.2577	27.3665	22.0235	20.048	27.1334	27.052	19.9596
0.45628	-0.874695	G5EFP2;G5EDL9	G5EFP2;G5EDL9			518820000	14	2	4	6.4	18.2174	26.175	25.8031	23.5725	25.2626	25.6247	25.8683	22.3228	26.0245	25.6115	25.9977	24.9435
0.455175	0.977345	P90731;Q2Q3D2;Q2Q3D1;Q2Q3C3;Q2Q3B5;Q2Q3B9;G5EFT2;Q2Q3B4;Q2Q3G5;Q2Q3E8;G5EBN1;G5EBM9;Q2Q3G3;Q2Q3F0;G5EDR7;G5EDR0;G5EDQ8;Q2Q3C4;G5EEG3;G5EEG2;Q2Q3C7	P90731		acly-2	679650000	14	7	18	21.1	18.8699	27.2156	26.1223	25.7164	26.4725	25.4381	26.3395	24.3813	25.5878	25.7964	25.1305	22.2074
0.455019	-2.60751	O45865;Q17407;G5EFW8;G5EFU2	O45865;Q17407		ant-1.1	179440000000	292	30	35	75.7	22.9958	34.3452	34.0643	30.6735	34.0659	34.3676	34.0865	23.8714	34.2804	34.2068	34.3315	34.0029
0.454111	-0.321174	Q9XVD2	Q9XVD2		immp-1	19513000	1	1	1	6.7	18.4591	21.2834	21.1484	22.726	20.7794	21.1134	20.6444	21.8468	20.9256	21.5453	21.4961	21.7017
0.454076	-0.478039	A0A5E4LXR0;Q20641;Q9XWR0	A0A5E4LXR0;Q20641		nmy-1	20675000000	362	80	83	47.3	24.3683	31.9617	30.7548	30.2772	29.9911	30.952	30.9578	29.2177	31.0557	30.5981	31.1583	30.2186
0.453756	-1.76199	P34542	P34542	Uncharacterized protein R05D3.9	R05D3.9/R05D3.10	2836300000	51	10	11	24.8	20.2344	27.409	27.3549	22.1982	28.6083	28.147	28.2408	21.4374	28.4704	29.0391	27.8388	28.1331
0.451263	-1.68628	P48727	P48727	Serine/threonine-protein phosphatase PP1-beta	gsp-2	2324900000	23	4	6	24.9	20.3941	27.1541	26.1851	22.4604	28.0271	28.1011	28.202	21.4692	28.4883	27.9516	28.5693	27.5353
0.451047	1.25057	Q18232	Q18232	Uncharacterized protein C26F1.3	C26F1.3	276810000	2	3	3	16.7	20.0781	25.2904	23.7952	20.7078	24.6674	25.2368	25.2903	24.3619	24.9015	25.128	19.9828	24.5419
0.450768	-1.78774	Q3Y415;A0A3B1E4W4	Q3Y415;A0A3B1E4W4		abts-3	2525000000	25	3	31	33	22.6214	28.0409	27.6712	21.6634	27.9806	28.2814	28.0237	20.9891	28.2176	28.1279	28.2733	27.807
0.450727	-0.498101	Q18553;O62426	Q18553;O62426			67873000	2	2	2	8.4	19.5188	20.8463	22.9825	23.1044	23.0519	21.0999	23.2479	22.2804	23.1545	22.9313	22.692	22.8947
0.450529	-2.04561	Q93353	Q93353	Probable isocitrate dehydrogenase [NAD] subunit beta, mitochondrial	idhb-1	8037000000	64	10	10	40.4	19.636	29.6066	28.764	27.6136	30.0846	29.2987	29.9068	21.6584	29.5817	30.068	29.4796	30.0017
0.44961	0.943377	Q18823	Q18823	Laminin-like protein lam-2	lam-2	99005000	4	3	3	2.9	18.9386	22.9136	23.9137	21.4226	23.4425	22.989	24.725	21.8703	21.9078	22.9282	23.9252	20.4921
0.447518	-0.831448	Q9U1Y6	Q9U1Y6		dhs-24	370620000	13	8	8	21.4	19.465	25.7077	24.9099	23.5191	25.1825	25.5155	25.0717	21.9748	25.461	25.0699	25.4559	25.0835
0.446997	-2.25242	O62388;P49622	O62388	Ribosomal protein L37		8330700000	34	7	7	52.2	20.3904	29.0401	28.6345	22.6221	29.8344	30.4403	29.4336	20.9495	30.5401	29.6166	29.9644	29.5464
0.446652	-1.32072	Q23670;G5ECQ8	Q23670	Probable DNA topoisomerase 2	K12D12.1	1259200000	45	13	13	10.1	19.4189	27.5382	26.9214	21.9895	26.8608	27.2864	26.8156	21.7065	27.0893	26.8824	27.0694	26.911
0.445374	-0.785516	Q10949	Q10949	Phosphatidylserine decarboxylase proenzyme;Phosphatidylserine decarboxylase alpha chain;Phosphatidylserine decarboxylase beta chain	psd-1	111790000	10	2	2	10.9	19.305	23.5594	23.852	21.5755	23.1408	23.3749	23.7973	20.5153	23.9213	23.9105	22.7946	23.3439
0.445324	0.503017	Q8MXJ7;O16518;Q86S57;A0A486WWU7;O44555	Q8MXJ7;O16518;Q86S57;A0A486WWU7	Aldehyde dehydrogenase	alh-4	563120000	12	7	7	15.6	20.0052	26.2918	26.3849	24.2605	25.7898	26.067	26.1626	24.3059	24.4793	25.758	24.9842	25.0918
0.444055	0.935544	O44408;H2KZI0	O44408		kgb-1	328850000	8	3	3	8.2	21.2282	25.8946	24.8893	23.9196	25.5531	25.5861	25.5069	22.5246	24.2455	24.4309	22.1765	24.5755
0.443352	-1.18611	O61792	O61792		rpn-8	1458600000	23	4	4	15.7	19.8352	27.3838	26.8473	26.4022	27.2826	27.2374	27.0178	22.4283	26.9837	27.5769	26.9544	27.1955
0.443125	-0.876331	Q9GYQ6	Q9GYQ6			1208300000	29	2	2	22.9	18.305	27.0476	26.4281	25.5357	26.9121	26.5849	27.27	23.5466	26.8763	27.6212	26.6816	26.6398
0.442406	-1.19555	G5EDP2	G5EDP2		daf-22	1442400000	43	8	8	27.9	20.6467	27.3457	27.0371	23.5687	27.1852	27.3594	27.1483	22.4604	27.1557	27.5884	27.4756	26.7158
0.441665	-1.27129	Q8MXI1	Q8MXI1			1261100000	13	2	2	39.3	19.5482	27.637	27.1289	23.2495	26.8948	27.2	26.7396	21.8154	26.7686	27.055	27.0471	26.8642
0.441234	0.221235	Q18817	Q18817		ben-1	300450000	15	4	20	40.8	19.155	25.3191	24.1982	25.0931	24.2355	25.2062	24.6661	24.6083	24.3531	24.7555	24.3079	24.4147
0.440441	0.48447	Q8IU02;H2L0L9;H2L0L8	Q8IU02;H2L0L9;H2L0L8		seu-1	33877000	4	1	1	5.6	19.6271	21.5818	22.469	21.936	22.4368	21.2931	22.9331	22.7559	20.9733	22.5267	21.9201	22.0609
0.440319	-0.360562	P48152	P48152	40S ribosomal protein S3	rps-3	22907000000	132	21	21	73.7	17.5973	31.8969	30.8624	28.2182	31.109	31.2749	30.7812	29.668	30.975	31.1322	31.1991	30.969
0.439485	-1.45791	Q94261	Q94261	COP9/Signalosome and eIF3 complex-shared subunit 1	cif-1	3539000000	52	13	13	40.8	18.8032	28.541	28.4894	24.5955	28.5778	28.5035	28.5329	22.6474	28.1217	28.7153	28.8939	28.3623
0.439404	-0.418534	P54412	P54412	Probable elongation factor 1-gamma	eef-1G	13409000000	107	16	16	42	19.4581	31.046	29.9478	26.5905	30.1624	30.5707	30.227	28.7573	30.1065	30.0994	30.5317	30.6541
0.438579	1.20055	O45168	O45168	Intermediate filament protein ifc-1	ifc-1	298130000	7	2	3	5.4	20.7425	25.3102	25.1173	24.3082	24.171	25.1758	25.3218	23.8023	20.6562	22.337	25.5793	25.0963
0.438341	0.848977	H9G2R6	H9G2R6		slo-2	95140000	2	1	1	0.7	19.4329	24.1978	23.6356	20.655	23.741	22.9619	23.7614	22.1591	20.9996	23.483	23.8122	20.9327
0.437788	0.693423	Q9TYV3	Q9TYV3			17378000	3	1	1	2.5	18.9869	21.188	20.1826	22.0446	22.8624	22.7511	21.3609	21.0177	21.3849	22.1817	21.8489	19.803
0.437671	-2.16602	P52821	P52821	40S ribosomal protein S25	rps-25	19298000000	108	11	11	59	19.2123	31.0977	30.8029	27.7826	30.8382	31.1655	31.018	22.1706	30.9308	31.0839	30.9899	30.8518
0.437508	0.715073	U4PCM1	U4PCM1		pfs-2	60077000	4	2	2	2.8	19.0909	22.2134	22.8401	21.5418	22.7532	23.7736	22.6846	21.7719	22.6019	22.726	22.5755	20.2196
0.437229	-0.411804	Q21215	Q21215	Guanine nucleotide-binding protein subunit beta-2-like 1	rack-1	11281000000	122	20	20	67.7	20.3339	30.8513	29.6741	28.28	29.6626	30.6774	29.4193	28.7231	29.7066	30.2148	30.1711	30.0372
0.43705	-0.737359	Q09511	Q09511	Probable splicing factor, arginine/serine-rich 4	rsp-4	94028000	3	1	1	7.7	19.5962	23.9288	23.3158	21.2644	20.9276	23.3258	23.8279	22.3465	23.3184	24.1267	23.6796	22.2527
0.436279	1.47075	Q9XXD4	Q9XXD4	Putative H/ACA ribonucleoprotein complex subunit 2-like protein	Y48A6B.3	361790000	3	1	1	6.7	18.5398	25.8599	24.7811	22.2819	25.9184	25.5494	26.3909	21.445	23.6384	23.6629	20.6896	25.43
0.436278	-0.578438	B2D6L9;G5ECM7;G5ECC1	B2D6L9;G5ECM7;G5ECC1			44077000	3	1	1	28.1	18.8705	23.3012	22.8225	22.0044	20.6402	22.9631	22.6131	22.5557	22.2522	22.5996	22.6961	23.5379
0.436038	-1.68511	Q95Q06;G2HK16;G2HK17	Q95Q06;G2HK16			11791000000	90	15	15	62.3	19.5717	29.863	29.6251	28.047	30.4779	29.7022	30.7904	23.5291	30.1499	30.6898	30.5679	29.8324
0.435245	-2.52686	O01813;B4YEQ8	O01813;B4YEQ8		ant-1.2	17876000000	9	1	6	13.7	18.9827	31.0333	30.6894	20.6303	30.6964	31.1498	30.8995	20.5662	30.9688	31.0078	30.8748	30.568
0.435059	-1.76704	Q9N4A7	Q9N4A7	Protein SEC13 homolog	npp-20	1595000000	31	8	8	34.8	20.0243	26.8644	27.0024	27.0038	27.6342	27.1306	27.2969	20.1467	27.012	27.7687	27.3533	27.1427
0.434568	-1.6631	Q21568	Q21568	NHP2-like protein 1 homolog	M28.5	2352200000	25	5	5	43.8	18.83	28.3005	26.8293	24.6925	26.7747	28.8353	27.8704	21.3103	27.1777	27.9077	27.7683	28.5894
0.43447	-0.602057	D1YSH1	D1YSH1			36294000	1	1	1	4.3	18.532	23.2097	19.8424	21.9904	21.17	22.1315	22.06	22.2429	20.8518	22.7642	22.9802	23.4164
0.433453	-1.02827	P34328	P34328	Heat shock protein Hsp-12.2	hsp-12.2	879960000	11	2	2	22.7	19.6475	27.254	26.1542	22.6875	26.3277	26.3975	26.6205	22.2753	26.7889	26.3623	26.5648	26.018
0.432652	-0.525521	Q9BL46	Q9BL46			10183000	4	2	2	5.9	17.8292	20.8752	20.3852	21.7607	20.5152	21.0724	20.7965	21.7471	20.3808	22.4523	22.1781	21.2221
0.432315	-0.565503	Q93873;Q22800	Q93873;Q22800	Probable NADH dehydrogenase [ubiquinone] iron-sulfur protein 2, mitochondrial	gas-1;nduf-2.2	784460000	21	9	9	23.4	19.3856	26.7125	25.8597	22.1578	25.3939	26.9141	26.2964	24.3204	26.3052	26.6963	26.1748	26.0104
0.432131	-1.38076	O18154	O18154		tba-7	2923000000	23	2	12	22.3	19.7662	28.6634	27.7469	22.2207	28.4802	28.511	27.3195	22.7619	27.3847	29.1821	27.6099	28.4191
0.431844	-0.7721	U4PFF3;O45105	U4PFF3;O45105		col-101	320610000	5	1	1	3.2	20.4745	25.825	24.7089	21.5475	25.2214	24.8494	24.8864	21.8539	24.9418	24.8169	25.3291	24.8116
0.431596	-0.635665	B6EU49;P53014;G8JY79	B6EU49;P53014	Myosin, essential light chain	mlc-3	34645000000	112	19	19	90.8	20.1713	32.2572	31.5905	29.6617	31.5455	31.5457	32.0647	29.1443	31.7619	31.7837	31.6893	31.608
0.431264	0.348295	Q09289;A0A2K5ATW5	Q09289;A0A2K5ATW5	Proteasomal ubiquitin receptor ADRM1 homolog	C56G2.7	536290000	8	5	5	15.2	19.7792	26.2248	25.5559	24.7106	26.1136	25.9045	25.5977	24.8007	24.722	25.2232	25.7755	25.3026
0.431063	0.827414	O16214;Q9TXX0;O76410;O16215	O16214			105960000	14	4	4	9.4	19.4108	24.2129	21.0673	21.882	24.2095	22.2478	23.4715	23.9298	21.4374	24.0741	23.7417	21.2958
0.430919	-0.22245	Q9TYY8;V6CJY2	Q9TYY8;V6CJY2	Ubiquitin carboxyl-terminal hydrolase		998390000	40	13	13	21.1	18.4364	27.142	26.336	26.3216	26.3387	26.2652	26.5499	25.6608	26.3588	26.6697	26.5816	26.0944
0.429256	-1.29726	I2HAG1;Q09581;Q95ZI4;Q8I4A4;Q8I4A5	I2HAG1;Q09581;Q95ZI4;Q8I4A4;Q8I4A5	Galectin;32 kDa beta-galactoside-binding lectin lec-3	lec-3	3424000000	60	12	13	38	19.3061	28.939	28.631	24.84	28.0596	28.4565	28.614	23.0735	28.7337	28.1565	28.6125	27.8899
0.428503	-0.688972	P54889	P54889	Probable delta-1-pyrroline-5-carboxylate synthase;Glutamate 5-kinase;Gamma-glutamyl phosphate reductase	alh-13	2583600000	70	16	16	25.1	18.4264	28.1553	27.8833	25.7957	28.1565	27.8522	28.0793	25.2548	28.0116	28.0071	28.44	27.64
0.428321	-1.3709	O45011;O01854	O45011;O01854			3035100000	37	8	10	35.8	19.6576	28.2335	27.6637	26.7217	28.1862	28.4232	28.4504	22.7068	27.8561	28.6006	28.6035	28.19
0.428109	-1.70912	Q20647	Q20647	60S ribosomal protein L23a 2	rpl-25.2	11987000000	54	7	9	46.6	21.327	30.6929	29.8104	25.4783	30.2347	30.4857	30.2478	23.2394	30.2759	30.616	30.0259	30.1263
0.427362	-0.450877	P91871	P91871		fasn-1	8441400000	180	46	46	23.2	17.7853	30.1693	29.3057	27.1986	29.568	29.8363	29.6479	27.9494	29.2218	29.7457	30.0235	29.8141
0.426931	-1.25519	Q2XMZ9;Q17935;Q17936	Q2XMZ9;Q17935;Q17936			440320000	28	6	6	14.2	19.9376	25.2409	25.1262	22.2388	25.6836	25.3549	25.6381	20.4899	25.1528	26.0168	26.1434	24.8744
0.425688	1.11312	Q21549	Q21549		gss-1	141340000	2	2	2	4.1	18.1273	25.4473	20.1446	21.3317	23.4876	24.1044	24.7195	22.3407	23.4809	19.4201	23.7971	23.5017
0.424878	-1.15542	Q09657	Q09657			3823600000	82	11	11	23.1	18.8033	28.9926	28.41	26.0845	28.7848	28.7353	28.321	23.8118	28.776	28.6704	28.4086	28.4196
0.424819	-0.94921	P49049	P49049	Intramembrane protease 2	imp-2	85020000	3	1	1	1.9	19.7425	21.8093	23.7804	21.8844	21.6685	23.9809	21.5841	22.0305	23.8694	20.8573	24.5082	23.826
0.423815	-1.16088	Q20049	Q20049		idhg-1	3503200000	42	10	10	29	18.8081	28.06	28.3405	26.4818	28.6824	28.6375	28.4381	23.7361	28.3932	28.7627	28.5734	28.4084
0.423596	-0.363572	G5EBE3	G5EBE3		cir-1	1360200000	41	6	6	14.3	18.4152	27.0541	26.8077	26.5189	26.998	26.7081	27.2978	25.6117	27.0379	27.0762	27.2174	26.7383
0.423378	0.286975	P90778	P90778			177050000	9	1	3	11.6	19.2787	24.4234	23.4542	23.2828	24.7244	24.2678	24.236	23.5987	23.6781	24.1865	24.3042	23.5101
0.422851	-1.78699	P30651	P30651	Uncharacterized protein ZK643.5	ZK643.5	2990200000	63	11	11	19.1	24.2896	28.276	27.7701	21.5368	28.4698	27.7354	28.7843	20.9464	27.6572	28.9069	28.3086	28.2112
0.422336	-0.82105	O44477	O44477	Probable mitochondrial import inner membrane translocase subunit Tim17	tim-17	286070000	6	3	3	34.8	22.6108	22.9853	24.852	23.8765	23.1943	22.6728	25.7148	24.2263	25.2454	25.4106	25.2904	23.146
0.422257	-1.61895	Q9U332	Q9U332	60S ribosomal protein L31	rpl-31	13711000000	40	6	6	34.4	19.0555	30.6931	30.2173	29.0149	30.1372	30.7026	30.5665	23.6835	30.256	30.578	30.3425	30.3892
0.421671	-1.41926	K8ESE2;O45391	K8ESE2;O45391		cth-1	1743200000	32	5	6	17.7	17.6381	28.1745	26.9584	25.2685	27.1518	27.8353	27.3219	21.5307	27.6688	27.2844	27.6372	26.9263
0.420909	-1.63997	O45226	O45226		rpl-29	4172800000	7	2	2	19.4	19.201	28.9678	28.2087	20.3132	27.8872	29.5889	28.7569	22.0367	29.3552	28.2339	28.673	28.5674
0.420908	-0.724998	Q9U302;Q17350	Q9U302;Q17350		pab-1	20615000000	189	22	27	48.1	19.1903	31.3159	30.7235	28.3855	30.9176	31.2538	30.9597	28.0599	31.1001	31.335	31.0329	30.623
0.420724	0.645643	Q8WTL6	Q8WTL6		hpo-29	906520000	39	13	13	17.5	18.6114	27.0625	26.0889	24.2884	26.7754	27.1836	26.8972	24.8075	24.5484	26.2046	26.2922	26.036
0.420272	-0.87436	Q9N359	Q9N359	COP9 signalosome complex subunit 4	csn-4	231830000	12	3	3	15	18.0555	24.2133	23.3127	22.3703	24.0376	24.1602	23.9305	22.1986	23.4873	24.6785	23.044	26.6146
0.419883	-0.824683	Q10051	Q10051	Pre-mRNA-processing factor 19 homolog	prp-19	1023900000	20	7	7	22.2	18.8443	27.3507	26.6202	24.2736	26.7478	26.5521	26.6262	23.2071	26.7853	26.2037	26.6349	26.808
0.419881	-1.69368	A3QMC5	A3QMC5		rpl-34	3064700000	36	6	6	32.7	20.0929	28.3342	27.6079	22.3461	28.4805	29.117	27.4173	21.4052	27.5416	28.7919	28.5387	28.3225
0.41988	-0.95735	Q9N3X2	Q9N3X2	40S ribosomal protein S4	rps-4	61959000000	179	24	24	67.2	20.0074	32.9215	32.3154	29.4076	32.6823	32.6906	32.6707	28.6469	32.5119	32.7041	32.5076	32.7963
0.419791	-1.1646	Q22253	Q22253		rpn-9	1567200000	39	7	7	20.2	19.597	27.8693	26.8008	25.9833	27.431	27.2947	27.1558	22.4128	27.0893	27.6756	27.0681	27.1196
0.41968	0.592561	Q9U283	Q9U283			103500000	2	1	1	2	19.5848	20.2929	23.2795	22.0542	24.3237	24.3343	23.7275	22.4659	23.4604	23.6042	21.7862	23.6303
0.419273	-2.20019	Q18599	Q18599			19761000000	69	11	11	30.4	19.2715	30.6051	30.9814	28.0444	30.6985	31.3141	31.3028	21.8371	31.3462	31.1426	30.768	30.6965
0.418963	-1.92146	Q19749	Q19749	Dihydrolipoyllysine-residue acetyltransferase component of pyruvate dehydrogenase complex, mitochondrial	F23B12.5	4298400000	75	13	13	32.3	19.6852	29.049	28.3097	25.0385	28.8524	28.9507	28.8529	20.7847	28.633	29.0034	29.1364	28.3537
0.418245	-1.02237	Q22053	Q22053	rRNA 2-O-methyltransferase fibrillarin	fib-1	12942000000	85	16	16	45.2	19.8343	30.2722	29.9821	26.8704	30.4093	30.5722	30.5108	26.1723	30.499	30.2781	30.5373	30.4398
0.417155	-2.24739	P34662	P34662	60S ribosomal protein L35	rpl-35	40879000000	56	8	8	30.9	18.6639	32.2888	31.7735	24.4677	31.6708	32.282	32.4671	22.6239	31.9765	32.1872	31.8034	32.0661
0.41693	0.886171	G5EES9	G5EES9		txl-1	147590000	8	1	1	8.5	20.2015	23.7344	19.9767	22.4307	24.109	26.186	23.3734	22.1378	22.5863	23.6473	23.8567	22.1712
0.416454	-0.695798	H2KZF9;Q965K4	H2KZF9;Q965K4		madf-6	10840000000	100	15	16	58.5	18.9086	29.675	29.7384	27.9679	30.2686	30.169	30.227	27.2851	30.2591	30.2711	30.2886	29.9141
0.41608	-1.14219	Q95YF1	Q95YF1			52838000	1	1	1	1.4	18.8934	23.2075	20.4225	22.8045	19.9748	19.481	23.64	22.5299	20.5338	23.6724	22.9708	23.0175
0.41599	-0.957716	Q19842	Q19842	Propionyl-CoA carboxylase alpha chain, mitochondrial	pcca-1	1444400000	52	12	12	25	19.442	27.9671	26.8441	25.0724	27.1327	27.4243	26.7748	23.1206	26.9676	27.0617	27.514	26.74
0.415765	-0.771907	Q9XW20	Q9XW20			218220000	6	3	3	14.5	19.9725	24.9041	24.6202	20.8404	25.0583	24.6011	22.9968	21.7368	24.6903	24.3676	24.9149	23.5077
0.415449	-0.507907	Q18625;Q9GNP5	Q18625;Q9GNP5	Galectin	lec-4	127660000	3	3	3	15.2	20.9781	24.8422	23.773	22.4267	22.7313	23.7835	23.6386	21.7144	23.9353	23.8714	22.913	23.1797
0.415428	0.380477	O17607	O17607		ruvb-1	695540000	26	10	10	24.2	21.2599	25.5908	25.0285	26.6822	25.7453	25.6656	25.461	27.0544	25.7894	25.7422	25.8138	25.0589
0.415093	-1.77984	Q93637	Q93637		hpo-34	3024900000	19	3	24	41.2	18.0761	28.5503	28.3409	26.925	27.7314	28.4118	28.5178	20.7029	28.5659	28.058	28.2412	27.6182
0.414822	-2.00847	O17570	O17570	60S ribosomal protein L38	rpl-38	15631000000	56	7	7	61.4	18.9005	31.4566	30.3197	24.5054	30.3129	30.6793	30.7657	22.1317	30.903	30.9505	30.5712	29.4987
0.413374	-1.68525	P10984	P10984	Actin-2	act-2	77991000000	20	2	48	85.4	18.001	33.0929	32.8019	25.0732	32.6388	32.2699	33.9537	25.9371	33.0267	32.6773	32.4436	33.3929
0.4132	0.613782	O01756	O01756			22097000	2	2	2	4	19.9754	21.8931	21.1154	20.2988	22.4968	20.2948	20.8871	21.9484	19.6037	21.3448	21.4781	20.7453
0.412995	-0.938985	Q18529	Q18529			586300000	28	8	8	10.8	17.6917	26.7295	25.8527	24.3924	25.547	25.9768	25.6928	21.806	26.1912	25.4934	25.7737	25.3202
0.412539	-1.6849	P91914	P91914	60S ribosomal protein L27	rpl-27	4202200000	36	6	6	41.2	19.976	29.2848	28.6563	21.2271	28.6583	29.2553	28.3636	21.5975	28.6417	29.0531	28.5386	28.3807
0.412178	-1.76458	P53596	P53596	Probable succinyl-CoA ligase [ADP/GDP-forming] subunit alpha, mitochondrial	C05G5.4	7937600000	55	10	11	36.3	20.145	29.8144	29.2476	27.5051	29.7028	30.0431	29.5776	22.2206	29.603	29.797	29.737	29.4654
0.412042	-0.382972	O17622	O17622	UMP-CMP kinase 1	C29F7.3	1926300000	42	8	8	51.8	20.3913	27.4799	27.2861	27.4171	27.5105	27.4969	27.4458	25.9684	27.1672	27.5455	27.3393	27.9016
0.411856	-0.65216	Q18983;O45608	Q18983			195630000	9	6	6	4.6	19.8053	25.1789	22.694	23.498	24.1739	23.5869	24.08	22.1722	23.5628	25.1027	22.9767	24.9794
0.411215	-1.82191	P49196	P49196	40S ribosomal protein S12	rps-12	7802600000	55	7	7	75.7	18.1842	31.0372	29.1716	24.751	29.396	29.8446	29.0846	21.6599	29.213	29.1731	29.7749	29.1118
0.411153	-2.41691	Q19877	Q19877	40S ribosomal protein S23	rps-23	32280000000	26	4	4	43.4	18.4762	31.4803	31.2149	26.5759	30.92	32.3556	32.2338	21.555	32.0376	31.7447	31.7856	31.164
0.410951	-1.13669	O16298	O16298		hpo-18	1209400000	24	4	5	75.9	20.0924	27.2844	26.1637	22.6385	26.3413	27.6475	27.0189	22.3034	26.8213	27.2016	27.3789	26.456
0.410698	-1.54854	P48158	P48158	60S ribosomal protein L23	rpl-23	60236000000	112	13	13	70.7	19.7401	32.9022	32.1166	29.8875	32.6304	32.6254	32.8111	26.0351	32.4581	32.7927	32.5314	32.514
0.410209	-0.792089	P91277	P91277			2752800000	47	16	16	48.1	18.0976	28.2532	27.8217	24.089	28.2231	28.2222	28.1977	24.8361	28.0195	27.9131	28.4287	28.2862
0.41007	-1.021	Q23359	Q23359		oma-2	470950000	19	5	5	17.8	19.2561	24.3124	25.5807	21.5215	26.0162	24.9952	25.891	21.6561	24.5348	25.9417	25.6838	26.4821
0.409323	-1.10147	Q09237	Q09237	GYF domain-containing protein C18H9.3	C18H9.3/C18H9.2	1601400000	73	19	19	25.1	19.3773	27.6888	27.0283	25.0562	27.1489	27.4825	27.5117	22.6902	27.3384	27.5635	27.522	26.8152
0.408024	0.466185	I7F493;G5EFC1;Q94147	I7F493;G5EFC1;Q94147		rab-8	719670000	18	3	4	29	17.2594	26.5732	25.8308	25.5048	26.742	25.7444	26.6637	24.9132	25.8855	26.0934	25.0136	25.2061
0.407443	-1.1803	Q22633	Q22633	4-hydroxyphenylpyruvate dioxygenase	hpd-1	1951400000	33	11	11	34.9	19.5685	27.8243	27.4584	24.4556	27.3106	28.1675	27.5469	22.6775	27.3622	28.1776	27.5761	27.3079
0.40717	-2.07977	Q8WQA8	Q8WQA8		rps-20	7314100000	43	9	9	55.6	20.3987	30.5697	29.0977	26.4161	29.4339	29.957	29.1063	20.5163	29.3728	29.4521	29.3107	29.197
0.40696	-1.00147	P34329	P34329	Probable protein disulfide-isomerase A4	C14B9.2	1060000000	31	9	9	13.4	19.2801	27.481	26.4371	24.1516	26.681	26.8671	26.4801	22.477	26.7587	26.9838	26.9209	25.8476
0.40515	-0.888657	A0A078BTL9;Q9NA34;A5HWB1	A0A078BTL9;Q9NA34;A5HWB1		ntl-11	49272000	7	2	2	4.2	20.1262	23.6377	21.1475	21.0831	20.4523	20.3247	23.0729	21.2902	19.9935	23.0074	23.0009	22.6929
0.404763	-0.978936	H2L2J5;H2L2J6;O02238	H2L2J5;H2L2J6;O02238		pqn-27	722580000	16	4	4	10	20.475	26.6648	25.752	20.7306	25.6207	26.494	26.5743	22.1303	26.2909	26.0202	25.75	26.674
0.4046	-1.11951	Q9XUW5	Q9XUW5		ddx-17	7588800000	68	18	18	38.1	19.1948	28.7033	29.4136	27.0026	30.3909	29.4648	29.1212	25.0591	28.831	29.849	29.5602	30.2739
0.404321	-0.486053	P41932;N1NV25	P41932	14-3-3-like protein 1	par-5	25342000000	154	18	24	67.3	19.8436	31.4491	30.5488	29.8989	31.1779	31.6344	30.9453	29.5276	31.1806	32.0355	31.2909	30.7223
0.403681	-0.502422	Q9XVF7	Q9XVF7	60S ribosomal protein L8	rpl-8	9837400000	66	9	9	36.2	20.8428	30.5295	29.7851	27.5565	29.7218	30.2545	29.6941	27.7626	29.934	29.8014	29.8904	29.817
0.403213	0.667985	G5EDB6;G5EGR7	G5EDB6		ppgn-1	117400000	4	3	3	4	19.9845	23.4553	22.8285	23.9352	23.817	23.8957	23.9631	22.3418	23.0664	24.1797	22.9096	21.1899
0.40306	-0.442065	P90868	P90868		pbs-7	524170000	17	6	6	26.7	19.1203	26.246	25.1058	24.2238	25.4764	25.7764	25.5844	23.9495	25.4985	25.5598	26.3091	25.1876
0.402076	-0.672637	A0A061ACI3;A0A061AKL1;A0A061AIV4	A0A061ACI3;A0A061AKL1;A0A061AIV4		fbl-1	357150000	3	2	2	1.4	19.6801	26.0804	25.3506	22.1211	25.1394	25.2467	24.6575	22.2684	24.6892	24.8093	25.6954	24.8086
0.401933	-0.635287	Q21752	Q21752	Probable voltage-dependent anion-selective channel	vdac-1	10344000000	82	14	14	53	19.649	30.579	29.1983	28.4411	29.9829	30.515	29.4907	27.3634	29.726	30.0234	30.0593	30.0845
0.401618	-1.27814	Q21603	Q21603		ugt-62	831740000	11	6	6	18.3	19.5791	27.2185	25.5637	22.3263	27.4275	25.5963	24.895	21.3729	25.3048	24.8609	27.0892	27.1493
0.401414	-1.72688	P42168	P42168	Casein kinase I isoform alpha	kin-19	5594600000	52	7	8	27	19.5984	29.2123	28.9484	25.8516	29.1712	29.4279	29.3061	21.7541	29.1608	29.4699	29.163	28.7732
0.401347	0.374425	P30642	P30642	Eukaryotic translation initiation factor 3 subunit D	eif-3.D	638200000	32	10	10	22.3	19.2579	26.533	25.3943	23.3141	26.4896	26.0878	26.3445	24.8811	25.6687	25.9539	25.6172	25.0655
0.401219	-0.945517	Q18090	Q18090	Mitochondrial import receptor subunit TOM40 homolog	C18E9.6	345470000	14	5	5	18.6	19.7891	26.3894	24.2565	24.7126	25.3308	24.8678	24.1567	20.8864	24.0456	24.738	24.993	25.2472
0.401188	-0.868124	P18835	P18835	Cuticle collagen 19	col-19	224010000	3	2	2	10.4	19.6775	24.6974	24.4062	22.4081	24.3112	24.2324	24.622	21.1371	25.5865	23.7589	24.9164	23.5134
0.401127	0.457924	Q10121	Q10121	RutC family protein C23G10.2	C23G10.2	64882000	7	1	1	9.4	20.5404	23.5373	21.931	21.721	23.1297	23.5089	22.6554	22.1586	21.5947	22.5366	23.4847	22.005
0.40066	-1.11098	P34462	P34462	V-type proton ATPase subunit D	vha-14	2248300000	35	9	9	54.1	19.9878	28.095	27.259	23.9734	28.38	27.9718	27.2577	23.2065	27.3704	28.6107	27.693	27.5859
0.400068	-1.28226	P45971	P45971	Probable dolichyl-diphosphooligosaccharide--protein glycosyltransferase 48 kDa subunit	T09A5.11	1399100000	24	7	7	18.9	19.0622	27.8945	26.9005	22.1616	27.2817	27.3412	26.9291	21.5679	27.0579	27.199	27.1682	26.824
0.399799	-0.643387	Q9U365;Q9XXN4	Q9U365;Q9XXN4		ngp-1	1339000000	29	7	7	15	18.994	27.2027	26.5484	22.1279	27.1648	26.9789	27.4058	24.4285	27.0122	27.3709	26.8098	27.3586
0.398527	-2.01906	P41988	P41988	T-complex protein 1 subunit alpha	cct-1	10342000000	145	26	26	56.3	25.2212	30.4972	29.7513	26.9237	29.9788	30.2154	30.2255	21.2598	29.6833	30.2273	30.2055	29.6395
0.398486	-0.546058	Q04908	Q04908	26S proteasome non-ATPase regulatory subunit 3	rpn-3	2332700000	58	11	11	26	18.9015	28.126	27.7104	24.9558	27.9036	28.0218	27.7307	25.5803	27.6088	27.8871	27.6163	28.3084
0.398143	-1.21764	G5EBR1;Q2V4S2;E9P8A8	G5EBR1;Q2V4S2		gdi-1	795440000	22	8	8	26.6	19.3407	27.4686	25.3127	21.7559	26.2614	26.6979	25.999	20.9903	26.0523	26.2783	26.0316	26.4569
0.397979	-1.03874	O02328	O02328	Eukaryotic translation initiation factor 3 subunit C	eif-3.C	4568900000	85	23	23	31.6	27.4159	29.4538	29.0351	25.0702	28.4825	28.708	28.9117	24.2436	28.6899	28.7639	29.1343	27.9127
0.39767	-1.01621	Q9N456	Q9N456		glrx-10	864420000	17	3	3	39	24.066	26.6788	26.1879	24.4141	26.6563	26.6053	26.1879	22.0448	26.0857	26.6992	26.2659	26.5084
0.397257	-0.96307	Q95R11	Q95R11			596000000	9	2	2	12.3	18.7359	26.5276	25.7924	21.1486	26.0923	25.9412	25.8081	21.7296	25.7528	25.7109	25.6946	26.2652
0.397068	-1.5406	G5EFF8;Q304D5	G5EFF8;Q304D5			2169500000	28	10	10	25.4	20.0134	28.1589	27.6552	25.43	28.0554	27.1426	27.942	21.1507	26.9859	28.565	28.0423	26.8598
0.396839	-0.50641	P53588	P53588	Probable succinyl-CoA ligase [ADP-forming] subunit beta, mitochondrial	F47B10.1	19191000000	131	22	22	48	19.8963	31.2943	30.5187	29.6226	30.4632	30.6203	31.3757	28.8359	30.4972	31.2488	30.9477	30.627
0.396671	-1.25939	Q93168	Q93168			1579200000	33	10	10	23.1	23.1861	27.8187	26.8032	24.2312	27.7009	27.2695	27.2432	21.8623	27.3254	27.5762	27.0548	27.1569
0.396259	-1.01107	Q8I111;P52899	Q8I111;P52899	Pyruvate dehydrogenase E1 component subunit alpha;Probable pyruvate dehydrogenase E1 component subunit alpha, mitochondrial	pdha-1;T05H10.6	2004200000	52	13	13	35.3	18.6874	28.8554	26.4855	24.9003	27.229	28.1223	27.4323	23.185	27.6655	27.4892	27.4145	27.4437
0.395238	-1.50437	Q17409;O18688;H2L2E8	Q17409;O18688;H2L2E8		tba-1	5012000000	25	1	24	52.3	20.2157	29.2812	28.7688	25.0226	29.2685	29.0512	29.0305	22.4641	28.5615	29.246	29.0772	28.947
0.395066	-0.816154	Q9BIB7;H2KZN0	Q9BIB7;H2KZN0		hrpf-1	291370000	11	5	5	10.7	18.7013	24.1726	24.2476	21.6313	24.0951	25.2156	25.3496	22.0008	25.6371	25.8213	24.6878	23.7795
0.395014	-1.874	O16313	O16313		hpo-9	98830000000	209	23	23	49.6	18.702	32.9415	33.4871	31.6958	33.6416	33.1447	33.3311	25.1373	33.2263	33.6271	33.5434	32.3538
0.394801	-1.02301	O44517;U4PC34	O44517;U4PC34			571660000	14	5	5	18.5	18.9616	25.6347	25.2337	21.737	25.785	26.2	26.1749	21.5916	25.7232	25.7507	25.8155	26.5542
0.393958	-0.872855	Q9N4H7	Q9N4H7	Coatomer subunit alpha	copa-1	10968000000	170	34	34	36.2	19.2852	30.1323	30.1704	27.9858	29.902	30.4186	30.169	26.3312	29.8907	30.4299	30.0772	29.9143
0.393948	-0.686275	Q9GYS1	Q9GYS1	Polycomb protein mes-6	mes-6	1845300000	50	10	10	28.8	19.4218	27.3726	27.4213	25.4421	27.5456	27.7219	27.6422	24.5919	27.3991	27.5787	27.6226	27.6464
0.393084	-0.9059	Q8I4M5	Q8I4M5	Germline survival defective-1	gls-1	5393800000	81	15	15	18.3	18.9312	28.9275	28.9539	25.8248	29.1011	29.6395	28.8258	25.2641	29.0123	29.5906	29.0806	28.7706
0.392873	-1.41311	Q21230	Q21230	Eukaryotic translation initiation factor 2 subunit 2	K04G2.1	1277200000	38	7	7	33.2	19.1166	27.306	27.0834	22.8002	27.1082	27.518	26.55	20.862	26.9412	27.4781	26.8514	26.4199
0.392632	0.651283	O01913	O01913			771250000	10	1	1	1.5	19.4686	25.7898	25.7382	26.7459	25.6676	25.2029	26.3543	27.12	25.5478	26.1605	26.3114	23.7199
0.392394	-2.22824	Q18231	Q18231		rps-30	26713000000	30	4	4	9.2	22.0471	31.4878	31.4643	24.3264	31.4364	31.6559	31.7066	21.6507	31.4763	31.3853	31.3691	31.1319
0.392126	0.552023	H2KYD5;P91011	H2KYD5;P91011			55088000	5	1	1	7	19.6034	20.587	23.3122	21.6198	23.3254	23.751	22.9534	22.2562	22.9706	23.0953	20.9335	23.0785
0.391743	-0.780451	Q23357	Q23357			375320000	9	5	7	11.8	19.2816	25.1337	25.5049	22.1331	25.3478	25.0459	25.5497	21.9389	25.3513	25.7648	25.0079	24.8801
0.391639	-0.870449	G5EF39;A0A0K3ATK8;A0A0K3AQM0;Q3S1I9;O17833;G5EEA4;G5EDJ5;A0A0K3AQP4	G5EF39;A0A0K3ATK8;A0A0K3AQM0;Q3S1I9;O17833;G5EEA4;G5EDJ5;A0A0K3AQP4		lim-9	388010000	20	5	5	10.7	20.1005	25.5746	24.99	23.5031	24.7017	25.6403	25.545	21.5925	25.1565	25.1357	25.8474	24.8216
0.391144	-0.488082	Q10454	Q10454	Probable arginine kinase F46H5.3	F46H5.3	56787000000	209	28	28	59.6	20.0726	32.9556	31.3956	30.354	32.4445	32.8207	31.7414	30.8358	31.8514	32.8708	31.9245	33.148
0.390774	-0.36741	H2KZA5;Q8ITY8	H2KZA5;Q8ITY8			5287200000	85	19	19	23.2	18.5222	29.1537	29.0129	27.7098	28.9841	28.7448	29.2217	27.4742	28.9712	29.2895	28.9957	28.638
0.390772	1.15013	Q27539	Q27539	ATP-dependent Clp protease proteolytic subunit 1, mitochondrial	clpp-1	171920000	3	2	2	10	18.5645	20.6597	24.2689	22.134	25.3941	24.4989	24.5728	22.1453	24.1123	24.9707	20.0087	22.9189
0.39077	-1.2874	G5ED31;G5EDD1	G5ED31;G5EDD1		ucr-2.1	2717300000	42	8	8	27.8	19.263	28.9992	28.106	26.757	28.1175	27.8248	28.0654	22.2389	27.8043	27.9804	27.7851	27.8266
0.390209	-1.69119	P50093	P50093	Mitochondrial prohibitin complex protein 2	phb-2	7191000000	59	11	11	46.9	24.3046	30.2061	29.2152	22.3915	29.6101	29.7544	29.4192	22.0304	29.397	29.7167	29.4527	29.0124
0.390026	-0.943621	Q09510	Q09510	Probable myosin regulatory light chain	mlc-4	618410000	20	4	4	26.7	19.2763	26.7182	26.0971	23.2047	24.7299	26.3268	26.2971	21.8915	25.7115	26.0602	26.0121	25.236
0.390019	-1.15879	Q9N585	Q9N585	Piwi-like protein	ppw-2	970630000	38	7	8	11.7	18.9427	26.7559	26.9017	24.9757	26.7556	26.7156	26.4452	21.4617	26.4942	26.3828	26.8202	26.3159
0.38987	-1.68122	P62784	P62784	Histone H4	his-1	8468600000	53	6	6	51.5	27.7697	30.3733	29.5032	25.7288	29.1454	30.0359	30.0111	22.2757	29.4978	30.1487	29.0959	29.4505
0.389244	-0.711946	G5EF05;K8F7V7	G5EF05;K8F7V7			246850000	17	8	8	5	19.6907	25.0439	25.0389	22.4042	24.0997	25.2633	24.0222	21.6482	24.6191	24.7729	24.7792	23.71
0.389104	-1.70803	P47991	P47991	60S ribosomal protein L6	rpl-6	15319000000	81	12	12	44.7	19.9517	31.5628	30.0726	27.9778	30.756	30.7944	30.2545	22.9644	30.4966	30.7399	29.9089	30.4561
0.388973	-0.5217	P50140;G8JYF5;Q9U3B0;V6CLG8	P50140;G8JYF5	Chaperonin homolog Hsp-60, mitochondrial	hsp-60	38694000000	241	48	48	59.7	19.1749	32.8243	32.026	29.5687	31.2314	31.9683	31.8384	29.6599	31.7564	31.9764	32.0857	30.9663
0.388884	-0.856754	Q9BL27	Q9BL27			1109000000	18	4	4	36.4	18.1183	27.3957	26.4406	24.5385	26.8535	27.1791	26.4441	23.0478	26.419	26.6859	26.8628	26.9839
0.388859	-1.17371	O17732	O17732	Pyruvate carboxylase 1	pyc-1	14510000000	151	20	36	40.5	19.2212	30.9699	30.102	28.3667	30.9995	30.4409	30.3299	25.3495	30.2642	30.6485	30.5191	30.3829
0.388616	-0.934905	C9IY22;C9IY21	C9IY22;C9IY21			4752800000	73	14	14	59.4	19.8213	29.4247	29.0549	27.0766	28.5646	28.9769	28.9608	24.7342	29.1281	28.893	28.8455	28.1096
0.387384	-2.08821	P34334	P34334	60S ribosomal protein L21	rpl-21	21860000000	56	13	13	59.6	19.1577	31.4641	30.7651	26.8037	31.5587	31.3545	30.9614	21.8991	31.2385	31.0315	31.3061	30.5504
0.386751	-0.622013	Q21541;A0A486WUL5	Q21541;A0A486WUL5			386390000	8	4	4	23	18.4996	26.0264	24.8267	24.6656	25.3574	24.6485	25.1411	22.7207	25.2912	25.7743	25.2364	24.0537
0.386311	-0.498955	Q17763	Q17763		atp-5	6928500000	70	10	10	62.3	19.2479	30.2084	28.5876	27.6249	29.3018	29.5897	29.3414	27.2033	29.328	29.6354	29.3145	29.1542
0.385485	-0.67525	Q21824	Q21824	Probable peroxiredoxin prdx-3	prdx-3	2938200000	37	7	8	42.9	19.9308	28.7833	27.6338	26.2776	28.1405	27.8822	28.0351	25.5747	29.2026	28.0039	28.1617	26.9652
0.385044	-0.742121	G5ECD6	G5ECD6		chs-1	168090000	3	2	2	1.4	19.6311	24.5173	24.082	22.365	23.8876	24.4065	24.1197	20.8308	24.2782	24.2078	23.7531	23.9739
0.384074	0.86786	G5EDE4	G5EDE4			133400000	3	1	1	3.3	20.1934	24.5219	24.2722	21.0247	24.1503	24.1274	23.8039	22.1334	20.8388	21.6037	24.3034	23.9977
0.382992	-0.571042	O45552	O45552			4310900000	57	13	13	37.3	19.7276	29.0373	28.3825	27.7527	28.8541	28.7888	28.5551	26.2401	28.7115	29.1529	28.5363	28.3216
0.3825	-0.677335	Q95PZ1	Q95PZ1			527860000	13	3	3	21.4	20.7579	26.6787	25.3784	21.5095	25.6727	26.2297	25.0954	22.7669	25.9059	25.3806	25.7929	25.3947
0.382497	-0.796288	Q9NEY7	Q9NEY7			800280000	8	2	2	21.7	19.6755	26.9353	26.0899	22.2396	26.5568	26.4116	25.8367	23.0286	26.5806	27.0402	26.1471	25.251
0.382342	-1.93186	Q20206	Q20206		rps-11	19012000000	68	10	10	56.1	18.9457	31.5199	30.6243	26.1593	31.2669	31.0243	30.8759	22.2516	30.9066	31.01	30.644	30.5856
0.38194	0.392667	Q9N4K0	Q9N4K0	MICOS complex subunit Mic10	F54A3.5	808810000	24	4	4	41.9	19.685	26.3241	25.2548	27.1045	26.0401	26.6274	26.7282	24.9682	25.4342	26.1	25.9586	25.3003
0.381917	-0.875268	Q20772	Q20772	Probable glutaryl-CoA dehydrogenase, mitochondrial	F54D5.7	12673000000	94	18	18	52.8	18.6911	30.0987	29.7326	26.9147	31.1529	29.7498	30.0072	26.8516	29.5895	30.6725	31.2822	29.7182
0.381489	-0.541253	G5EE41	G5EE41		cuc-1	2032600000	10	4	4	50.7	20.8876	27.736	26.8168	24.6793	27.824	26.9923	27.1998	26.5252	27.7745	27.9114	28.8527	26.1676
0.381324	-0.762576	G5EBI0	G5EBI0		4D656	470950000	17	4	4	23.9	20.1657	26.8805	25.28	22.5083	25.0998	25.9161	25.1591	22.0385	25.1995	25.4476	25.6632	24.9535
0.381223	1.77725	Q95ZR2	Q95ZR2		R05D11.9	2151700000	2	2	2	2.8	20.4479	28.4721	27.6486	22.3989	27.8314	28.9638	28.0164	23.3819	27.9399	23.7982	27.9093	21.4371
0.381071	-0.637542	Q09444	Q09444	Probable ubiquitin carboxyl-terminal hydrolase ubh-4	ubh-4	230570000	10	2	2	7.5	18.752	25.209	24.1479	21.4834	24.2008	25.0706	24.3004	21.8574	24.9738	24.2105	24.0279	24.7671
0.380857	-0.397147	Q23281;Q45EL5	Q23281;Q45EL5		toc-1	716860000	21	3	3	6.8	19.2843	26.0786	25.9637	24.8272	25.2544	26.7827	25.884	24.9586	26.669	26.1675	25.6743	25.9575
0.379843	-0.863868	Q09474	Q09474	Tryptophan 2,3-dioxygenase	C28H8.11	1012900000	20	4	4	11.4	19.3421	27.3474	25.8885	25.993	26.8011	26.2279	26.8515	22.773	26.1499	26.9361	26.7392	26.2838
0.379385	-1.15805	P48162	P48162	60S ribosomal protein L23a 1	rpl-25.1	1544400000	15	4	6	35.4	18.7593	27.9864	27.0968	22.0849	27.2861	27.6943	27.0751	22.0611	27.2572	27.189	27.2826	27.02
0.379298	-0.802364	P48156	P48156	40S ribosomal protein S8	rps-8	76761000000	158	9	20	62	19.5074	32.9323	32.4971	30.9026	32.5602	33.0782	33.3577	29.4561	32.5658	33.4581	32.7135	32.9243
0.378656	-0.523455	G5ED41	G5ED41	Cullin-associated NEDD8-dissociated protein 1	cand-1	6352800000	131	31	31	28.3	19.5115	29.6945	28.9233	27.0038	29.5621	29.1478	29.306	27.0261	29.4093	29.517	29.3498	28.8598
0.378583	-1.81709	O17218;A8WIR1;A0A146I8V3	O17218;A8WIR1		rps-22	18352000000	31	8	8	48.5	19.4812	31.2605	30.7342	21.3383	30.2393	31.3819	31.2784	22.7107	30.684	31.321	30.3278	30.5459
0.378582	-2.04838	Q9TXP0	Q9TXP0	40S ribosomal protein S27	rps-27	30571000000	41	6	6	48.2	19.0249	32.0404	31.2	24.4882	31.7751	31.6817	31.9587	22.3995	31.3488	31.6625	31.838	31.1592
0.37852	-1.35633	Q9GP94;H2KZV8;L8E6X8;Q9GP96	Q9GP94;H2KZV8		mlp-1	1676300000	30	5	5	62.1	19.0573	27.8903	27.3468	24.4336	27.4608	27.3935	27.6393	21.2695	27.4015	27.2269	27.4993	27.0607
0.378381	-1.82394	Q966C6	Q966C6	60S ribosomal protein L7a	rpl-7A	14887000000	138	20	20	60.4	19.2342	31.0929	30.2398	28.5256	30.7173	30.9617	30.3576	22.2976	30.3106	30.4754	30.5301	30.314
0.378355	-0.310583	Q22137;Q86G92	Q22137;Q86G92			2530700000	56	14	14	26.3	19.2506	28.1534	27.6961	26.7066	27.9347	28.0363	27.8466	26.6207	27.6244	28.1435	28.1468	27.766
0.378085	-1.26743	Q21966	Q21966		asp-4	1293800000	24	6	6	22.1	19.4142	27.2887	26.8012	22.9917	27.3485	27.1253	27.1108	21.3704	27.1498	27.1067	27.0273	26.741
0.37787	0.45275	Q2XN04;Q23150;V6CM19;O01799	Q2XN04;Q23150		col-181	1182500000	21	4	4	9.7	20.0633	26.8734	26.4536	26.5986	26.2258	28.0695	26.8018	25.7982	26.1126	26.5373	26.5664	25.868
0.377759	-0.4673	Q20277	Q20277		fipr-21	798080000	19	4	4	56.2	20.4076	26.0528	25.6302	25.5966	26.0104	26.8404	26.1615	24.4004	26.094	26.5017	26.6532	26.0331
0.377426	-0.551706	O61856	O61856	Acetolactate synthase-like protein	T26C12.1	153980000	7	2	2	5.6	19.1568	24.9226	22.4061	21.3217	24.5153	23.9733	23.0348	21.9437	23.3279	24.1251	24.6459	23.575
0.37742	1.04288	P34604	P34604	Probable translation initiation factor eIF-2B subunit alpha	ZK1098.4	99976000	1	2	2	7.9	18.9265	23.064	22.3599	21.0354	25.24	22.9431	22.4172	22.3445	20.1968	23.2733	20.8866	24.4166
0.377256	-0.684317	Q02332	Q02332	Probable [pyruvate dehydrogenase (acetyl-transferring)] kinase, mitochondrial	pdhk-2	153940000	11	3	3	13.7	18.7617	23.731	22.6459	22.7519	23.685	24.2686	23.5838	21.8192	22.8556	24.5023	25.4404	23.2956
0.376866	0.868788	P90795	P90795	Probable glycerol-3-phosphate dehydrogenase, mitochondrial	T25G3.4	99945000	13	6	6	12.5	19.0341	23.2326	24.4927	22.4233	24.3344	24.4478	22.163	21.3275	22.7826	23.1149	20.3485	22.5516
0.376162	-1.05634	G5EGN2;G5EGH6	G5EGN2;G5EGH6	Delta(9)-fatty-acid desaturase fat-6;Delta(9)-fatty-acid desaturase fat-7	fat-6;fat-7	556200000	15	2	2	6.5	18.8271	26.2391	25.4549	25.1397	25.8187	25.9631	25.7136	20.958	25.7337	25.7806	25.7266	25.4378
0.375467	-0.767565	Q9U255	Q9U255			427710000	5	1	1	1	19.038	25.3348	24.6085	25.6465	25.6189	24.7306	25.748	22.0447	24.7823	25.6087	25.7401	25.0814
0.37522	-1.08982	Q9TYW0;P34466	Q9TYW0;P34466	Clustered mitochondria protein homolog	clu-1	11889000000	150	36	36	36.2	20.3189	30.8547	30.0764	27.3744	30.3408	30.3726	30.1047	25.2572	30.2303	30.1271	30.3696	29.7077
0.375206	-0.799628	P37165	P37165	Ubiquitin-like protein 1-40S ribosomal protein S27a;Ubiquitin-like protein 1;40S ribosomal protein S27a	ubl-1	7016500000	57	6	6	31.3	19.8064	29.6364	29.3855	27.5751	28.2666	29.9376	30.0033	26.0716	29.4183	29.4026	29.4805	29.1762
0.374892	0.397618	H2L044;G5EER0;G4SL51	H2L044;G5EER0;G4SL51		pqn-52	450170000	5	2	2	7.5	19.3126	25.6964	24.234	25.5912	25.9733	25.8816	24.6427	24.923	24.4911	25.4572	25.5459	24.3359
0.374676	-1.4162	O62246	O62246	Coatomer subunit epsilon	cope-1	1445800000	38	7	7	32.2	19.227	27.2691	27.0545	22.1166	27.4729	27.3043	27.2693	20.8876	27.232	27.5889	27.5023	26.2757
0.374203	-0.913954	A0A2C9C3L5;P98080;A0A2C9C366;A0A2C9C3F6	A0A2C9C3L5;P98080;A0A2C9C366;A0A2C9C3F6	Cytochrome b-c1 complex subunit 1, mitochondrial	ucr-1	19263000000	128	25	25	50.5	20.487	31.4947	31.039	29.5599	31.1285	30.6548	30.8458	26.6538	30.8563	30.7448	30.5647	30.7729
0.373779	-0.980111	A0A0S4XR43;G5EBS4;H2KMJ3;A0A0S4XRD3	A0A0S4XR43;G5EBS4;H2KMJ3		lst-3	106170000	6	3	3	3.8	19.4465	23.6632	23.7692	20.9886	20.3814	23.5075	22.4524	23.2522	24.0534	24.361	24.3891	20.7104
0.373529	-0.470545	Q17770	Q17770	Protein disulfide-isomerase 2	pdi-2	30157000000	202	30	30	60.6	22.1822	31.6131	31.2253	30.7813	31.5479	31.6902	31.3301	29.5143	31.2458	31.8826	31.7939	31.0425
0.373412	-0.350145	Q9BI72;Q9BI71	Q9BI72;Q9BI71		epn-1	125660000	1	1	1	1.5	19.8455	23.9534	23.4566	22.287	24.0357	23.5701	23.5728	22.2651	23.5132	23.7821	24.0876	23.4615
0.37313	0.622052	O16315	O16315			101590000	7	1	1	3.2	19.3797	24.5574	23.2335	22.5653	23.4756	23.687	23.7563	22.2039	21.8986	23.6398	23.802	21.2941
0.373095	-0.283927	G5EC91	G5EC91		dpy-11	249360000	9	1	1	6.1	19.9816	25.5902	23.9358	24.5557	24.4148	24.2399	24.0367	23.4345	23.9499	24.8571	24.6292	23.8254
0.372917	-0.950232	A0A4V0IIR6;P90901	A0A4V0IIR6;P90901	Intermediate filament protein ifa-1	ifa-1	884780000	32	10	11	18	19.5407	27.0423	26.4101	22.4131	26.2316	26.6839	26.6862	22.1629	26.6976	26.5258	26.305	26.0372
0.372413	-1.22575	Q22308;B7WN80;O62372;O18056;B7WN81	Q22308		ddx-19	1495100000	56	15	15	20.6	18.1951	27.7738	26.7125	20.6705	27.1895	27.3793	27.5606	21.7224	27.6349	27.4212	26.8999	26.7989
0.372345	0.178592	O45864	O45864	Cytochrome b-c1 complex subunit 6		1031400000	2	2	2	42.7	17.7312	27.2053	26.2878	26.6298	26.4672	26.4735	26.2718	26.5077	26.3402	26.6482	26.3278	25.6897
0.371641	-0.79216	Q22540	Q22540			4273700000	72	16	16	32.1	20.2906	28.0692	28.1196	21.3539	29.0472	27.4969	29.7081	25.8077	28.4106	29.5521	28.1655	29.1003
0.371551	-0.73183	P18947	P18947	Vitellogenin-4	vit-4	384630000000	1099	14	148	75.3	21.083	35.6329	35.1199	32.9932	35.2757	35.4849	35.0931	31.8924	35.1804	35.3817	35.0328	35.0787
0.371507	-0.511912	G5ECU3;P40614	G5ECU3;P40614	Phosphate carrier protein, mitochondrial	F01G4.6	36840000000	103	15	15	55.3	20.0785	32.3412	31.6804	28.7393	31.9325	31.8827	31.7896	29.5121	31.8452	32.0349	31.7302	31.5542
0.371395	1.03094	P34460	P34460	Probable elongation factor 1-beta/1-delta 1	eef-1B.1	981000000	6	3	8	38	29.3502	26.1064	24.8177	20.5592	24.1405	25.8612	24.8141	23.4974	25.068	25.2603	20.5344	23.3266
0.371267	-1.32275	Q21166	Q21166	Acetoacetyl-CoA synthetase	sur-5	4275100000	79	16	16	29.3	19.5412	28.9661	28.5987	26.031	29.1153	29.0214	28.5658	22.7494	28.5198	29.0096	28.5078	28.7057
0.370617	-1.00378	Q95017	Q95017	SUMO-conjugating enzyme UBC9	ubc-9	1579400000	23	4	4	21.1	21.0984	27.6895	26.9119	25.9141	27.5754	27.2894	27.2904	22.7485	26.9309	27.4348	27.6454	26.9078
0.370071	-0.161858	P12845	P12845	Myosin-2	myo-2	10441000000	266	59	67	37.1	20.2046	30.5193	30.0042	29.2702	29.4068	29.5317	30.1266	29.4891	29.8307	30.048	29.7153	29.6076
0.369275	-0.318068	G5EEK9	G5EEK9		vha-5	147330000	6	1	1	1.4	18.6992	25.4971	23.2207	22.4362	23.6446	23.8713	23.2874	22.3102	23.5124	23.9348	23.2474	23.6912
0.369035	-1.24203	O62053	O62053	UPF0375 protein C08F11.11	C08F11.11	1690200000	23	3	3	36	20.7941	28.0969	27.2566	27.2871	27.398	27.0682	27.3902	21.5123	27.0536	27.4085	27.3598	26.5149
0.368954	0.383641	G5EGB1	G5EGB1	Galectin	lec-2	6499600000	12	1	18	62.9	19.5379	30.3062	28.8487	28.5177	28.9053	29.6997	29.5762	28.1383	29.2839	29.0023	28.0835	28.4152
0.368775	-1.02408	Q18212	Q18212	Spliceosome RNA helicase DDX39B homolog	hel-1	4195700000	59	11	11	27.5	18.7483	29.0738	28.5367	26.2803	28.8178	28.9072	28.7066	24.0616	28.1098	28.5857	28.9522	28.9418
0.368173	-1.04316	O01578	O01578	Probable mitochondrial pyruvate carrier 1	F53F10.3	570940000	16	3	3	20.3	20.3898	25.6445	25.6374	21.787	26.1145	26.5333	25.3773	21.2708	26.1891	25.2298	26.1523	25.8973
0.367619	-1.76122	Q27389	Q27389	60S ribosomal protein L13a	rpl-16	8663800000	49	10	10	41.1	19.3555	30.5287	29.6767	25.7685	29.8077	30.1348	29.7078	21.5901	29.7081	29.5892	29.6323	29.3557
0.367463	-0.693473	P91124	P91124	Resistance to inhibitors of cholinesterase protein 19	ric-19	167610000	1	1	1	1.9	20.2004	24.543	23.3785	21.0955	24.5894	23.7247	24.2439	21.0648	23.6082	24.3555	24.2867	24.1463
0.367026	-1.09678	Q7YZT6	Q7YZT6	Alpha,alpha-trehalose-phosphate synthase [UDP-forming] 1	tps-1	89123000	2	3	3	2	19.3847	20.1578	19.7095	22.2457	20.9212	24.3914	20.2983	22.703	21.5173	21.9067	25.4247	23.8522
0.366609	-1.30226	O45246;G5ECU5	O45246;G5ECU5		hsp-70	1577200000	9	1	4	6.4	20.557	27.8131	26.8578	23.4041	27.6725	27.4637	27.3363	21.3637	26.8787	27.4862	27.3592	27.3212
0.366313	-0.831517	O44897;Q8IA64	O44897;Q8IA64		haf-9	866020000	31	6	6	12.6	19.5082	26.7581	26.6024	21.4786	26.3364	26.8268	26.4436	22.6467	26.4321	26.4421	26.5995	26.1058
0.365796	-0.414302	H2KYR8;Q8MNR9	H2KYR8;Q8MNR9			215010000	8	1	1	13.4	19.211	24.7968	24.1037	24.1004	24.509	23.9076	24.5467	22.6204	24.028	24.2002	24.8887	24.1241
0.365696	-0.658786	Q9XWG2	Q9XWG2			234010000	5	2	2	25	18.4814	24.9385	23.3609	21.3337	23.1997	24.7249	25.3511	22.3647	25.6014	24.1945	24.5922	23.8874
0.365449	-0.269495	Q86MI3;Q9TZC8;Q95X21	Q86MI3;Q9TZC8;Q95X21			1177400000	27	6	6	11.6	20.9864	27.1802	26.53	25.0723	26.9178	26.8875	26.7603	25.6229	26.6396	26.889	26.9891	26.7487
0.365335	0.553272	O01759	O01759		ppk-1	21476000	4	2	2	4.1	18.7664	21.7691	21.8519	23.3589	21.3843	19.9644	21.896	22.3386	21.2825	20.9671	21.4558	19.6648
0.365071	-1.03387	O01802	O01802	60S ribosomal protein L7	rpl-7	49295000000	144	25	25	66	23.6575	32.2384	31.5834	28.8791	32.0949	32.6359	32.7628	27.658	31.9215	32.4807	32.5007	32.3843
0.36498	0.35559	Q09622	Q09622	Pumilio domain-containing protein 12	puf-12	1927400000	41	8	8	12.4	19.4093	27.386	26.8485	25.9433	27.0801	26.9495	27.6371	28.7283	26.9299	27.5033	27.2634	27.276
0.364281	-0.69385	P39745;Q9U9Y8	P39745	Mitogen-activated protein kinase mpk-1	mpk-1	1430800000	20	8	8	24.5	20.3752	27.358	26.6575	26.5127	27.389	26.8893	27.2692	23.9869	26.7714	27.3514	27.4022	26.7847
0.364021	-0.611613	P52275;P41937	P52275	Tubulin beta-2 chain	tbb-2	135630000000	296	3	29	60.2	19.0743	33.2188	33.6142	31.7695	33.864	33.884	33.8537	31.029	33.7032	33.8771	34.126	33.3709
0.363669	-0.590598	Q95ZN7;P46548	Q95ZN7;P46548	Glycylpeptide N-tetradecanoyltransferase;Probable glycylpeptide N-tetradecanoyltransferase	nmt-1	18954000000	101	17	17	38.5	18.8334	30.6889	30.2727	28.2337	30.6474	31.3411	31.0206	28.4281	31.5762	30.4529	31.0639	30.7065
0.363524	1.36469	P34383	P34383	Fatty-acid and retinol-binding protein 2	far-2	594580000	9	2	2	13.7	19.5561	26.5642	25.3274	21.7925	24.9344	27.9671	25.2114	22.6487	25.6065	25.8217	23.189	20.6856
0.36344	-0.613053	Q9N384;Q21057	Q9N384;Q21057	Galectin	lec-6	49365000000	81	9	9	60.3	19.6215	32.2328	32.5106	30.8086	32.0532	32.1597	32.6355	29.4371	32.2052	32.3936	32.2343	31.9046
0.363377	-0.443087	O76365	O76365	Cytoplasmic tRNA 2-thiolation protein 1	tut-1	3622500000	50	12	12	40.8	19.702	28.6632	27.8501	27.3723	28.8182	28.251	28.3924	26.627	28.0006	28.8417	28.8321	28.1865
0.362982	-0.596837	Q95XY1;Q9N3F4;Q65XX1	Q95XY1;Q9N3F4;Q65XX1		vbh-1	4371500000	84	15	18	37.1	23.3971	28.9131	27.9996	28.0791	28.8137	28.9033	28.7731	26.0362	28.6044	28.7848	29.0675	28.457
0.362827	-0.557815	O45430	O45430		mccc-1	1816300000	34	13	13	29.4	17.6449	27.9028	27.2895	27.1358	27.2132	27.7681	27.1949	24.8747	27.0688	27.8176	27.2135	27.1822
0.362525	-0.30543	Q8I4E2;A0A061AD14;N1NVC3	Q8I4E2;A0A061AD14;N1NVC3	Sorting nexin lst-4	lst-4	144330000	3	2	2	4.6	19.3331	24.28	23.3581	24.5614	24.0364	22.9993	23.6368	22.3829	23.502	23.615	23.6256	23.5344
0.362104	-0.95188	Q09580	Q09580	Probable GMP synthase [glutamine-hydrolyzing]	gmps-1	990390000	18	8	8	16.2	18.1783	27.3454	26.3914	21.8291	26.9013	26.4137	26.791	22.245	26.4158	26.8751	26.8353	26.0323
0.361417	-0.663188	Q93381	Q93381		madf-8	418720000	15	4	4	15.7	19.0875	25.7796	25.5642	23.9397	24.9004	25.9388	25.0945	22.3896	25.5691	25.5961	24.7078	25.1031
0.361291	-0.260382	Q17832	Q17832			39352000000	431	70	70	54	20.4162	32.2714	31.7319	30.8519	31.8825	31.9532	31.7478	30.6621	31.793	31.9503	31.9167	31.6272
0.360921	-1.55327	G5EEE5;K8ES54	G5EEE5;K8ES54	Elongation of very long chain fatty acids protein	elo-1	4688800000	26	5	5	15.3	19.2151	29.2332	28.3426	26.2705	29.1705	29.0877	29.0787	21.6852	28.8543	28.9557	28.9189	28.5063
0.360871	-0.636857	G5EBE4;Q8MQ15;A0A3B1E616	G5EBE4;Q8MQ15;A0A3B1E616		abts-3	39415000000	193	6	34	33.9	28.2571	32.018	32.0347	29.6437	31.7202	32.4658	31.6978	29.0579	32.2863	31.9093	31.6404	31.6533
0.360833	0.303175	Q22836	Q22836	Uncharacterized protein T27F2.1	T27F2.1	15156000	5	1	1	2.8	18.2578	20.5688	20.7067	21.5234	21.5549	21.0924	21.0174	22.5084	20.975	21.1882	21.2449	21.5523
0.360464	-0.425131	P18948	P18948	Vitellogenin-6	vit-6	165060000000	786	115	115	62.7	18.7512	34.554	33.7953	32.4902	33.9981	34.2413	33.6196	32.0021	33.6935	34.0466	33.9337	33.8878
0.360377	-1.27437	A0A146I8J1;Q19869	A0A146I8J1;Q19869	60S ribosomal protein L26	rpl-26	5227100000	52	7	7	51.9	18.1845	29.3248	28.9436	25.9736	28.8687	29.5531	29.1587	23.1257	29.1324	29.1657	28.7603	28.7452
0.359761	0.333779	O17895	O17895		haf-3	40458000	1	3	3	5.4	17.2579	22.7905	21.7988	20.8435	23.1001	21.9783	21.6734	21.912	21.8844	22.4391	21.7513	21.2539
0.359217	-0.663764	Q09249	Q09249	Uncharacterized protein C16C10.3	C16C10.3	245430000	19	7	7	7	18.5155	24.7434	24.1007	22.259	25.2263	25.4138	22.667	22.6491	24.7372	25.0623	24.7511	24.0607
0.359092	-1.07919	P90860	P90860			1610700000	12	3	3	22.8	19.243	26.8377	27.2425	24.2562	27.6288	28.0634	26.8158	22.5157	27.7596	26.6264	27.3583	27.5961
0.358981	-0.371355	Q9XWT5	Q9XWT5			154520000	9	1	1	7.5	18.7116	23.9219	23.7403	21.5619	24.2335	23.8752	24.0381	22.5529	23.6828	24.7191	23.9869	23.7963
0.358848	0.263369	Q21746	Q21746		sgt-1	1647200000	27	10	10	38	19.4366	28.0143	26.7364	26.1646	27.4966	27.7488	27.297	26.3452	26.7637	27.0614	27.1153	26.8937
0.358536	-0.752496	H2L0N9;A0A486WV52;Q6AW03;A0A486WWC6	H2L0N9;A0A486WV52;Q6AW03;A0A486WWC6			43513000000	256	43	43	60.2	22.6075	32.1135	31.9087	29.2807	32.3382	32.1135	32.2446	28.6587	31.9865	32.5049	32.0288	31.8448
0.358465	-0.861241	P55216	P55216	Putative cystathionine gamma-lyase 2	cth-2	644570000	14	4	5	21.2	20.0199	25.8905	25.5971	22.2766	25.5767	27.2702	24.9583	22.5775	25.2644	25.4833	26.2224	26.8576
0.357898	-0.534532	Q22935	Q22935			116680000000	22	1	1	1.8	26.194	33.4166	33.1964	33	33.5122	33.5672	33.5779	30.9797	33.3466	33.5338	33.4611	33.4335
0.357864	-1.32902	O01542	O01542		cpn-3	3194500000	28	10	10	59.2	18.8202	29.7569	26.2635	22.1975	28.1417	29.1383	27.5946	22.0164	27.9056	27.974	28.1034	28.224
0.357438	-0.799078	Q9N368;Q8MXS6	Q9N368;Q8MXS6			13561000000	106	18	18	31.6	18.977	30.2302	29.3597	27.1019	30.6156	29.9167	31.0729	27.0538	30.8678	31.1452	29.6218	30.2205
0.357162	-0.734137	Q9U489	Q9U489	Protein lin-41	lin-41	558270000	16	8	8	9.9	19.332	25.8639	25.6787	22.1797	26.0376	26.1484	25.7459	22.4927	25.7529	25.7806	26.2448	25.5828
0.356737	-0.639518	O17915;Q94134	O17915	GTP-binding nuclear protein ran-1	ran-1	19292000000	98	13	13	54.9	19.1216	31.279	30.438	30.131	30.8185	31.1659	30.8393	27.8785	30.8628	30.9962	30.722	30.6792
0.356719	-0.940726	Q9NLD1	Q9NLD1		hrp-2	2363500000	48	10	10	17.8	19.3958	28.924	27.2515	25.9663	27.7435	28.0166	27.8495	23.3709	27.5657	28.0991	27.7354	27.3433
0.356359	-0.280383	G5EFB5	G5EFB5		cpn-1	1707400000	27	7	7	38	20.0022	27.2131	26.5355	22.5225	27.5483	27.7375	27.3185	26.3524	27.3031	27.5415	27.9156	27.318
0.356001	-1.02803	Q19246	Q19246		dhs-25	8613600000	85	11	11	59.7	20.0737	30.1553	29.1529	27.0939	29.8457	29.9691	29.9521	24.9833	29.537	29.8637	29.3829	30.0786
0.355818	-0.204725	Q19706	Q19706	Eukaryotic translation initiation factor 3 subunit G	eif-3.G	643660000	24	8	8	32.4	19.8875	26.3056	26.0263	25.788	25.8153	25.9538	25.5113	24.9576	25.4427	25.8051	25.8401	25.969
0.354977	-0.614882	A8WFJ8;H2KYH9	A8WFJ8			100970000	5	3	3	11.9	19.4199	23.8772	23.2541	21.6589	22.645	23.562	23.9971	20.8802	22.9485	23.9679	23.7752	22.8523
0.354604	-1.21269	Q6R020;G5EF32;Q86S16;Q9Y059	Q6R020;G5EF32;Q86S16		npa-1	2276800000	26	5	5	8.8	22.8316	27.7191	27.8131	25.8342	27.8548	28.4296	27.7085	22.1835	27.7228	27.8599	28.1667	27.2777
0.353893	-0.842633	I7FXD3;P91857	I7FXD3;P91857		rab-5	354200000	13	2	2	14.5	19.1515	25.7339	25.0399	21.7348	24.6616	25.6751	25.1992	21.2994	24.2716	25.3874	25.2946	25.2524
0.353671	0.155345	O45502	O45502		dnj-12	1166600000	25	5	5	13.4	18.3766	27.1548	26.1127	26.1173	27.017	26.494	26.9912	26.5237	26.6382	26.5913	26.8887	26.2862
0.353551	-0.878601	Q17389	Q17389	Cullin-1	cul-1	378260000	9	6	6	7.2	20.4096	25.8736	25.1965	21.2795	25.4443	25.417	25.0749	21.1166	25.7217	25.0237	24.9052	24.9165
0.3528	0.663864	P34343	P34343	Nuclear pore complex protein 15	npp-15	132620000	6	4	4	4.3	19.4359	24.2784	23.6846	24.1682	24.2789	23.8746	23.7628	21.5085	24.054	22.5446	22.6158	21.5552
0.352708	-0.648482	P46502	P46502	Probable 26S protease regulatory subunit 6B	rpt-3	3855200000	82	12	12	30.4	19.2736	28.8627	28.4476	26.4533	28.5725	28.8761	28.5747	25.5399	28.4847	28.7406	28.5938	28.3381
0.351457	-0.852894	Q9UAY9	Q9UAY9		rpac-40	1870700000	43	10	10	33.1	19.3258	27.9575	27.3965	25.0626	27.7831	27.6119	27.4497	23.5676	27.594	27.8703	27.6244	26.7352
0.350138	-0.523562	A0A0K3AS01;A0A0K3AXB1;A0A0K3AUY6;A0A0K3ARF3;A0A0K3AUA6;A0A0K3AX41;A0A0K3ARS2;P34611	A0A0K3AS01;A0A0K3AXB1;A0A0K3AUY6;A0A0K3ARF3;A0A0K3AUA6;A0A0K3AX41;A0A0K3ARS2;P34611	B-box type zinc finger protein ncl-1	ncl-1	160040000	13	3	3	3.5	17.6586	24.3378	22.6574	22.9758	24.2661	24.2069	24.215	21.6852	24.1829	24.2233	24.2213	23.84
0.349375	0.635532	Q9U3K7;G5ECW7	Q9U3K7;G5ECW7		dpt-1	181450000	4	3	3	5.7	18.9382	26.4946	22.0511	22.7134	22.8239	24.7248	22.7264	23.0229	23.4059	22.5645	20.9839	23.8016
0.349302	-0.621803	Q17688	Q17688	Thioredoxin domain-containing protein C06A6.5	C06A6.5	1263600000	25	8	8	22.8	20.5504	27.0427	26.9486	23.9901	26.7281	27.3805	26.9982	24.1886	26.3736	27.0909	27.54	26.7781
0.34834	0.578625	Q21284	Q21284			207300000	9	4	4	8.6	21.5938	24.6026	22.6476	23.0309	24.3459	25.2788	22.7938	24.7953	22.7782	24.0416	24.8886	23.1908
0.348332	0.348795	O01803;Q94149	O01803;Q94149		rab-11.1	993820000	29	5	5	34.6	18.5069	27.3943	25.5548	25.3567	26.9271	27.0084	26.4057	25.6658	25.9348	25.6642	27.0253	25.9875
0.347526	-0.633599	Q09293	Q09293	Maternal effect lethal protein 47	mel-47	308540000	13	2	2	8.4	18.628	24.9812	24.2284	26.6175	24.0617	24.5201	24.4694	21.5539	24.4371	24.4194	23.3412	24.9418
0.347493	-1.15692	O44441	O44441	ATPase inhibitor mai-2, mitochondrial	mai-2	1996200000	8	2	2	14.7	20.3932	27.7435	27.2832	26.7432	27.4168	28.1032	27.8531	22.1262	27.5092	27.7182	27.7398	27.1598
0.347391	-1.01666	P90916	P90916	Probable histone-binding protein lin-53	lin-53	378920000	10	4	4	10.8	19.4825	25.4175	24.6643	20.7216	25.6268	24.7904	25.8218	20.6101	24.5554	24.9688	25.9089	25.4826
0.346898	0.500815	Q8WTM6	Q8WTM6	Probable actin-related protein 2/3 complex subunit 2	arx-4	115950000	4	2	2	7.6	20.6312	23.8048	23.015	22.4381	23.7982	24.4014	23.9981	21.7197	22.6559	23.2614	23.2295	22.7672
0.346505	1.0837	Q93244	Q93244	Cysteine synthase	cysl-1	250690000	8	5	5	21.1	19.1651	25.5086	25.4174	22.9841	23.9939	25.0533	25.0878	22.2222	24.4068	24.9667	22.8637	19.785
0.345351	0.626179	Q95XZ5	Q95XZ5	Nipped-B-like protein pqn-85	pqn-85	90140000	6	1	1	0.3	18.4386	23.9175	23.1199	21.4659	23.894	23.5713	23.8274	21.0346	22.8344	21.4138	23.0739	22.5004
0.345091	-0.754106	P91283;Q7JNG1	P91283;Q7JNG1		atp-3	5123500000	48	9	9	36.2	20.2234	29.8707	28.5291	26.8899	28.7597	29.5031	28.738	25.3303	28.7071	28.94	28.9785	28.7218
0.344793	0.404747	P34304	P34304	Uncharacterized protein C06E1.9	C06E1.9	273670000	2	1	1	1.1	19.6395	26.0741	23.9931	24.7608	24.7182	24.6664	25.0558	23.0883	23.8974	24.2926	24.4013	23.3184
0.34467	-0.33113	Q22494	Q22494	Probable V-type proton ATPase subunit H 2	vha-15	8758900000	120	21	21	46.2	19.7001	30.0705	29.8084	28.67	29.4247	29.9664	29.6598	28.1479	29.6561	29.8409	29.3584	29.6678
0.344495	-1.64283	G5EEH6	G5EEH6		ivd-1	9694700000	73	11	11	42.2	19.6723	30.049	29.9215	24.6061	30.1513	30.1498	30.3081	22.0506	29.3914	30.1518	29.7521	29.9358
0.34421	-0.97987	Q86NC2	Q86NC2		nuo-2	736620000	17	6	6	26.1	19.5252	25.6339	25.3828	25.0789	23.297	26.889	24.1419	25.11	24.068	24.3651	27.1805	27.7437
0.343983	-1.49603	Q9XWS4;I2HAJ2	Q9XWS4;I2HAJ2		rpl-30	4534600000	48	7	7	53	19.3919	29.4564	28.5021	25.8846	28.9946	29.2926	28.774	21.5845	28.8325	28.7794	28.6035	28.4145
0.343709	-1.10331	Q9N3H3	Q9N3H3			869950000	33	11	11	29.5	18.8052	27.1335	26.395	21.7461	26.1688	27.0842	25.9838	21.2316	25.6157	26.6157	25.5035	27.1468
0.34355	-0.655775	G5EBK3;G5EES2	G5EBK3;G5EES2		erm-1	10749000000	108	2	24	41.8	19.0839	30.0404	30.0605	28.0031	30.1765	30.1107	30.3117	26.9371	29.9269	30.1341	30.102	29.9962
0.34336	0.276997	P55954	P55954	Cytochrome c oxidase subunit 5A, mitochondrial	cco-2	755030000	11	3	3	17.8	19.2432	26.6174	25.2693	24.7776	26.5414	26.5475	26.4571	25.2241	26.0492	26.135	25.8977	25.5802
0.343307	-0.732543	Q0G819	Q0G819	Serine/threonine-protein phosphatase	tax-6	228180000	8	4	4	10.3	22.4248	23.8035	19.6594	22.3938	24.8973	25.3377	24.0815	21.3878	24.448	25.2638	24.728	24.1947
0.342526	-1.25623	P90983	P90983		rps-29	1651800000	16	3	3	50	19.0591	27.982	26.7401	22.6234	27.0497	28.0753	27.5331	21.3654	27.6259	27.4966	27.0539	26.8721
0.341841	-0.651512	Q09450	Q09450	Probable succinyl-CoA:3-ketoacid coenzyme A transferase, mitochondrial	C05C10.3	5122400000	84	16	16	39.5	19.4647	29.146	28.5594	27.249	29.453	28.9489	28.9739	25.9218	28.7562	29.2351	28.8573	29.055
0.341281	0.910833	O16294	O16294	Probable GMP reductase	F32D1.5	78295000	0	1	1	3.4	19.866	24.4552	21.4835	21.1975	23.6983	23.8738	21.8866	21.6757	22.9438	21.4847	23.7762	19.2865
0.340642	0.195347	Q93573	Q93573	Translationally-controlled tumor protein homolog	tct-1	42277000000	139	19	19	90.6	19.0358	31.917	31.7828	31.3697	32.109	32.1765	32.056	31.4611	31.4417	32.0857	32.0538	31.4399
0.34021	-0.456686	P46769	P46769	40S ribosomal protein SA	rps-0	26158000000	169	19	19	86.2	21.7682	31.969	30.6504	29.9378	31.0416	31.6821	31.3103	29.1507	30.9638	31.3278	31.4829	31.2371
0.339947	-0.553031	O01422	O01422	COP9 signalosome complex subunit 2	csn-2	4526300	2	2	2	6.3	19.1633	19.8986	19.3776	21.9289	19.5356	20.0789	19.932	22.0176	21.4713	21.2981	21.3207	19.686
0.339298	-1.101	Q9XWP4	Q9XWP4			8295100000	45	7	7	30.9	20.4486	29.6059	29.3324	25.3708	29.8733	29.8424	30.2082	24.4677	29.5319	30.1224	29.4155	29.7257
0.338986	-0.582438	Q9UAV8;Q5TKA3;Q5TKA4	Q9UAV8;Q5TKA3;Q5TKA4		acs-1	1203400000	25	8	8	20.1	19.2638	27.4272	26.731	23.4961	27.129	27.0014	26.7479	24.1152	26.6986	26.773	27.3115	26.5402
0.338357	-0.542038	Q20684	Q20684		lec-2	9362700000	103	3	20	16	18.5851	31.0677	29.4596	28.2439	29.1187	29.8133	30.1198	27.0931	29.7962	29.502	29.555	29.4598
0.337969	-0.741953	S6EZK7;Q19346	S6EZK7;Q19346			626620000	15	9	9	10.8	19.0445	25.0658	25.6966	25.0972	26.1425	26.5027	25.8203	22.5166	25.9469	26.4772	25.9381	25.5877
0.337413	-0.857608	Q95QS4	Q95QS4			524540000	14	3	3	15.5	19.7717	25.0978	24.9984	22.613	25.9598	25.9341	26.0682	21.846	25.4459	26.7037	25.22	25.869
0.336672	-0.921139	Q20779	Q20779	Probable cytochrome c oxidase subunit 6A, mitochondrial	tag-174	1043200000	24	3	3	31.2	20.3772	26.9569	26.8146	20.801	26.8663	26.7421	27.0476	22.2312	26.8464	26.7148	26.422	26.5886
0.336481	0.377331	A0A061ACL3;Q965I6;O76618	A0A061ACL3;Q965I6;O76618		cars-1	1066300000	39	11	11	16.6	19.5181	27.0872	25.9216	25.6194	26.692	27.8619	26.3006	25.6411	25.9883	26.517	26.2932	26.1878
0.336356	1.07007	O17040	O17040	Very-long-chain (3R)-3-hydroxyacyl-CoA dehydratase hpo-8	hpo-8	269960000	7	1	1	6	19.96	26.0048	25.1682	22.0158	24.9934	25.4277	24.6671	21.5127	24.6447	24.9987	21.7827	20.8946
0.336308	-0.421803	P90849	P90849		cco-1	219150000	2	1	1	7.6	18.9671	25.0212	24.479	22.1683	24.1009	24.8658	24.3969	22.5563	24.8703	24.2996	24.489	23.9482
0.335943	-1.09169	Q21930	Q21930	60S ribosomal protein L28	rpl-28	79194000000	100	12	12	63.5	16.6256	32.4216	32.0377	31.04	33.4329	33.5216	32.8981	27.7797	33.0752	33.2216	33.0173	32.685
0.335905	-1.41391	Q9N3Y1	Q9N3Y1			7375800000	36	6	6	16	19.1889	29.6844	29.0321	22.1979	29.9302	29.7532	29.892	22.6927	29.3319	29.7676	29.6619	29.1621
0.335641	-1.00457	Q19866;Q18907;Q7JPI2	Q19866;Q18907;Q7JPI2		suf-1	382360000000	587	76	76	76.5	25.5737	34.9219	35.1852	32.517	35.3319	35.7194	35.3305	30.3956	35.2892	35.5049	35.1927	34.8088
0.335535	-1.09775	P46563	P46563	Fructose-bisphosphate aldolase 2	aldo-2	2179900000	45	11	11	35	21.1709	28.5764	27.4245	26.2217	27.6171	28.5479	27.1271	22.3297	27.1947	27.8249	27.6	27.3931
0.335526	-0.623473	Q19626;Q9N5A0	Q19626	Probable V-type proton ATPase subunit B	vha-12	35929000000	171	27	27	61.9	20.7897	32.1869	31.5331	30.1185	32.0138	31.7692	31.8507	28.7714	31.4268	31.8983	32.0668	31.5071
0.334458	0.63892	U4PBG7;A0A2X0T211;Q966E7	U4PBG7;A0A2X0T211;Q966E7			86571000	5	1	1	3.8	19.2177	23.6753	23.338	21.8637	23.5182	23.7215	23.3715	21.4922	22.8913	23.4984	20.5839	22.5741
0.333433	-0.748585	P55155	P55155	Vitellogenin-1	vit-1	62579000000	260	42	147	71	19.2699	32.9059	32.4834	30.797	32.6637	32.691	32.749	28.9531	32.31	32.0607	32.8123	32.8682
0.332762	-0.470298	Q95X88;O16637	Q95X88;O16637	AP-3 complex subunit delta	apd-3	224470000	5	2	2	1.9	21.0935	25.0999	24.0923	21.7999	24.5904	24.1746	24.9503	22.2929	24.221	24.7059	24.6276	24.335
0.332759	1.04877	O76447	O76447		hcp-1	290560000	7	5	5	4	19.7434	24.8102	24.6775	24.7329	23.7324	26.0935	25.7565	21.733	22.3762	21.2953	24.2279	25.2209
0.332651	-0.446527	Q21086	Q21086	Guanine nucleotide-binding protein-like 3 homolog	nst-1	2090900000	55	13	13	29.5	19.4907	27.8502	27.7247	25.6349	27.8528	27.3844	27.9937	25.5432	27.6484	27.7584	27.3857	27.7676
0.332487	-1.09467	U4PLL0;U4PB66;U4PAR9;Q94287	U4PLL0;U4PB66;U4PAR9;Q94287		bris-1	2466000000	5	1	1	2	19.9963	28.516	27.521	21.4112	28.233	27.7925	28.4399	22.5792	27.9557	28.0556	27.6502	27.7617
0.332236	0.502831	P49594	P49594	Ca(2+)/calmodulin-dependent protein kinase phosphatase	fem-2	65830000	5	2	2	5.3	19.3072	22.7544	22.7153	22.4597	22.9804	22.8288	23.3492	22.4404	20.5564	23.1929	22.9553	22.8829
0.332221	-1.73103	O44480	O44480	60S ribosomal protein L18a	rpl-20	14428000000	67	14	14	58.3	19.7685	31.5807	30.2741	28.5718	30.5804	30.6653	30.5452	21.7177	30.1455	30.0502	29.9665	30.2704
0.331652	-0.372522	Q9U1Q7;I2HAI1;A0A0K3AW63;D8FRP8;D8FRP9	Q9U1Q7		emb-4	668980000	34	13	13	11.6	20.0091	25.9672	25.8899	23.4884	25.9686	26.2638	26.1405	24.3879	26.2746	26.1974	26.2898	25.4892
0.33156	-0.323568	O62213	O62213		cey-1	135330000	11	1	1	9.1	18.3652	25.0453	22.8955	23.6186	23.3325	23.8479	23.1086	22.034	23.1848	23.1296	23.4504	23.8524
0.331197	-0.72057	Q9N2V9;G8JYF6;V6CIW4	Q9N2V9;G8JYF6;V6CIW4	Probable 3,5-cyclic phosphodiesterase pde-6	pde-6	31731000000	233	41	41	57	19.183	31.4479	31.1159	29.9622	31.7476	31.9754	31.7601	28.1916	31.7468	31.9743	31.6815	31.1545
0.330882	-0.867832	Q20683	Q20683	Tetratricopeptide repeat protein 36 homolog	F52H3.5	46827000	11	2	2	13.4	19.7926	22.2724	21.1311	21.6608	20.3411	21.6353	20.6943	22.4246	21.6345	22.036	24.8833	20.0129
0.330573	-0.950965	O44772	O44772			3458800000	73	12	12	33.8	19.6536	28.5837	28.3705	22.3508	28.5386	28.1846	29.1659	23.8057	28.4812	28.3636	28.1705	28.4834
0.330402	-0.690355	Q17948;H9G2X3;A9UJN4	Q17948;H9G2X3;A9UJN4		pptr-2	10442000000	116	1	20	37	19.921	29.6109	29.7992	27.9462	30.3878	30.318	30.0102	26.7257	30.0081	30.0798	30.342	29.7733
0.330214	-0.509937	A0A2C9C2S8;O01761;A0A2C9C330;A0A2C9C2W9;A0A2C9C3B7;A0A2C9C332;A0A2C9C2V5;A0A2C9C365;A0A2C9C2V3;A0A2C9C2G8	A0A2C9C2S8;O01761;A0A2C9C330;A0A2C9C2W9;A0A2C9C3B7;A0A2C9C332;A0A2C9C2V5;A0A2C9C365;A0A2C9C2V3;A0A2C9C2G8	Muscle M-line assembly protein unc-89	unc-89	2327900000	82	38	38	6.4	22.4963	28.5774	28.1367	25.3641	27.2866	27.9427	28.0219	25.2681	27.9463	27.5792	27.7554	27.2781
0.329516	-1.40329	P49180	P49180	60S ribosomal protein L35a	rpl-33	4361800000	43	7	7	29	19.2617	29.6075	28.7275	27.0917	28.8397	28.977	28.7941	21.624	28.3756	28.3702	28.5186	28.5835
0.329348	0.510858	Q17322;I2HAF5;Q9U1S2;Q9N5W1	Q17322;I2HAF5;Q9U1S2;Q9N5W1		sta;brp-1;C51G7.4	122870000	9	3	3	7.4	19.5138	23.3835	24.0168	24.0493	23.3685	23.7961	23.1539	22.9586	23.3367	23.0172	23.8974	20.9824
0.328738	-0.87676	O62216	O62216			131360000	3	2	2	7.3	19.0245	21.8191	21.6834	24.3077	23.41	24.4157	21.7418	21.7047	24.6168	24.6311	24.5959	20.9354
0.328434	-0.554215	P91125	P91125			753710000	7	4	4	19.7	19.224	26.7851	25.3987	21.553	25.6547	26.8203	26.2759	23.7969	25.719	26.9967	26.2013	25.8477
0.327585	0.462769	P34480	P34480	Putative N-acetylglucosamine-6-phosphate deacetylase	F59B2.3	50981000	4	1	1	3.3	18.126	22.5585	22.2989	21.8753	22.3459	23.3435	22.0717	22.4024	22.382	20.4997	22.7968	22.6339
0.327019	-0.399938	Q19699	Q19699		gfat-2	13748000000	106	9	20	42.5	18.8283	31.036	29.7428	28.5856	30.5925	30.3109	30.3495	28.4864	29.9111	30.3237	30.3014	30.8029
0.326623	-0.85218	Q21902	Q21902	DNA replication licensing factor mcm-5	mcm-5	5960600000	131	26	26	42.7	22.6982	29.364	29.2303	27.2373	29.4503	29.2099	29.4272	24.9712	28.7937	29.4823	29.1996	28.9916
0.326166	-1.23288	P50306	P50306	Probable S-adenosylmethionine synthase 4	sams-4	3679400000	19	4	20	55.9	19.5739	28.418	28.1996	27.51	28.6615	28.6626	28.9216	22.3976	28.5355	28.8148	28.5063	27.7182
0.326011	-1.25882	Q19905	Q19905	UDP-glucose 6-dehydrogenase	sqv-4	3614800000	67	9	9	24.7	19.2717	28.4457	28.3416	25.6114	29.0145	29.0378	28.2861	22.266	28.2063	28.5262	28.63	28.2772
0.325995	-0.556892	Q19969;Q71VM3	Q19969;Q71VM3	Importin subunit alpha-3	ima-3	1947500000	39	8	8	17.1	18.7356	27.8455	27.5468	24.94	27.8055	27.5368	27.7324	24.8658	27.5277	27.8577	27.6657	27.117
0.325844	-1.00307	O45904	O45904	Galectin	lec-1	18559000000	130	2	22	66.3	18.3407	31.5565	30.5796	27.2465	30.2689	31.2559	31.2953	25.8637	31.2446	30.7269	30.4035	30.3211
0.325719	-0.669443	G5ED29;D4PH96	G5ED29;D4PH96		atx-2	2184500000	82	15	15	24.6	19.5004	27.9365	27.4637	25.3657	27.7167	28.0292	27.977	24.5232	28.0579	27.9791	27.7344	27.1526
0.324808	-0.454923	H2L2B8	H2L2B8		apc-10	39378000	2	1	1	5.7	19.895	21.2466	19.8476	21.3347	21.2892	22.6799	23.6758	22.7219	22.9228	23.5629	23.5539	22.147
0.323697	-0.522245	Q9UB28;Q9UB29;H2L0C1;Q9BKP3	Q9UB28;Q9UB29		let-805	228080000	17	9	9	2.5	19.5276	25.1329	25.1515	21.7289	23.186	24.6851	24.9535	22.0776	24.497	24.2058	24.3747	23.9137
0.322992	0.703421	Q21265	Q21265	Putative metalloproteinase inhibitor tag-225	tag-225	64286000	1	1	1	7	18.793	23.2417	22.7136	21.7309	22.9787	23.2994	22.8952	21.3375	22.4606	22.9734	22.7578	19.5052
0.321954	-0.676358	Q18445;V6CLB6	Q18445;V6CLB6	Peptidyl-prolyl cis-trans isomerase	cyn-12	396170000	12	4	4	26	19.4269	25.4994	25.1828	21.2521	25.6338	25.523	25.3102	21.9816	25.322	25.5904	25.3383	24.9034
0.321946	-0.560135	Q967F1	Q967F1		eif-1	201190000	8	1	1	9.2	19.4876	24.7996	24.0444	21.7461	24.1524	24.6361	24.6167	21.5959	24.1963	24.1874	24.691	24.1668
0.321567	-0.222795	P46550;G8JY43	P46550;G8JY43	T-complex protein 1 subunit zeta	cct-6	7737700000	87	20	20	39.7	17.7323	29.8986	29.583	25.8549	28.8209	29.3234	29.785	29.2349	28.9876	29.9235	29.3327	29.8116
0.321168	-1.27733	Q95QL6	Q95QL6			6103400000	80	10	10	55	19.8113	29.4477	29.0071	26.9741	29.1284	29.5434	29.8673	22.8141	29.3476	29.296	28.9559	28.8631
0.321051	-0.285583	Q18040	Q18040	Probable ornithine aminotransferase, mitochondrial	C16A3.10	1520600000	32	10	10	25.1	19.3244	27.3648	26.9151	25.8847	27.4104	27.3116	26.9757	25.899	26.7786	27.2538	27.2092	27.4976
0.320991	-1.04575	Q19264	Q19264	Putative deoxyribose-phosphate aldolase	F09E5.3	3035600000	38	11	11	46.9	19.8428	28.3509	27.7717	25.1148	28.8813	28.3877	28.2326	23.0741	27.7013	28.4035	27.9768	28.6772
0.320931	-1.06638	Q9TYL9	Q9TYL9	Coatomer subunit beta	copb-1	3797800000	74	15	15	21.4	19.0793	29.0483	28.3048	26.035	28.8502	28.6077	28.8594	23.1582	28.2212	28.5498	28.6524	28.3176
0.320637	-1.0702	Q95008	Q95008	Proteasome subunit alpha type-5	pas-5	831480000	13	6	6	31.5	24.5369	27.1685	25.8734	23.89	26.4172	26.6771	26.2504	20.87	26.1244	26.203	26.6178	25.5503
0.32031	-0.561948	P34559	P34559	Probable enoyl-CoA hydratase, mitochondrial	ech-6	5737900000	64	13	13	55.9	18.3618	30.4717	28.1741	23.1748	29.3831	29.2765	28.6085	26.2558	28.6702	29.3082	29.0456	28.7477
0.320199	-0.6985	Q9XVE9	Q9XVE9		rpl-14	11786000000	74	10	10	55.6	18.2317	30.692	29.326	26.9719	30.3896	30.5169	30.2732	26.7288	30.1731	30.1541	30.4612	29.9141
0.320027	1.45453	Q27532;K7ZUH9;Q9U281;Q10453;P08898	Q27532;K7ZUH9;Q9U281;Q10453;P08898	Histone H3.3-like type 2;Histone H3;Histone H3.3 type 2;Histone H3.3 type 1	his-74;his-40;his-72;his-71;his-2	1621800000	6	3	3	13.2	27.7322	28.2262	27.9186	21.2224	27.134	26.8743	27.3401	23.198	27.6769	21.4668	22.1907	27.3939
0.319931	-0.8918	P91495	P91495		npp-12	462190000	7	5	5	4.2	18.2838	26.0694	25.3518	20.9207	26.1027	25.3959	25.454	21.1041	24.5988	25.7205	25.8071	25.4975
0.31969	-0.55281	G5EDZ5;O62305;F5GUA8;F5GUA9	G5EDZ5;O62305	Calcium/calmodulin-dependent protein kinase type II	unc-43	318520000	10	4	4	9.4	20.219	25.3597	25.0945	21.1611	25.2481	24.4962	25.3475	22.3931	24.58	25.4655	25.2475	24.4032
0.319174	-1.48929	Q9U2Q9	Q9U2Q9	Glycogen synthase kinase-3	gsk-3	4656900000	57	13	13	43.6	19.5759	29.2765	28.6566	26.1841	28.917	29.1435	29.3001	21.2796	27.9547	28.9168	28.9754	28.7505
0.319154	-0.903593	P34519;Q9BKQ2	P34519	Putative tricarboxylate transport protein, mitochondrial	K11H3.3	1221700000	19	8	8	30.1	19.2801	27.2671	26.2726	21.5593	27.9797	27.1361	25.9947	22.6284	26.2662	26.7119	27.4122	26.963
0.318837	-0.317866	Q27461;P90735;G5EFV6	Q27461;P90735		eat-6	15057000000	219	35	35	40.9	18.8533	31.0025	30.5961	29.3499	30.478	30.5455	30.3735	28.8568	30.2054	30.7442	30.2607	30.3149
0.31813	-0.417346	Q20898	Q20898		ifet-1	2408400000	68	14	14	30	18.2557	28.3039	27.817	27.7876	28.1858	27.1511	27.8724	25.7399	27.663	27.432	27.9543	27.5692
0.318031	-1.2117	Q19967	Q19967	Protein transport protein Sec61 subunit gamma	emo-1	2090300000	7	1	1	17.6	17.8788	28.3027	24.4566	27.8539	28.0819	27.5301	27.9804	21.4476	27.5761	27.137	27.5913	27.5823
0.317902	-1.04978	Q93934	Q93934			24916000000	106	19	19	70.2	22.6189	31.1187	31.1305	27.8743	31.8798	31.2594	31.5171	26.0388	31.1284	31.7763	31.1042	30.8853
0.317486	-0.44391	A0A168H1X0;A0A164D380	A0A168H1X0;A0A164D380			26582000	4	3	3	6.5	18.8017	21.5384	22.0712	23.0309	22.6356	21.2494	20.3389	21.984	21.1283	22.3628	22.6089	21.8834
0.317045	0.503219	I7FW40;Q93874	I7FW40;Q93874		rab-14	83899000	6	2	2	14.4	20.3555	22.0871	23.5717	22.0753	23.5961	23.8986	24.4074	21.6975	22.0865	23.6369	22.9653	22.8981
0.317019	0.778386	A8E0Q0	A8E0Q0			266500000	1	2	2	4.1	17.9598	22.7995	21.8283	27.0924	22.6017	21.7485	22.6666	26.2685	21.7574	22.8695	22.8404	22.7046
0.316864	-0.947051	G5EE96	G5EE96			976440000	30	6	6	18.6	23.117	27.4377	27.5514	22.0899	25.8225	26.9922	26.4305	21.5277	26.5204	26.3834	26.1292	25.5281
0.316704	-0.625295	A7LPE6;Q7JMU1;P34517;A7LPE5	A7LPE6;Q7JMU1;P34517;A7LPE5	Probable glycerol-3-phosphate dehydrogenase 2	gpdh-2	4434700000	71	14	14	43.3	19.7713	29.5575	28.3025	27.4544	29.1029	28.5087	28.2944	25.8555	27.3607	29.1943	29.1762	28.5314
0.316111	-0.266089	P29355	P29355	Sex muscle abnormal protein 5	sem-5	148060000	4	2	2	11	19.1836	24.1741	23.2768	22.0614	23.4009	24.5611	23.6354	23.3911	23.8308	24.3692	24.3865	23.4664
0.315013	-0.501783	Q9BIF4	Q9BIF4		ehs-1	361900000	6	2	2	1.5	19.5219	25.4123	24.4329	21.3848	25.428	25.3551	25.3683	22.8136	24.6987	25.4918	25.5879	25.1937
0.314958	0.188338	G5EGU8	G5EGU8		erm-1	73817000	4	1	23	40.6	19.8461	21.9367	23.2429	21.4191	23.5237	22.9846	23.4291	22.5348	23.0595	22.8769	23.1406	22.6419
0.314863	-0.874877	H2L0J4;O16725;Q94245	H2L0J4;O16725			888850000	28	9	9	22.2	19.4148	27.0308	25.7744	24.4448	26.6659	26.7682	26.4613	22.043	26.4694	26.8658	26.3987	25.7041
0.314604	-0.312808	P16356	P16356	DNA-directed RNA polymerase II subunit RPB1	ama-1	1841300000	36	14	15	9.3	22.5095	27.6101	27.5362	26.9616	26.9942	27.6096	27.6664	25.9004	27.3607	27.2933	27.1665	27.6013
0.314155	-0.519113	Q69Z13;Q86D12;Q9XUS6;Q9XUS4;Q9XUS5;Q8WQE5	Q69Z13;Q86D12;Q9XUS6;Q9XUS4;Q9XUS5;Q8WQE5			5176000000	41	8	8	20.7	20.2123	29.4637	28.3014	26.7727	28.6938	28.2169	29.4353	27.1177	28.1284	29.3778	30.0572	27.9767
0.314082	-1.1264	P91020	P91020			1665700000	28	7	7	24.3	19.8173	28.1613	26.2067	22.9414	27.6598	27.9202	27.3252	21.6101	27.1802	27.5007	27.3289	27.0112
0.313759	-0.635108	Q6A582;K8ERX1;Q21605;K8FE02	Q6A582;K8ERX1;Q21605;K8FE02		zbp-1	13595000000	129	25	25	35.8	18.3999	30.2572	29.3106	31.2662	30.3793	30.0525	30.2217	27.2362	28.9311	30.2742	30.8634	30.3613
0.313467	-0.644155	Q09422	Q09422	Serine/threonine-protein phosphatase Pgam5, mitochondrial	pgam-5	1455500000	35	7	7	27.8	18.5497	27.5434	26.9675	21.9866	27.2079	27.5745	27.2594	23.915	27.381	27.1765	26.9024	27.0735
0.312706	0.274795	Q23588	Q23588		upp-1	53463000	1	1	1	4.1	19.9387	23.6843	22.5426	23.1781	22.3937	22.7932	22.5338	21.4721	22.3077	22.1114	21.3368	22.3377
0.312561	-0.750338	O17328	O17328		mct-6	2300900000	27	7	7	16.7	18.6582	28.1179	27.8177	23.4854	27.9066	28.122	28.0278	24.0095	27.7054	28.148	27.7452	27.4686
0.312375	-1.09269	G5EFZ1	G5EFZ1		ipgm-1	2708200000	36	7	7	22.8	21.7741	28.0882	26.0169	25.5795	28.4352	27.5347	28.3994	23.0645	25.8825	29.197	28.7278	27.9971
0.312177	-0.640659	Q9U2G0	Q9U2G0	Putative U5 small nuclear ribonucleoprotein 200 kDa helicase	Y46G5A.4	1093000000	45	12	12	6.7	19.4074	27.9175	26.7235	24.166	26.4991	26.7032	26.8103	23.3419	26.3502	26.8949	26.7868	25.8851
0.311923	-0.319705	Q95Y35	Q95Y35			1017300000	27	4	4	12.2	18.4364	26.8252	25.8465	21.8921	26.7779	26.1745	27.1293	25.4513	26.3435	27.3364	26.4055	26.7265
0.311734	-0.459057	Q94230;Q93537	Q94230		plp-1	7379700000	69	16	16	61.9	22.0417	29.3711	29.1515	26.9579	29.8513	29.7058	29.4826	27.3016	29.3552	29.9788	29.2409	29.6027
0.311025	-1.40025	Q17698	Q17698			3319000000	38	7	7	51.7	17.8791	29.2382	28.2015	25.1613	28.1525	29.2054	27.8926	21.0849	28.2009	28.2853	28.6464	26.8038
0.310428	-0.301115	Q22508	Q22508		tag-18	8802400000	63	11	11	43.3	19.5161	30.4905	29.9037	28.7038	29.0247	29.619	29.854	28.3367	29.9766	29.793	29.2896	28.9796
0.310205	-0.57792	Q9U2M4	Q9U2M4	Probable hydroxyacid-oxoacid transhydrogenase, mitochondrial	Y38F1A.6	42127000000	139	20	20	63.7	18.2649	32.3405	31.8276	29.7319	32.2459	32.2193	31.677	29.2872	32.1877	32.6327	31.9498	30.9709
0.310197	-0.803923	Q23494	Q23494			1082600000	4	2	2	4.3	18.4974	27.0135	26.6255	21.9767	26.5747	27.2914	27.0464	22.6531	26.6703	26.9201	26.6341	26.5567
0.310173	-0.42238	Q21053;A1X3T7	Q21053;A1X3T7	Vacuolar protein sorting-associated protein 35	vps-35;F59G1.3	223130000	14	4	4	7.2	20.564	24.6593	23.7616	22.0092	25.1387	24.2768	24.5186	22.5925	24.3673	25.0969	24.3173	24.4346
0.309831	0.505955	P34514	P34514	Anaphase-promoting complex subunit 2	apc-2	39662000	2	1	1	1.9	19.4306	22.5622	22.0317	22.0061	22.6182	22.1594	22.5812	21.9932	22.6057	22.3647	22.5317	19.8261
0.309271	-0.342422	P32740	P32740	ATP-dependent (S)-NAD(P)H-hydrate dehydratase	R107.2	210860000	6	3	3	9.8	18.8062	24.6048	23.6446	22.8756	24.8361	24.6117	24.0338	22.8627	24.6354	24.0555	24.7082	24.3148
0.309231	-1.03357	Q8WQD8;Q21614	Q8WQD8;Q21614		cah-4	1218700000000	668	26	26	87.2	22.598	37.0117	36.604	35.211	37.1083	36.9789	37.3327	31.5409	36.6847	37.0307	36.9468	36.4328
0.309192	0.207545	Q8MPQ0;Q10580	Q8MPQ0;Q10580	Protein SWAP	swp-1	2187400000	39	8	8	11.7	19.0221	28.2199	27.7421	21.2563	28.0626	27.7515	27.8982	27.0069	27.1189	27.8946	27.4694	27.406
0.309172	-0.713239	Q4TT88	Q4TT88		pam-1	809280000	16	7	7	8.4	19.3846	27.6353	25.8244	24.2734	26.7284	25.5972	26.2779	22.5356	25.4702	26.4417	25.7848	26.2953
0.308466	-1.03879	O17680	O17680	Probable S-adenosylmethionine synthase 1	sams-1	27284000000	145	21	26	68.7	23.6338	31.84	30.9723	28.6169	31.6755	31.64	31.6356	26.0299	31.2885	31.6646	31.4274	30.7556
0.308344	-0.649474	G5EDD8	G5EDD8		skr-2	237200000	3	1	1	7.5	20.2319	24.7763	23.914	21.0633	24.8713	24.7227	24.8642	21.3393	24.4648	24.7484	24.981	24.2013
0.307483	-0.556816	P34653	P34653	PAB-dependent poly(A)-specific ribonuclease subunit PAN3	panl-3	317410000	11	3	3	5.2	19.2136	25.4232	24.586	22.2508	25.0922	25.1311	25.1347	22.2697	24.7713	25.5887	25.1718	24.3231
0.307368	-0.954287	Q93714	Q93714	Probable isocitrate dehydrogenase [NAD] subunit alpha, mitochondrial	idha-1	23649000000	153	22	22	64.5	27.8425	31.0937	30.1281	28.758	32.1543	30.8198	31.4328	26.4128	30.6346	31.4751	31.3858	31.1414
0.306724	-0.813616	Q93545;Q93544	Q93545			1276900000	40	7	7	31.7	19.7063	27.6334	26.6895	25.2383	27.2478	27.1689	26.8583	22.7281	26.4769	27.0448	27.3215	26.4144
0.306629	-0.996548	P48166	P48166	60S ribosomal protein L44	rpl-41	821160000	12	3	3	10.5	19.7327	24.2786	26.3791	21.4592	25.8989	27.1071	26.972	21.4753	27.2043	26.186	26.4928	25.5564
0.306349	-0.649549	Q8WQD7	Q8WQD7			330800000	4	3	3	18.9	19.3766	25.7903	24.6508	22.0718	25.3963	24.9157	25.1978	21.6884	25.0014	25.3025	25.0013	24.4912
0.305936	-0.507372	G5EFG4;Q17340	G5EFG4;Q17340		abcf-2	23455000000	155	31	31	44.7	19.0403	31.4175	30.9592	29.0037	31.3173	31.4417	31.1492	28.594	31.2765	31.4601	31.0623	30.7329
0.305834	-1.01829	A0A1D3PCL8;A0A1D3PCM5;Q20937;S5ZDJ9;A0A1D3PCL9	A0A1D3PCL8;A0A1D3PCM5;Q20937;S5ZDJ9		let-711;ntl-1	2031000000	45	23	23	12.7	20.192	27.8352	27.2062	25.5414	27.9423	27.8985	27.9906	22.3815	27.6973	27.9218	27.5222	27.1447
0.305818	-0.394135	P34556;G5ECH7;Q65CM2;Q8I7M8;Q11179	P34556	Cyclin-dependent kinase 1	cdk-1	3591500000	47	8	9	36.1	18.6667	28.6529	27.9531	25.9139	28.7555	28.5931	28.4295	26.5574	28.0407	28.8512	28.6388	28.3814
0.30559	-1.15514	P50305;Q27522	P50305;Q27522	Probable S-adenosylmethionine synthase 3;Probable S-adenosylmethionine synthase 5	sams-3;sams-5	13114000000	81	5	21	59.9	19.0842	30.2827	30.5033	28.8766	30.7423	30.3825	30.6224	24.2762	30.1944	30.5909	30.1891	29.6695
0.305444	-0.6914	Q18420;Q8MTP4;G5ED24	Q18420;Q8MTP4;G5ED24		max-1	660190000	6	1	1	0.9	19.4535	25.8386	25.6795	22.1907	26.3686	25.4986	26.9094	22.7024	25.7332	26.3563	26.3749	25.7803
0.305154	-1.04929	B3WFW9;C7FZU5	B3WFW9;C7FZU5			1977000000	13	3	3	31	19.1536	28.2155	27.2474	21.0142	27.2452	28.2214	28.079	22.1452	27.4582	27.7482	27.4316	27.2499
0.305124	-0.468085	Q95XR0	Q95XR0			12055000000	115	20	20	45.6	18.9462	30.6794	29.7063	28.5282	30.3976	30.2078	30.221	27.8703	29.819	30.4831	30.586	29.681
0.305055	-0.535425	Q9U1Q4	Q9U1Q4	Valine--tRNA ligase	vrs-2	8195700000	137	30	30	37.6	19.1404	29.9549	29.0651	29.2752	29.9063	29.8952	29.1181	26.9978	28.7643	29.9568	29.4643	29.8735
0.30409	-1.05479	Q965V4;V6CKP0	Q965V4		xpo-2	1479400000	28	8	8	12	19.4216	27.6366	26.8649	25	27.7216	27.3017	27.3072	21.6493	27.0033	27.1652	27.3139	26.7166
0.304082	-0.280943	C5VUK2;Q95PZ0	C5VUK2;Q95PZ0	COP9 signalosome complex subunit 6	csn-6	30214000	4	1	1	2.8	19.704	22.0154	22.0584	21.5344	22.0944	22.1604	22.038	20.67	22.1041	22.3209	22.0581	21.6035
0.303953	-1.15032	Q86NJ8;A0A0U1RML6;A0A0U1RML5;B3KLZ7	Q86NJ8;A0A0U1RML6;A0A0U1RML5;B3KLZ7	Piwi-like protein	ppw-1	2364700000	41	16	16	20.7	18.913	28.2605	27.7875	25.8275	27.8739	28.2142	27.865	21.9137	27.8405	26.3791	27.6115	28.6369
0.303322	-1.09667	Q18803	Q18803	Probable ATP synthase subunit g 2, mitochondrial	asg-2	1152000000	28	3	5	26	18.9802	27.4973	26.3319	21.1629	27.2935	27.2175	26.712	21.1065	26.8615	27.0151	26.9109	25.9287
0.303302	-0.228264	Q9N5C4	Q9N5C4			8647600	0	1	1	1.9	20.648	21.0321	20.0197	21.7357	20.8793	20.9754	21.2608	22.0291	22.0355	21.3145	21.4571	21.2505
0.302822	-0.831009	A9D7B8;O44769	A9D7B8;O44769			786540000	6	1	1	3.1	21.0482	26.6062	25.3323	24.4659	27.0496	25.8272	26.5208	22.0982	25.4132	26.404	26.3718	26.6308
0.302425	-1.34044	O45577	O45577		cpf-2	7143500000	36	7	7	25.3	20.6038	29.6596	29.4003	27.1151	29.6881	29.5954	30.023	22.3905	29.258	29.3549	29.7743	28.6715
0.301532	-0.498002	P34438	P34438	Uncharacterized protein F44E2.8	F44E2.8	43423000	2	2	2	12.4	18.3675	21.4842	22.2866	21.6813	21.8919	22.3784	21.8897	22.5293	22.6263	21.0499	22.6592	24.3459
0.301179	-0.523578	P53489	P53489	Actin-related protein 2	arx-2	825000000	29	8	8	20.5	19.7504	26.6148	26.2765	24.4343	26.3846	26.5193	26.4039	23.6502	26.1537	26.6738	26.5165	25.7082
0.300177	-0.483963	Q9XWZ2	Q9XWZ2		acdh-11	1411200000	57	10	10	24.6	19.6226	27.255	26.9973	24.6891	27.4806	27.1435	27.077	24.6799	26.9444	27.6403	27.0607	26.6714
0.299748	0.505897	O44144	O44144		perm-4	242940000	8	3	3	13.3	20.1126	24.8558	24.6748	24.9614	25.0488	25.039	24.5397	22.3575	24.2863	23.5874	24.1282	22.9595
0.299394	0.721478	Q20990;H2KZC6	Q20990;H2KZC6			184660000	17	3	3	13	19.443	21.4241	24.4852	21.6176	25.3556	25.0564	24.4291	22.2067	23.9069	24.6128	21.4346	24.2076
0.298287	0.379972	Q09321	Q09321	Uncharacterized protein F42A8.1	F42A8.1	139450000	13	3	3	9.2	20.5622	25.0721	22.7935	21.7293	24.0187	23.9533	24.128	22.5567	22.7513	23.7481	24.1139	22.5235
0.298209	1.20926	A0A061AJB0;Q18299;Q9GTH4	A0A061AJB0;Q18299;Q9GTH4		nhr-43	317130000	1	1	1	2.9	19.0201	21.7614	22.1124	21.9693	21.4031	21.4736	21.4037	28.1409	21.6766	22.4073	22.23	21.2705
0.298102	0.380863	O01789	O01789		him-1	161690000	9	3	3	2.9	19.8317	24.1293	23.7126	22.8231	24.5215	23.5726	24.1312	23.4189	23.1405	24.2658	24.3335	22.381
0.296843	0.330885	Q20060	Q20060	Structural maintenance of chromosomes protein 4	smc-4	70718000	9	2	2	1.7	18.1749	23.3399	22.0934	21.9648	22.6421	22.354	22.7389	23.8373	22.0244	23.5362	22.2717	22.4164
0.296667	-1.17658	Q09610	Q09610	Probable galaptin lec-8	lec-8	2949200000	34	5	5	22.2	18.7671	28.8089	27.8097	21.9229	28.2038	28.6997	28.5126	21.9005	28.5691	27.7571	28.0966	27.6001
0.296432	-0.780283	Q6A598;Q8IA89;Q8MXK1;O16249;G5ED87	Q6A598;Q8IA89;Q8MXK1;O16249			618010000	33	12	12	15.2	19.8263	27.1429	25.5826	24.9088	25.3571	26.456	25.6335	21.5903	24.9837	25.9598	25.4954	25.7191
0.29596	0.882743	Q20774	Q20774		dnj-13	247110000	5	2	2	6.3	19.5021	23.9524	23.4117	24.5498	25.1348	25.2348	25.691	21.5744	24.6071	24.5997	21.1921	23.7052
0.295948	0.567062	Q86NF7;A0A1N7SYR7;A0A1N7SYN9;G5EDD3;G5EFM3;A0A1N7SYN7;A0A1N7SYP3;G5EFD1;A0A1N7SYN2;A0A1N7SYQ0	Q86NF7;A0A1N7SYR7;A0A1N7SYN9;G5EDD3;G5EFM3;A0A1N7SYN7;A0A1N7SYP3		vab-10	19411000	8	3	7	2.3	20.3192	21.0221	20.0895	22.9349	21.1097	20.4064	21.3269	23.3236	20.4474	20.4487	20.5249	22.4774
0.2959	-0.558387	P50880;G5ECE5;G5EEC0	P50880;G5ECE5;G5EEC0	60S ribosomal protein L3	rpl-3	13233000000	114	20	20	46.9	18.859	30.8311	30.3804	27.0178	30.2426	30.7705	30.3698	27.3618	30.3313	30.4919	30.0849	30.0702
0.295826	-1.38502	Q22352	Q22352			4862700000	72	13	13	39.9	19.7253	29.0589	28.3088	26.5108	29.1666	29.536	29.2687	21.5202	28.9124	28.6732	29.085	28.3611
0.295817	-0.871488	P34475	P34475	Tubulin gamma chain	tbg-1	1518800000	11	5	5	18.7	19.3173	27.451	25.9173	23.7153	27.6426	26.2367	28.2936	22.9199	26.5744	27.905	27.2787	26.8207
0.294995	-0.826828	Q27464	Q27464	Glucose-6-phosphate 1-dehydrogenase	gspd-1	5913700000	98	21	21	44.3	18.9359	29.5905	28.9017	26.1935	29.405	29.4503	29.4261	24.7834	29.2363	29.4236	29.0422	28.67
0.294778	-1.48198	Q21687	Q21687		oac-40	4351100000	10	1	1	1.1	20.3881	29.1567	26.4837	22.6615	27.1777	28.668	30.4734	21.1035	29.0017	26.7331	28.8654	28.7503
0.294374	-0.69841	H2KYE0	H2KYE0		nra-4	1254200000	48	14	14	17.5	20.1082	27.1839	26.7294	26.0891	27.2304	27.0989	26.9446	23.2181	26.8417	26.8712	27.29	26.2828
0.2942	0.273283	Q18315	Q18315			242140000	9	1	1	2.3	19.1182	24.5666	24.1902	22.1177	24.5656	24.5092	24.6892	24.6675	23.955	24.0178	25.4892	23.8764
0.294044	-0.649845	Q21926	Q21926	Isoleucine--tRNA ligase, cytoplasmic	irs-1	1149000000	25	10	10	10.1	26.1355	27.7725	26.0703	26.2564	26.7767	26.9559	26.3415	23.0571	26.6819	26.4676	26.4131	26.168
0.293571	-0.954188	H2L0I6;Q5W7E3	H2L0I6			240340000000	445	0	71	57.6	20.0924	34.126	34.2356	31.6416	35.0842	34.7869	34.852	29.5209	34.5678	34.9401	34.3905	34.1623
0.293299	-1.06806	Q19713	Q19713	Phenylalanine--tRNA ligase beta subunit	frs-2	2131100000	39	10	10	22.2	17.1299	28.1216	27.2734	22.8271	28.096	27.9557	28.1461	21.9889	27.5168	27.8196	27.6024	27.5201
0.293151	-1.31303	Q21217	Q21217	Probable 4-aminobutyrate aminotransferase, mitochondrial	gta-1	3305800000	70	1	15	28.8	20.5626	28.673	27.7717	28.3816	28.5454	28.8868	28.2479	21.1086	28.0642	28.2438	28.0537	27.6792
0.29285	-0.211308	G5EG14	G5EG14	Cactin	cacn-1	45633000000	305	47	47	60.9	18.7385	31.6592	31.6107	30.5238	32.1742	31.3753	32.5306	31.7925	31.7677	32.5689	32.0732	32.308
0.292805	-0.685847	Q23571	Q23571	Lipoamide acyltransferase component of branched-chain alpha-keto acid dehydrogenase complex, mitochondrial	ZK669.4	6716300000	72	14	14	41.7	20.0061	30.1224	29.2219	28.3216	29.5611	29.2218	29.3282	25.6109	28.9073	29.6605	28.485	29.4127
0.292709	0.220566	U4PC73;Q95Y24;U4PBU4;U4PRX8	U4PC73;Q95Y24;U4PBU4;U4PRX8			46045000	2	1	1	2.1	19.3531	22.7297	21.3988	22.0806	22.5635	22.9969	22.3759	21.6175	22.5378	22.0075	22.1292	21.997
0.292674	-0.364172	A0A2C9C320;Q27888	A0A2C9C320;Q27888	L-lactate dehydrogenase	ldh-1	135510000	1	1	1	3.6	20.0469	24.6635	22.8656	21.8421	23.7278	24.4549	23.1504	22.0346	23.7512	23.9211	23.4629	23.6892
0.29257	-0.6314	Q20480;Q20481	Q20480	NAD-dependent protein deacetylase sir-2.2	sir-2.2	31836000000	126	20	20	72.1	19.3592	31.444	31.5516	31.0603	31.6377	31.8562	31.7533	28.214	31.8468	31.578	31.5355	31.0264
0.292507	-0.61427	V6CIR8;Q9UB94;Q9U4E4;O44191;Q9UB95	V6CIR8;Q9UB94;Q9U4E4;O44191;Q9UB95		rme-2;lr	27776000000	212	33	33	45.6	20.3213	31.2944	30.6238	28.6892	30.578	32.3204	31.8986	28.4645	31.232	31.6284	31.6842	31.1739
0.292329	0.379657	O17087;A0A0K3AWQ7;A0A0K3ARE1	O17087;A0A0K3AWQ7	Poly(A) RNA polymerase gld-2	gld-2	113360000	15	6	6	7.4	20.7972	22.8877	20.3454	23.8031	24.5334	23.6443	23.4655	22.5846	23.3762	24.1311	22.6232	22.5787
0.292311	0.363238	Q7YWQ8	Q7YWQ8		grsp-1	97880000	10	1	1	11.4	19.188	22.8948	21.8914	23.5129	22.636	22.6653	23.0055	24.567	23.431	22.8109	22.9412	22.2378
0.292188	-0.25895	P27420;V6CJ24	P27420	Heat shock 70 kDa protein C	hsp-3	6606600000	114	17	26	41.3	24.9716	30.0559	28.9796	27.3145	29.2028	29.5705	29.0799	27.9602	28.9805	29.4414	29.4277	28.9996
0.291778	-0.935902	Q17994	Q17994	Aspartate aminotransferase	got-2.2	1557900000	20	6	8	22.7	17.6946	28.6002	26.3774	21.204	27.0458	27.9834	26.8208	22.14	26.2924	27.1438	26.7199	27.5777
0.291745	0.883759	Q9TZ68	Q9TZ68		cox-17	166390000	9	2	2	28.6	18.7014	24.8764	20.5481	21.3272	25.0055	24.0755	24.7716	21.9172	24.2883	19.9658	24.4587	23.5221
0.291131	-0.160677	G5EFE3	G5EFE3			4460000000	34	6	6	40.1	19.7078	28.8654	28.3287	28.5999	28.7554	28.4438	28.7446	27.9713	28.3943	28.8729	28.8861	28.4045
0.291017	-0.390527	P34255	P34255	Uncharacterized protein B0303.3	B0303.3	2169300000	32	10	10	27	19.1823	26.7796	27.3892	27.0095	27.9912	27.9676	27.3146	26.1135	26.9383	28.5456	28.0052	27.4599
0.290776	-0.677604	Q86D21;P52709	Q86D21;P52709	Threonine--tRNA ligase, cytoplasmic	tars-1;trs-1	3636900000	70	17	17	28.1	19.5408	28.9693	28.0764	25.8859	28.8134	28.7412	28.5314	24.8252	28.2961	28.4003	28.6197	28.3055
0.290729	-1.00779	P52013;P52014	P52013	Peptidyl-prolyl cis-trans isomerase 5	cyn-5	2510300000	21	6	6	26.5	19.9424	28.9512	26.6488	24.6072	28.4248	28.2995	27.8518	22.4588	27.7216	28.0393	27.9395	27.3657
0.290545	-0.555483	Q9N5K1	Q9N5K1		sacy-1	1047300000	34	10	11	20.2	20.0206	27.2474	26.6781	23.4988	27.0509	26.4681	26.7623	23.7261	26.1909	27.1528	26.5908	26.2949
0.2903	-0.8405	Q09544	Q09544	ATP synthase subunit delta, mitochondrial	F58F12.1	2137000000	19	5	5	33.1	18.5068	28.5677	27.2616	25.3989	27.7786	28.1295	27.5593	23.1636	27.6828	28.0382	27.6209	26.6512
0.290211	0.281395	Q95QU0	Q95QU0	PCI domain-containing protein 2 homolog	C27F2.10	315330000	6	2	2	8.2	20.5624	24.8965	21.4119	23.5929	25.8231	24.8646	24.8609	24.7215	24.7802	25.3386	25.1185	23.9071
0.289831	-0.862692	Q9GZH2	Q9GZH2		ruvb-2	974590000	25	9	9	22.8	18.5738	26.983	26.536	25.3314	27.1054	26.5941	26.4213	21.9116	26.2287	26.8269	26.8107	25.6169
0.289651	-0.760309	Q21763	Q21763			439760000	15	2	2	16.8	19.0112	26.4226	24.7006	23.5454	25.4305	25.9814	25.1927	21.2618	24.8958	25.3842	25.6341	24.9935
0.28962	-0.267956	Q93511	Q93511		rmo-1	172980000	9	1	1	24.4	18.8575	24.8424	24.5277	20.917	23.8229	24.3317	24.0184	22.6102	24.0876	23.9102	23.7523	24.1049
0.289436	-0.9741	Q09533	Q09533	60S ribosomal protein L10	rpl-10	17178000000	78	14	14	53.3	24.6679	31.3485	30.5847	27.1895	30.53	31.5559	30.6966	25.3916	30.5215	30.4561	30.6725	30.4203
0.288452	-0.724846	Q18805	Q18805			141000000	2	1	1	11.8	19.117	24.0924	24.1634	24.3201	23.9052	20.5534	24.1416	21.8814	23.5249	24.3759	23.8688	21.6114
0.288402	-0.417678	O61818	O61818		mrps-30	265630000	6	1	1	2.5	18.5106	25.3626	21.1952	22.3095	24.8866	25.2464	24.5529	22.9269	25.4214	24.5865	25.2466	24.029
0.288184	-0.688917	Q8MNT7;Q19278	Q8MNT7;Q19278			7720500000	72	13	13	38.8	23.502	29.564	28.4548	27.1453	29.0901	30.4999	29.749	26.1243	29.6951	30.2597	29.0463	29.2178
0.287762	-0.512333	I7FW32;Q9UAQ6;Q94142	I7FW32;Q9UAQ6		rab-1	2285900000	46	7	8	38.7	18.2075	28.5426	27.4111	25.1626	27.8452	28.0567	27.7972	25.0384	27.7457	27.9655	27.9231	27.1525
0.287667	0.258655	Q9U3I7;H2L2A8;Q19583;D3YT38	Q9U3I7;H2L2A8;Q19583	Uridine kinase		1447100000	45	8	8	18.2	18.1175	27.1433	26.8532	25.8154	27.5673	27.4212	27.274	26.1914	26.5097	27.4015	26.9389	26.5691
0.286734	-0.277782	Q9N3D0	Q9N3D0			518720000	16	2	2	13.7	18.7861	25.8974	25.4446	23.8698	25.7473	25.5989	25.8832	24.1605	25.524	25.6606	25.7567	25.5597
0.286673	-0.878407	P52717	P52717	Uncharacterized serine carboxypeptidase F41C3.5	F41C3.5	3645400000	22	7	7	17.3	19.8515	28.826	28.2033	25.8912	28.8961	28.8436	28.1513	23.8893	28.7241	28.9078	28.6486	27.0134
0.286512	0.517269	Q11114	Q11114	Uncharacterized protein C03B1.7	C03B1.7	225480000	3	1	1	1.1	19.4679	25.0785	24.6994	21.2783	24.6195	24.0112	24.8402	23.9435	21.6852	24.6381	24.4651	24.557
0.285997	-0.24954	Q09530	Q09530	Probable pre-mRNA-splicing factor ATP-dependent RNA helicase mog-5	mog-5	436650000	17	2	2	1.9	19.6159	25.0838	24.7403	23.0222	25.6721	24.8436	25.76	24.6937	25.424	26.1614	25.0574	25.3248
0.285675	0.549401	G8JY03;Q20875	G8JY03;Q20875	Putative pre-mRNA-splicing factor ATP-dependent RNA helicase F56D2.6	ddx-15;F56D2.6	112680000	8	3	3	4.3	19.6164	24.546	23.5	21.9826	23.1679	24.4166	22.0475	23.0843	20.9455	23.1903	23.9267	22.4561
0.285665	-0.558255	Q19324	Q19324		rpn-5	1431600000	28	11	11	27.8	19.5442	27.6171	26.9418	25.6382	27.5546	26.702	27.4105	24.0929	26.8688	27.3467	26.8171	26.9604
0.285237	-0.320536	Q20840	Q20840			129680000	9	1	1	3.9	19.502	24.2313	23.1431	21.1293	23.7704	23.7813	23.9615	22.0526	23.4838	24.0033	23.8678	23.493
0.285197	0.336645	O01812	O01812	Fatty acid-binding protein homolog 6	lbp-6	573240000	19	4	4	30.4	19.3687	26.875	25.3788	22.7673	25.5481	26.5939	25.6145	24.6644	25.527	25.27	25.8194	24.458
0.285191	-0.823605	Q95XX0	Q95XX0		ubc-13	148530000	8	2	2	19.2	18.8529	24.8027	19.6236	22.4419	21.008	24.4934	24.6028	21.5285	24.2145	24.8621	24.2684	21.5822
0.285017	0.81074	G5EF02	G5EF02		spn-4	69639000	7	1	1	3.7	19.7198	23.8332	22.9538	22.5252	23.3687	23.0134	23.2255	20.7381	19.9328	20.2372	22.8748	24.0579
0.284967	0.336923	O18650	O18650	40S ribosomal protein S19	rps-19	11017000000	55	10	10	56.2	22.2437	30.8721	29.4412	28.7712	30.3844	30.3599	30.1774	28.7347	29.0039	30.3766	29.5835	29.3448
0.284791	-0.356058	Q18967	Q18967	Eukaryotic translation initiation factor 3 subunit F	eif-3.F	953040000	20	6	6	27.2	18.2692	27.7727	24.6875	23.6025	26.7003	26.4533	25.3357	25.6946	25.5148	26.8448	27.3099	25.9385
0.284743	-0.987805	P91253	P91253	Probable glutathione S-transferase 7	gst-7	3116700000	33	5	5	47.1	20.0633	28.4579	27.589	27.3042	28.3751	28.1468	28.9511	22.8968	27.5516	28.7198	28.5088	27.5408
0.284543	-0.809586	G5EFM7	G5EFM7			18588000000	118	22	22	37.4	20.038	31.242	30.1943	27.3339	31.2811	31.3174	30.4458	26.6154	31.3182	31.2636	30.6637	29.6527
0.284361	0.397502	P80361	P80361	Probable translation initiation factor eIF-2B subunit gamma	ppp-1	298270000	4	3	3	8.2	19.9501	24.1588	24.539	24.0493	24.1469	23.8636	24.7374	26.3757	24.3466	24.7187	24.4653	24.003
0.28409	-1.33888	P54216	P54216	Fructose-bisphosphate aldolase 1	aldo-1	3633400000	57	11	11	40.2	18.5661	29.4655	27.8979	26.4899	28.3563	29.1687	28.6451	20.9365	28.4707	28.1047	28.1233	27.7634
0.28365	-0.551298	Q19723	Q19723			335420000	17	3	3	23.3	19.1495	25.5558	24.5497	21.2712	25.4338	24.5478	25.516	22.3081	24.4927	25.577	25.4888	24.4522
0.283639	-0.27794	Q22624	Q22624			1936000000	60	15	15	13.3	18.1332	27.9055	26.9502	27.1733	27.2109	27.4454	27.4916	26.4875	27.521	28.1327	26.523	27.5705
0.282666	-0.423915	Q9N5K2	Q9N5K2	DNA-directed RNA polymerases I, II, and III subunit RPABC1	rpb-5	551650000	20	4	4	22.7	19.2815	26.1334	25.3966	24.3509	26.1281	25.7622	25.5211	23.5476	25.2809	25.5558	26.3414	25.4766
0.282559	-1.08158	Q9NA73	Q9NA73			2931700000	6	1	1	2.2	19.1522	28.3876	27.5388	26.2929	28.8259	27.7682	28.8596	22.2575	27.4994	27.9278	28.4523	28.158
0.282437	0.567198	Q18237	Q18237		smc-5	21755000	3	1	1	1.2	19.1564	22.084	20.3793	22.0211	21.5821	20.9829	21.7836	22.9829	19.1113	21.8553	22.1621	21.9338
0.282166	-0.428955	P34497;Q9XVU2	P34497	Probable glutamine synthetase	gln-2	1896000000	46	12	13	46.3	18.2561	27.966	27.4188	26.5754	26.0957	27.6919	27.8197	26.0284	28.2606	26.7562	26.5946	27.7402
0.282132	-0.208403	Q9N4Y8	Q9N4Y8		nuo-5	4064200000	76	16	16	24.7	17.9208	29.2929	28.531	27.4476	28.3912	28.7993	28.3061	27.4967	28.53	28.8139	28.3169	28.1662
0.28207	-0.480315	O44451	O44451	Pyruvate dehydrogenase E1 component subunit beta, mitochondrial	pdhb-1	3542700000	52	10	10	40.6	19.2536	28.3683	27.9235	26.849	28.7438	28.4192	28.4074	26.1539	28.7518	27.9976	29.2927	27.6035
0.28177	0.26921	H9G2S0;Q19191;H9G2R1;H9G2R0;H9G2R9;B6VQ74	H9G2S0;Q19191;H9G2R1;H9G2R0;H9G2R9;B6VQ74	Uncharacterized protein F08B12.4	F08B12.4	190760000	10	2	2	33.3	18.5864	23.6978	23.3601	21.1168	24.6734	24.5601	23.6389	24.5983	24.2484	24.3491	24.6081	23.1882
0.28172	-0.23673	Q9U3S6	Q9U3S6			53033000	1	1	1	3.7	19.2183	22.8412	22.6108	22.7907	22.6674	21.8873	22.7581	21.8724	22.3616	22.8905	22.9823	21.8976
0.281295	-0.646182	P17343;D1MN68	P17343	Guanine nucleotide-binding protein subunit beta-1	gpb-1	716640000	15	5	5	17.4	24.9841	28.4161	25.1422	22.6449	25.9343	24.6989	25.4522	21.8013	25.1162	25.6042	25.2455	24.5055
0.280396	-0.887023	Q18864	Q18864	Surfeit locus protein 4 homolog	sft-4	1172300000	34	4	4	9.7	19.9363	27.5331	26.5235	24.7777	26.8135	27.1941	27.1739	21.868	26.522	26.92	26.9376	26.218
0.280326	0.292569	Q9N425	Q9N425	COP9 signalosome complex subunit 3	csn-3	400110000	5	4	4	10.4	19.4895	25.0887	24.6068	22.7147	25.9937	25.406	25.5106	24.4986	24.4106	25.3289	25.7573	24.7416
0.279631	-0.771118	P41938;O44608	P41938	Probable 3-hydroxyacyl-CoA dehydrogenase B0272.3	B0272.3	467070000	20	5	5	19.4	22.3499	26.431	25.4009	24.1197	25.3393	25.8413	25.4892	21.0729	25.3621	25.4331	24.6061	25.426
0.279499	-0.926507	Q9GZE9	Q9GZE9			756260000	35	8	8	22.3	19.2433	26.7933	26.3888	22.9676	26.4817	26.6466	26.1401	20.9778	25.8162	26.1374	25.6432	26.3555
0.279477	0.426373	Q20340	Q20340	1,2-dihydroxy-3-keto-5-methylthiopentene dioxygenase		188410000	10	3	3	20.2	19.2367	23.2701	24.0208	24.7384	24.4992	23.4396	24.4153	23.6698	22.445	22.7354	24.5524	24.5856
0.279292	-0.706489	P09446	P09446	Heat shock 70 kDa protein A	hsp-1	64174000000	278	41	46	67.7	26.2209	33.1665	32.6168	29.8861	32.7261	32.8857	32.766	28.6501	32.5995	32.5884	32.6857	31.9803
0.278008	0.706163	U4PR70	U4PR70		arp-1	178850000	1	1	7	34.7	20.0104	24.8476	23.9212	23.7719	24.8689	22.0313	25.3422	22.517	22.8713	24.4685	23.2687	21.3262
0.277435	-0.991047	O16297	O16297		mcm-7	4261900000	82	16	16	28.5	19.8956	28.9836	28.3094	26.8125	29.0966	29.2215	28.8186	23.1509	28.2634	28.6021	28.7228	28.6634
0.277022	-0.379777	P05690	P05690	Vitellogenin-2	vit-2	249420000000	1114	46	151	74.9	26.5552	35.231	34.4314	32.75	34.57	34.7347	34.5252	32.4016	34.2054	34.6666	34.6388	34.2398
0.276898	-0.996769	Q9XU97	Q9XU97			4064600000	9	1	1	16.7	19.6367	29.094	28.5902	20.6169	28.9849	29.1101	28.7658	23.0374	28.2911	28.6504	28.8513	28.0924
0.276325	-0.643734	Q10123	Q10123	Uncharacterized protein F52C9.3	F52C9.3	60084000	6	2	2	6.8	19.1249	21.2471	22.9717	24.0416	21.0701	23.1288	21.1256	20.8862	23.2778	19.8026	22.6853	23.0198
0.276139	-0.402443	G5EFY6	G5EFY6		sec-31	272800000	5	2	2	1.9	18.0177	25.418	23.8516	21.0446	25.1776	24.3304	25.1783	22.7311	24.2547	25.0374	24.966	24.7692
0.275698	-0.226225	Q09646;O02101	Q09646;O02101		ham-3;swsn-2.2	44915000	3	1	1	2.9	18.7578	22.6772	22.1513	21.9077	22.2563	22.6028	22.3187	21.4017	21.7635	22.7973	22.3853	22.5382
0.275423	-0.293973	Q21443	Q21443	Lamin-1	lmn-1	2727200000	70	17	17	37.3	18.9716	28.2018	27.0513	26.8398	27.8393	27.7904	27.8523	27.5183	26.8939	28.38	28.9508	27.9514
0.274459	-0.294421	O62074	O62074			36696000	0	1	1	0.7	17.3405	23.3167	22.1729	22.4568	22.0878	20.7796	22.8339	21.4863	22.0427	22.2001	21.8967	22.2259
0.273273	-0.777499	Q03604	Q03604	Ribonucleoside-diphosphate reductase large subunit	rnr-1	3651800000	58	12	12	17.9	17.4409	28.9364	28.3407	26.9869	28.86	28.6315	28.581	24.0289	28.2651	28.5341	28.4991	27.9131
0.273173	0.799706	P17331;P04970	P17331;P04970	Glyceraldehyde-3-phosphate dehydrogenase 4;Glyceraldehyde-3-phosphate dehydrogenase 1	gpd-4;gpd-1	201530000	7	2	7	26.1	18.923	25.7169	23.7105	21.729	24.6164	25.6035	22.7953	22.1214	20.4087	24.5194	23.8819	23.1279
0.273015	-0.537116	Q65XX4	Q65XX4			195190000	14	5	5	18.7	20.101	24.7528	24.8062	21.7105	22.8281	24.7625	23.5773	22.7825	25.1633	23.6658	24.9831	22.2867
0.272883	-0.510244	G5EBY6	G5EBY6		phf-5	361000000	17	2	2	19.1	18.8975	25.0405	24.8572	24.2335	25.6974	25.2569	25.1023	22.3339	25.0205	25.3477	25.208	24.8554
0.272825	-0.498464	A0A0K3AU58;P41956	A0A0K3AU58;P41956	Succinate dehydrogenase cytochrome b560 subunit, mitochondrial	mev-1	412840000	6	1	1	8.7	18.2348	20.8959	25.3642	24.9923	25.772	25.6338	25.4563	22.7117	24.9655	25.501	25.8643	25.2369
0.272215	0.243692	Q19088	Q19088		rabn-5	21735000	1	1	1	2.7	19.6229	21.4262	19.1722	21.6425	21.7793	21.2608	20.9004	22.3913	20.8942	21.6419	21.6092	21.2115
0.271918	-0.516045	G5EEM5	G5EEM5	Zygote defective protein 9	zyg-9	1073200000	53	12	12	10.3	19.925	27.2552	26.4875	24.2975	27.1403	26.2123	26.8061	24.0834	26.6092	27.1431	27.0564	25.4977
0.271902	-0.45659	Q95Y89	Q95Y89	Pescadillo homolog	lpd-7	1029000000	23	10	10	22.2	19.924	26.4101	24.49	21.7253	27.0105	26.7372	27.1892	24.4505	26.2423	27.3515	26.452	27.1681
0.271731	0.192918	Q20184;D1MN80	Q20184;D1MN80		ech-2	117150000	3	1	1	3.5	18.7195	22.4155	23.5884	21.3259	24.1216	24.1466	23.9034	23.0494	23.47	23.2989	23.9153	23.7652
0.271674	0.464873	H2L0E0;U4PC14;U4PRS4;U4PEX3	H2L0E0;U4PC14;U4PRS4;U4PEX3			21455000	3	1	1	1.7	18.795	20.3202	21.4722	22.881	22.3669	22.1992	22.6217	20.9721	22.6787	19.9068	22.1879	21.527
0.271643	-1.18423	Q93619	Q93619		tag-173	3425600000	43	8	8	39.3	20.1286	29.1666	28.7287	22.5078	27.8551	28.9305	28.6191	21.6322	28.8875	28.3359	26.4752	28.0751
0.270922	0.16465	Q966L6	Q966L6		let-504	88280000	6	1	1	2.4	19.4764	23.5237	23.2441	22.0906	23.0963	23.46	23.4064	22.7387	22.8166	23.3846	23.26	22.5817
0.270799	-0.256431	O02115	O02115	Proliferating cell nuclear antigen	pcn-1	112300000	7	1	1	5.7	18.3272	24.2087	23.2956	21.9631	23.3346	24.1224	22.8085	22.4848	23.5636	23.7254	23.4941	22.9929
0.270615	-0.695619	P34690;Q9XXH2;Q20221;Q9GRE9;Q19490;P91873;P52274	P34690	Tubulin alpha-2 chain	tba-2	56125000000	146	2	24	52.5	27.7603	32.9237	32.3318	30.6475	32.516	32.4407	32.7959	28.428	32.5733	32.5752	31.7823	32.0323
0.270587	-0.470715	O44955	O44955			206400000	3	1	1	8.2	19.2637	24.8673	23.1121	21.9731	24.1852	24.4604	23.7843	22.9792	23.2578	25.4995	25.3652	23.1694
0.270402	-0.516548	Q9U2G4	Q9U2G4		puf-3	640160000	18	6	9	22.3	19.0432	26.0669	25.9314	24.9342	26.0044	26.3194	26.0673	23.0639	25.8236	25.8204	26.3469	25.5303
0.270007	-1.03221	O45218	O45218	Alkyldihydroxyacetonephosphate synthase	ads-1	1209700000	32	8	8	21.3	18.1159	27.8923	26.9213	24.969	27.0725	26.757	27.1829	20.7966	25.7851	26.8599	26.9304	26.3624
0.269621	0.391522	P34385	P34385	Probable methylcrotonoyl-CoA carboxylase beta chain, mitochondrial	F02A9.4	840760000	28	10	10	24.5	19.6448	27.3949	25.7226	24.4681	26.9558	26.6165	25.8242	25.1842	26.501	25.9141	26.137	24.4626
0.268654	-0.946258	Q94272	Q94272		fah-1	3405300000	32	10	10	27	18.2023	27.9694	26.5262	26.2299	29.4691	28.7259	28.062	23.2908	27.1527	28.8077	28.8642	28.5083
0.268415	-0.465675	Q9XU15	Q9XU15			973230000	11	7	7	15.8	19.9877	27.1476	26.4204	24.7879	26.2945	26.5634	26.8066	24.1233	27.0274	26.6509	26.607	25.3653
0.266901	-1.23546	Q9GUP2;U4PBJ5;U4PRN6;U4PBX5;U4PMD1;U4PES6;U4PBK1;U4PBY0	Q9GUP2;U4PBJ5;U4PRN6;U4PBX5;U4PMD1;U4PES6;U4PBK1;U4PBY0		eel-1	2207500000	17	10	10	2.9	19.4868	28.2195	27.197	28.5343	28.2003	27.5727	27.7398	20.2599	26.919	27.1369	27.6512	27.0074
0.266861	-0.717083	Q23525;G8JYE5	Q23525;G8JYE5	Uncharacterized protein ZK546.14	ZK546.14	102040000	5	2	2	5.5	18.5823	23.2678	22.1579	21.2828	23.451	20.3233	23.4348	23.4531	21.1158	23.5749	24.577	24.2628
0.266469	-0.143345	H2L0A8	H2L0A8			1564600000	55	1	11	19.5	21.6304	26.5893	27.2935	26.9655	27.1823	27.0278	27.3365	26.5312	27.2195	27.5063	27.0671	26.8584
0.265617	-1.39222	C1P622;S6FCZ1;Q09517;Q17703;O17795	C1P622;S6FCZ1;Q09517	Very-long-chain 3-oxooacyl-coA reductase let-767	let-767	5142400000	53	11	11	39	19.7631	29.1077	27.9885	22.3813	29.3397	29.1611	30.0615	20.9699	28.7441	29.31	28.7615	28.2855
0.265456	-0.788219	G5EBX3	G5EBX3		cyl-1	3991800000	82	17	17	35.2	19.4826	28.5809	27.9663	25.2413	29.0903	28.5685	29.1343	24.2494	28.1854	29.4947	28.0599	28.4553
0.265344	-0.793302	Q8MXR6;Q4W5P0	Q8MXR6;Q4W5P0		sqd-1	789330000	25	4	4	15.1	18.7373	26.6593	26.2596	24.6381	26.3724	26.7613	26.3763	21.6384	26.1408	25.7399	25.9501	26.4909
0.265105	0.182385	Q7JQD2;G5ECM6	Q7JQD2;G5ECM6		tufm-1	12892000000	124	26	26	40.8	27.4328	30.4665	30.1684	29.7913	30.5354	30.1659	30.3914	29.4277	29.9499	30.2652	29.9905	29.5853
0.264947	-0.833419	Q9Y194	Q9Y194	Sphingosine-1-phosphate lyase	spl-1	1014800000	33	8	8	21.2	18.6999	27.0988	26.6694	24.1559	26.7065	27.0705	26.7856	21.8056	26.6734	26.9971	26.3119	25.7193
0.264885	-0.737942	Q95ZW2	Q95ZW2	Ribulose-phosphate 3-epimerase		1113400000	15	3	3	16.7	19.4351	27.106	26.0866	22.3828	27.2681	26.9807	27.1466	22.5981	26.7763	26.7874	27.0719	26.3095
0.26464	0.556276	G5ED04	G5ED04			737440000	31	9	9	32.4	17.7367	25.9724	26.0195	24.5446	25.0687	27.0541	26.7918	25.1666	26.9993	25.1725	25.9499	23.7345
0.264438	-0.365904	C0VXV6	C0VXV6		mrpl-46	41545000	2	1	1	5.3	20.0102	22.7875	22.135	21.2563	22.1232	20.667	23.1839	22.7653	22.7342	22.1808	22.8089	22.4791
0.264114	-0.662344	Q09462	Q09462	Probable U3 small nucleolar RNA-associated protein 11	C16C10.2	331570000	3	4	4	17.6	19.008	25.3478	24.7491	22.5248	24.7812	24.9849	25.8691	21.396	24.5434	25.8429	24.7593	24.5349
0.263744	-0.505823	Q22054	Q22054	40S ribosomal protein S16	rps-16	19118000000	71	12	12	54.9	19.77	31.4484	30.4236	26.8338	30.8714	31.1481	31.0941	28.0329	31.1462	31.1703	30.6576	30.1958
0.263622	-0.520004	Q95XM9	Q95XM9			99127000	11	3	3	5	19.7718	24.503	22.3994	21.2501	21.7393	22.6293	23.6824	22.0625	23.5862	21.2265	22.8926	24.4882
0.263559	-0.638118	Q21962;Q86LS6	Q21962;Q86LS6			583290000000	806	91	91	88.7	23.3867	35.893	35.7355	33.3476	35.8379	36.2394	36.1462	32.1213	35.9032	35.807	35.606	35.581
0.263288	-0.399513	H2L0K4;Q8WTM0	H2L0K4;Q8WTM0			103150000	8	1	1	4.4	21.2388	23.6667	23.4638	21.7779	24.1694	23.2747	23.3152	21.398	23.1787	22.9682	23.7432	23.8651
0.26324	0.628006	Q9TYP9;O76833	Q9TYP9;O76833	Calcium-transporting ATPase	mca-2	34672000	5	4	5	5.2	19.3707	22.0074	21.0186	22.7619	20.6648	20.8869	20.956	24.565	20.6048	20.9055	21.9827	21.0677
0.263209	0.505262	B3WFT8;H2KYS2	B3WFT8;H2KYS2			16874000000	103	18	18	43.2	20.3916	31.4247	31.3844	28.2487	31.0557	31.3154	30.7828	28.042	30.0724	30.2164	29.5665	29.3196
0.26319	0.3639	Q23126	Q23126	tRNA (guanine-N(7)-)-methyltransferase	W02B12.10	60721000	2	1	1	4.7	19.6591	23.9601	21.4534	23.0597	22.6375	22.9304	22.6385	21.8987	21.9354	22.8183	23.1136	20.7822
0.263183	-0.759862	Q09EE7;Q94392	Q09EE7;Q94392	Vesicle-fusing ATPase	nsf-1	1011200000	41	11	12	23.5	24.1545	27.3747	26.6337	25.6126	25.8904	27.3379	26.5407	22.1306	25.6421	26.5848	26.8164	25.8958
0.262771	-1.0001	A0A3B1E9Z5;G5EDW5	A0A3B1E9Z5;G5EDW5		adm-2	2741100000	9	1	1	1.2	19.2619	28.6003	28.0118	22.7553	28.6467	27.6894	28.6337	22.2668	27.1604	28.3861	28.3282	27.3624
0.261896	-0.76044	Q22038	Q22038	Ras-like GTP-binding protein rhoA	rho-1	661630000	26	4	4	21.9	19.3778	26.577	25.9827	22.1657	26.4349	26.274	26.1524	21.5641	25.9265	26.008	26.1153	25.4173
0.261488	-1.33419	G5EF46;G5EBT9	G5EF46;G5EBT9			27898000000	111	20	20	71.6	19.4297	32.155	31.0266	28.3963	31.6763	32.0973	31.6344	23.4773	31.4992	31.3269	30.7535	30.6424
0.261467	-0.63944	Q03577	Q03577	Aspartate--tRNA ligase, cytoplasmic	drs-1	7460100000	138	24	24	38.6	19.7131	29.941	29.4159	28.1358	29.7618	29.7825	29.5175	25.7286	29.2237	29.626	29.5545	28.944
0.26145	-0.758562	Q56VY7	Q56VY7			607930000	4	1	1	10.1	20.5831	26.3775	24.8255	23.0439	26.8431	25.3483	26.1967	21.7336	24.943	26.3991	26.2882	25.5256
0.261379	-0.218689	P34815	P34815	Putative acetylcholine regulator unc-18	unc-18	18977000	3	1	1	1.8	18.883	21.6536	20.2352	21.4701	21.9456	21.8793	22.1519	21.9433	21.5737	22.5279	21.7023	22.991
0.261116	0.199743	O45106	O45106		ech-5	905640000	17	3	3	11.8	19.9009	26.7057	26.1222	25.3001	26.8552	26.6103	26.4269	25.6735	25.779	26.6718	26.1601	26.1561
0.261088	-0.429592	O44411	O44411	Probable nucleolar GTP-binding protein 1	T07A9.9	2165300000	34	13	13	20.4	19.2889	28.3092	27.524	26.0891	27.8833	27.6959	27.8657	25.1879	27.2947	27.6831	27.9699	27.4034
0.260986	0.846782	Q9N2W7	Q9N2W7	Probable NADH dehydrogenase [ubiquinone] 1 alpha subcomplex subunit 12	Y94H6A.8	126590000	6	3	3	22.6	18.7304	25.2136	23.317	22.7201	20.706	25.1116	23.7816	21.8869	22.8588	23.2676	22.6257	19.347
0.260954	-0.900699	Q09567	Q09567			829630000	6	2	2	4.9	19.1312	26.8274	26.0072	24.1727	26.3464	26.7159	26.9432	21.0244	26.16	26.2063	26.1276	26.1388
0.260952	-0.518717	Q95ZU1;G8JY81;Q17383;A0A168H5H9;A0A168H5E2;A0A168H5A5;A0A163UTE6;A0A168H541	Q95ZU1;G8JY81;Q17383		hum-2	506640000	19	8	9	7.1	19.97	26.1662	26.1939	21.3682	24.8589	26.0733	25.8113	22.8262	25.197	26.2355	24.5746	25.6375
0.260877	0.594401	Q17345	Q17345	CCR4-NOT transcription complex subunit 7	ccf-1	156150000	11	3	3	14.5	19.8536	23.5105	21.6395	25.4084	23.413	22.6938	23.3123	24.6161	20.5982	23.3969	23.0331	24.6294
0.260383	-0.306708	Q03206	Q03206	Ras-related protein ced-10	ced-10	292140000	6	1	1	5.2	26.8391	24.2174	24.242	21.2759	24.3877	24.3234	24.0039	22.4401	24.2927	23.8562	23.8038	24.4292
0.260027	-0.56747	P27639;Q20935	P27639	Eukaryotic initiation factor 4A	inf-1	31840000000	195	27	28	72.4	19.6368	31.9885	31.2194	30.0351	31.9402	31.8318	31.6837	28.2738	31.3574	31.7082	31.6816	31.2521
0.259504	-0.849066	Q9U3F4	Q9U3F4		zyx-1	1763800000	30	6	6	20.7	19.7547	27.0265	27.7718	27.5839	27.6419	27.2421	27.5056	22.3971	27.1982	26.6709	28.1766	26.1373
0.259418	-0.725887	Q564Q1	Q564Q1		gale-1	1060900000	35	7	7	28.9	25.6852	26.5951	26.307	24.9435	26.7176	26.743	27.2927	22.4594	26.1096	26.9547	26.9259	26.1261
0.259309	0.26723	O18216	O18216	RNA-binding protein pno-1	pno-1	78223000	4	2	2	9.7	19.5134	23.9298	22.8533	22.1957	23.1587	23.4942	22.7281	22.5388	22.9805	23.1151	21.6261	23.1293
0.25922	-0.741784	Q20058	Q20058			424570000	14	5	5	10.8	19.2822	25.9732	25.4666	24.9087	26.0729	25.0354	24.8708	21.0034	23.9562	25.5258	25.531	24.9367
0.258205	-0.720776	O44827	O44827	Facilitated glucose transporter protein 1	fgt-1	259130000	4	2	2	7.3	18.6672	24.5415	24.219	25.8823	20.0801	24.4436	24.3054	24.9698	24.059	24.4802	24.3764	23.7664
0.258203	-0.395255	Q21770;D9N120	Q21770	Germ cell-expressed protein R06C7.1	R06C7.1	5908100000	147	28	28	31.1	18.5572	29.4929	28.9018	27.0466	29.3733	29.3131	29.3442	26.8631	28.9702	29.2231	29.3292	28.9522
0.257807	0.49981	G5EBV6	G5EBV6		pgl-3	1097600000	26	6	8	17.2	24.1256	26.8166	25.9817	24.6743	27.7643	27.0839	27.3283	24.3962	26.0953	26.6878	26.1932	25.5971
0.257276	-0.557996	O18250;A0A061ADW6;G5ED33;A0A4V0IJW4;A0A061ACP8;A0A4V6M3U0;Q7YTG1;A0A061ACM2;Q7YTG2;A0A061AJ42;G5EFE0;A0A061AKT4	O18250;A0A061ADW6;G5ED33;A0A4V0IJW4;A0A061ACP8;A0A4V6M3U0;Q7YTG1;A0A061ACM2;Q7YTG2;A0A061AJ42;G5EFE0		eps-8	397050000	34	9	9	13.1	18.7475	25.6354	25.0839	24.9512	25.2179	25.4939	25.1047	22.1252	25.3102	24.0205	25.9487	24.8944
0.257074	-0.597889	Q20757	Q20757	Pumilio domain-containing protein 5	puf-5	1520300000	22	6	6	12.1	19.5552	27.3336	27.0608	25.4279	27.5657	27.5164	27.341	23.6962	27.0898	27.3983	27.1669	26.8558
0.257013	-0.696937	Q9BIB8	Q9BIB8		imb-1	1351300000	22	6	6	9.6	20.1613	27.8011	27.1194	26.0309	27.8088	26.4709	26.6451	22.9372	26.4365	25.7586	27.1939	27.2608
0.256594	-0.808327	Q9N589	Q9N589		mtm-1	3680600000	54	16	16	29.4	18.9022	28.506	28.359	26.4412	28.9913	28.7085	28.7651	23.7428	28.471	28.6465	28.6049	27.7186
0.256261	-0.20548	Q9XW17	Q9XW17		car-1	5704000000	95	16	16	52.4	20.1411	29.53	28.6701	28.1761	28.8629	29.0754	29.3819	27.9291	29.0285	28.7764	29.2579	29.0084
0.255738	-0.774312	Q9XTI0	Q9XTI0	Probable 3-hydroxyisobutyrate dehydrogenase, mitochondrial	B0250.5	9419200000	98	16	16	68.9	19.148	30.2266	29.6843	27.236	30.3152	30.1245	29.9471	25.2529	29.71	30.2118	29.6137	29.2015
0.255381	-0.274446	Q94216	Q94216		dnj-11	1188100000	29	11	11	22.8	17.8559	26.6893	26.8131	26.7356	26.5067	26.7925	27.1403	25.2997	26.762	26.6928	27.1361	26.2461
0.255343	-0.661958	Q9N4X8;A0A0M7RDX7;Q9N5R3;A0A486WUX8	Q9N4X8;A0A0M7RDX7	Glutathione S-transferase P 10	gst-10	1885800000	27	8	8	40	20.0952	28.8874	25.9467	24.2902	27.5535	26.5869	28.0889	23.8569	25.8394	27.9565	27.8577	27.0803
0.255174	-1.22879	P34335	P34335	Probable phosphorylase b kinase regulatory subunit alpha	C14B9.8	8442300000	20	3	78	64.9	18.8948	29.6666	29.7837	21.8148	30.4573	30.0541	29.9463	22.362	29.5682	29.8735	29.6536	28.6396
0.254985	0.23166	Q9U3D6;Q93412	Q9U3D6		adr-1	906430000	26	8	8	11.8	18.1738	26.6934	25.9869	26.2202	26.8771	26.2494	26.7457	25.4266	26.026	26.1639	26.511	25.6713
0.254942	-0.811859	Q09583	Q09583	Proteasome subunit alpha type-3	pas-7	174150000	3	2	2	7.2	18.4578	25.9631	24.3682	21.3428	20.7353	21.7025	24.7351	22.4726	24.0872	20.3108	24.6424	23.8524
0.254822	-1.35921	Q20303	Q20303	Elongation of very long chain fatty acids protein 6	elo-6	490290000	3	1	1	8	19.6136	26.8932	19.6836	22.6567	20.7102	27.3311	21.2739	22.5301	25.3684	26.5486	25.7218	19.6435
0.254597	0.169079	A0A679L8M9;Q09165	A0A679L8M9;Q09165	Mesocentin	dig-1	1040500000	39	7	7	1	19.5034	26.8282	26.1641	27.1947	26.6923	25.8535	26.7325	26.3697	26.1399	26.2792	26.7096	25.8428
0.254237	0.226649	Q27504	Q27504	Putative carbonic anhydrase 3	cah-3	3487800000	44	7	7	35.8	19.8508	28.5628	28.4739	25.8938	28.6108	28.2981	28.0297	28.4902	28.5521	28.6466	28.1704	27.1531
0.254138	-0.720086	Q9XXN2	Q9XXN2		immt-2	519410000	29	8	8	16.2	19.5477	26.2752	25.9239	23.4721	25.7367	25.8448	25.7357	21.3431	25.4684	26.2661	25.1572	24.649
0.253181	-0.217998	G5EEK8;A8WI68	G5EEK8;A8WI68	Calcium-transporting ATPase	sca-1	26724000000	251	1	39	35.4	19.2704	31.8993	31.0043	30.0225	31.1648	31.2893	31.5917	30.0125	31.2206	31.4002	31.0864	31.2231
0.253111	-0.723115	P49632;P0CG71	P49632;P0CG71	Ubiquitin-60S ribosomal protein L40;Ubiquitin;60S ribosomal protein L40;Polyubiquitin-A;Ubiquitin;Ubiquitin-related	ubq-2;ubq-1	1054600000	23	5	5	31.2	18.7204	26.9649	26.7343	24.3002	26.4178	27.0733	27.2034	22.4472	27.0217	26.8655	26.5004	25.6465
0.252995	-0.405881	B0M0L9;H2KYT6;Q9BIA9	B0M0L9;H2KYT6;Q9BIA9			268720000	10	3	3	9.8	19.6229	25.4402	24.5208	21.5001	24.7776	24.999	24.7806	22.3756	24.3037	25.2185	24.6637	24.3703
0.252144	-0.48163	Q9U9I9;P39055	Q9U9I9;P39055	Dynamin	dyn-1	1138700000	31	12	12	12.4	19.2539	27.123	26.7563	26.3092	26.9447	26.5836	26.9898	23.8794	26.6866	27.1856	26.2109	26.241
0.251904	0.364244	Q18136	Q18136		cal-5	122690000	5	2	2	17.3	19.0325	24.0578	23.7457	23.0939	24.1756	24.0296	23.7782	22.4701	23.8457	23.7185	23.4952	21.9371
0.251803	-0.495975	P53013	P53013	Elongation factor 1-alpha	eft-3	451210000000	334	36	36	78.6	29.4351	35.5304	35.2634	33.7736	35.4177	35.6325	35.8147	32.5197	35.2387	35.8337	35.4083	34.8879
0.251672	-0.389072	G5EDR3	G5EDR3	Serine/threonine-protein phosphatase 2A 55 kDa regulatory subunit B	sur-6	781430000	16	5	5	12.7	20.5913	27.0614	25.7486	25.1112	26.1221	26.1862	26.5704	23.8461	26.1864	26.2894	25.7393	26.066
0.251224	-0.87893	Q93561	Q93561	Derlin-1	cup-2	128560000	2	2	2	10.2	19.5588	23.9076	23.7951	25.457	21.4648	19.33	19.7947	25.2172	21.4178	22.5522	21.6981	23.6544
0.251131	-0.831654	Q09596;G3MTX8;G3MTY0	Q09596	Probable glutathione S-transferase 5	gst-5	1435000000	24	5	5	24.6	19.0825	27.7062	26.9535	21.7288	27.7949	27.148	27.3864	22.1165	26.7197	27.2474	27.2731	26.5321
0.250473	0.366795	O02225	O02225		gln-6	293110000	9	3	4	11.4	19.3688	24.6503	24.2058	25.0726	24.2083	25.3965	23.5516	25.4337	23.5518	25.3136	24.3081	23.9493
0.250447	-1.12346	P91453	P91453			134580000000	151	20	20	50.8	23.9441	34.0245	34.2255	30.9615	34.1601	33.7878	34.009	26.7259	33.6415	33.4895	33.3919	32.6536
0.249889	-0.575004	A0A486WUN2;G5EFJ0;G5EGS3;Q9GRC3	A0A486WUN2;G5EFJ0;G5EGS3;Q9GRC3		klp-12	278720000	7	3	3	2.1	18.0902	25.9625	24.9031	23.2956	24.3095	24.9217	24.8833	21.0528	23.8891	24.5849	24.4048	24.5885
0.249086	0.560058	Q9U2T3	Q9U2T3	Uncharacterized protein Y116A8C.11	Y116A8C.11	460850000	2	1	1	3.2	18.1273	25.923	24.5978	27.2874	25.2369	24.9504	26.0447	22.1885	24.3012	23.166	24.9108	23.8022
0.249029	-0.372708	P10567	P10567	Paramyosin	unc-15	46852000000	421	78	78	64.9	19.0278	33.2804	32.0107	30.7915	31.4172	32.184	32.4618	29.8191	32.0537	31.9297	31.9659	31.4236
0.248738	-0.618908	O17869	O17869		ccnk-1	462840000	11	2	2	10.7	18.3624	25.0346	24.9077	23.2761	26.0054	25.4645	26.2423	21.9113	25.3189	25.6238	25.621	25.5355
0.248443	-0.532757	Q9N4I3	Q9N4I3			906420000	39	5	5	21.3	19.3794	27.029	26.1521	25.2213	26.7714	26.3369	26.7535	23.1911	26.2248	26.4958	26.518	25.9453
0.248213	-0.246742	G5EEL1;G5EFG1;G5EFL5;G5EEF6;G5EC72	G5EEL1;G5EFG1;G5EFL5;G5EEF6;G5EC72		alp-1	1896900000	66	16	16	38.1	19.7727	27.9914	27.4383	25.7137	27.4332	27.5215	27.6225	26.1261	27.794	27.6258	27.3963	26.8741
0.2482	-0.884902	Q9N3L4;H2L0P0	Q9N3L4			112970000000	190	32	32	64.6	17.9359	33.5389	34.144	29.3127	34.0055	33.6717	33.2956	27.9738	33.5587	33.3862	33.1727	32.3685
0.248018	-0.681996	P91834	P91834			1116200000	9	2	2	0.6	18.2128	25.7308	25.8122	29.3008	25.8654	25.8291	25.5969	21.2939	25.4095	25.3541	25.3559	25.1937
0.247917	-0.438499	Q09531	Q09531	Uncharacterized protein F07F6.4	F07F6.4	183400000	4	2	2	2.3	19.6011	24.2341	24.0115	22.2634	24.362	24.1864	24.8116	21.6335	24.0445	24.1883	24.3714	24.1433
0.247827	-0.792384	P19974	P19974	Cytochrome c 2.1	cyc-2.1	1725500000	22	6	6	43.2	18.2485	28.3745	26.6287	22.2157	26.4597	28.5697	27.5269	22.6611	26.9542	27.6207	26.7372	27.0749
0.247762	-0.733695	Q9TXR4	Q9TXR4		msh-2	5700200000	95	24	24	33	20.2072	28.9438	28.7257	25.5161	29.4717	29.6901	29.3563	24.8062	29.0471	29.7637	28.9575	28.4908
0.247424	-0.793901	Q6A578;H2KYD0	Q6A578;H2KYD0			1017300000	7	1	1	1.9	19.3534	26.9876	26.2781	22.0311	26.9967	26.906	27.1108	21.8623	26.1329	27.0999	26.6543	26.1643
0.246974	-0.969586	Q09475	Q09475	Uncharacterized helicase C28H8.3	C28H8.3	4126400000	89	26	26	19.1	20.0147	28.8069	28.7455	26.8697	29.1062	29.0003	28.9293	22.6728	28.1433	28.9509	28.4412	28.0514
0.246965	-1.11457	Q27527	Q27527	Enolase	enol-1	4286400000	49	14	14	42.6	18.4962	29.746	28.3197	25.0622	28.7234	29.5608	28.6779	21.7331	28.477	28.6709	28.3122	27.6933
0.246934	-0.514357	P91375	P91375	Putative bolA-like protein K11H12.1	K11H12.1	367370000	17	3	3	29.6	19.049	25.4505	24.6982	21.9652	25.6324	25.1585	25.5784	22.2055	25.038	25.4099	25.5817	24.6027
0.246867	-0.4755	Q20615	Q20615		dod-23	414010000	11	1	1	6.5	18.2398	25.4821	24.8261	21.2669	25.8685	24.9849	25.8039	22.8411	25.2832	25.9542	25.7387	24.4243
0.246831	0.179031	Q19818	Q19818		nhl-2	69461000	3	2	2	2.6	20.4825	23.2995	22.7278	22.2019	23.2922	22.4315	23.1994	22.3496	22.4128	22.7009	23.0665	22.3764
0.246341	0.258857	O61955	O61955	Eukaryotic translation initiation factor 4E-3	ife-3	1681000000	25	5	5	27.1	19.6937	27.4727	27.0761	26.5149	27.7567	27.1522	26.1905	27.9342	26.8315	26.9259	27.4908	26.75
0.24599	-0.760892	G5EFV4	G5EFV4		hmg-1.1	805060000	11	3	3	34.7	20.1807	26.6324	25.3975	22.4636	26.7091	26.6653	26.7901	21.7416	26.0164	26.7798	26.0678	26.0856
0.245686	-0.600675	P91079;A0A0K3ARH7	P91079;A0A0K3ARH7	Serine palmitoyltransferase 1	sptl-1	1781400000	48	10	10	30.3	20.0669	28.1301	27.1555	23.4791	27.9596	27.5164	27.5313	23.7511	26.933	27.5887	27.2497	27.3897
0.245496	-0.392461	O01974	O01974	Eukaryotic translation initiation factor 3 subunit H	eif-3.H	1588100000	42	11	11	29	20.0824	27.8261	26.7953	26.1114	27.45	27.5187	27.2314	24.8294	27.2595	27.0551	27.3018	26.9829
0.245382	-0.725827	Q7JMF0;Q21531;B5BM24;A0A486WX07;B5BM23	Q7JMF0;Q21531;B5BM24;A0A486WX07;B5BM23		ifg-1	3506400000	72	16	16	13.1	19.7862	28.8341	28.3964	26.8896	28.8118	28.4631	28.6931	23.9104	28.2378	28.3657	28.5123	27.6659
0.245335	0.152718	Q9BL03	Q9BL03			48769000	4	1	1	6	20.5805	23.4697	22.0197	21.2355	22.4029	22.9969	22.0859	22.3559	22.4106	21.8711	22.2879	22.6612
0.245084	-0.413535	Q20121	Q20121		acs-4	9055500000	123	23	23	34.7	22.8096	30.1246	29.5254	28.082	30.0556	30.0036	29.7872	27.284	29.4701	30.0044	29.9127	29.3973
0.244858	-0.499142	G5EF87;H8ESF3;H8ESF4;A0A3P6NNV9;A0A3P6MYA1;A0A3P6N6K6;A0A3P6P9B9;A0A3P6NPD2	G5EF87;H8ESF3;H8ESF4;A0A3P6NNV9		swsn-1	505430000	24	5	5	7.9	23.3968	26.8346	24.7983	24.338	25.6977	25.39	25.8171	22.3446	25.2776	25.4399	25.3039	25.2245
0.244811	0.587745	D7SFI3;P34345	D7SFI3;P34345	Glutathione transferase omega-1	gsto-1	120890000	1	1	1	5.1	20.1819	24.7197	23.4266	21.4905	24.0132	24.2279	23.6806	21.3337	23.397	24.3178	22.0989	21.0907
0.244127	-0.749068	Q9U1X9	Q9U1X9		rla-2	1318900000	13	1	1	14.5	20.3438	27.6011	26.7268	26.2354	27.6587	27.1737	26.7694	22.2905	26.597	26.844	26.9963	26.4513
0.24398	-0.218475	P91127	P91127	TPPP family protein C32E8.3	C32E8.3	1349300000	29	7	7	42.2	18.9601	27.25	26.8999	26.0182	26.6216	27.3838	27.0106	25.8485	26.7511	26.9997	27.3471	26.6406
0.243547	0.741294	Q23451	Q23451		rad-23	156580000	2	1	1	2.5	20.0597	24.9296	23.9292	22.3352	24.4504	24.1406	24.1419	21.7418	23.7712	24.2439	19.702	23.7923
0.243102	-0.632488	A0A1I6CM87;A0A1I6CM95;F3Y5Q4;Q9XXC7;A0A1I6CM86;F3Y5Q3;F3Y5Q7;A0A1I6CM84	A0A1I6CM87;A0A1I6CM95;F3Y5Q4;Q9XXC7;A0A1I6CM86;F3Y5Q3;F3Y5Q7;A0A1I6CM84		spat-2	301010000	6	2	2	3.9	18.3044	25.4039	25.1038	21.5394	25.3266	24.8371	25.1687	20.9444	24.3373	24.9933	24.868	24.6082
0.242554	-0.573555	O17071	O17071	Probable 26S protease regulatory subunit 10B	rpt-4	8056100000	66	16	16	44.1	22.9871	29.7151	28.9401	26.9388	29.8879	29.7128	30.2775	26.1857	29.2241	29.8496	29.6961	29.5883
0.242339	-0.472248	Q86NC1;Q9N5U1;A0A131MCL1;A0A131MDC6	Q86NC1;Q9N5U1;A0A131MCL1	Phosphorylase		7517100000	101	26	26	29.1	18.5286	30.4183	29.4162	27.642	29.2674	29.9184	29.5527	26.4783	29.2865	29.5089	29.1503	29.1601
0.240736	-0.38517	P10299	P10299	Glutathione S-transferase P	gst-1	56214000000	128	16	16	69.7	19.725	32.5479	32.158	31.102	32.8978	32.0439	32.6668	30.1923	32.1978	32.6871	32.6621	31.7945
0.240615	-0.361885	Q95QV7;Q95QV8;Q95QV6	Q95QV7;Q95QV8		tiar-1	322980000	15	4	4	18.6	19.3569	25.7384	25.1103	22.2073	25.349	25.4336	24.3312	22.8395	24.7164	24.8839	24.7235	25.077
0.240478	-0.604327	G5EGP8	G5EGP8		cpz-1	2788500000	54	9	9	37.3	19.8198	28.371	27.9895	26.4814	28.3603	28.3896	28.2736	24.2999	27.8434	27.8888	28.3084	27.7
0.240309	-0.518072	G5EGA2;G5EDA8;G5EF70	G5EGA2;G5EDA8			156360000	11	5	5	9.4	18.2131	24.2329	23.8045	20.5956	22.3061	23.6331	24.5741	22.56	25.2575	22.0474	24.5029	23.3378
0.240123	-0.281739	G5EF53	G5EF53		swsn-4	158580000	4	2	3	2.4	20.2008	24.5725	24.008	22.7816	23.9344	23.1171	24.0159	22.7488	24.0572	24.1524	24.0769	22.6566
0.239906	-0.23026	P34325	P34325	Uncharacterized protein C08C3.4	C08C3.4	105130000	9	2	2	8.6	20.3283	22.661	20.4427	22.0069	23.0932	23.6873	24.3613	23.1388	24.0676	23.5673	24.3477	23.2191
0.239351	-0.761886	Q9GYI1	Q9GYI1			1026900000	11	2	2	36.4	19.3877	27.9418	26.7502	23.25	26.0709	27.0741	26.317	21.9697	26.6769	26.5191	26.9035	24.3797
0.23869	0.381824	Q21032;H9G2T4;H9G2T3	Q21032;H9G2T4	Isocitrate dehydrogenase [NADP]	idh-1	17032000000	115	17	19	49.8	19.0742	30.1431	30.3742	28.7241	30.98	31.5645	31.1521	29.0696	31.0318	29.7543	29.7233	30.7296
0.238448	-0.924207	G5EC98	G5EC98	CTP synthase	ctps-1	1732400000	47	12	12	17.9	20.3113	27.588	27.256	25.5473	27.8711	27.8385	27.7444	21.553	27.125	27.4196	27.226	26.9332
0.23843	-0.561205	Q95XQ8;A0A061AL94	Q95XQ8		mcm-4	2617600000	68	21	21	32	19.7497	28.7751	28.0826	22.874	27.9781	28.2971	28.2526	24.3825	27.7545	27.9246	27.8552	27.6209
0.238264	0.317806	Q9TZH8	Q9TZH8			159100000	1	2	2	6.8	21.889	23.8162	23.8924	22.5553	24.2484	25.2651	23.3365	23.0177	24.0893	23.8421	23.3902	23.2748
0.238176	-0.66411	Q23243	Q23243		morc-1	293050000	19	4	4	6.5	19.556	25.3602	24.2055	21.9563	25.4332	24.3055	25.587	20.8509	24.6816	24.9289	25.1836	24.039
0.237576	-0.343995	Q20970	Q20970	Methionine--tRNA ligase, cytoplasmic	mrs-1	1938700000	59	5	14	20.7	19.63	28.5161	27.2753	25.2916	27.6502	27.4673	27.6988	25.2868	27.3381	27.5761	27.3119	27.253
0.237323	-0.582018	Q965N8	Q965N8			313370000	21	8	8	6.9	19.8296	24.8887	25.038	21.2138	25.5144	24.6118	25.6272	21.3874	24.925	24.8426	24.8203	24.8811
0.23701	0.395158	P52713;Q7JMI1	P52713	Probable methylmalonate-semialdehyde dehydrogenase [acylating], mitochondrial	alh-8	6451900000	74	16	16	35.2	19.0837	30.3331	29.0748	27.4567	28.527	30.4299	29.3881	27.4401	29.0647	28.7107	28.4442	27.985
0.236906	-0.21674	Q95ZQ3;Q22099	Q95ZQ3;Q22099	Lysine--tRNA ligase	kars-1;krs-1	2109000000	61	12	12	24.5	19.8672	28.1369	27.1141	27.4568	27.6798	27.653	27.5952	26.2577	27.1703	27.4565	27.7399	27.6861
0.236576	-0.349535	G5EEW6	G5EEW6		sig-7	1503300000	42	9	9	27.2	20.8621	27.2094	26.6305	24.4731	27.5328	26.9016	27.7083	25.2687	27.0398	27.8565	27.0117	26.9016
0.235891	-0.682886	Q8IU00	Q8IU00		puf-11	984770000	30	7	10	27.3	18.5517	26.8733	26.7582	23.6938	27.1463	26.9294	26.5254	22.2667	26.4947	26.4469	26.7488	25.9089
0.235652	-0.840581	Q18461;Q17856;P53019;P53017;Q95XU7;G5EBJ8;Q23519;P05634;Q94053;Q19832;Q21244;P53018;S6CPF4;G5EEW3;P53020;Q23428	Q18461;Q17856;P53019;P53017;Q95XU7;G5EBJ8;Q23519;P05634;Q94053;Q19832;Q21244;P53018;S6CPF4;G5EEW3;P53020	Major sperm protein 49;Major sperm protein 55/57;Major sperm protein 33;Major sperm protein 19/31/40/45/50/51/53/59/61/65/81/113/142;Major sperm protein;Major sperm protein 152;Major sperm protein 10/36/56/76;Major sperm protein 78;Major sperm protein 3;Major sperm protein 63;Major sperm protein 32;Major sperm protein 38	msp-49;msp-55;msp-33;msp-19;msp-152;msp-10;msp-78;msp-3;msp-63;msp-32;msp-58;msp-74;msp-38	3056200000	37	3	7	55.9	20.9534	28.9844	28.2508	22.2753	28.2769	28.5781	28.746	22.7791	27.9032	28.0215	27.8903	27.9274
0.235549	-0.424809	P51404	P51404	40S ribosomal protein S13	rps-13	9106400000	65	10	10	49.7	18.586	30.5335	29.7946	27.6427	29.811	30.0865	29.3288	27.3022	28.7193	30.5107	29.4632	29.5346
0.235297	-0.700349	G5EET3;G5ECX9	G5EET3		cdr-6	481140000	7	2	3	10.5	17.752	26.4423	25.0042	21.1352	25.8317	25.6555	25.9414	21.1371	25.2898	25.8266	25.6841	24.5666
0.235065	-0.830829	Q22945	Q22945			1865700000	21	6	6	26.3	20.6183	28.3302	27.4674	24.7717	27.7728	27.5826	27.9268	22.1158	26.8775	27.7137	27.3179	26.8124
0.234959	-0.41551	Q1XFY9	Q1XFY9		rps-24	7361000000	25	4	4	31.3	19.3882	29.9563	29.47	28.3093	29.4882	29.5306	29.7455	26.8008	29.4459	29.6025	28.9109	29.2677
0.234949	-0.744031	A0A163UT65;A0A168H2Z9	A0A163UT65;A0A168H2Z9			548630000	10	4	4	19.7	19.4156	26.2758	25.639	23.8601	26.2802	26.0383	25.9679	20.9913	25.497	25.7215	25.6379	25.3974
0.234711	-0.509923	O61747	O61747			295100000	16	4	4	14.1	19.5397	25.0646	24.8142	21.5212	25.355	24.2814	25.5653	21.8353	24.6528	24.9326	25.2064	24.2849
0.23461	-0.668745	Q9TXI4;A0A061AJJ5	Q9TXI4			2824500000	22	6	6	29.8	21.324	28.0482	26.7742	27.0661	28.6198	28.8116	28.0429	23.9739	28.2472	28.1478	28.1612	27.567
0.234401	-0.143387	O01806	O01806			953120000	33	11	11	31.8	27.8418	26.2314	25.6904	25.3914	25.5704	26.3009	25.878	25.8129	25.6169	25.836	26.5054	26.1774
0.234325	0.713353	A0A5E4LWN1;A0A5E4M2N5;L8E6J9;A0A5E4LZT0;A0A5E4LX00;H2KZS4	A0A5E4LWN1;A0A5E4M2N5;L8E6J9;A0A5E4LZT0;A0A5E4LX00			365460000	9	1	25	32.5	19.1838	26.3682	25.7826	20.8312	24.7869	25.592	25.4821	22.5482	20.9014	25.2027	24.9398	24.5119
0.234176	0.250282	Q19259	Q19259			29320000	8	1	1	4.6	19.9021	22.104	21.6459	21.6908	21.6132	21.5805	22.1009	21.2137	21.1405	21.9476	22.0466	20.3725
0.233621	-0.532387	G5EBJ7	G5EBJ7		fbp-1	322110000	11	4	4	15.5	22.5972	26.2866	24.3581	22.8979	23.1014	25.8496	22.1515	25.0669	23.6487	24.5215	25.2154	24.9134
0.233552	-0.136866	B1V8A0	B1V8A0		unc-57	46013000	4	2	2	6	19.2602	23.758	21.8906	22.7002	22.0548	22.3997	21.8942	21.4534	22.11	22.2636	22.2688	21.7071
0.233144	-0.741051	Q7Z145;Q23487	Q7Z145;Q23487			1053700000	41	8	8	21.2	22.3878	27.1397	26.2827	23.5467	27.2218	27.0371	26.8407	21.9695	26.3516	26.8263	26.8255	26.0299
0.233135	-0.242158	O44658;H2KY68;H2KY69	O44658;H2KY68;H2KY69		cyp-34a8;cyp-34a9	31202000	0	1	1	2	19.5583	23.2824	21.8767	20.4972	21.7414	20.2926	22.1289	20.9188	21.3843	21.7331	21.4346	21.4983
0.232804	-0.46765	P48154	P48154	40S ribosomal protein S3a	rps-1	40305000000	175	29	29	70.4	24.9762	32.4186	31.6066	28.9342	32.0662	32.2187	32.1998	29.0114	31.8593	32.225	31.9608	31.3217
0.23246	0.267898	A0A0K3AW79;G5EGD8;A0A0K3ASL2;G5EE70	A0A0K3AW79;G5EGD8;A0A0K3ASL2;G5EE70		eor-2	165360000	1	1	1	2.4	20.7935	24.6708	23.7059	21.7425	24.7333	24.1112	24.4738	22.6626	23.6818	23.8538	23.7603	23.6135
0.231837	0.229935	Q95XT5	Q95XT5		trap-1	3105400000	26	6	6	19.5	22.0051	28.3254	27.61	27.0428	27.652	27.9265	27.8744	29.2808	27.8542	28.3697	27.9353	27.6548
0.231603	-0.856741	Q8WQ99	Q8WQ99		csnk-1	772620000	25	5	5	17.2	19.2524	26.3725	26.1741	21.6845	26.2177	26.6771	27.064	20.7812	25.9824	26.4848	26.182	25.5178
0.231601	-0.30753	O16999;A0A0K3AV63	O16999	Zinc finger protein ZPR1 homolog	W03F9.1	779170000	24	5	5	14.1	20.0059	26.511	26.0138	26.0121	26.4608	26.1441	26.1197	24.2809	26.0768	25.6767	26.6109	25.8713
0.231545	-0.559741	O61820	O61820	Eukaryotic translation initiation factor 3 subunit E	eif-3.E	416710000	15	4	4	9.7	19.3555	26.0421	24.9353	22.3619	25.7324	25.5301	25.535	21.7629	25.1261	25.5865	25.3067	24.7802
0.231361	-0.592488	Q10013;M1ZJ32	Q10013;M1ZJ32	Probable small nuclear ribonucleoprotein Sm D1	snr-3	1177500000	6	4	4	42.9	19.4984	27.7924	26.9938	24.6078	27.5223	26.7415	26.3753	22.9703	26.6197	27.0999	26.1507	26.1091
0.230494	-0.402484	Q20086	Q20086	Putative UDP-glucuronosyltransferase ugt-58	ugt-58	107700000	3	1	1	1.9	20.1664	23.3529	23.1121	22.4752	23.5433	23.5349	23.7144	20.9411	23.6028	23.1317	23.8126	22.7967
0.230037	-0.354495	P91917;E2JL06	P91917	Obg-like ATPase 1	ola-1	8640400000	84	19	19	51.4	19.2556	30.4728	29.1417	27.8355	29.7449	30.0639	29.5428	27.5149	29.3281	30.2319	29.2132	29.5113
0.228047	-0.21348	G5EFK7;G5ECG8;G5EFW2;G5ECP9;Q86NF9;Q86NF8;G5EEC3;G5EFM4;G5EEC4	G5EFK7;G5ECG8;G5EFW2;G5ECP9;Q86NF9;Q86NF8;G5EEC3;G5EFM4;G5EEC4		vab-10	676610000	26	6	10	3.9	18.1527	26.2768	25.968	25.8919	26.1234	25.8328	25.8441	24.699	26.2503	26.0408	25.7617	25.3004
0.22787	-0.476868	Q9XXA2	Q9XXA2		ebp-2	109770000	2	2	2	7.4	18.98	24.8294	22.2323	24.612	22.5519	22.4514	19.9303	23.9553	22.6271	22.7056	22.9379	22.5259
0.227798	-0.545364	Q9U3L5	Q9U3L5			3671000000	54	11	11	53.7	18.418	28.6734	27.8886	27.4784	28.7368	28.7412	28.8077	24.9743	28.2641	28.6334	28.6423	27.9018
0.227759	-0.737713	Q9U3Q6;Q9NF29;Q0G821;Q93242	Q9U3Q6		ugt-22	675980000	24	5	5	10.5	19.4711	26.9273	25.4486	22.1705	26.4847	26.5403	26.1223	21.1892	25.7482	25.7747	25.7458	26.0187
0.227364	-0.33231	Q9XWB7	Q9XWB7	Phosphoinositide phospholipase C	plc-2	202080000	3	1	1	1.3	19.7801	24.3638	24.0017	21.4014	24.8055	24.4689	24.5374	22.3043	24.0691	24.4158	24.4476	24.513
0.227322	-0.46453	Q9GZH5	Q9GZH5		rpn-1	4268800000	71	19	19	24.8	21.8605	29.1347	28.4951	25.0748	28.816	29.1112	28.9283	25.6996	28.475	28.8029	28.7582	28.3771
0.226942	-0.52702	P47209	P47209	T-complex protein 1 subunit epsilon	cct-5	6868700000	106	25	25	55.7	20.1721	30.2521	28.8856	27.4573	29.6757	29.5672	29.377	25.9256	28.7395	29.5211	29.5924	28.8006
0.226899	-0.266309	O62347	O62347			167250000	5	3	3	9.7	19.8129	24.4025	24.6668	22.2661	23.5508	24.4725	24.1232	22.4582	24.0875	23.4188	24.1568	24.0068
0.226789	0.08881	Q5WRQ4;Q17777	Q5WRQ4;Q17777			3981400000	10	2	2	5.7	20.0346	28.1678	28.2061	28.6426	28.3463	28.2161	28.7683	28.6264	28.5012	28.6147	28.2541	28.232
0.226055	-0.775714	G5EGK8	G5EGK8	Serine/threonine-protein phosphatase	let-92	1039500000	23	5	5	17.6	19.2619	27.301	26.515	23.9732	26.9997	27.1873	26.7518	21.5273	26.531	26.8527	26.2098	25.9755
0.225614	-0.289337	Q18547	Q18547		rfc-3	1033400000	27	8	8	24.9	19.2116	26.8776	25.9479	25.1794	27.1127	26.7718	26.5966	24.8487	26.5677	26.9087	26.5309	26.4798
0.225492	-0.56102	P17330;P17329	P17330;P17329	Glyceraldehyde-3-phosphate dehydrogenase 3;Glyceraldehyde-3-phosphate dehydrogenase 2	gpd-3;gpd-2	7063800000	42	8	13	51.6	21.4668	30.1641	28.3726	23.2233	28.6272	30.0447	29.0827	26.5503	29.4748	30.8853	28.3477	27.8412
0.225226	-0.322008	P19625	P19625	Myosin regulatory light chain 1	mlc-1	37958000000	147	1	18	92.4	20.9449	31.9395	31.1651	30.3559	31.7265	31.5935	32.5763	30.0712	32.1964	31.5599	32.2396	31.2596
0.225139	-0.459485	P34696;Q21062	P34696;Q21062	Heat shock protein Hsp-16.1/Hsp-16.11	hsp-16.1	131390000	6	2	2	18.6	19.9864	24.1623	21.3938	22.8828	23.0162	23.8539	23.555	21.8913	21.7099	23.6503	23.6921	25.102
0.224768	-0.426253	P34455	P34455	Probable aconitate hydratase, mitochondrial	aco-2	23676000000	188	31	31	42.7	18.6266	31.4509	30.8561	31.4956	31.2814	31.1106	31.2532	28.1912	30.6674	30.8601	30.9393	31.0746
0.224474	-0.626022	Q07750	Q07750	Actin-depolymerizing factor 1, isoforms a/b	unc-60	1489500000	31	5	6	33	25.3919	27.4975	27.3331	26.0258	27.2389	27.5346	27.1891	22.9556	26.9567	27.307	26.9799	26.1788
0.224453	0.350464	F5GU87;Q19681;F5GU86	F5GU87;Q19681;F5GU86		otub-3	26181000	5	1	1	4.1	18.9314	22.021	21.4367	20.4249	20.1339	21.5189	22.2685	22.9227	21.3127	21.5548	21.7136	20.8611
0.224379	-0.33507	Q20228	Q20228	40S ribosomal protein S9	rps-9	16179000000	67	16	16	43.9	19.0859	31.466	30.2344	28.1808	30.7672	30.8712	30.5243	28.3631	30.4198	30.5085	30.2719	30.6659
0.223733	0.209736	G5EG85;S6FN00;Q9U9J8;E0AHA7	G5EG85;S6FN00;Q9U9J8;E0AHA7		unc-70	2471900000	85	27	27	15	23.924	28.54	27.7766	27.0869	27.9042	27.998	28.1096	26.7461	28.008	27.1942	27.5833	27.1335
0.223224	-0.621596	V6CIS4;V6CIS8;V6CL74;V6CL75;V6CJX7;V6CLC0;V6CLA2;V6CLA7	V6CIS4;V6CIS8;V6CL74;V6CL75;V6CJX7;V6CLC0;V6CLA2;V6CLA7		hecd-1	517510000	20	8	8	4.4	19.76	25.6419	25.8886	24.6539	26.0338	25.6667	26.0577	21.5066	25.5385	25.7756	25.3908	25.0461
0.222899	-0.44489	Q19824	Q19824		cee-1	186820000	7	3	3	8.8	19.6781	24.8427	24.5135	23.0125	24.2603	24.4033	24.1635	21.3519	23.3773	24.4943	24.599	23.488
0.22258	0.297351	O76616	O76616			107600000	3	3	3	11.7	19.6274	24.4884	23.1209	21.7429	23.3664	23.7689	24.0494	21.7337	22.7419	22.7273	22.9433	23.3164
0.222535	-0.167195	P91522	P91522		fbxa-64	682800000	24	5	5	21.7	18.9435	26.5216	26.1614	24.4636	25.4731	25.6374	26.4793	25.3228	26.2492	25.5446	26.0345	25.753
0.222221	0.245222	Q19294	Q19294		mat-3	79033000	1	1	1	1.3	19.2197	23.642	22.1643	23.4866	23.2408	23.0756	23.7391	22.3243	22.8932	21.9258	23.4848	23.0951
0.221529	0.219135	O62137;O62138;O62139	O62137	Acyl-coenzyme A oxidase		691250000	23	4	5	9.8	19.0531	26.3662	25.7036	26.0598	26.5169	26.2178	25.4144	25.2986	26.2568	25.3347	25.8736	25.1061
0.219837	0.203702	Q9TYY0	Q9TYY0			51500000	5	2	2	4.7	19.4224	22.942	23.6096	21.74	22.5709	22.2338	22.0384	21.8104	22.0049	22.7966	21.8715	21.1658
0.219642	-0.246502	P34307	P34307	KH domain-containing protein C06G4.1	C06G4.1	15287000	3	2	2	3	19.6725	20.3983	21.6428	21.403	21.8147	21.0532	20.5964	22.3983	21.6118	22.0248	22.0388	21.1732
0.21876	-0.366155	Q17796	Q17796		hgrs-1	475180000	15	6	6	9.2	20.2312	26.0658	25.4031	22.3232	25.9985	25.1717	25.9139	23.291	25.2322	25.2689	26.1484	25.1904
0.21871	0.34095	Q9N431	Q9N431			61983000	3	1	1	6.3	18.8683	23.131	22.7494	21.1709	23.1657	23.2182	23.0226	20.9413	22.7559	21.977	22.7069	21.5441
0.218663	-0.342052	Q21955	Q21955	Mediator of RNA polymerase II transcription subunit 15	mdt-15	163960000	8	2	2	3.3	20.1238	24.2461	24.0988	21.6888	24.3204	24.3316	23.9916	21.8561	24.191	23.8368	24.3576	23.4825
0.217944	0.547256	Q9N4Z7;Q65XY0;Q65XX9;Q65XX8	Q9N4Z7;Q65XY0;Q65XX9		mvk-1	315990000	11	5	5	10.9	20.6953	26.0364	23.4396	21.0529	25.5667	25.7317	25.3142	22.1958	25.0444	24.4976	24.5308	22.5466
0.217502	0.193997	Q8MXD9	Q8MXD9			611910000	18	5	5	23.5	20.3641	26.5254	25.7325	24.5822	24.954	25.7416	25.6096	26.5637	25.8818	25.5468	25.4113	25.253
0.216407	-0.217151	Q9U1X0	Q9U1X0	NADPH:adrenodoxin oxidoreductase, mitochondrial		168470000	5	3	3	7.9	20.2634	22.5749	23.4643	22.4949	24.1725	24.2799	24.2954	23.167	23.9659	24.4629	23.5005	24.8542
0.216301	-0.587509	Q19766	Q19766	Mitochondrial import receptor subunit TOM20 homolog	tomm-20	594930000	21	5	5	32.4	19.5552	26.3628	25.6841	25.425	26.2287	26.2794	25.5621	21.7788	25.3389	25.6765	25.9328	25.2509
0.216223	-0.646234	Q20471;H9G2V4;A0A4V0IKI0	Q20471;H9G2V4;A0A4V0IKI0	Casein kinase I isoform delta	kin-20	887400000	34	6	7	13.1	19.355	25.9687	26.3059	22.2041	27.2112	26.9269	26.4431	22.2617	26.2595	27.1044	25.746	26.318
0.216207	-0.259624	P34286	P34286	Proteasome subunit beta type-1	pbs-6	111290000	1	1	1	4.3	18.7124	24.6339	22.8908	21.0379	23.1257	23.9708	23.2329	21.8117	23.0421	23.4399	22.9946	23.703
0.215576	-0.503242	A0A1I6CM54;Q95QC4	A0A1I6CM54;Q95QC4	Serine/threonine-protein kinase zyg-8	zyg-8	104960000	5	3	3	7.2	25.2422	20.9319	21.0932	21.8193	23.7654	23.0962	21.0942	21.0993	23.5379	23.716	20.9632	22.851
0.215352	-0.355553	Q18493	Q18493	Probable UDP-N-acetylglucosamine pyrophosphorylase	C36A4.4	1498200000	41	8	8	24.8	19.8348	27.8299	26.5612	24.6083	27.1608	27.3504	27.3873	24.9841	26.3182	27.7225	27.4196	26.8445
0.215286	-0.62378	Q965Y1;U4PER3;U4PBI7	Q965Y1;U4PER3	Methionine aminopeptidase 1	map-1	513590000	26	6	6	25.6	19.3614	26.2611	25.6435	25.1539	26.1159	25.5318	25.3482	21.4568	25.2992	25.6006	26.0791	23.969
0.215281	0.698197	Q966C7;Q8T876	Q966C7	Transaldolase		236010000	13	7	7	26	21.4196	26.1091	23.9008	22.6645	24.8872	25.8314	23.3892	20.2897	24.146	22.417	22.0696	22.972
0.214441	0.25627	Q9N4U1	Q9N4U1			664160000	19	4	4	14.3	19.9094	25.2146	25.1293	24.1552	26.0252	26.2747	26.5472	25.5669	24.7199	26.7581	25.7497	26.1612
0.214371	0.426053	Q9U3S5;O62011	Q9U3S5;O62011		mut-16	9669700	5	1	1	1	19.9014	20.4756	20.2998	21.3192	20.3168	21.0683	20.993	23.4071	20.3417	21.6566	21.8196	20.2632
0.214349	-0.696467	O17214	O17214	Probable fumarate hydratase, mitochondrial	fum-1	568300000	16	6	6	17.2	17.8034	26.5757	24.7375	24.2335	26.2694	26.1879	25.9734	20.9759	25.7678	25.5886	25.3466	25.4894
0.214219	-0.351105	O76512	O76512	Regulator of nonsense transcripts 1	smg-2	84505000000	437	63	63	56.2	19.2144	32.9282	32.8435	31.1555	33.2581	33.1524	33.3299	30.6946	33.1807	33.2152	32.7586	32.685
0.214093	0.54213	P91457	P91457		npp-7	258150000	25	6	6	6.9	18.9673	24.928	25.1537	23.061	25.3373	24.9109	24.0581	23.3372	24.9313	24.8088	24.5766	21.1583
0.21383	0.505305	O17735	O17735			176480000	4	2	2	6.4	21.1362	24.5145	23.7275	21.5683	24.2633	24.6548	24.7906	22.4049	24.864	24.084	21.332	23.8126
0.213444	-0.413423	G8JY36;A0A4V0IKF6;A0A4V6M3D7;P90980	G8JY36;A0A4V0IKF6;A0A4V6M3D7;P90980	Protein kinase C;Protein kinase C-like 2	pkc-2	33094000	4	2	2	3.4	19.0076	20.642	22.5768	22.0175	20.801	21.3188	21.0652	22.4195	20.5096	20.8599	23.4317	22.4569
0.213428	-0.276565	Q65ZK0;Q19825;A5HU89	Q65ZK0;Q19825	Probable arginine--tRNA ligase, cytoplasmic	rars-1;rrt-1	2107400000	42	10	10	15.3	20.0881	28.6849	27.5949	25.9894	27.419	27.8707	27.6172	25.6531	27.101	27.5756	27.5861	27.4036
0.213134	-0.510748	O61742	O61742		rpn-10	533820000	22	5	5	18.5	20.4887	26.3462	25.8069	21.837	25.7809	26.0737	25.9629	22.1943	25.8675	25.7612	25.3249	25.1013
0.212837	-0.546951	A0A2K5ATT8	A0A2K5ATT8			235040000000	554	5	80	65.5	19.7463	34.1029	34.0818	32.3089	34.9505	35.0308	34.6945	30.8696	34.6056	34.8484	34.2435	34.0358
0.211061	-0.375883	I7KSC2;Q18937;C6KRJ2;C1P629	I7KSC2;Q18937;C6KRJ2;C1P629		cfim-2	4302200000	27	4	4	16.7	18.6287	27.6096	29.4515	26.4502	28.9751	28.1105	29.0497	26.5657	28.1652	29.7123	28.5078	27.8192
0.210664	0.433315	P91427	P91427	Probable phosphoglycerate kinase	pgk-1	1371500000	43	10	10	33.8	19.4425	28.1605	26.5809	22.5288	27.5913	28.0425	26.9196	24.4195	26.6565	26.3698	26.1193	26.094
0.209964	-0.326483	Q19335	Q19335		repo-1	167500000	5	1	1	7.7	19.5767	24.472	24.1763	23.2554	24.2621	24.1691	24.229	21.8569	23.948	24.369	24.0246	23.4815
0.209619	-0.213692	P46975	P46975	Dolichyl-diphosphooligosaccharide--protein glycosyltransferase subunit STT3	T12A2.2	326730000	5	3	3	4.9	17.9143	26.0384	23.7946	25.564	23.8458	24.2031	23.9837	25.2693	25.2584	24.3522	24.3894	24.1569
0.209313	-0.383992	Q17432	Q17432			310260000	14	3	3	18.7	18.5611	25.2357	24.4547	21.8687	25.1852	25.1611	25.4064	22.3734	24.5938	24.9744	25.0353	25.0585
0.209272	-0.54488	Q9NEQ0	Q9NEQ0	Omega-3 fatty acid desaturase fat-1	fat-1	626870000	16	4	4	10.2	19.3597	26.3553	25.7278	20.2927	26.3156	26.2031	26.2568	22.1978	26.2006	25.879	25.8447	25.2285
0.209214	0.369527	Q21281	Q21281	Transmembrane matrix receptor MUP-4	mup-4	144170000	9	5	5	2.9	19.9436	24.7152	23.9949	21.975	23.3003	24.394	24.2289	22.5403	24.2526	23.1841	23.8282	21.7205
0.209166	-0.309675	Q21351	Q21351		gtbp-1	7703500000	98	16	16	31.7	24.6274	29.8434	29.1013	28.6824	29.6587	29.695	29.7658	27.3676	29.4193	29.5725	29.474	29.2599
0.208883	-0.304542	Q93615	Q93615	Probable electron transfer flavoprotein subunit alpha, mitochondrial	F27D4.1	2998800000	48	9	9	38.3	18.332	27.6606	27.6187	25.5376	28.5695	28.4961	28.3256	26.38	27.6714	28.5861	28.7335	27.9984
0.208342	-0.415034	P34433	P34433	Uncharacterized protein F44E2.3	F44E2.3	7130800000	54	10	10	28.3	20.3131	29.0138	28.9248	28.0044	30.0262	29.1305	30.0409	26.7695	29.5993	29.6394	29.521	28.8676
0.208175	0.25194	O17890	O17890			55158000	2	1	1	13.1	20.2797	23.4711	21.2051	21.855	22.446	22.6433	23.1942	22.1427	21.177	22.9462	23.0219	22.2734
0.207468	0.73907	Q9XX57;D4YWC3	Q9XX57;D4YWC3		dct-16	1515600000	8	3	3	52.2	18.841	28.388	26.7078	28.616	26.3557	27.8725	23.5093	25.3682	26.7829	22.352	24.2235	26.7909
0.207148	-0.484625	Q09996	Q09996	Leucine--tRNA ligase	lrs-1	568680000	17	8	8	7.6	19.7398	27.0038	25.4058	25.0464	25.9437	25.7129	25.6165	22.2485	25.3947	25.3775	24.6137	26.0741
0.206962	-0.550973	Q22469	Q22469			1405200000	23	9	9	23	19.0478	26.2288	26.3615	25.7343	27.82	24.7874	26.8935	25.9106	24.6405	28.1822	28.1309	26.6618
0.206138	0.32226	Q23381	Q23381	Probable methylmalonyl-CoA mutase, mitochondrial	mmcm-1	267540000	3	3	3	4.7	19.1221	25.1067	23.7925	24.7689	24.4537	24.754	23.9262	24.7943	22.549	25.1806	24.0498	24.8598
0.205751	0.265056	Q9XWT3	Q9XWT3			440590000	5	2	2	11.6	19.7488	25.6823	24.9695	24.4759	25.1268	24.8046	25.5647	25.6663	26.2725	25.2258	24.386	24.2179
0.204891	-0.318407	G4S034;Q21408	G4S034;Q21408		spc-1	4315500000	146	40	40	21.3	17.9483	28.8643	28.6735	26.7335	28.7157	28.9535	28.8528	26.6561	28.9314	29.2086	28.3508	27.9608
0.204885	-0.467697	O44549	O44549		acdh-3	734120000	18	4	6	18.4	18.8642	27.2116	26.2273	22.208	26.1176	26.6315	26.0492	22.8021	26.2994	25.2689	25.7596	26.1431
0.20453	-0.535099	B3GWA1;Q95QI9;Q8I7K5;B3GWA0	B3GWA1;Q95QI9;Q8I7K5		nono-1	200060000	11	3	3	7.5	18.5108	25.1483	24.4163	21.0494	23.8266	24.7845	24.7886	20.4481	23.8755	24.2813	24.1135	23.718
0.204305	-0.522511	Q21465	Q21465			167460000	4	2	2	16.2	19.0016	25.7694	24.2062	23.1174	22.8627	24.6567	22.2872	21.21	21.2806	23.5873	24.6672	23.5715
0.203999	0.632503	O76409	O76409			156190000	5	1	1	2.3	20.5919	24.3519	23.1067	21.405	23.9012	25.8201	23.3113	21.3019	20.9967	24.4087	24.1139	22.2852
0.203308	-0.33714	Q9U3I0	Q9U3I0		rpb-12	465420000	13	1	1	24.2	19.5276	25.7598	25.218	25.4574	25.9762	25.4579	25.2865	23.1429	24.8202	25.455	25.7678	25.169
0.203213	-0.546617	Q8ITV4;H2L0A4;H2L0A5;H2L0A6	Q8ITV4;H2L0A4;H2L0A5;H2L0A6			570440000	11	3	3	9.7	18.8244	25.8298	26.0642	23.4211	26.0392	26.092	25.5199	22.4167	26.1208	26.3026	23.7505	26.0804
0.202867	0.552826	O02325;Q2EEM4	O02325		prmt-3	215010000	10	5	5	8.8	18.7757	25.5568	23.6296	23.7001	24.6034	24.0655	24.5431	22.7291	23.9894	20.6116	25.2242	23.9047
0.202475	-0.332175	Q19680	Q19680			8351500000	111	21	21	51.5	19.7708	29.8611	29.4246	28.1478	29.9527	29.9695	29.7054	27.3318	29.2608	29.8149	29.6673	29.545
0.202233	-0.385787	O45495	O45495		uev-1	3284300000	37	9	9	71.2	19.219	28.4817	28.172	25.1206	28.5778	28.4756	28.7488	25.6448	28.2879	28.4113	28.4647	27.8261
0.20211	-0.909808	P18334	P18334	Casein kinase II subunit alpha	kin-3	9892400000	73	11	11	42.2	19.2597	29.1663	30.1762	26.5163	30.5195	30.5492	30.026	23.547	30.3485	29.1468	30.4472	28.3386
0.201921	-0.668543	Q2EEN1;Q9XUE3;E1B6W0;D3YT78	Q2EEN1;Q9XUE3;E1B6W0		rsd-2	1414100000	54	17	17	22.1	19.1366	27.1322	27.1144	24.9493	27.3067	27.8168	27.2373	22.4199	27.2127	27.5619	26.6918	25.9884
0.201577	-0.304894	Q17941	Q17941	Serine/threonine-protein kinase akt-1	akt-1	332300000	8	3	3	7	18.765	25.2195	24.7938	21.0012	25.2385	25.5424	24.9392	23.1528	24.465	25.2734	25.6398	24.7142
0.200652	-0.547952	Q18598	Q18598		pmp-2	198850000	16	3	3	5.4	19.9716	24.7391	24.2037	24.1874	24.6755	24.3895	24.1523	20.2011	24.3336	24.2437	23.518	23.5148
0.200548	-0.172386	Q18688	Q18688	Heat shock protein 90	daf-21	82503000000	410	61	63	72.2	27.6371	33.4064	32.5504	32.211	32.8859	33.0291	33.0152	31.6966	32.8275	33.0808	32.8629	32.5452
0.200474	-0.2326	O61708;Q9XTJ9;Q9TYV8	O61708		pqn-59	1529400000	41	7	7	15.6	18.5447	27.3758	26.8093	25.8486	27.1955	27.0479	27.1287	26.2458	27.2074	27.202	28.0488	26.09
0.199672	0.306819	P34686	P34686	F-actin-capping protein subunit beta	cap-2	429460000	15	5	5	23	20.5845	26.6353	26.1811	25.6363	25.3347	24.0342	24.8166	23.9232	24.7991	25.1916	23.9946	22.8962
0.199319	-0.58227	Q9U2C3	Q9U2C3		rab-35	276980000	11	3	3	16.3	20.4044	24.4967	24.6502	23.6049	25.135	25.1446	25.0676	20.6191	24.7243	25.2493	24.1405	24.1812
0.199229	-0.360135	O18240	O18240		rps-18	22753000000	79	13	13	55.8	19.3781	31.8967	30.7002	29.219	31.0493	31.5312	31.2332	28.4478	30.8671	30.8327	30.9822	31.0202
0.198473	-0.709583	P90994	P90994		djr-1.1	1344100000	25	5	5	37.4	19.6279	26.9637	26.4164	22.8666	28.225	26.7562	27.3422	22.1392	26.1142	27.5439	26.2197	27.4232
0.197921	-0.55677	Q95XS1	Q95XS1		trap-3	476080000	13	4	4	23	18.7089	26.0659	25.58	21.6686	25.4004	25.984	25.8763	21.6386	26.3146	25.0945	25.3314	24.3859
0.197868	-0.312088	Q21693	Q21693	Eukaryotic translation initiation factor 4E-2	ife-2	773730000	26	5	5	33.8	19.196	26.536	25.9365	26.5583	26.2542	26.1139	26.1625	23.9464	25.2162	26.4332	26.2876	25.7884
0.19773	-0.58842	W6E8Z9;Q20655;W6EKY2;Q21539	W6E8Z9;Q20655;W6EKY2	14-3-3-like protein 2	ftt-2	7229400000	66	12	18	52.4	19.7186	28.988	28.1539	27.5439	30.2182	30.237	29.3385	25.4355	29.415	29.64	29.8873	28.6406
0.197669	-0.151527	B3CJ34	B3CJ34		gcn-1	7734000000	167	44	44	21.3	18.552	29.7164	29.3312	28.1309	29.8878	29.5656	29.3181	28.5599	29.3048	29.7172	29.6173	29.2983
0.197652	0.249643	Q5FC71;A7LPG5;Q9NL51	Q5FC71;A7LPG5;Q9NL51		klp-17	1078300000	16	4	4	43.7	19.2436	26.9802	26.1094	26.9742	26.727	26.5678	25.1749	27.3802	26.5744	26.0659	26.4415	25.7695
0.197607	-0.37083	O45903	O45903	Probable trans-2-enoyl-CoA reductase 1, mitochondrial	W09H1.5	489430000	17	8	8	22.1	19.0426	26.2095	25.4635	24.3107	26.1088	25.0643	25.8771	22.9225	25.153	25.804	25.2642	25.2349
0.197121	-0.45022	G4S1A4;A0A078BPH9	G4S1A4;A0A078BPH9			314610000	6	2	2	8.9	18.8039	25.2843	24.6785	21.7831	24.9674	25.0559	25.4822	21.9498	24.0795	24.3616	25.8408	24.9743
0.196924	-0.431481	Q22013	Q22013			209770000	6	2	2	9.6	19.3355	24.924	24.1775	22.776	24.689	24.5243	24.6745	21.2892	24.3218	24.4589	24.5436	23.5788
0.196082	0.532298	Q9G6S4;G5EBX0;G5EE85	Q9G6S4;G5EBX0		klp-18	84103000	5	4	4	5.5	19.3141	23.6991	22.9477	21.959	23.628	22.817	22.9837	22.2178	23.0417	19.3119	23.5784	23.5853
0.196051	-0.350075	G5EGT7	G5EGT7		iffb-1	1192700000	42	13	13	15.4	20.7675	27.3188	26.8751	25.956	26.9422	26.9911	26.9202	24.2624	26.7171	26.6919	27.0538	26.0534
0.19564	-0.312483	Q95Y85;Q9N590	Q95Y85;Q9N590		pfkb-1.1	223040000	10	3	3	11.3	19.7905	24.5655	23.7346	24.5256	22.2536	24.484	24.0011	25.154	24.2315	24.3497	24.5422	24.0193
0.19531	0.659118	Q95Y72	Q95Y72	Probable 26S proteasome complex subunit dss-1	dss-1	289980000	7	2	2	47.6	20.9035	20.9075	25.8577	21.5568	26.7075	24.8743	21.7229	23.9828	25.2634	24.9304	22.4248	22.0325
0.194709	-0.559507	Q23495	Q23495	HEAT repeat-containing protein 1 homolog	toe-1	389140000	13	8	8	6.1	21.1376	25.5536	24.6394	21.0565	26.2894	25.2948	24.8027	21.5428	24.8127	26.1441	25.3333	23.8776
0.194211	-0.161268	Q22285	Q22285	Transthyretin-like protein 46	ttr-46	133110000	7	1	1	6.7	19.9871	23.8861	23.0862	25.1161	23.2552	23.7384	23.0842	22.1962	23.2451	23.3584	23.2328	23.0828
0.193742	0.239258	Q65ZB8;Q18496	Q65ZB8;Q18496	Acetyl-coenzyme A synthetase	acs-19	448440000	15	6	6	10.1	19.9045	26.0524	25.1077	25.4724	25.5167	26.0222	24.6938	24.2969	24.2266	25.1777	24.6323	25.5359
0.193719	0.225009	P50432	P50432	Serine hydroxymethyltransferase	mel-32	4036900000	66	14	14	32.1	19.3419	29.1772	28.238	27.265	29.0626	29.1215	28.4924	27.1891	28.1911	28.4909	28.0795	28.2042
0.193714	-0.874843	Q95ZJ9;E4MYG2	Q95ZJ9			241590000	4	3	3	9.3	19.3779	24.1682	23.2012	23.9362	26.3958	20.8971	21.8988	21.842	25.3792	26.0226	20.4818	22.6495
0.193363	-0.592063	Q19826	Q19826	Probable DNA-directed RNA polymerases I, II, and III subunit RPABC3	rpb-8	791190000	5	1	1	6.8	19.3285	26.6771	25.8165	24.4547	26.8071	26.2752	26.8394	21.8969	26.4072	26.2496	25.8662	25.6639
0.193333	-0.411439	Q22993	Q22993		pmt-2	10860000000	143	21	21	45.8	25.2192	30.2368	29.8795	29.4259	30.3234	30.3327	30.1036	26.9397	29.8765	30.1151	29.7765	29.577
0.193098	-0.529686	Q966I8	Q966I8	Proteasome subunit beta type	pbs-1	178080000	3	1	1	4.1	18.4311	25.1066	23.6455	22.1141	24.3044	25.0267	23.7074	20.1818	23.6962	24.1005	23.821	23.7212
0.192848	0.306975	P91306	P91306		cey-2	16530000000	98	17	18	67	18.348	30.6771	30.1671	28.2665	30.9387	31.0977	29.2557	31.1288	29.0797	31.1296	30.4336	30.5501
0.192239	0.193987	G5EEN4	G5EEN4		gck-3	204640000	5	4	4	10.4	19.7203	24.0143	23.5392	25.3198	23.7142	23.8394	24.139	24.3266	23.0147	24.8117	23.7166	23.7003
0.191654	-0.394042	A0A061ACR1;Q2XN02;F5GUA3;Q22498	A0A061ACR1;Q2XN02;F5GUA3;Q22498	Coatomer subunit gamma;Probable coatomer subunit gamma	T14G10.5	5855700000	53	16	16	21.2	19.3196	28.5726	28.416	31.4897	28.7559	28.1559	27.9911	25.1824	27.8414	28.0928	28.1631	27.5642
0.191615	-0.314248	Q27535;P91251	Q27535	Probable arginine kinase ZC434.8	ZC434.8	1900100000	52	8	8	28.9	19.659	28.4238	27.0141	26.8844	27.7844	27.5481	27.254	25.1381	26.6074	27.5632	27.4214	27.3896
0.190457	-0.2813	P19826	P19826	Vinculin	deb-1	2191000000	83	17	17	24.5	20.0222	27.672	27.7077	27.7227	27.1492	27.6087	28.2426	25.8692	28.1403	27.6958	27.4041	26.7547
0.190413	0.365927	Q9GYF1	Q9GYF1	Troponin I 2	unc-27	1087500000	21	4	4	28.9	19.5087	27.2357	24.8554	25.4887	27.6232	25.5072	26.6287	26.2906	25.5915	25.5881	25.4202	27.986
0.190393	-0.677967	Q9U367	Q9U367			1128500000	36	13	13	20.4	20.0423	27.915	27.2189	24.5436	26.8536	26.7236	27.0454	21.4075	26.8113	26.5399	25.615	25.7758
0.18959	-0.307115	Q9U2D9	Q9U2D9	Probable glycogen [starch] synthase	gsy-1	4537700000	37	14	14	30.2	18.4182	28.6995	28.8198	26.7108	29.8189	28.5207	27.6283	27.3847	29.0555	29.3049	27.9715	28.249
0.189588	-0.622237	Q9NAB4;Q9NA96;Q9BPM4;Q9NAA9;O16116	Q9NAB4		gst-26	2409500000	39	7	11	66	24.2198	27.8107	27.8152	24.8689	28.4142	28.6127	27.4588	23.4396	28.2699	28.2404	27.5594	26.3446
0.189436	-0.39385	Q18994	Q18994			472220000	14	5	5	8.1	20.0222	26.0302	25.0847	26.1833	25.4631	25.5105	25.485	22.3857	25.3123	25.6289	24.4255	25.0531
0.189235	-0.443769	P29691	P29691	Elongation factor 2	eef-2	177360000000	404	62	62	73.4	28.2937	34.1188	33.9205	31.4092	34.4765	34.6158	34.21	30.7804	33.9864	34.0362	34.0895	33.7458
0.189165	-0.396878	Q02335	Q02335	TPR repeat-containing protein ZK370.8	ZK370.8	742060000	26	7	7	14.6	21.8618	26.9759	26.0294	22.8212	26.346	26.2524	26.5923	23.1188	25.9233	26.0443	25.9029	26.0267
0.189095	0.558975	W6RRU8;W6SBC7;Q9GYQ9;W6RTE4	W6RRU8;W6SBC7;Q9GYQ9;W6RTE4		ntl-4	41166000	6	2	2	3.3	19.288	21.0289	21.9782	20.8903	20.1184	23.265	22.7663	21.4275	23.009	20.0556	22.8152	19.4616
0.18909	-0.142358	Q95QM8;Q19130	Q95QM8;Q19130		gfat-1	1628800000	35	8	19	38.6	19.684	27.5522	27.2635	26.2248	27.228	27.2867	27.3619	26.2758	27.2108	27.2475	27.4879	26.7757
0.189007	-0.450079	A0A0M7RE22;Q9N4Z0	A0A0M7RE22;Q9N4Z0	L-2-hydroxyglutarate dehydrogenase, mitochondrial	Y45G12B.3	409720000	12	5	5	21.6	20.3563	25.652	25.5479	23.1652	25.347	25.069	25.9968	22.2632	23.8204	25.5416	25.7297	25.3846
0.188709	-0.659394	O44183;U4PAP4;G5EFT4	O44183;U4PAP4			1513400000	25	8	8	17	18.6928	27.7434	26.9223	24.3718	27.9373	27.4633	27.3676	22.2121	26.978	27.5502	26.5659	26.5237
0.188678	-0.450092	A0A1N7SYP6;Q95QW0;A0A1N7SYP7;A0A1N7SYR1	A0A1N7SYP6;Q95QW0;A0A1N7SYP7;A0A1N7SYR1	Eukaryotic translation initiation factor 3 subunit L	eif-3.L	1567200000	34	7	7	16	20.0947	27.3142	27.2999	25.7295	27.6484	27.8173	27.1046	23.8899	26.9277	27.3198	27.3546	26.6584
0.188621	-0.224485	Q8I4F3;G5EE97;H2L2D0	Q8I4F3;G5EE97;H2L2D0			86577000	3	2	2	4.2	19.3949	20.48	23.0107	22.2732	22.4648	23.9337	23.4343	22.4323	23.5509	22.8921	23.9635	22.7565
0.188502	0.525114	Q19731	Q19731		ekl-1	70543000	1	1	1	2	19.5832	23.8422	22.9828	21.6445	21.1044	23.1028	23.7452	22.0642	22.484	19.2681	23.4305	22.7336
0.187699	-0.466322	C6KRK8;Q21890;C6KRK9	C6KRK8;Q21890	Uncharacterized protein R102.4	R102.4	473840000	19	6	6	17.4	20.1081	25.1353	25.4382	23.1025	26.0665	25.8469	25.8648	22.1568	24.8147	25.819	25.8345	25.3322
0.187115	-0.334758	Q18032	Q18032			358330000	12	4	4	27.7	18.784	26.5986	23.478	21.8394	25.2737	25.5712	24.6473	22.6622	24.2062	25.3187	25.1994	24.7692
0.186868	0.408345	O61709	O61709			93644000	7	2	2	18.2	18.7861	23.334	20.8712	22.4337	25.1691	22.487	22.635	22.5231	22.4491	23.1348	21.4945	24.1025
0.186785	-0.436016	O17953	O17953	Dihydrolipoyl dehydrogenase, mitochondrial	dld-1	710360000	21	8	8	21.6	17.4845	27.4906	25.041	25.969	26.3761	26.7681	24.4108	22.8722	25.4833	25.4145	25.9134	25.3601
0.186733	-0.584058	O45418	O45418		fkb-6	656110000	27	6	6	17.4	20.4519	26.7781	25.8231	21.4922	26.0436	26.536	26.1685	21.6578	25.8167	26.0868	26.3576	24.481
0.186681	0.175724	Q9N4L9	Q9N4L9			39367000	1	1	1	5.2	18.949	21.9489	21.6859	22.5731	22.0993	21.9553	21.9993	22.694	21.6096	21.5008	21.9977	22.9368
0.186619	-0.309659	Q9XUU8	Q9XUU8			144810000	12	3	3	7	20.8316	23.304	22.3818	21.4714	24.8152	23.8796	23.8076	22.0418	23.5711	23.7571	24.8258	23.6288
0.186309	-0.356617	Q95QZ3;B2MZA9;Q95QZ4;Q10923	Q95QZ3;B2MZA9;Q95QZ4;Q10923		ntl-2	209160000	4	2	2	7.9	18.0532	24.8224	24.1819	21.358	24.5543	24.4523	24.8969	21.7155	24.5718	24.4208	24.1129	23.94
0.186266	-0.33624	P91134	P91134	Adenylosuccinate synthetase	C37H5.6	245700000	15	5	5	15.3	17.9085	25.9419	24.4006	21.5538	24.2014	25.4931	23.6029	22.2127	24.469	23.7425	24.5742	24.0692
0.185766	-0.347529	Q20363	Q20363	Stress-induced protein 1	sip-1	43714000000	140	11	11	74.2	19.3347	32.3908	31.7845	29.5758	32.1731	32.6085	32.1708	29.4378	31.8657	32.1548	32.011	31.7488
0.18555	0.161375	P91303	P91303	Probable V-type proton ATPase subunit G	vha-10	3809600000	41	6	6	46	17.7716	28.8893	27.9012	28.8673	28.8485	28.3153	28.496	27.465	28.0835	28.3008	28.4421	27.6529
0.184659	0.407803	Q9NAH4	Q9NAH4	Density-regulated protein homolog	Y47D3A.21	172460000	4	2	2	7.8	18.367	25.0406	24.5718	22.9693	24.455	23.8153	24.4387	22.3211	24.0346	23.7889	24.3124	21.263
0.183507	-0.365462	G5EDY2	G5EDY2		wars-1	3437800000	68	14	14	39.1	23.3574	29.1063	28.2419	26.6561	28.5334	28.7176	28.3841	25.48	28.0815	28.2601	28.3957	27.8397
0.183296	-0.409656	Q09541	Q09541	Tripeptidyl-peptidase 2	tpp-2	163570000	10	5	5	3.9	19.3278	25.3726	23.3631	23.4716	24.3391	23.1303	22.6093	21.8346	22.0428	24.9202	24.207	22.3819
0.183002	0.558582	G5EGS5	G5EGS5		gbf-1	132090000	2	2	2	1.9	17.8248	23.7869	23.6672	22.1656	24.6853	23.8985	24.25	20.8868	24.6594	21.2444	23.8601	21.7223
0.182836	-0.274235	O62106	O62106	Eukaryotic translation initiation factor 6	eif-6	200280000	8	3	3	17.5	18.7388	24.8953	21.5974	22.5906	24.6346	25.0133	24.3531	22.4148	24.134	24.4841	24.544	24.3508
0.18263	-0.361778	Q22088	Q22088			321140000	17	7	7	7.1	20.0327	26.0343	25.2047	24.1094	25.0059	24.4293	24.5989	22.38	25.916	23.5777	24.2143	24.1531
0.182105	-0.339403	Q9TZL9	Q9TZL9		fard-1	1945100000	39	7	7	14.6	19.602	27.8528	27.4196	26.8437	27.5939	27.7456	27.7744	24.9394	27.0654	28.0229	27.179	27.1437
0.182063	-0.316338	O44512	O44512	Cytochrome b-c1 complex subunit Rieske, mitochondrial	isp-1	2465100000	39	7	7	23.2	18.5139	28.4554	27.6514	26.536	28.174	28.1016	27.9628	25.3943	27.5478	27.9702	27.6583	27.7219
0.181539	0.138831	Q9N3T5	Q9N3T5		spg-7	2104800000	52	17	17	29.7	19.0569	28.1776	27.6294	25.9572	27.9041	27.8209	27.7221	26.6902	27.454	27.5859	27.3986	27.1436
0.181339	0.422181	G5EE67	G5EE67		skr-3	78853000	2	1	1	7.8	18.0876	23.0963	22.5754	22.5818	23.361	23.8417	23.5235	21.4196	23.0457	23.5853	23.3613	20.4648
0.181069	0.445426	B3WFX4;O17583	B3WFX4;O17583	Protein lin-10	lin-10	53383000	2	2	2	3.3	18.6562	22.4443	22.0667	23.9568	21.9807	20.1444	22.3683	24.3908	21.8235	22.0884	20.6471	22.5436
0.180915	-0.307182	Q18853	Q18853		cyc-1	352650000	15	4	4	18.9	19.988	25.3363	24.5188	26.673	24.5621	24.9296	24.6259	22.2307	24.2807	24.0912	25.0531	24.152
0.180608	-0.274045	Q19537	Q19537	Probable replication factor A 73 kDa subunit	rpa-1	1134900000	43	10	10	20.3	18.7973	27.4487	26.0113	25.8776	26.7521	26.7694	26.6451	25.1125	25.3469	27.0684	27.2763	26.6838
0.180211	-0.610317	Q9XVK5	Q9XVK5	NEDD8-conjugating enzyme ubc-12	ubc-12	396900000	7	4	4	20.6	20.4772	26.0507	26.1078	22.0216	26.5359	22.8944	24.8489	21.1404	25.01	25.8801	23.8441	23.1267
0.179936	-0.216672	O62327;U4PB05	O62327;U4PB05	Glutathione peroxidase 2;Glutathione peroxidase	gpx-2	1162300000	21	3	3	22.7	18.9883	27.1107	25.907	25.2888	26.9717	26.9403	26.9707	25.3472	26.3336	26.426	27.3512	26.9859
0.178988	-0.601461	Q09607	Q09607	Probable glutathione S-transferase gst-36	gst-36	919100000	24	5	5	32.9	19.5979	26.7423	26.2817	25.0353	26.6266	27.5047	26.2514	21.7939	26.1432	25.7303	26.9645	25.7444
0.17887	-0.462983	A0A0K3AUJ9	A0A0K3AUJ9			28928000000	101	12	13	68.7	18.3571	31.6916	31.351	30.569	31.1448	31.9416	31.777	27.9651	31.7194	31.8596	30.9299	30.1715
0.178778	-0.460282	P52011	P52011	Peptidyl-prolyl cis-trans isomerase 3	cyn-3	738630000	14	3	7	49.1	18.9357	27.2986	25.7672	22.82	26.4596	26.4965	26.266	22.4327	25.9877	26.0548	25.9627	25.4907
0.178656	-0.363671	Q22641;D5MCR9	Q22641;D5MCR9		lpd-9	203410000	4	2	2	19.1	20.4292	24.5077	23.9105	22.0151	23.4012	25.8929	23.7889	22.1145	24.4525	24.1439	24.1847	23.8711
0.178378	-0.592458	Q95YB2	Q95YB2		acdh-9	1290500000	29	8	8	24.4	19.3103	28.0933	26.2646	21.3017	27.7699	27.548	26.4733	22.2142	26.6174	26.5317	26.5806	26.6455
0.178027	-0.143212	Q27371	Q27371	Troponin T	mup-2	1656400000	44	9	11	29.1	24.2305	28.327	26.2036	26.0408	26.8701	27.39	27.381	26.2886	27.1127	26.6962	27.5425	27.1511
0.176714	-0.463341	P52015	P52015	Peptidyl-prolyl cis-trans isomerase 7	cyn-7	9006700000	65	5	10	68.4	18.9125	31.2313	29.1573	25.7588	29.8685	30.188	29.5999	25.8611	29.1493	29.6396	29.1469	29.4351
0.175829	-0.531758	Q10950	Q10950	Uncharacterized protein B0361.6	B0361.6	345490000	5	3	3	12.7	19.0353	23.3462	20.2963	21.3778	26.7489	24.6292	23.7034	22.3576	25.4189	23.5818	26.711	23.8544
0.17541	-0.448516	H2FLJ1	H2FLJ1		stl-1	469700000	23	7	7	27.8	18.5249	26.2443	25.7655	22.4886	26.0127	25.8679	25.202	21.9043	25.2464	25.4968	25.5466	24.4911
0.175346	-0.527548	O61201	O61201			31132000000	471	108	109	26.4	19.6928	31.7187	31.4331	29.8486	31.9831	32.2206	31.6381	27.344	31.406	31.6309	31.4266	30.8325
0.174755	-0.258356	Q7JLJ0;Q8I4K2;Q7JLI9	Q7JLJ0;Q8I4K2;Q7JLI9			423370000	11	8	8	21.5	18.3252	24.7338	24.8625	23.8894	25.0968	26.1968	25.3146	23.7652	25.4098	25.9704	24.6165	25.4102
0.174644	-0.126908	Q21021;Q86G90	Q21021;Q86G90		npp-9	1666200000	42	12	12	16.2	19.0079	27.6326	27.2623	25.9121	27.2375	27.3094	27.495	26.3544	27.3701	27.2687	27.3992	26.8661
0.174239	0.716163	Q9XUS9	Q9XUS9		cyk-4	532560000	2	2	2	5	20.5888	23.6851	23.563	25.7404	26.8249	25.0816	27.5904	20.6769	23.4156	25.3027	24.496	24.0949
0.174203	-0.226532	O62215	O62215	Putative succinate dehydrogenase [ubiquinone] cytochrome b small subunit, mitochondrial	sdhd-1	170180000	7	1	1	6.9	19.0736	24.955	24.0858	20.5623	24.278	24.3764	23.8205	22.2215	23.7009	24.078	23.9362	23.8875
0.173942	-0.624175	Q21153	Q21153	Probable calcium-binding mitochondrial carrier K02F3.2	K02F3.2	9345800000	60	16	16	31.3	19.6873	31.9349	30.9397	24.8666	30.3851	28.0331	27.5291	23.8823	28.0759	27.6139	27.5157	29.1209
0.173913	-0.54348	Q9UAV5	Q9UAV5	Malate dehydrogenase	mdh-1	8024200000	60	13	13	50.3	19.9139	30.6891	29.2922	25.3852	29.6959	30.3357	29.5659	25.0943	29.1192	29.6418	29.1442	28.9604
0.17382	-0.239264	Q4PIU9;Q53U87;Q18100;Q53U86;W6RTH3;W6RRX6	Q4PIU9;Q53U87;Q18100;Q53U86		sax-7	68235000000	412	62	62	49.5	24.8476	32.8492	32.4481	31.4358	32.8066	32.7058	33.0373	30.855	32.7605	32.8492	32.6916	32.0605
0.173812	-0.183857	O44954	O44954		sdha-2	1713100000	29	6	10	23.3	19.1431	28.241	26.9268	25.8393	27.4811	27.2092	27.4168	25.9033	26.6744	27.2921	27.2961	27.4831
0.17381	-0.168912	Q9XTT9;O16299	Q9XTT9		rpt-6	2831900000	49	6	10	24.3	18.2979	28.9155	27.511	27.0989	27.9599	28.1453	28.1853	26.6776	27.6988	28.2312	27.947	27.7667
0.173386	-0.430696	A0A1X7RC97	A0A1X7RC97			1514000000	34	5	5	15.6	19.1051	27.4847	26.8092	24.6464	27.6714	27.6844	27.3947	23.755	27.0552	27.2064	27.1845	26.7822
0.173111	-0.444005	Q9U229;Q8HJ11;K8ESD4;Q9N5V9	Q9U229;Q8HJ11;K8ESD4		wah-1	727670000	43	11	11	20.4	19.7896	26.238	25.5327	24.6967	26.6951	26.7557	26.171	22.5994	26.032	26.1346	25.9626	25.8682
0.171706	-0.488302	G5EF37	G5EF37		pat-10	468580000	7	2	2	23	19.6071	26.1549	24.8954	24.1497	26.0405	26.1011	24.8063	21.796	25.9343	24.377	25.9595	24.4262
0.171099	-0.312063	P34574	P34574	Probable clathrin heavy chain 1	chc-1	34424000000	271	57	57	38.7	20.7396	31.7659	31.9545	29.4667	31.8438	32.0874	31.9113	29.1637	31.7059	31.4951	31.7777	31.2756
0.170953	0.399341	P54812	P54812	Transitional endoplasmic reticulum ATPase homolog 2	cdc-48.2	221370000	11	6	25	34	19.3063	24.9796	23.7978	24.2274	23.6315	24.4741	23.8355	24.5769	24.9046	24.7621	21.1599	24.0939
0.170599	-0.328382	P34575	P34575	Probable citrate synthase, mitochondrial	cts-1	3222500000	46	12	12	27.1	19.4246	28.9551	27.5362	27.4999	28.3656	29.0066	27.9055	25.6292	27.775	28.3972	28.011	28.0373
0.169813	-0.325482	Q19020;A0A163VTS9	Q19020;A0A163VTS9	Dynein heavy chain, cytoplasmic	dhc-1	2878700000	85	30	30	7.7	19.4458	28.5134	27.7256	27.0781	28.3783	28.3198	28.3162	25.4802	27.6323	28.3604	28.2256	27.5782
0.169561	-0.237079	Q20199	Q20199			130920000	1	1	1	8.1	17.236	23.8229	23.3803	21.685	24.0049	23.9419	24.01	21.8953	23.6633	24.0949	23.6101	23.4321
0.168814	0.212915	Q17693	Q17693	Probable methylenetetrahydrofolate reductase	C06A8.1	1725500000	23	6	6	10.4	19.1964	27.4814	27.1848	25.464	27.8621	27.6249	27.7739	25.9932	27.2818	27.1525	27.4547	26.5134
0.167694	0.195351	Q8WQF1;Q20676	Q8WQF1;Q20676		pccb-1	2033500000	45	12	12	31.4	19.5286	28.3468	26.6246	26.3022	28.0803	28.0226	27.6797	26.171	27.2136	27.3251	27.4126	27.2209
0.166932	0.327445	Q9XV52	Q9XV52	Elongation factor G, mitochondrial	gfm-1	61864000	1	2	2	3.1	18.7991	24.6725	21.8788	21.2213	22.8814	22.7626	20.9684	22.7553	22.1509	23.4947	20.5526	21.8597
0.166456	0.240047	Q9BKU4	Q9BKU4	Mitochondrial prohibitin complex protein 1	phb-1	13684000000	75	14	14	74.2	18.9538	30.9002	30.3334	28.7371	30.8128	30.9956	30.0013	28.8454	30.0493	30.6231	29.5425	29.48
0.166294	0.121345	Q9N3F8;H2L0Q6	Q9N3F8;H2L0Q6		ral-1	831750000	26	7	7	36.2	19.0421	26.9765	25.7575	25.5991	26.3578	26.2337	26.363	25.6932	25.8583	26.3549	26.4791	25.4701
0.16561	-0.445819	O16369	O16369		aps-1	303780000	10	1	1	5.7	20.7174	25.0669	24.4207	21.3022	24.9913	24.2172	26.2923	21.4165	24.5443	24.9831	24.7963	24.3769
0.165264	-0.243404	Q9Y041	Q9Y041	Homogentisate 1,2-dioxygenase	hgo-1	75121000	1	1	1	3.2	19.0646	23.8722	23.1616	21.2132	23.6473	21.4031	22.966	22.6201	22.1269	23.3919	23.462	22.6294
0.165179	-0.338237	Q10578	Q10578	DNA-directed RNA polymerase II subunit RPB2	rpb-2	2066100000	36	13	13	15.7	20.6871	28.2801	27.4017	27.2844	28.1672	27.4344	27.6826	24.667	27.1828	27.4558	27.3376	27.328
0.165021	0.206915	Q21986	Q21986	N-terminal acetyltransferase B complex subunit NAA25 homolog	R13F6.10	372230000	13	6	6	7.2	19.1972	26.6137	24.5466	24.3849	25.6772	24.5429	25.3071	23.6618	24.8891	24.8748	24.0966	24.5009
0.163774	-0.0696583	G5EBQ3;G3MU40;G5EFA8;G5ECM1	G5EBQ3		ego-1	60481000	7	3	3	2.1	20.581	22.8418	23.2051	21.1293	22.5335	23.1597	22.4987	22.7123	22.7592	22.6661	22.9621	22.7955
0.163502	-0.0658498	Q95XA8	Q95XA8		crtc-1	453780000	12	6	6	21.6	18.1166	22.0796	18.5974	21.7269	25.9448	25.7573	25.3655	25.7798	25.6932	25.7934	26.0341	25.59
0.1635	0.107567	O17514;A0A218NGU4	O17514	Histone-lysine N-methyltransferase mes-2	mes-2	4238400000	99	24	24	32.2	18.318	28.6129	28.5736	27.7861	28.6214	28.9055	28.8184	28.0335	28.248	28.7823	28.1729	28.7453
0.163496	0.547143	Q9U1V9;Q9U1W0	Q9U1V9;Q9U1W0		dnj-29	156680000	5	2	2	4.1	20.4613	24.3528	23.3952	24.0184	24.0953	24.2878	23.666	21.9369	19.4536	24.4462	24.1359	23.7617
0.163231	-0.34867	Q95005	Q95005	Proteasome subunit alpha type-7	pas-4	241940000	13	4	4	20.2	19.4256	26.1178	24.2403	21.8246	24.4909	24.8698	24.2642	21.4149	24.2163	24.5697	24.1627	23.4858
0.162462	0.473322	Q20913;Q2PJ77	Q20913;Q2PJ77		yif-1	227700000	9	2	2	6.3	19.7003	25.7801	23.9812	21.1714	24.3293	24.9489	24.5895	22.36	24.8669	24.7043	20.7551	24.008
0.162231	-0.281422	Q27GU1;H2KZD5	Q27GU1;H2KZD5		csr-1	18844000000	153	28	28	38.9	18.9858	30.8357	30.6947	29.609	30.9996	31.2094	30.8917	28.5995	30.7531	31.1004	31.0371	29.9354
0.161516	-0.206362	P10771	P10771	Histone H1.1	his-24	121610000	9	1	1	6.2	19.449	24.8915	23.0246	20.7474	23.5106	23.4145	23.6975	21.9379	22.9995	23.487	22.8281	24.0715
0.161514	0.366417	Q22966	Q22966		clec-1	118090000	9	3	3	19.7	19.3297	23.0759	22.6566	22.2721	24.4717	23.1674	23.4653	22.3214	22.6038	25.1658	22.4863	21.7042
0.161246	-0.619142	Q17339	Q17339	Female germline-specific tumor suppressor gld-1	gld-1	1578500000	32	10	10	27	19.9036	27.7131	27.3605	25.5562	27.5623	27.8522	27.5042	21.861	26.1914	27.6434	26.7117	26.7096
0.160975	-0.430776	Q9XVJ3	Q9XVJ3		qdpr-1	613450000	9	2	2	12.3	20.1438	26.4193	25.3229	26.3739	26.0985	26.3138	25.6708	21.9863	25.3386	25.4619	25.8462	25.1459
0.160141	-0.420182	O45060	O45060			498470000	4	2	2	15.2	18.6835	26.6741	24.8115	22.3344	25.9706	26.3079	25.2945	21.938	25.3627	25.5998	25.0872	25.1421
0.159942	0.292886	P34355	P34355	Probable peroxisomal acyl-coenzyme A oxidase	C48B4.1	316770000	4	3	3	6.1	19.7838	25.1534	25.149	22.6941	25.0781	25.4983	25.6536	22.8955	24.3662	24.7432	25.1087	23.7358
0.159863	-0.33004	O62146	O62146	Putative phospholipase B-like 2	F09B12.3	456170000	18	3	3	6.4	20.6641	25.9361	25.3907	23.4337	25.5354	25.9318	25.7622	22.6327	25.116	25.687	25.0928	25.2865
0.159765	-0.70321	Q9XVR6	Q9XVR6	Ubiquitin thioesterase otubain-like	otub-1	1963300000	14	2	2	8.5	25.7033	28.29	27.7559	24.23	27.8483	27.9107	27.6214	21.4598	27.9691	27.8234	25.5067	26.3541
0.159759	-0.125519	Q27493	Q27493	DNA-directed RNA polymerase	rpoa-2	1922600000	53	17	17	16.9	18.774	27.3345	27.0147	27.4226	28.0227	27.4255	27.1501	26.6451	27.4485	27.4751	27.638	27.1838
0.159296	0.361521	H1UBK1;P90883;P50581	H1UBK1	Methionine aminopeptidase 2	map-2	86549000	6	3	3	9.6	19.057	23.9977	23.5779	20.9206	21.2619	24.5205	23.0084	22.3702	22.8951	22.8366	23.1771	20.806
0.159136	0.438733	Q09278	Q09278	Uncharacterized protein C45G9.5	C45G9.5	106350000	5	2	2	9.2	19.4337	22.299	23.747	22.1285	23.3672	24.6016	23.3277	22.1211	24.002	23.9432	23.5797	20.1377
0.15816	0.466046	Q9N3T8	Q9N3T8	DNA mismatch repair protein MSH6	msh-6	275360000	5	2	2	2.6	19.2446	20.9908	22.4001	21.7072	25.1115	25.8321	24.8374	23.1464	22.8775	25.9725	25.9227	22.2904
0.157998	0.277599	O62102	O62102	Proteasome subunit beta type	pbs-2	66138000	4	1	1	3.6	19.192	23.9321	22.6402	20.7495	23.119	23.6264	21.2768	22.4136	22.6765	22.9374	22.6969	21.0146
0.157502	0.437547	A7DT45	A7DT45		oxy-5	143970000	8	2	2	17.9	19.9401	24.5603	24.2172	22.4651	23.3952	24.134	24.5936	21.5493	20.559	24.2434	23.8133	23.3062
0.157167	-0.649215	U4PR86	U4PR86		pig-1	184310000	8	2	2	4	18.3246	21.0349	22.5157	21.1903	23.3819	20.879	25.6674	22.4235	20.2251	24.2881	24.486	25.9496
0.156993	0.184132	A7DT40	A7DT40			528800000	24	5	5	8.4	19.3378	26.4015	25.5998	23.772	25.9134	25.6039	26.1693	24.2159	25.242	25.5971	25.2767	25.0501
0.156954	-0.24344	O02286;Q7JKI2;Q7JKI1;Q7JKI3	O02286;Q7JKI2;Q7JKI1;Q7JKI3		pck-2	9140300000	113	23	23	38.4	18.7826	30.4402	29.723	28.5903	29.6528	29.9757	29.9807	27.6223	29.3954	30.0826	29.2787	29.4487
0.156804	0.192435	Q21154	Q21154		moma-1	1236100000	25	5	5	42.8	23.2007	27.1595	26.6277	25.5083	27.3491	27.0408	27.1813	25.5244	27.1912	26.4879	26.4164	26.2304
0.155964	0.0916715	Q22004	Q22004	Uncharacterized protein R166.3	R166.3	88210000	2	1	1	6	18.6945	23.7556	20.8928	20.8988	23.338	23.4606	23.4334	23.0676	23.3133	23.44	23.5495	22.6301
0.155887	-0.491405	Q95Q55;H2KZA2	Q95Q55;H2KZA2			347100000	15	4	4	9.8	18.9891	26.2358	25.0837	22.4375	25.2672	25.2406	25.4747	20.5512	24.88	24.9668	24.2136	24.4389
0.155163	0.723899	P34257	P34257	Transposable element Tc3 transposase	tc3a	514830000	2	1	1	3.3	19.9763	25.1761	24.1916	28.0957	22.8311	20.1029	21.2881	26.9723	21.7328	20.7104	20.934	24.9216
0.154779	0.148718	Q09374	Q09374	Uncharacterized protein ZK177.8	ZK177.8	676250000	14	6	6	14.1	19.8013	26.016	25.6476	26.9628	25.4311	26.1946	26.0584	24.9853	25.9925	24.9186	25.7834	25.38
0.15463	0.150072	Q18786	Q18786	Probable small nuclear ribonucleoprotein Sm D2	snr-4	115820000	1	1	1	8.5	19.1284	24.5058	23.6435	20.3614	23.4395	23.7049	23.6301	22.6495	23.2439	23.8202	23.3065	22.4532
0.154034	0.350822	O16517	O16517		atp-4	595560000	17	6	6	39.5	19.6261	26.4392	25.8505	26.4463	25.0753	26.7104	24.7558	24.1597	25.7963	23.9707	26.1567	23.3742
0.153881	-0.156642	Q22161	Q22161		sfxn-1.5	431890000	11	2	2	7.1	20.4529	25.6721	25.215	22.9874	25.192	25.738	25.6591	24.1698	25.3984	25.3029	25.7004	24.9839
0.15375	-0.417135	G5EDF5	G5EDF5		tufm-2	611490000	12	3	3	10	19.9016	26.2145	24.5545	26.0432	26.275	25.4969	26.4867	22.2895	25.8347	25.0207	24.9081	26.4532
0.153514	-0.195171	Q17533	Q17533	Putative exosome complex component RRP41	exos-4.1	87083000	5	1	1	4.2	19.4359	21.0544	19.0225	21.8686	23.7063	23.7495	23.6231	21.8822	22.9694	23.4009	23.8085	23.5629
0.153486	-0.446	Q18076;H2KYV3	Q18076;H2KYV3			6071900000	60	13	13	25.1	20.6798	29.2472	28.6538	26.8442	29.6199	29.5794	29.8636	25.2965	29.4427	29.1735	28.7699	28.7571
0.153422	-0.161763	P47207	P47207	T-complex protein 1 subunit beta	cct-2	6006500000	89	17	17	42	19.0919	29.7589	28.9185	27.7159	29.3832	29.2445	29.13	27.733	29.0766	29.2435	29.1464	28.6712
0.153116	0.105794	A0A486WV95;O45087	A0A486WV95;O45087		dyci-1	96029000	7	1	1	1.9	19.9575	21.0842	23.2811	21.8731	23.8887	23.3106	23.9328	22.8331	23.4881	23.3805	23.2888	23.3847
0.15232	-0.50318	Q2HQL4;Q9U307;H8ESF5	Q2HQL4;Q9U307;H8ESF5	Glutamine synthetase	gln-3	1531800000	23	6	6	20.8	23.1942	29.6301	26.2247	24.088	26.9947	26.4626	26.4733	21.8004	26.4193	26.3294	26.0446	24.9504
0.151863	0.24519	A0A2I2LDV7;G4SLH0;A0A2I2LG13;A0A2I2LDX0;A0A2I2LG61;A0A2I2LDV8;A0A2I2LDW1;A0A2I2LDV4	A0A2I2LDV7;G4SLH0;A0A2I2LG13		ttn-1	3269800000	96	26	26	11.1	19.0178	28.1449	27.6771	28.7101	27.1519	27.3423	27.8128	29.626	27.7771	27.7231	28.3341	27.1181
0.151861	-0.337423	Q19057	Q19057		acdh-12	7278000000	105	25	25	53.7	19.195	30.0483	28.9885	28.0525	29.6588	29.7337	29.8739	26.3641	29.195	29.2146	29.2641	29.3064
0.151622	-0.19966	Q20922;Q20921	Q20922;Q20921		col-159;col-160	110710000	8	1	1	3.2	20.1747	24.1319	21.5575	21.96	24.1467	23.4081	23.7613	21.9287	23.6194	23.6091	23.7038	23.1112
0.15098	-0.214226	Q9XXK1;O45827	Q9XXK1	ATP synthase subunit alpha, mitochondrial	H28O16.1	49305000000	204	28	28	43.9	26.3783	32.9478	31.6989	31.3721	32.3205	32.5232	32.0078	30.2753	31.5867	31.9715	32.44	31.9856
0.150874	0.32841	A0A4V6M3D6;A0A4V0INE6	A0A4V6M3D6;A0A4V0INE6			128750000	11	3	3	10	18.2106	25.1874	24.5433	23.0571	22.8234	24.2252	21.7222	22.3043	23.4325	20.6141	23.1685	22.5463
0.150632	0.185435	Q69ZI6	Q69ZI6			1255900000	26	4	4	40.8	19.1076	26.5622	26.7902	25.5497	27.3535	27.1386	27.2107	25.782	26.4765	27.375	26.9	25.9915
0.149567	-0.232132	Q20143	Q20143			394570000	16	4	4	4.9	19.2949	25.7902	25.1434	24.1359	25.7013	24.9196	25.4764	23.1282	25.1262	25.0201	25.2489	24.7588
0.149381	0.124022	Q17761	Q17761	6-phosphogluconate dehydrogenase, decarboxylating	T25B9.9	1956200000	42	11	11	32.2	19.4237	28.1682	27.304	24.449	27.5743	28.2058	27.2221	26.816	27.1224	27.5921	27.1447	27.463
0.149159	-0.340585	Q17543	Q17543			521010000	17	4	4	10.9	18.6109	25.9769	25.3296	22.2583	26.0573	26.1215	25.9234	22.714	25.254	26.276	25.5501	25.0985
0.147898	-0.583495	Q17606	Q17606	Probable ribosome biogenesis protein RLP24	rpl-24.2	400480000	10	2	2	9.3	19.6448	27.3492	24.2354	22.2955	24.0964	26.2867	22.7219	20.5463	23.2121	25.5316	25.4178	21.8238
0.146254	0.18132	O16305;A0A0K3AVX0	O16305	Calmodulin	cmd-1	1036000000	15	4	4	35.6	18.4858	27.4601	25.3692	27.884	25.9061	26.9524	26.4617	24.8261	25.6765	26.204	25.8093	25.7312
0.146143	0.233305	P17140	P17140	Collagen alpha-2(IV) chain	let-2	151260000	6	1	1	0.5	19.772	24.2541	24.6804	23.544	23.8938	23.5259	24.0507	22.8652	24.149	23.9215	23.5868	21.745
0.146044	-0.191288	Q93968	Q93968			295570000	11	3	3	11	19.2885	25.5642	24.6094	25.1914	24.986	24.5735	23.7864	23.4828	23.678	25.3902	24.2478	24.2779
0.145446	-0.392228	P27604	P27604	Adenosylhomocysteinase	ahcy-1	50505000000	171	28	28	69.3	28.0596	33.1965	31.7899	29.0773	32.5044	32.9637	32.0934	28.5487	31.7159	32.2384	32.2304	31.4947
0.145268	-0.275439	Q2V0X4;Q6AW08;H2L0S2	Q2V0X4;Q6AW08;H2L0S2		cogc-3	53915000	5	2	2	3.2	20.2009	22.0009	21.62	23.1657	23.4012	21.7936	23.0793	21.4128	23.5482	23.3148	22.7547	21.171
0.145251	-0.394206	Q22918	Q22918	Eukaryotic translation initiation factor 5	C37C3.2	189140000	12	3	3	10.6	19.3678	24.5082	24.3547	23.5353	24.7831	23.8173	24.7298	20.428	23.7232	23.9209	24.054	23.637
0.145113	-0.248464	P52715	P52715	Uncharacterized serine carboxypeptidase F13S12.6	F13D12.6	124950000	5	1	1	2.4	20.5258	24.7501	20.5874	23.3296	23.8067	24.3195	23.5743	21.4041	23.4404	23.7365	23.6422	23.2794
0.144743	-0.366991	P49041	P49041	40S ribosomal protein S5	rps-5	12454000000	29	7	7	31.4	20.56	31.2212	29.8864	28.345	30.8869	30.1907	28.5985	27.957	29.8841	30.5172	27.822	30.8778
0.144372	-0.178253	Q09527	Q09527	Adenylate kinase isoenzyme 6 homolog	E02H1.6	90065000	2	1	1	5.5	20.4506	23.091	22.5512	24.2796	22.8305	22.8704	23.3913	21.2379	22.6214	22.7255	22.8252	22.8709
0.144304	-0.328001	Q11193	Q11193	Sop-2-related protein 3	sor-3	172850000	8	3	3	7	20.095	24.8541	23.4172	24.4037	22.9777	23.4368	23.5955	22.9503	24.1893	25.5762	22.8719	21.6349
0.143629	-0.165623	Q93576	Q93576	Nucleoside diphosphate kinase	ndk-1	1594900000	34	5	5	52.9	18.8244	28.1896	25.7925	25.3157	26.7679	28.2266	26.4918	26.3146	27.0708	27.0301	27.1158	27.2466
0.143509	-0.41062	Q86S66	Q86S66	Nascent polypeptide-associated complex subunit alpha	Y65B4BR.5	9308400000	54	9	9	58.5	18.1309	29.82	29.3533	28.7673	30.4452	29.7706	30.4642	25.9955	29.5159	29.9862	29.7322	29.0837
0.143504	-0.198645	Q18787	Q18787	26S protease regulatory subunit 7	rpt-1	5147000000	75	15	17	36.8	18.6472	29.503	28.6872	27.7036	28.728	29.1471	29.3825	27.0768	28.7597	28.7013	29.0057	28.6622
0.142558	0.275972	Q7JLY2;H9G2U4;Q19790;Q95ZV0;H9G2U2	Q7JLY2;H9G2U4;Q19790;Q95ZV0;H9G2U2		dur-1	39190000	1	1	1	2.2	19.075	22.9678	22.3637	22.4039	22.3813	22.4788	22.6794	21.1671	22.1778	22.4084	22.9969	20.0194
0.142538	0.116164	P25807	P25807	Gut-specific cysteine proteinase	cpr-1	74351000	10	1	1	5.5	20.5412	23.1663	22.6557	22.2768	23.1938	22.9435	23.3953	22.1352	22.462	23.1419	22.8051	22.7943
0.142485	0.261216	O01159	O01159	Probable splicing factor, arginine/serine-rich 7	rsp-7	5755700000	56	8	8	23	20.3527	28.4785	27.6438	27.8082	28.6747	27.7629	29.7408	30.1912	27.6738	29.1017	29.7414	28.8078
0.142218	-0.853312	Q9XVH5	Q9XVH5			1966300000	1	1	1	2.8	20.1999	28.6407	21.6705	21.6475	22.6142	28.5329	28.3105	22.9188	28.1082	21.6947	28.1416	27.8452
0.142101	-0.39219	Q9N2L7	Q9N2L7	Serine/threonine-protein kinase plk-2	plk-2	225190000	7	5	8	14.1	19.7333	19.6298	24.9003	22.4097	25.0883	24.8553	25.0215	21.009	24.4439	24.6578	24.971	23.4702
0.141463	-0.150672	Q21827	Q21827	G patch domain-containing protein 1 homolog	R07E5.1	682520000	14	5	5	7	21.2172	25.6088	25.7078	25.6785	26.0838	25.4933	26.414	25.2052	25.4365	26.2198	26.6576	25.4852
0.140135	-0.151705	P34647	P34647	DNA replication licensing factor mcm-6	mcm-6	2215300000	66	16	16	21.4	20.5727	28.0764	27.5427	26.5273	27.9632	27.6113	27.7329	26.5148	27.4832	28.0106	27.996	26.9393
0.139991	0.352005	Q93595	Q93595			197410000	6	2	2	6.4	20.1801	25.1342	23.6009	21.3214	25.0071	24.2272	24.9863	21.8654	24.1847	24.681	23.8664	21.946
0.139965	0.194639	Q23644	Q23644		zhit-3	13955000	1	1	1	2	19.6833	21.1248	20.7758	22.8794	21.3005	21.3589	21.2877	21.0615	20.9604	19.9395	20.8645	22.4657
0.139717	0.499289	Q20719	Q20719	Probable NADH dehydrogenase [ubiquinone] flavoprotein 2, mitochondrial	F53F4.10	642920000	6	4	4	16.7	20.0817	27.4977	25.2672	22.8195	25.0483	27.8811	24.3817	21.8068	23.3935	24.1758	23.7725	25.7789
0.139592	-0.360638	O18089	O18089			314100000	5	2	2	11.9	19.8744	25.7601	24.1744	21.0625	25.5336	25.6893	24.6102	21.5147	24.9251	24.6317	24.8618	24.3717
0.139556	0.28309	G5EE72	G5EE72		mrp-5	118130000	5	3	3	3.5	19.3963	21.2971	24.4251	22.4073	23.7497	23.7342	24.4246	22.1641	23.803	23.6421	24.0446	21.4505
0.139414	-0.250672	Q95XP9	Q95XP9	Protein zwilch homolog	zwl-1	347100000	6	4	4	8.4	18.4417	27.1587	23.6004	23.4654	24.753	24.4491	24.5834	22.58	23.0995	25.0259	25.0114	24.2314
0.138905	0.0783281	O17836;Q3S1I8;B7WNA0;Q7JL40;O17835	O17836;Q3S1I8;B7WNA0;Q7JL40;O17835	Pyruvate kinase	pyk-1	5013400000	109	16	17	39.9	18.9897	29.2989	28.4991	28.4875	28.8117	29.2666	28.6312	28.3235	28.5073	28.8735	28.7496	28.5893
0.138755	0.104306	Q95Y97	Q95Y97		rpa-2	14722000	4	1	1	5.9	20.0199	21.442	21.3213	22.1034	20.701	21.3458	20.7566	20.5941	20.9441	20.0616	21.0387	20.9359
0.138596	-0.266187	Q20720	Q20720			158010000	10	3	3	6.6	19.5395	23.9646	24.0574	21.3561	24.7754	21.8623	24.4616	22.9586	23.1375	23.5775	24.2326	24.175
0.13808	-0.17146	G5EDY8;Q8WQC9;A0A0K3AVA9;Q9GTD3;Q9GTD2;Q5VKS9;Q965W2	G5EDY8;Q8WQC9		drp-1	1582200000	40	11	11	20.4	18.8452	27.9289	26.6542	25.4757	27.6487	27.5019	26.8935	25.7286	27.0698	27.497	26.6671	27.2246
0.137871	0.254521	Q21740	Q21740		edc-3	374390000	24	6	6	14.5	19.0218	24.7615	24.4827	20.2607	25.8509	25.5911	25.8134	23.438	24.3164	25.378	25.7691	24.2117
0.137339	0.504298	Q9TYZ4	Q9TYZ4			109930000	3	2	2	4.3	19.7745	22.5994	22.3166	23.7603	22.817	22.5178	19.4156	25.6	20.388	22.6231	22.8893	22.4328
0.137171	0.165043	G5EGL2;G2HK05	G5EGL2			344460000	12	4	4	13.9	18.2151	24.9095	24.9131	25.0589	25.5018	25.3129	25.0875	23.5445	24.5648	24.7035	24.9301	24.5881
0.136512	-0.120962	P91998	P91998			131460000	3	3	3	12	20.4854	23.5436	23.0204	24.0224	23.7048	23.1944	23.8323	22.7215	23.2663	23.9819	23.6864	23.0023
0.136296	-0.259073	Q09523	Q09523	Uncharacterized GTP-binding protein E02H1.2	E02H1.2	90717000	6	2	2	4.6	19.2484	23.0593	23.3411	23.4254	24.1066	22.3908	23.5129	21.0652	22.3546	23.5777	23.2254	22.9541
0.135709	-0.293033	G5EG13	G5EG13		dhs-12	63909000	5	3	3	16.5	19.6752	24.0742	21.9562	21.3351	20.2684	24.1016	22.4918	22.1145	23.0369	22.7135	22.0616	22.3364
0.135183	-0.338648	Q8MXS1	Q8MXS1	Ras-related protein Rab-18	rab-18	109660000	6	3	3	16.3	20.2776	23.9762	23.0368	21.002	21.4666	24.5536	23.7586	21.8821	24.2937	21.5776	23.7665	23.3777
0.135002	-0.11908	Q9NA98	Q9NA98		arp-1	3909400000	43	4	10	33.7	26.9897	28.6374	27.9536	28.6434	28.3648	28.6986	28.4755	27.2947	28.2299	28.5644	28.4625	28.0532
0.134792	-0.118392	O16929	O16929		symk-1	61688000	4	2	2	2.2	18.6153	22.7193	22.1383	21.0929	22.9372	22.9457	22.6773	21.6942	22.3305	23.0562	22.6751	22.6661
0.134658	0.217218	O01685;Q86GU3	O01685;Q86GU3			1238700000	25	9	9	22.4	19.4929	27.5336	26.2533	27.1086	27.3204	27.1916	26.5871	25.0599	26.2491	27.2107	26.131	25.6993
0.133997	0.155442	H2L023	H2L023	Adenylyl cyclase-associated protein	cas-1	381600000	18	1	4	12.5	19.8611	26.3262	25.2517	24.4622	25.3182	25.2596	24.902	23.6833	25.0571	24.722	24.7313	24.031
0.133811	-1.01715	A0A2C9C325;A0A2C9C370;P91905;I2HAA7;A0A2C9C390;A0A2C9C3I4;A0A2C9C388;B7WN66;A0A2C9C354;A0A2C9C2X2;A0A2C9C3G1;I2HAA6;A0A2C9C3F1;A0A2C9C3P6;A0A2C9C384;Q94279;A0A2C9C3E8	A0A2C9C325;A0A2C9C370;P91905;I2HAA7;A0A2C9C390;A0A2C9C3I4;A0A2C9C388;B7WN66;A0A2C9C354;A0A2C9C2X2;A0A2C9C3G1;I2HAA6;A0A2C9C3F1;A0A2C9C3P6;A0A2C9C384;Q94279;A0A2C9C3E8		ryr-1;unc-68	4038400000	2	2	2	0.4	19.9968	26.7695	20.4724	30.0204	30.2112	20.7927	22.9811	22.062	24.1759	23.9648	21.4468	30.528
0.13375	-0.0959973	Q20329	Q20329			259500000	11	4	4	9.8	19.4042	24.9866	24.4105	22.5503	25.2256	24.2706	24.2004	24.3621	24.3279	24.851	24.7951	24.4687
0.133743	0.340203	P41879	P41879	Uncharacterized protein F37A4.1	F37A4.1	139700000	9	3	3	6.6	19.5444	24.6772	23.3915	22.2728	23.8179	23.8602	23.6032	22.5367	23.361	25.1254	20.7158	23.2549
0.132691	-0.467013	Q966L2;A9CZN9	Q966L2;A9CZN9			92762000	1	1	1	5.8	20.1825	22.9668	21.7996	21.2052	24.1087	24.3871	20.8425	21.2252	20.3118	23.7247	24.403	23.992
0.132624	-0.290835	G5EDV6;G5ECX8	G5EDV6;G5ECX8		istr-1	138180000	2	2	2	7.6	19.7615	24.2279	20.864	22.0675	24.0552	23.8512	24.4298	21.6521	23.9873	24.3941	24.5573	22.213
0.131325	0.420619	H2L276;A0A486WX17;A0A486WTM4;C6KRI8;H2L275;Q22843;X5LX98;C6KRI7;H2FLG9	H2L276;A0A486WX17;A0A486WTM4;C6KRI8;H2L275;Q22843;X5LX98;C6KRI7;H2FLG9		grsp-2	95447000	6	1	1	7.4	18.8663	23.8255	23.187	24.0295	23.8313	23.9733	19.9707	22.1707	23.5388	20.3517	21.2245	23.1485
0.131307	0.167295	P52017	P52017	Peptidyl-prolyl cis-trans isomerase 10	cyn-10	101920000	6	1	1	8.7	18.8404	23.3508	22.6334	21.5848	23.8664	22.9528	24.1464	22.6327	22.8506	24.1751	22.995	22.9084
0.130518	-0.238295	Q965Q1	Q965Q1			1318500000	25	4	4	45.4	27.2127	27.7716	26.1701	23.9933	26.678	27.7303	26.4055	24.4777	26.7776	26.543	26.6533	26.2706
0.130466	0.179348	Q21452	Q21452	Lipoyl synthase, mitochondrial	M01F1.3	42526000	7	1	1	3.1	19.2371	22.6996	21.0776	22.1203	22.7439	22.6546	22.4945	21.0101	22.2874	22.5277	21.1131	22.2574
0.130172	0.289803	Q9U2D6	Q9U2D6		cnp-2	193350000	8	2	2	2.6	20.7026	25.5161	24.7027	25.0817	22.2594	24.4466	24.271	21.8592	24.3364	22.8969	22.3706	22.073
0.129784	0.217979	P55955	P55955	Transthyretin-like protein 16	ttr-16	566260000	9	3	3	25.8	19.3517	26.4931	25.2055	22.5078	26.1003	26.6783	25.5311	24.1042	25.6726	26.0636	25.1478	24.658
0.129702	-0.234956	O62219	O62219			317370000	2	2	2	2.5	19.2296	26.3231	24.4994	22.6257	25.4675	24.4851	25.0008	22.5531	23.9457	24.8595	24.9859	24.6552
0.129441	-0.304115	O62275	O62275	Piwi-like protein	wago-4	598340000	25	6	7	9.7	18.3799	26.1759	25.5065	23.7709	26.2389	26.4157	26.0062	22.7756	25.4777	25.9903	25.9238	25.2611
0.129371	-0.272436	Q23237	Q23237	Proteasome subunit beta type-3	pbs-3	107660000	4	3	3	17.2	18.8833	24.9148	22.8885	22.5391	22.7092	24.1887	23.043	20.9466	23.1982	23.1045	23.8386	21.8361
0.128668	-0.308701	P91859	P91859			99118000	5	2	8	11.2	18.7441	23.6811	22.9499	21.9798	23.9293	23.463	23.693	20.128	23.1349	22.9878	23.3503	22.975
0.128552	0.225821	Q94148;Q7JNM1	Q94148;Q7JNM1		rab-10	209850000	18	5	6	32.3	19.8194	25.16	24.5664	22.1488	24.83	24.6342	24.7513	22.2117	23.5121	23.7399	24.389	23.883
0.128414	-0.142941	O76407	O76407			107120000	2	1	1	3.4	18.4866	23.7458	23.5469	21.9878	23.9964	23.4292	23.2905	22.05	23.1321	23.5269	23.3152	23.3636
0.128104	-0.438165	P54688	P54688	Branched-chain-amino-acid aminotransferase, cytosolic	bcat-1	1257500000	31	9	9	27.2	21.753	28.0143	25.702	26.6102	27.2901	27.4292	26.8083	22.1741	26.0503	27.0637	26.4405	25.8999
0.127925	-0.210217	G5EDD4	G5EDD4		tba-4	2006000000	22	4	21	49.1	18.6951	27.7777	27.3158	27.458	27.6897	27.6755	27.8287	25.4106	27.1595	27.6934	27.7159	26.8765
0.127454	-0.514067	P34552	P34552	Apoptosis-linked gene 2-interacting protein X 1	alx-1	1693500000	22	5	5	8	18.5958	27.9204	27.0205	24.7341	27.7485	27.3322	28.5103	21.8986	26.6382	26.9583	26.9545	26.9949
0.127203	0.492489	Q22752	Q22752		dyrb-1	164370000	5	2	2	22.1	23.6517	25.0326	23.1545	24.6074	24.4327	19.8823	23.1868	23.625	21.0569	24.5783	23.4913	20.0303
0.127123	-0.162319	H2KZA9;Q9XWQ6	H2KZA9;Q9XWQ6		flh-3	46458000	2	2	2	7	20.3422	24.026	20.6343	23.9424	20.9271	22.7869	22.6937	21.8217	21.9799	22.2689	22.7648	21.8651
0.127048	0.261724	P91393	P91393			55360000	1	1	1	1.4	19.2021	23.091	21.1894	20.7403	23.3713	21.8498	23.0927	22.2443	20.3832	23.4488	23.0539	22.6254
0.12693	0.0857973	Q9XVR7	Q9XVR7		mcm-3	1384900000	33	12	12	16.4	20.201	26.942	26.7229	25.3113	27.2683	26.9638	27.4776	26.4859	26.73	27.2654	27.1115	26.7455
0.126593	0.311576	O16462	O16462		grd-5	113320000	2	1	1	16.7	19.5896	24.1657	23.8456	22.3289	23.6514	23.9829	23.5059	21.4843	23.1955	23.641	23.8455	20.6964
0.126294	0.557061	P91430	P91430	Ubiquitin-like modifier-activating enzyme 5	uba-5	649580000	4	2	2	4.8	19.4471	24.2598	23.7089	28.0498	27.8851	24.0667	20.8965	23.555	23.6408	23.7547	21.4125	25.367
0.125928	-0.156704	Q20780;Q8IG19;Q9TXM0	Q20780;Q8IG19		alh-1	3439500000	56	13	13	27.5	20.0693	28.7128	27.9079	27.3449	28.46	28.6787	28.3867	26.8334	28.2764	28.6547	28.3399	27.7146
0.125581	-0.256984	Q9NEI6;D4YWC8	Q9NEI6;D4YWC8		mrps-35	250630000	5	2	2	5.2	20.6259	25.2104	23.9119	24.3678	25.3317	24.1793	24.5246	22.1079	23.4042	24.2708	24.4377	25.0587
0.12516	0.28886	O45934;Q86DA0	O45934			253850000	6	5	5	11.8	20.0856	25.5359	24.8241	21.2891	24.7297	25.7235	24.6449	21.8102	24.3678	23.4409	24.082	23.8621
0.125153	-0.378488	O16303	O16303		dnj-19	859920000	18	4	4	15	19.4144	27.3839	26.1655	22.6025	26.5374	26.7031	26.9306	22.2778	25.8708	26.5307	26.0023	25.559
0.124081	0.1252	Q18990	Q18990		pyr-1	3765600000	114	29	29	18.5	19.1486	28.7384	28.4607	27.4224	28.7573	28.7682	28.5591	27.3553	27.9509	28.0162	28.6894	28.2826
0.123906	-0.417615	A0A2C9C3C9;I7FN62;O01577;A0A2C9C2Y0;A0A2C9C379	A0A2C9C3C9;I7FN62;O01577;A0A2C9C2Y0		unc-108	841340000	21	6	6	46.4	19.403	26.6979	23.727	24.6754	25.4926	27.476	26.9808	22.3904	26.746	27.0734	25.0784	25.1125
0.123804	0.387319	Q7YTV3;Q20453;H2L2B3;H2L2B2;Q8I4I7	Q7YTV3;Q20453;H2L2B3;H2L2B2;Q8I4I7			308060000	11	3	3	5.4	19.7304	23.9709	24.1854	25.0154	22.458	23.5224	24.8744	26.6134	21.7412	24.9187	24.7733	24.4857
0.123506	-0.446904	Q20157	Q20157	Mannose-P-dolichol utilization defect 1 protein homolog	F38E1.9	260250000	6	2	2	14.5	19.4938	25.7077	24.9249	21.249	22.8786	23.726	25.267	21.8296	23.682	25.5038	25.5926	20.7105
0.123331	-0.383075	Q20849	Q20849		rod-1	544500000	21	9	9	4.6	20.1365	26.4783	25.9062	22.3379	26.1506	25.8771	26.2666	21.4982	25.6337	24.9514	25.4183	25.3214
0.122814	0.0791869	G3MU81;O45624;G3MU79;N1NVB4;G3MU82;G3MU80;O45623;N1NTD2;N1NTI7;G3MU83;N1NTJ2;N1NSE3;N1NV07;N1NSD8;N1NTD8;Q7JKC3	G3MU81;O45624;G3MU79;N1NVB4;G3MU82;G3MU80;O45623;N1NTD2;N1NTI7;G3MU83;N1NTJ2;N1NSE3;N1NV07;N1NSD8;N1NTD8;Q7JKC3	Ubiquitin carboxyl-terminal hydrolase;Ubiquitin carboxyl-terminal hydrolase 7	math-33;usp-7	735750000	22	6	6	5.5	18.3998	26.5218	25.3059	25.6091	26.2692	26.1916	26.2197	25.4663	26.1818	25.6449	26.2344	25.7689
0.122331	0.380851	A0A0K3AY70;Q17391	A0A0K3AY70;Q17391	Cullin-3	cul-3	125040000	4	4	4	7.1	20.8743	24.5572	20.9252	22.1156	24.1012	22.4453	24.7016	21.7599	22.1129	24.6762	24.103	20.5924
0.121757	-0.254927	Q18615	Q18615			173820000	8	1	1	2.3	18.4741	24.727	23.5477	21.1227	24.809	24.0258	24.4015	21.4367	23.5213	24.0321	24.3664	23.7728
0.121613	-0.2181	Q18164	Q18164	Dihydropyrimidine dehydrogenase [NADP(+)]	dpyd-1	2227200000	74	19	19	24.5	18.9062	28.4448	27.4231	26.6501	28.1111	27.9919	27.6036	25.3698	27.3932	27.5569	27.957	27.0417
0.121283	-0.226707	G5EDL3	G5EDL3		air-1	313800000	7	4	4	10.1	18.4338	25.8633	25.46	22.7884	24.4239	25.1024	25.0616	22.6074	23.5591	25.3791	24.7718	24.3922
0.12087	-0.161793	P11141	P11141	Heat shock 70 kDa protein F, mitochondrial	hsp-6	13902000000	156	29	29	45.1	24.6307	31.3956	30.3885	29.5606	30.167	30.4472	30.398	28.4245	30.0607	30.2163	30.1671	29.6397
0.120623	-0.424948	Q93459	Q93459	Cytosolic Fe-S cluster assembly factor NUBP1 homolog	F10G8.6	359410000	14	4	4	18.8	18.9408	25.4937	25.2798	25.2317	25.4322	25.2294	20.256	25.4269	24.1939	23.8099	25.1678	24.8727
0.119575	-0.208083	Q21210	Q21210			275140000	6	5	5	5.5	17.8487	23.0553	24.495	23.5634	24.5296	25.2884	25.5253	22.8277	24.179	25.2598	24.7568	24.8079
0.119508	-0.304664	Q93841	Q93841	Putative 1-acyl-sn-glycerol-3-phosphate acyltransferase acl-1	acl-1	545340000	8	3	3	13.4	22.2839	26.7929	25.1943	25.4771	25.8667	25.7294	25.9765	22.0664	25.1553	25.162	25.3675	25.1728
0.119122	-0.16496	P90992	P90992		misc-1	1204700000	28	7	7	28.4	19.2205	27.3314	27.1073	25.1674	26.4079	27.5398	26.605	25.2623	26.6277	27.201	26.1511	26.495
0.119036	-0.136497	Q2XMY4;Q2XMY3;A0A486WYQ4	Q2XMY4;Q2XMY3;A0A486WYQ4			4816500000	93	18	18	33.5	18.832	28.7454	28.3679	25.4285	29.3073	28.8972	29.0505	27.6776	28.5588	29.4842	28.9414	28.4942
0.118801	-0.228645	O16293;A0A164D3G3	O16293;A0A164D3G3		fipp-1	4705700000	24	6	6	12.5	19.6783	28.6177	27.9897	23.7981	29.275	28.5325	29.7835	26.6871	28.2533	29.3881	28.705	28.8462
0.118701	0.186158	A0A486WVA9;A0A486WWW2;A0A486WV77;A0A486WWC7	A0A486WVA9;A0A486WWW2;A0A486WV77;A0A486WWC7			16923000000	366	2	79	22.1	21.755	30.7934	30.5572	30.1284	30.9773	31.036	31.018	28.8152	30.4875	30.6363	30.2561	29.722
0.116733	-0.241346	O45279	O45279			122150000	4	2	2	6.8	18.8382	24.002	23.8023	23.7229	24.2011	21.3578	23.6953	23.1517	23.7535	22.0817	24.2002	23.3359
0.116381	-0.162517	Q17557	Q17557		sco-1	130870000	8	4	4	12.8	18.4588	24.483	24.3104	23.6111	23.0289	23.6712	23.7513	21.5453	23.3564	23.1759	23.2069	22.9076
0.116216	0.23394	A0A2C9C2Z4;A0A2C9C2Z6	A0A2C9C2Z4;A0A2C9C2Z6			63570000	2	1	1	3.8	18.8886	20.7001	23.0543	23.241	23.8142	22.7542	23.2461	20.9468	22.9306	21.2005	22.8541	22.8405
0.115424	-0.337999	H2KZW1;H2KZW0;O61848	H2KZW1;H2KZW0;O61848			79801000	1	2	2	28.2	19.4276	23.8145	23.3512	22.6123	20.1391	23.4037	23.4449	21.8999	23.7049	22.8278	23.3527	20.3542
0.115295	0.160835	Q9N358;U4PBK9	Q9N358;U4PBK9	T-complex protein 1 subunit theta	cct-8	7016600000	121	20	20	38.9	19.1672	29.693	29.4984	27.7692	29.5078	29.3479	30.0623	27.9502	29.4974	29.0097	29.3729	28.3448
0.11492	0.232296	Q19013	Q19013	Putative glutaminase 2	glna-2	288250000	5	2	2	4.1	18.6532	24.9334	23.7198	22.7881	25.4086	25.0303	25.73	22.896	24.3649	25.4001	23.5393	24.8314
0.114389	-0.302011	H2KZL1;Q9UA61;H2KZL0	H2KZL1;Q9UA61;H2KZL0	Galectin		491680000	10	3	3	11.9	19.1616	26.4332	25.2888	22.179	25.9032	25.7966	26.1475	22.0682	25.3109	25.335	24.9526	25.5251
0.11421	-0.264025	O61199;U4PC51	O61199;U4PC51	2-oxoglutarate dehydrogenase, mitochondrial	ogdh-1	8048400000	128	25	25	24.3	19.5042	29.9467	29.252	28.0657	30.277	29.8553	29.7445	26.5872	29.193	29.6388	29.5026	29.1855
0.114156	-0.501472	O45712	O45712			3063100000	39	4	5	80.7	20.1844	27.6995	28.3335	25.7458	29.204	28.668	28.8203	22.4113	28.0319	27.9716	27.5021	27.6039
0.113533	-0.21808	G5EGP4	G5EGP4		vha-6	84698000	3	1	1	1.3	20.2386	23.7548	19.7107	20.6125	22.711	23.5934	23.179	22.6561	24.0762	24.1662	21.2678	23.5017
0.113423	-0.387312	Q93569;Q9GRV1	Q93569;Q9GRV1			209750000	21	5	5	10.8	18.8875	24.1863	23.8176	24.5955	20.8733	24.4715	24.5788	23.4897	25.36	24.9037	21.2328	23.466
0.112436	-0.264849	U4PQY8;G5EF77	U4PQY8;G5EF77		sars-2	99100000	2	2	2	12.4	18.716	23.7233	21.7719	22.1436	23.6902	21.9444	23.2564	22.6852	23.5547	23.198	24.8371	21.0457
0.112298	-0.376497	Q22743	Q22743		raga-1	380370000	11	3	3	9.3	20.2661	25.8535	25.3338	23.6298	25.9282	25.5114	25.185	20.7081	24.6321	25.3081	24.1077	24.7907
0.112183	-0.317255	Q20964;O61518	Q20964		lys-4	558040000	16	4	4	29.4	19.9225	26.2598	25.5999	22.6862	26.2703	26.1258	26.1076	22.1588	24.8402	26.1532	25.8228	25.1155
0.112072	0.0654249	G5EDV3	G5EDV3		cey-4	728400000	49	6	6	29.3	18.5835	26.5171	25.4533	26.5892	25.5938	25.8857	25.5531	26.4121	25.6122	25.7247	26.0232	25.8229
0.111771	0.248625	Q86NI2;H2KYI5	Q86NI2;H2KYI5			111290000	1	1	1	3.4	20.4845	24.0677	23.6934	22.5635	23.7895	24.0098	23.4575	21.5673	23.5208	23.5002	23.6676	21.141
0.111729	-0.292971	P34500	P34500	Transthyretin-like protein 2	ttr-2	927190000	17	4	4	30.4	18.4823	27.1392	26.7415	25.7875	26.5719	26.8544	26.5878	22.9419	26.3613	26.4359	26.0547	25.2759
0.111433	0.102013	P52819	P52819	60S ribosomal protein L22	rpl-22	170710000000	135	17	17	73.8	18.7118	34.378	32.9126	33.0646	33.5525	33.8927	34.2311	34.0306	33.172	34.4693	33.4455	34.2119
0.11115	-0.19573	Q17585	Q17585	Flavin-containing monooxygenase		305040000	5	2	2	5.9	20.2487	25.6714	24.6427	23.0861	25.3322	24.689	25.3961	22.6722	24.5075	24.8759	25.0295	24.4596
0.110192	0.237796	Q95Y26	Q95Y26			140090000	12	3	3	12.2	17.4312	25.488	23.4339	20.7126	23.6599	22.5129	23.887	23.4214	23.6966	24.3719	23.4722	20.9893
0.109396	-0.112957	O01692	O01692	40S ribosomal protein S17	rps-17	20165000000	110	12	12	70.8	18.7361	31.4223	30.5819	30.0079	31.1197	30.9838	30.9033	29.5687	30.6133	31.0629	30.8441	30.5072
0.109099	0.336686	Q17475;Q17474	Q17475;Q17474			209080000	8	3	3	5.5	18.7058	24.9817	20.7481	23.4045	25.1614	25.0447	24.6004	21.166	24.6028	23.9888	21.7997	24.2344
0.108933	0.212872	G5EET8	G5EET8		pud-1.2	6793000000	54	8	8	52.3	20.9799	30.1077	29.3754	26.8439	29.7025	30.1189	29.4102	26.9584	28.9461	29.0193	28.9079	28.4652
0.108644	0.35186	Q7JPE4	Q7JPE4		tat-4	140410000	8	3	3	14.2	19.4895	25.0192	23.3374	24.2626	23.5479	24.6881	21.0701	21.9059	20.9222	24.4812	23.3601	21.041
0.108517	0.246627	O01882	O01882		acl-14	166200000	2	1	1	3.4	18.2822	24.8919	24.0183	22.2716	23.9736	24.627	24.1391	22.2615	23.6587	24.5238	24.243	21.589
0.108255	0.0535049	P91240	P91240	Signal recognition particle subunit SRP72	F08D12.1	684080000	28	5	5	12.1	20.1091	26.1483	25.3525	24.7288	25.8799	25.7018	26.3548	26.1241	25.6405	26.1774	25.9903	26.0384
0.108028	-0.218609	G5EG28;G5EFF9	G5EG28;G5EFF9			179190000	5	3	3	5.6	24.5541	25.0224	22.8425	22.306	23.1407	23.2846	25.1497	22.3467	22.4226	24.5521	23.784	24.0375
0.107823	0.230402	Q9TZE4	Q9TZE4			2507200000	47	10	10	43.3	18.0256	28.1375	27.8623	22.4005	28.1277	28.3054	28.9739	25.4575	27.3672	27.6212	27.1305	27.8241
0.107711	-0.101755	P34339	P34339	Eukaryotic translation initiation factor 3 subunit A	egl-45	5609000000	138	30	30	30.8	19.638	29.4437	28.7644	28.1222	29.0393	29.2165	29.1532	27.9348	28.795	29.3333	29.0874	28.5351
0.1074	-0.274242	C6KRN1	C6KRN1		sao-1	932320000	20	2	3	11.8	20.4724	26.5475	25.6804	25.0754	24.9223	23.9266	26.3613	28.2223	25.8357	26.3959	26.317	25.9809
0.106795	-0.143825	Q27420;H2L031	Q27420;H2L031		tag-153	66298000	2	2	2	7.4	20.4253	22.9062	22.0237	21.9578	22.8585	22.0957	23.7638	21.5596	22.9882	22.7534	22.3529	22.7584
0.106456	0.22604	Q20616	Q20616		skpo-1	247670000	15	6	6	13.3	20.2809	24.345	23.9486	24.5165	24.9249	25.0987	25.2255	22.2396	24.4476	24.4887	24.471	23.1773
0.106334	-0.196783	Q9GZH4	Q9GZH4	Dolichyl-diphosphooligosaccharide--protein glycosyltransferase subunit 1	ribo-1	1695600000	35	13	13	30.9	20.5506	28.4101	27.2282	25.2788	27.3593	27.6965	27.3162	24.8662	27.0545	27.1612	27.3643	26.4454
0.106086	0.310699	Q19437	Q19437		upb-1	341880000	6	5	5	17.1	20.3715	26.6071	24.0728	24.4442	24.704	26.1788	24.4618	21.5148	22.897	24.9271	23.4016	24.3909
0.105962	-0.298561	Q18822	Q18822		alh-10	403240000	15	6	6	17	19.5242	25.2532	25.2737	24.2185	26.0194	25.5182	25.5069	21.6891	25.1716	25.6289	24.6703	24.4569
0.10519	-0.166678	Q95Y11;U4PC39	Q95Y11;U4PC39			180860000	2	2	2	5.4	20.0456	23.4662	23.3737	22.9286	24.5035	24.1622	25.0591	22.5178	23.7002	24.5623	24.1009	24.5459
0.104809	-0.388991	Q9U2C5	Q9U2C5		mib-1	2283200000	8	1	1	1	19.8501	28.1671	19.8686	28.1925	28.4466	27.6709	28.6007	22.913	27.0401	27.1919	27.9849	26.9703
0.104399	-0.251263	Q9U2T9;E6N0W1;E6N0W0;A0A0K3AS36;A0A0K3ARL5;A0A0K3AUH0	Q9U2T9;E6N0W1;E6N0W0;A0A0K3AS36		itsn-1	130550000	3	3	3	3.3	18.9712	23.0131	22.3652	22.3759	24.73	22.9645	24.146	21.6791	24.0135	24.2088	21.9242	24.3782
0.104249	-0.186779	I7J4C6	I7J4C6			711800000	7	2	2	16.5	20.9872	26.4169	25.8955	24.0618	26.0778	26.3998	26.6315	23.8882	26.0525	26.3137	25.9818	25.3963
0.104068	-0.119753	Q22235	Q22235		enpl-1	948850000	47	11	13	17.8	23.3268	27.7993	25.685	25.1901	26.5996	26.7303	25.413	25.4132	25.6713	25.933	26.6476	26.3833
0.103755	-0.0718427	Q21854	Q21854		tag-147	413410000	14	5	5	6.6	19.3506	25.3614	25.1371	20.2127	25.5192	25.3335	25.5931	24.5379	25.292	25.3011	25.5305	25.1475
0.103393	0.247785	Q9BL29	Q9BL29			74931000	2	1	1	4.4	18.872	23.5844	22.9095	22.2184	23.4009	23.443	21.9525	22.3534	23.6047	23.3051	20.1678	23.0812
0.103286	-0.39814	P30625;I4EC32;I4EC34	P30625	cAMP-dependent protein kinase regulatory subunit	kin-2	3420300000	55	11	11	38	19.0422	27.6901	27.4785	26.467	29.9528	27.922	28.7687	23.6385	27.6717	27.5908	29.0066	27.6054
0.103271	-0.190507	Q18964	Q18964	WD repeat and FYVE domain-containing protein 2	wdfy-2	138840000	4	2	2	6	18.8095	24.2156	23.818	21.3901	23.7111	24.0231	24.1911	21.6571	23.3974	23.7863	24.3876	22.7732
0.103261	0.0387273	Q20585	Q20585	26S proteasome non-ATPase regulatory subunit 6	rpn-7	4542500000	70	14	14	29.5	19.2678	29.1777	28.4531	27.823	28.8563	28.8819	28.5034	28.3278	28.6374	28.614	28.5326	28.6305
0.102971	0.108055	Q95ZQ4	Q95ZQ4	5-AMP-activated protein kinase catalytic subunit alpha-2	aak-2	385640000	26	7	7	13.6	19.8755	25.6254	24.8261	24.3477	25.6786	25.0054	25.4691	24.0681	24.7926	25.086	25.2773	24.6331
0.102311	-0.335593	O17403	O17403	Probable cleavage and polyadenylation specificity factor subunit 2	cpsf-2	155960000	7	3	3	4.9	18.9352	23.928	23.5429	22.7861	24.5754	24.4377	23.9825	19.8508	24.2905	24.1862	23.2296	22.4825
0.101877	-0.136343	Q22100	Q22100		kat-1	10545000000	65	11	11	38.3	19.69	30.2372	29.5513	27.5102	30.4871	30.019	30.2101	28.3976	29.9163	30.3199	29.7456	29.6774
0.101726	-0.266488	Q21525	Q21525			161680000	9	3	3	21.1	19.838	25.3652	21.7051	21.6719	24.6766	22.2391	24.5531	21.8783	21.7855	23.945	24.3251	24.3575
0.101708	0.133627	Q19642	Q19642		czw-1	727470000	19	8	8	12.7	18.9978	26.7321	26.0551	21.5974	26.5322	25.8006	26.5939	24.9607	25.548	25.7894	26.6784	25.3372
0.101474	-0.0972233	O17759	O17759		tkt-1	42392000000	191	29	29	55.5	18.5839	32.2123	31.8799	30.8938	32.0591	32.2395	31.996	30.78	31.6381	32.0965	32.0164	31.7124
0.101243	0.253237	P34429	P34429	Probable replication factor C subunit 5	F44B9.8	71370000	3	2	2	7.3	19.3477	22.4089	20.777	21.7706	23.6781	23.8759	23.111	21.4342	23.8582	22.0274	21.0762	24.1244
0.100546	-0.0753827	G5EDS2;K8F7Z0;K8FE00;K8ESK9	G5EDS2;K8F7Z0;K8FE00;K8ESK9		pod-1	5115700000	96	21	21	25.7	19.0341	29.016	28.6527	27.6442	29.1315	28.8638	28.9649	28.2441	28.8851	29.158	29.142	28.3208
0.0998092	0.0963984	Q9XWH0	Q9XWH0		bub-3	214870000	0	2	2	9	19.2942	24.7969	24.1383	20.282	25.1227	24.6004	24.4312	23.4321	24.2853	24.3417	24.3303	24.2435
0.0997887	0.262626	O16319	O16319			493370000	10	4	4	37.2	19.5694	26.1541	24.826	25.106	26.2335	25.2411	26.3668	22.7285	26.2312	24.4712	24.7405	24.0765
0.0997442	-0.239416	Q27488	Q27488	Proteasome subunit alpha type-2	pas-2	117750000	11	1	1	6.9	19.7704	24.1866	23.1045	21.8168	23.8744	24.261	23.502	20.5353	22.6415	23.4347	23.7207	23.3335
0.0994405	0.0510969	Q9NAB0	Q9NAB0		gst-39	184690000	0	2	2	10.5	19.1933	24.3727	23.8964	22.9582	24.1234	24.5137	23.9772	23.9502	23.9019	24.4153	24.2127	23.8304
0.099091	-0.188195	C0HLB4;C0HLB3	C0HLB4;C0HLB3			573050000	8	3	3	31.1	20.1598	26.6429	25.561	24.3109	25.9568	26.4074	25.4721	23.2912	25.466	25.7094	25.428	25.2769
0.098619	-0.335486	A5Z2T6	A5Z2T6			149540000	3	2	2	3.7	20.4206	24.8493	23.3843	21.5398	20.8827	24.3014	24.951	21.8988	24.2901	24.0362	24.0639	20.9857
0.0985918	0.432112	Q71JP9;G4SRS5	Q71JP9;G4SRS5		Y74C10AM.1;abtm-1	235980000	12	3	3	4.7	19.5816	25.2861	24.3844	22.0942	25.1384	25.0302	24.4567	20.7483	24.7782	24.8483	24.2509	19.7678
0.0981364	-0.14546	Q9U2S6;D3NQB1	Q9U2S6	Peptidyl-prolyl cis-trans isomerase E	cyn-13	202560000	10	3	3	9.1	20.1067	24.5924	23.5545	23.9546	24.2796	24.3399	23.9308	23.1459	23.3926	24.9474	24.8007	23.1373
0.0981012	0.154465	G5EEP9;G5EEG8;G5EBP4;G5EFD6	G5EEP9;G5EEG8;G5EBP4;G5EFD6		frm-1	88666000	9	4	4	5.3	19.8649	23.7102	22.4195	22.556	22.6845	22.4089	22.3939	24.1013	23.1996	23.6629	22.0801	22.0282
0.0980866	-0.217693	Q9XVR8	Q9XVR8	Putative H/ACA ribonucleoprotein complex subunit 3	nola-3	372760000	10	2	2	35.9	18.0997	25.7372	24.8657	22.5295	25.846	25.6445	25.0825	22.4813	24.5478	25.5148	25.2434	24.6192
0.0976034	0.315938	A0A131MBG0;A0A131MCT5	A0A131MBG0;A0A131MCT5			7253100000	6	1	1	1.3	24.6007	27.6499	27.3	32.4454	27.5818	27.0712	27.7096	23.907	26.5665	26.6911	27.6927	24.0556
0.0975954	-0.203652	Q9XU81	Q9XU81		trpp-6	131890000	4	1	1	7	19.3569	23.4389	23.4118	20.7185	24.3945	23.4485	24.0852	21.878	23.5956	22.3285	23.8415	24.8551
0.0974951	0.161135	G5EE74	G5EE74		nud-1	163680000	7	2	2	9.1	18.3176	23.9808	23.1793	24.957	23.1635	22.647	22.8642	25.228	23.3284	23.1659	23.6404	23.1235
0.0974303	-0.10338	H2FLH3;Q23551;H2FLH2;A0A061ACT3;A0A061AE24	H2FLH3;Q23551;H2FLH2;A0A061ACT3;A0A061AE24	Twitchin	unc-22	10298000000	229	76	76	13.7	25.2156	30.1361	29.6551	28.4382	30.2234	30.0897	30.012	28.6921	29.7411	30.0218	30.1816	29.4862
0.0971133	-0.148899	O16658	O16658		nstp-4	166510000	6	2	2	5.6	19.6883	24.9418	23.0099	23.9862	23.2669	24.7056	23.6018	22.5629	23.2474	24.655	23.1815	23.6488
0.0968238	0.126593	Q9BKS2	Q9BKS2			571850000	10	2	2	11.3	17.9861	26.321	24.8716	25.4453	26.3909	25.5424	25.7979	24.5368	24.6925	25.9515	25.7867	25.3308
0.0961161	0.434836	O18178	O18178		pptr-1	536900000	9	4	5	10.7	20.6306	26.7556	23.2794	23.236	26.4663	24.5816	25.9182	22.3918	24.4309	25.3056	20.6446	27.2374
0.0958855	-0.158617	G5ED95	G5ED95		yrs-2	992930000	39	8	8	11.4	17.2121	26.9843	26.2979	25.7031	27.0123	26.6539	26.7415	24.4209	26.2189	26.4846	26.5007	26.2589
0.094247	-0.191648	Q09545;Q26266	Q09545	Succinate dehydrogenase [ubiquinone] iron-sulfur subunit, mitochondrial	sdhb-1	6175800000	49	10	10	33.6	19.7404	29.571	29.0785	27.3749	29.838	29.2681	29.4752	26.6518	28.7053	29.1707	29.3105	28.8131
0.0936385	-0.392345	Q95Y04	Q95Y04	40S ribosomal protein S28	rps-28	2534900000	45	7	7	78.5	23.6564	29.096	26.6668	24.9096	28.6694	28.233	28.4239	22.4147	27.3217	27.4495	27.8557	26.6835
0.0930206	-0.171363	G5EBV4	G5EBV4	Galectin	lec-10	579350000	10	1	1	6.2	20.4904	25.743	25.5305	21.39	25.5238	26.1681	26.4919	23.9299	25.6273	25.4464	26.6999	25.0257
0.092871	-0.33485	A0A168H9Z7;H2L0N0;Q95ZK4;H2L0N1;O01619	A0A168H9Z7;H2L0N0;Q95ZK4;H2L0N1;O01619		unc-132	596640000	19	8	8	21	19.5695	24.8698	24.2734	23.7332	22.9942	27.6416	24.6856	24.1595	23.6165	24.1156	25.6199	27.4683
0.092762	-0.208312	Q17336	Q17336	Pre-mRNA-splicing factor CWC22 homolog	let-858	87305000	1	1	1	1	19.427	23.7212	22.3447	21.9011	24.2112	22.5134	23.4754	20.47	22.5978	23.1279	22.9779	22.7996
0.0926594	-0.190125	Q21278	Q21278	Pre-mRNA-splicing factor SLU7	K07C5.6	889880000	17	5	5	12.1	19.5036	26.0468	21.7911	22.1001	27.2753	25.6696	27.4139	24.6384	26.0342	27.4525	26.1481	26.1229
0.0923949	-0.263882	Q7YWY8	Q7YWY8	Ribosomal protein	mrpl-36	232840000	3	1	1	13	20.1023	24.7897	24.5618	22.0191	24.3892	25.0623	25.3512	20.9279	24.7466	23.9996	24.2153	23.8247
0.0921091	-0.156898	G5EF97	G5EF97		sfa-1	13724000000	48	10	10	16.9	18.7928	29.5979	29.2038	28.2423	30.8655	29.9149	31.3058	28.7837	29.9241	31.1405	30.0888	30.344
0.0921055	0.120713	Q9XTT4	Q9XTT4	Anillin-like protein 1	ani-1	137130000	20	6	6	6.6	19.6673	22.9714	23.8553	23.9172	23.7596	23.7892	24.0053	22.9208	23.8905	23.945	23.8985	22.2581
0.0920665	0.0857806	O18239;G3MU88	O18239;G3MU88		sec-61	23128000000	97	13	13	28.1	21.5083	31.2405	30.8183	29.8822	31.4365	31.5178	30.9777	30.1856	30.886	31.151	31.1904	30.5472
0.0913322	0.223579	Q9XWM1	Q9XWM1		oig-2	167760000	2	2	2	25	19.1995	24.033	23.3741	21.9906	24.4293	25.3795	24.1665	21.6961	24.3964	24.2462	23.595	22.5395
0.0912011	0.113078	O45933	O45933	Nucleoporin SEH1	npp-18	4200000000	79	14	14	44.9	20.8374	28.7069	28.8422	28.2632	28.9189	28.7111	28.3596	27.7007	28.9837	28.6484	28.3074	27.2986
0.0905906	-0.309474	P34496	P34496	Single-stranded DNA-binding protein, mitochondrial	mtss-1	514110000	16	3	3	21.2	19.9458	26.3604	25.7173	23.0586	25.8859	26.1546	26.1945	21.2317	25.7328	25.3191	25.2136	24.4391
0.090459	-0.162658	G5EC23	G5EC23		hcf-1	137560000	17	10	10	14.6	18.1971	23.3434	24.352	21.9776	24.4169	24.235	22.9305	21.8974	23.3822	24.143	23.7668	22.8385
0.089775	-0.127047	Q17416;H9G2U9;H9G2U8	Q17416;H9G2U9			1089800000	30	8	8	13.1	20.895	26.6376	26.7318	25.3862	26.5368	27.2803	26.9494	25.0325	26.7374	26.8761	26.3775	26.3162
0.0887257	-0.195332	Q9N4A5;U4PC09;U4PBN7	Q9N4A5;U4PC09;U4PBN7			1142000000	22	9	9	25.1	19.9972	27.2359	26.306	26.9196	26.9678	26.8998	26.9053	23.9928	26.9843	26.4124	26.6576	25.4927
0.0886462	-0.169508	Q17413;A0A3P6N643	Q17413;A0A3P6N643	Probable uridine-cytidine kinase	B0001.4	420010000	14	3	3	16.1	19.217	25.6068	25.6806	24.8143	25.811	25.3766	25.3511	22.8855	24.9876	25.3893	25.246	24.4793
0.0883866	-0.335909	Q65XX5	Q65XX5			194060000	4	1	10	32.6	19.4328	23.2366	23.1807	21.5524	25.6204	22.184	23.4815	21.9381	22.16	26.2884	21.5641	24.5551
0.0879701	-0.131021	Q2L6X5;H2KZN1;Q2L6X4	Q2L6X5;H2KZN1;Q2L6X4			161450000	10	3	3	8.5	19.6414	23.7243	24.0527	21.5621	23.9376	24.8087	24.1176	22.4101	24.3637	24.1704	23.532	23.732
0.0876635	-0.0825896	Q9NEN6;I2HAF9	Q9NEN6	40S ribosomal protein S6	rps-6	11600000000	72	11	11	42.3	20.1075	30.9394	29.9244	29.0242	30.0761	30.2341	30.0204	28.8623	30.038	30.1421	29.5479	29.7952
0.0870098	-0.196754	Q19240;Q95QM5;O77133	Q19240;Q95QM5;O77133		unc-115	246640000	8	2	2	4.3	20.0924	25.0634	24.6257	23.7093	25.0699	24.1829	25.0293	21.838	24.4851	24.6986	24.4152	23.3083
0.0864199	-0.171645	O02640	O02640	Probable malate dehydrogenase, mitochondrial	mdh-2	5916100000	62	13	13	38.4	18.9915	30.1853	28.9398	27.3356	29.1954	29.6657	29.0769	26.5324	28.785	28.8508	29.0978	28.4234
0.0861834	-0.0726051	G5EE01	G5EE01		daf-18	53555000	5	2	2	3.4	19.618	22.7875	22.4877	21.4672	22.4339	22.3361	22.878	21.5136	22.0555	22.5808	22.4388	22.377
0.0860995	0.32112	Q19663	Q19663			865610000	14	10	10	4.5	24.0767	26.48	25.9376	21.4092	26.5922	27.0324	27.6589	22.2945	26.0004	26.1447	26.314	23.8345
0.0857363	0.133211	A0A4V0IN84;Q9GYK2	A0A4V0IN84;Q9GYK2	Uncharacterized integrin beta-like protein C05D9.3	C05D9.3	18314000	5	1	1	3.1	20.2425	21.8926	21.3608	22.6012	21.6283	21.5256	21.2561	21.7603	20.3051	22.6466	20.669	22.0168
0.085335	-0.0884523	Q9TZC4	Q9TZC4		pat-4	732820000	24	7	7	17.2	20.3399	26.4291	25.8567	23.4727	25.6807	26.4301	26.661	25.1189	26.2978	25.7603	25.941	26.2455
0.0852574	-0.158167	Q09236	Q09236	Probable coatomer subunit delta	C13B9.3	1532200000	29	9	9	23.1	19.6764	27.4654	27.1675	26.433	27.6065	27.1883	27.3675	24.9485	27.6843	26.7981	26.859	26.402
0.0852399	0.30352	A4LBC3;A4LBC2	A4LBC3;A4LBC2		met-1	256320000	2	2	2	2.2	19.4556	24.6661	24.5068	21.582	24.5148	24.6908	25.0457	22.9814	20.439	24.7856	25.7644	25.0297
0.08516	-0.0531921	P49197	P49197	40S ribosomal protein S21	rps-21	4365300000	50	7	7	77.3	18.076	29.6939	28.0836	28.1116	28.3429	28.971	28.2952	27.9522	28.3756	28.6102	28.5292	28.2591
0.0850309	0.350058	Q9TYT8	Q9TYT8			159840000	5	2	2	16.7	19.7148	25.4365	23.3307	22.2745	22.8302	23.0206	24.0528	21.6869	19.5723	20.8348	25.6271	24.1561
0.0849985	-0.112607	G5EFL2	G5EFL2			205120000	2	1	1	15.7	18.8249	24.9518	24.1149	21.3202	24.7103	24.5448	24.5028	22.6975	24.2505	24.284	24.3535	24.0178
0.0844192	-0.19062	Q18115	Q18115	26S proteasome non-ATPase regulatory subunit 1	rpn-2	3195500000	55	15	15	21.2	19.1504	29.0137	28.0311	26.8213	28.3774	28.5017	28.7594	25.329	28.1717	27.9526	28.0107	27.5949
0.0842119	0.17207	Q9XVG3;Q9XUE9;Q9U349;Q9U348	Q9XVG3;Q9XUE9;Q9U349;Q9U348		col-92;col-133;col-94;col-93	548590000	9	2	2	5.9	19.1644	26.374	25.6258	25.2847	26.3151	25.6907	26.2031	23.2081	25.4016	25.3633	24.8445	25.1194
0.0840479	0.101848	O17725	O17725			62726000	2	1	1	6.7	19.6529	23.4565	22.1924	20.4898	22.9766	22.5082	23.1327	21.4364	22.4312	22.6938	22.721	21.8005
0.0840338	-0.160095	P58798	P58798	Probable actin-related protein 2/3 complex subunit 4	arx-6	572940000	15	4	4	18.3	18.1631	26.669	24.8658	21.8724	26.4244	25.7925	26.1429	23.5173	25.4073	26.1908	25.4643	25.4551
0.0839014	-0.216655	Q20950;Q18906;Q17324	Q20950			761340000	11	3	3	7.4	23.1062	24.8267	25.3567	22.9909	25.8549	27.3018	25.2218	24.6848	25.5104	27.6571	24.1787	26.5838
0.0835559	-0.181561	Q9N4I0	Q9N4I0	Actin-related protein 3	arx-1	243040000	7	3	3	9.2	19.4493	25.3044	24.3654	24.6925	24.5365	24.1208	25.1369	21.7404	24.6283	23.9697	24.2377	23.4251
0.0832828	-0.227265	Q23449	Q23449	26S proteasome non-ATPase regulatory subunit 8	rpn-12	384470000	11	4	4	18.4	19.8876	25.9324	25.0852	21.8997	25.6958	26.2011	24.8357	21.822	24.5525	25.0744	24.9749	24.8618
0.0832647	-0.0428629	Q10664	Q10664	Dual specificity mitogen-activated protein kinase kinase mek-2	mek-2	325200000	4	3	3	10.6	19.7808	25.079	24.2764	20.8525	25.0176	25.0774	24.9467	24.8158	24.7638	25.5258	24.9465	24.7929
0.0832036	-0.151083	Q2L6W9	Q2L6W9	Serine/threonine-protein kinase sax-1	sax-1	1547000000	27	10	10	22.7	18.3579	27.348	26.0087	26.7322	27.1497	27.4503	27.7288	25.2612	26.8198	27.4401	27.747	26.1874
0.0827619	0.290201	Q18313	Q18313		cec-9	294920000	4	1	1	1	19.5218	25.3912	24.3871	22.4492	25.3366	24.8462	25.376	22.1443	21.1524	24.8804	25.5717	24.9378
0.0826579	0.11497	O44145	O44145		perm-2	120070000	12	2	2	14.3	18.75	24.4017	22.876	22.2945	23.1496	24.5544	23.6154	22.4151	23.7789	23.1071	23.6051	22.7836
0.0824283	-0.328552	Q9BL17;V6CKC7	Q9BL17;V6CKC7		haf-6	218280000	5	2	2	3	19.2495	22.3084	25.2592	21.3038	25.3411	24.7305	22.7792	21.3387	24.8317	25.2963	24.8153	20.5604
0.0821491	-0.14715	Q09373	Q09373	WD repeat-containing protein fzy-1	fzy-1	198040000	5	4	4	12.2	19.0901	24.6213	24.0154	25.1254	23.7367	23.6219	25.0273	22.0015	24.1753	23.8657	23.6398	23.2952
0.0801374	-0.205009	Q5ZR27;A0A0K3AUS0;H2KZJ9;A0A0K3AVE8;A0A0K3AXP2;A0A0K3ASC7;A0A0K3ARW6	Q5ZR27;A0A0K3AUS0;H2KZJ9;A0A0K3AVE8	Galectin	lec-12	938850000	16	7	7	24.7	25.4356	26.3519	26.9998	24.2399	26.2553	26.8906	26.8366	23.4917	26.4609	24.7375	26.397	26.6988
0.0799814	0.0961623	Q94360	Q94360	Probable NADH dehydrogenase [ubiquinone] iron-sulfur protein 7, mitochondrial	nduf-7	1374600000	22	5	5	34.2	17.9456	27.8849	25.4116	26.8257	27.1098	27.4861	26.6911	25.8979	26.3026	26.9512	26.2116	27.3348
0.0798384	-0.262089	O01257;S6F503	O01257;S6F503			268750000	7	2	2	16	18.7787	25.3073	23.9914	21.3772	25.1542	25.1893	25.1408	20.8612	24.8752	24.7527	24.8981	22.8678
0.0797843	0.285964	Q09409	Q09409		cid-1	88964000	3	3	3	2.9	20.1045	22.0376	21.5506	21.3148	23.4677	24.5415	21.6308	21.4465	19.9639	21.5233	24.2669	24.1886
0.0787626	0.12184	Q20626;A0A4V0IJD5;A0A4V0IKJ7;O45541;Q565D2;A0A4V0IM76;Q565D1;A0A4V0ILU3;A0A4V0IKE7;A0A4V0IKI2;O45542;O45543;Q6BEV6;O45544;A0A4V6M3D2;Q20625;A0A4V0INJ4;A0A4V0INR9;A0A4V0IKZ1;Q8I4I3;D0VWM5;A0A4V0IJF1;A0A4V0IKK7	Q20626;A0A4V0IJD5;A0A4V0IKJ7;O45541;Q565D2;A0A4V0IM76;Q565D1;A0A4V0ILU3;A0A4V0IKE7;A0A4V0IKI2;O45542;O45543;Q6BEV6;O45544;A0A4V6M3D2;Q20625;A0A4V0INJ4;A0A4V0INR9;A0A4V0IKZ1;Q8I4I3;D0VWM5;A0A4V0IJF1;A0A4V0IKK7			369130000	29	7	7	7.7	17.7538	25.1238	24.4606	25.0065	24.9429	24.0032	24.6137	26.1241	24.4591	24.3826	25.7957	24.559
0.0783923	0.141909	O76258	O76258		tsg-101	317120000	9	3	3	8.2	19.9715	25.1645	24.6909	22.8178	25.6179	25.4924	25.1392	22.9708	24.5631	24.7986	25.1245	24.1665
0.0782597	0.183315	Q9GRZ2	Q9GRZ2		prp-6	207690000	6	3	3	3.5	19.007	24.9027	24.1406	24.5129	25.1887	24.2441	24.3919	21.4483	23.7921	23.4914	24.1188	23.1373
0.0771037	-0.184515	Q9TYJ7;U4PF58	Q9TYJ7		dpm-1	2138200000	18	8	8	37.7	19.5334	26.0582	26.9417	21.9939	28.7464	27.1269	28.4749	25.404	27.9746	28.5629	27.0833	26.8695
0.0770091	0.111029	H2KYR1	H2KYR1		vig-1	5306500000	88	13	13	43.4	19.3062	29.4564	28.2217	28.4708	28.9453	28.3208	28.6725	29.0744	28.2506	28.4536	30.058	27.8066
0.0761971	0.323034	P91455	P91455	Adenine phosphoribosyltransferase	T19B4.3	459290000	5	2	2	17.8	20.0328	25.0863	20.0493	21.6255	23.4138	25.9341	27.9116	21.2997	24.6661	25.1257	22.9133	24.5619
0.0752964	-0.098608	Q95QN2	Q95QN2		ddx-23	606870000	19	8	8	12.2	20.0886	25.6285	24.8817	22.9512	25.7257	25.5748	26.6712	25.2112	25.4242	26.726	25.2071	26.22
0.0752469	0.119815	A0A0K3ARB5;A0A0K3ATR6;A0A1Q2U2F4	A0A0K3ARB5;A0A0K3ATR6;A0A1Q2U2F4			92877000	10	0	19	59	18.3524	23.8674	22.7852	21.5023	22.3495	22.2096	22.9561	24.2216	22.5462	23.8348	22.4501	22.4263
0.0752076	-0.214362	Q09497	Q09497		rsu-1	396570000	6	4	4	17.2	20.1444	24.6995	24.3039	24.82	26.0476	24.8562	26.2759	21.9227	24.5988	24.9783	25.5886	24.7941
0.0740215	-0.126055	G5EER4	G5EER4		ger-1	113320000	4	1	1	4.8	19.5222	23.8882	23.3709	22.571	23.8298	23.8092	23.7933	21.4122	23.4409	23.6014	23.0774	23.229
0.0734337	0.163871	Q17378;G5EFG0	Q17378;G5EFG0		sel-1	113950000	2	1	1	1.3	19.3771	23.7308	22.9809	23.5705	22.8716	24.6234	21.1183	24.151	22.8186	23.37	23.2199	22.7003
0.0730374	0.239656	P90889	P90889			89295000	8	2	2	10.6	19.9653	22.5412	22.2609	22.3226	22.5899	22.4403	22.0867	23.2555	21.5753	25.7251	21.571	20.5422
0.0729842	-0.114249	H2KYC5;Q95ZY7;A0A1C3NSL9	H2KYC5;Q95ZY7;A0A1C3NSL9		ajm-1	73230000	5	2	2	1.5	18.9036	23.8667	23.4516	20.7659	22.0972	22.7286	22.9097	21.7202	22.5581	23.4727	22.7426	21.1393
0.0729463	0.0673299	Q19901;Q17382	Q19901;Q17382		hum-1	864460000	24	9	9	10.4	19.6206	27.2389	25.968	26.0803	25.7482	26.5485	25.5207	26.4313	25.6349	26.4092	26.3175	25.6177
0.072532	-0.128483	Q9N4F3	Q9N4F3		apb-1	265960000	12	3	3	4.3	18.1522	25.2348	24.2764	21.8345	25.2091	24.9481	24.8932	22.7078	23.8641	24.8789	24.9926	24.5365
0.0722129	0.212671	Q9U1W1	Q9U1W1		tfg-1	218280000	10	4	4	9.3	21.0865	24.4394	25.4441	22.9317	23.8081	24.8957	24.8237	21.6986	25.4482	23.4639	23.6627	21.8006
0.0715681	-0.178461	O45707	O45707			185260000	3	2	2	11.7	19.2431	24.9047	24.2984	22.0527	23.4992	24.5807	24.9277	21.6549	24.3562	23.9954	24.6407	22.384
0.0715453	0.185214	Q9NEM5	Q9NEM5			126520000	4	2	3	6.1	20.5161	25.2641	23.2373	22.4084	22.8264	23.375	24.1355	21.8003	23.1288	23.8337	23.8832	20.5506
0.0713915	-0.132148	E2JKY8;L8E938;L8EC32;Q23542;E2JKZ0	E2JKY8;L8E938;L8EC32;Q23542;E2JKZ0		dnc-1	89351000	4	1	1	1	18.0712	23.5558	23.1194	22.6485	23.6134	22.9165	23.1877	21.5794	23.3424	23.1679	21.5225	23.7926
0.0708511	0.133669	Q8MXT1	Q8MXT1		prdx-6	114130000	5	1	1	6.1	20.027	24.0407	23.5808	22.9762	24.1448	23.2308	23.871	21.7738	23.1968	21.9215	23.7769	23.5905
0.0706237	0.12074	Q9U2X0	Q9U2X0		prmt-1	6120600000	41	11	11	35.9	18.6238	29.0795	29.3253	29.9577	29.2987	29.2067	29.2465	27.1956	28.7606	29.2702	28.738	27.6956
0.070477	-0.0729175	G5EBH7;H2L0I1	G5EBH7		calu-1	13455000000	138	19	19	57.6	20.0174	29.8834	29.9622	29.9324	30.3822	30.2789	30.4662	29.5666	30.2672	30.6028	30.7411	29.3744
0.070457	-0.128928	Q9GZH3;V6CLC6;V6CIZ1	Q9GZH3;V6CLC6	Inosine-5-monophosphate dehydrogenase	T22D1.3	232430000	8	3	3	7.3	17.9121	25.087	23.949	24.0491	25.0452	24.5878	24.5379	22.1942	24.0144	24.2562	24.5507	24.0595
0.0703081	0.100873	O16486	O16486			143900000	7	3	3	14.7	20.258	24.587	23.1998	21.9746	23.8091	24.0517	24.4112	22.553	23.6622	22.7799	23.6596	24.3199
0.0701714	0.327122	G5EGE2;G5EGF2	G5EGE2;G5EGF2		cog-1	241730000	2	2	2	12.1	19.2767	24.5649	22.4151	25.8014	23.5132	23.0051	23.0569	22.0939	26.7987	19.967	20.0099	23.5849
0.0701645	-0.149333	Q19237;Q8MQ85;Q8MQ84;Q7JLW3;G5ECT9;F5GUA6	Q19237;Q8MQ85;Q8MQ84;Q7JLW3;G5ECT9;F5GUA6			173690000	11	2	2	9.3	19.4751	22.506	22.7812	20.7648	25.0262	24.3589	24.8009	21.8032	23.839	24.5153	24.288	23.9442
0.0698694	-0.160644	Q9TZS5;Q86S29	Q9TZS5;Q86S29		cct-7	6175200000	79	16	16	38.1	20.3468	29.5541	28.2661	26.1108	29.3329	29.8072	29.7461	26.645	28.1234	29.4179	29.0423	29.5901
0.0696623	-0.200386	Q21776	Q21776		bub-1	163440000	12	4	4	4.6	20.0812	23.5258	22.4535	22.2158	22.6691	25.224	24.776	21.9051	24.7429	24.0239	24.6259	21.983
0.0692167	0.103601	A5Z2S3;O62263	A5Z2S3;O62263			11134000000	208	58	59	18.2	19.2201	30.0204	29.7971	29.2636	30.4339	30.4541	30.2041	28.5319	30.0783	30.1532	29.9765	29.0017
0.0683528	-0.148508	Q21276	Q21276	Uncharacterized NOP5 family protein K07C5.4	K07C5.4	9753400000	106	23	23	50.6	19.69	29.9933	29.6434	26.1785	30.3172	29.9386	30.3205	27.5484	29.0897	30.6964	29.0202	29.9124
0.0681889	-0.108938	Q8MXS8	Q8MXS8			3620800000	50	8	11	63	20.3037	28.4918	27.9993	25.6473	28.3996	28.5426	29.157	26.8682	28.0021	28.9261	28.7754	27.6995
0.0669245	-0.14877	Q10943	Q10943	ADP-ribosylation factor 1-like 2	arf-1.2	501620000	8	2	4	23.8	19.4951	26.3377	25.4767	23.0905	25.8087	25.9422	25.7395	22.9819	25.476	25.6011	25.7429	24.2475
0.0666412	-0.122378	Q21504	Q21504			92192000	3	1	1	2.3	20.0197	23.272	22.0835	23.9449	22.4752	22.9901	21.0308	24.1185	23.079	22.9119	22.5905	22.5227
0.0663947	0.0693521	Q9U1Q8	Q9U1Q8			267500000	7	2	2	9.7	18.4212	25.2314	23.4429	21.9579	24.4199	24.6043	25.3495	24.2354	23.877	24.581	24.6245	25.2491
0.065994	0.156744	Q10663	Q10663	Bifunctional glyoxylate cycle protein;Isocitrate lyase;Malate synthase	icl-1	114050000	7	3	3	3.8	19.2827	23.2295	21.4647	23.981	22.8379	24.7154	23.5387	21.8098	21.6306	24.0033	22.6005	24.0403
0.0656914	0.0412803	O16254	O16254			106070000	5	1	1	12.4	19.0787	23.5749	23.0536	22.9849	23.4223	23.4796	23.2575	23.3128	22.9675	23.4487	22.9997	23.8911
0.0656838	0.126497	O61793	O61793			354990000	15	4	4	27.2	19.5026	25.4197	25.3487	25.1069	24.5572	25.1956	24.1575	24.5771	25.6895	25.5086	23.7052	23.0782
0.0656687	0.0995526	Q20939	Q20939	Putative pyridoxamine 5-phosphate oxidase	F57B9.1	22893000000	118	18	18	80.1	19.3516	31.022	30.6834	29.6415	31.8323	31.117	31.1143	29.9022	29.8835	31.6028	31.0141	31.0674
0.0651374	-0.130182	Q4W4Z2	Q4W4Z2		rad-8	135750000	10	2	2	7.9	18.791	23.9049	23.378	21.7777	23.9905	23.9662	24.4271	21.5157	23.729	24.2095	23.528	22.9537
0.0648537	0.046061	Q95QH5;H2KZ53	Q95QH5;H2KZ53		skpo-3	55689000	1	1	1	1.3	20.7515	22.6888	22.6248	22.2043	22.5325	22.5627	22.7987	21.9535	22.3794	22.4056	22.8725	22.0057
0.0647054	0.388187	Q8I4C3;H2L2L3	Q8I4C3;H2L2L3	Anoctamin	anoh-2	1152600000	8	2	2	2.2	26.43	27.2633	27.1216	22.5327	21.3149	27.7074	27.661	24.931	26.695	26.3569	26.5103	20.4995
0.0639429	0.0770302	P54811	P54811	Transitional endoplasmic reticulum ATPase homolog 1	cdc-48.1	5135400000	123	7	26	37.1	20.2619	29.7488	28.6662	27.9108	29.113	29.2103	28.9591	27.4503	28.5465	28.7778	28.7738	28.3266
0.0638739	-0.0641599	Q9XXI9	Q9XXI9		mcm-2	1968800000	55	15	15	21.2	19.6594	28.0766	27.2518	25.8181	27.7897	27.8698	27.2873	26.4815	27.3348	27.7427	27.5936	27.0139
0.0629675	-0.208887	P52057	P52057	Proline synthase co-transcribed bacterial homolog protein	F09E5.8	125050000	4	2	2	12.3	17.7188	21.8803	22.2323	21.7766	24.8066	24.7982	21.4616	22.0336	21.3892	24.4505	24.8174	23.2785
0.062735	-0.0803699	Q23382	Q23382		ccdc-47	945170000	24	7	7	20.4	19.8605	27.1972	26.5339	25.7291	26.8348	25.3176	26.5219	25.7514	26.4241	26.8212	26.0593	25.4427
0.0623141	-0.22295	P41847	P41847	Anamorsin homolog	T20B12.7	587500000	13	6	6	39.1	19.5946	25.9472	25.6215	23.9138	26.0865	26.7515	26.3848	21.4535	25.9294	24.8084	25.6014	25.2288
0.0623016	-0.148486	O44959	O44959	Serine/threonine-protein kinase RIO1	riok-1	166370000	4	2	2	4.5	19.3628	24.8929	23.7307	22.803	22.3505	23.9902	23.2802	24.4575	21.5877	24.6148	24.5389	23.931
0.0620183	-0.0587745	Q22037	Q22037	Heterogeneous nuclear ribonucleoprotein A1	hrp-1	856570000	28	6	6	24.3	17.8834	26.6272	24.8141	24.2831	26.7941	26.3037	26.6572	25.4668	26.0784	26.552	26.7029	26.1236
0.0620104	-0.0340075	G5EBY3;Q22869	G5EBY3;Q22869		nmy-2	27146000000	415	101	104	53.3	26.5149	31.9757	31.3456	31.7695	30.5617	31.1719	31.1991	30.6663	31.1043	31.1114	30.7514	30.7679
0.061862	0.10077	G5EEV5	G5EEV5		pud-3	5393500000	79	9	9	61	18.9127	29.7507	29.4646	27.7698	29.3403	29.165	29.0269	26.9517	28.4743	28.8628	28.5658	28.1779
0.0615335	0.306436	V6CLE7;Q9TZD9	V6CLE7;Q9TZD9		haf-4	2920300000	23	12	12	18.3	20.6597	26.35	26.5842	22.952	28.8321	29.1936	29.7287	22.466	26.9443	27.2989	26.297	28.4545
0.0615015	-0.0825429	O45962	O45962	Regulation of longevity by E3 ubiquitin-protein ligase	rle-1	48470000	5	2	2	3.6	19.5348	22.1595	22.1107	19.8513	22.3969	21.6545	23.321	22.588	22.268	21.8048	22.9484	23.2694
0.0614427	-0.222794	Q3LFN1;Q965W1	Q3LFN1;Q965W1	Fatty acid-binding protein homolog 9	lbp-9	741130000	15	4	4	40.9	19.2561	27.6938	24.9162	19.9273	25.438	27.3574	26.1778	21.7224	26.1325	26.0967	24.6604	24.6971
0.0612921	-0.0925274	Q19052	Q19052	Eukaryotic translation initiation factor 2A	E04D5.1	1181900000	35	10	10	23.7	18.4778	27.3979	26.5829	23.7667	27.2519	27.0023	26.9699	25.0356	26.2983	26.9571	26.8418	26.5325
0.0608151	-0.149532	G5EET2	G5EET2		dut-1	199360000	7	2	2	4.7	19.0684	24.7174	24.252	22.199	24.6243	24.7683	24.4453	21.5589	24.4185	24.6991	24.0561	22.8211
0.0607178	-0.0399146	Q18318	Q18318			99711000	8	1	1	3.6	20.623	23.1688	22.9859	23.4466	23.4615	22.8421	23.6363	23.0234	23.2538	23.3712	23.5868	22.9112
0.0605568	-0.097352	P34540;E9P841	P34540	Kinesin heavy chain	unc-116	973940000	29	10	10	14.6	19.7619	27.2427	27.1682	24.977	26.6618	26.5904	26.5437	24.4196	26.1186	26.5308	25.737	26.2185
0.0605401	0.0964074	G5EC27	G5EC27		gna-2	594220000	13	6	6	23.1	18.1166	25.8952	25.7232	23.4491	25.8107	26.4279	26.4339	24.1227	25.9923	25.4759	25.6206	25.3207
0.0605283	-0.214145	O62337	O62337			839680000	6	3	3	46.4	19.5712	26.9676	25.9354	21.2382	26.792	27.1525	26.382	22.3128	26.656	26.5256	24.2799	26.0345
0.0602904	-0.0922899	O45148	O45148		dlst-1	5353100000	40	10	10	35.9	19.8832	28.5093	29.0802	27.8467	29.4871	28.9202	29.349	27.3632	29.3109	29.2453	28.5462	28.3863
0.0601648	-0.0621653	Q966L9	Q966L9	ATP-dependent RNA helicase glh-2	glh-2	552390000	27	8	22	29.9	22.3194	25.988	25.7013	24.6585	26.0301	25.6268	25.7375	24.529	25.4915	25.7864	25.7866	25.1076
0.0588809	-0.16679	G5EES6;I2HAD6	G5EES6		ufd-3	326680000	12	4	4	8	20.4072	25.1247	24.4193	24.0303	25.3703	25.5292	25.4797	21.6068	24.0571	25.1027	25.1443	24.3492
0.0585672	-0.0718985	Q9N4N3	Q9N4N3		perm-3	12605000	1	1	1	5.7	20.0354	21.1121	20.4313	23.1147	20.4791	21.3196	20.9086	20.3605	20.8626	19.8876	21.7211	20.8841
0.0581214	-0.0863404	Q20117	Q20117	Glutamate--cysteine ligase	gcs-1	132450000	7	2	2	3.8	17.3664	23.9569	23.9678	21.838	24.2865	23.6165	23.9238	22.0526	23.8768	23.8494	23.3621	23.1364
0.0580336	0.0479202	O62198;O45901	O62198;O45901			1392400000	19	5	5	22.3	27.0374	28.025	26.8127	23.9114	26.3922	26.8087	26.84	26.4998	26.3944	27.3835	26.3817	26.1894
0.0569202	0.314782	Q19568	Q19568			775280000	2	2	2	6.8	18.0912	26.7961	20.5759	21.087	26.1968	24.8355	27.1071	22.6327	28.1801	25.2654	25.906	20.1616
0.0561865	-0.104671	Q9N413	Q9N413		pvf-1	160950000	6	3	3	10.5	19.8747	20.9339	24.3538	21.1044	24.5769	24.377	24.4643	22.002	23.5967	24.3461	24.3351	23.5609
0.0557813	-0.111044	Q20924	Q20924	Sun domain-containing protein 1	sun-1	156730000	3	3	3	6.1	19.5102	24.7851	23.9192	22.4556	24.1648	23.7995	23.9877	22.2078	23.9487	24.1924	24.4026	22.0603
0.05548	0.101064	O01916	O01916	Probable cardiolipin synthase 1	crls-1	35583000	7	1	1	4.9	19.7662	23.2077	20.9957	21.9526	21.3263	22.9351	21.7305	22.225	22.0576	22.8975	22.4419	20.4155
0.0553607	-0.0517282	Q9TZ33	Q9TZ33		ucr-2.3	1823300000	31	7	7	20.8	18.77	28.3273	28.1115	26.9596	27.331	27.3146	26.9583	26.0468	26.6494	27.2882	27.0256	26.8945
0.0551329	0.044333	O45166	O45166	Folate-like transporter 2	folt-2	3397200000	36	4	4	10.8	19.6792	28.4578	27.607	28.0623	28.7092	28.5586	27.7801	27.8514	28.4659	28.3766	28.088	27.7915
0.054924	-0.0598598	G5ECL3	G5ECL3		prp-21	1526600000	17	5	5	9.5	19.6663	27.8616	26.5796	21.8772	27.5498	27.2108	27.4249	25.9869	26.7056	27.2483	27.3048	27.1532
0.0540208	-0.137837	Q9GRZ9	Q9GRZ9		tcc-1	1038600000	44	12	12	19.1	19.5372	27.32	26.6242	25.0027	26.8994	26.9247	26.8561	23.6672	26.9422	26.1323	26.6699	25.1543
0.0539615	-0.108689	Q21473	Q21473		aqp-7	186640000	2	2	2	8.9	20.3712	25.6747	24.143	22.0047	24.3324	24.6512	23.0607	22.0479	24.7313	23.4143	23.3724	23.0089
0.0536285	-0.0634999	Q19722	Q19722	Asparagine--tRNA ligase, cytoplasmic	nrs-1	4046400000	69	16	16	26.1	24.8666	29.0975	28.2618	25.6587	28.938	28.7958	28.6635	27.2269	28.213	28.785	28.5489	28.3312
0.0535537	-0.129426	P91918	P91918	Probable small nuclear ribonucleoprotein-associated protein B	snr-2	220960000	11	2	2	9.4	19.1976	24.6594	24.4606	21.7105	24.8042	25.079	24.7383	21.5989	24.4574	24.2653	24.4661	23.5493
0.0535023	0.0827127	Q19102;A0A061AD09	Q19102		ard-1	591310000	14	5	5	26	20.0602	26.9764	24.9913	23.8767	26.006	26.3446	25.0899	24.5911	25.1326	26.0226	26.0131	24.5324
0.0533915	0.240583	O17586	O17586	Proteasome subunit alpha type-6	pas-1	183940000	8	4	4	19.5	17.7959	22.7027	21.9854	22.4394	24.7088	25.1599	24.6543	20.7995	24.914	24.5393	19.9536	24.9532
0.053205	-0.0524654	A9UJN7	A9UJN7			1782100000	58	2	12	15.6	20.3117	27.9008	27.219	25.6225	27.668	27.4269	27.4678	26.3163	27.1498	27.4641	27.6029	26.8721
0.053175	0.0818882	P92199	P92199	Rho-associated protein kinase let-502	let-502	40079000	1	1	1	1.1	18.9794	22.3643	22.3118	20.7182	22.2981	22.2155	22.2992	20.3283	21.3958	22.4077	21.5903	21.4198
0.0529731	-0.192966	Q23624	Q23624			504840000	8	4	4	12.9	18.2617	26.2096	25.4272	21.4657	26.3328	26.4609	25.5112	21.3016	25.4058	25.6968	23.9328	25.3429
0.0523408	0.133393	Q9BL64	Q9BL64			112790000	7	2	2	6.7	19.912	24.2775	23.516	24.2495	21.0664	22.2918	23.4553	24.5218	22.9071	24.0242	21.9698	21.9006
0.0523294	0.0920424	Q20306	Q20306		abcf-3	1294600000	26	8	8	11.4	20.3864	27.1193	26.8104	26.6355	27.4066	27.0814	27.0788	25.1199	26.8811	27.0009	26.8395	25.5971
0.0522712	-0.0914249	D1MN85;O45551;P56570	D1MN85;O45551	Eukaryotic translation initiation factor 4E-1	ife-1	891040000	16	6	6	29.9	19.5621	26.3887	25.952	23.9281	26.7496	26.8525	26.761	24.5531	26.3671	26.5218	26.7909	25.6021
0.0521063	-0.149983	Q9XVS4	Q9XVS4		dao-5	80456000	3	1	1	0.8	17.499	19.9119	23.1206	21.3512	23.6814	22.6549	24.3705	20.5139	23.8416	23.2558	23.4098	21.3135
0.0517666	-0.0668859	Q9BLB6	Q9BLB6	Probable U2 small nuclear ribonucleoprotein A	mog-2	149910000	7	1	1	6.3	20.4373	25.3665	23.0965	22.088	24.3556	23.18	23.8023	22.6434	23.1861	24.2177	23.1057	23.7393
0.0515958	0.145649	Q9TZ65;Q8MXF1	Q9TZ65;Q8MXF1			273020000	7	2	7	17.8	18.8417	25.7827	24.307	22.1417	23.954	26.4948	24.1627	21.6975	23.4989	24.0462	24.1483	24.0331
0.0515442	0.095943	G5EGB3	G5EGB3		ragc-1	97961000	9	1	1	4.1	18.9164	23.7295	23.1992	21.89	23.5408	23.4923	23.5956	21.9449	23.0749	24.1164	23.3537	21.6449
0.0510352	-0.186656	P28548	P28548	Casein kinase II subunit beta	kin-10	711710000	8	4	4	14.5	19.4359	26.4978	26.4006	24.0115	26.5397	27.1516	25.5284	21.8815	25.2981	26.1366	26.3137	24.0993
0.0497169	-0.104036	H2L2E4	H2L2E4		pyc-1	376120000	1	1	17	38	18.1876	25.4047	23.9208	25.7905	25.7691	24.8457	25.5347	22.6869	24.3737	25.3259	24.9789	24.574
0.0496039	0.117402	A0A1N7SYV6;A0A1N7SYQ3;Q8I4H6;A0A1N7SZF7;P90914	A0A1N7SYV6;A0A1N7SYQ3;Q8I4H6;A0A1N7SZF7;P90914	Arginyl-tRNA--protein transferase 1		87759000	1	1	1	2.9	19.2713	23.9115	22.7578	22.2413	23.0324	23.5005	22.9529	22.0054	23.3542	23.7663	23.4338	20.4673
0.0493364	-0.180619	G5EEG4	G5EEG4		mce-1	1208200000	26	5	5	34.6	19.7596	27.2324	26.1978	25.2222	28.1532	26.3129	27.3337	22.7118	25.5396	27.1703	27.0172	25.5069
0.0490015	0.0555129	Q23089;Q8MPS6	Q23089		xpo-1	860670000	34	9	9	12.6	22.3591	26.6255	26.1683	24.8323	26.5278	26.3795	26.5986	25.3771	25.9677	26.5145	26.6987	25.4802
0.0481363	-0.027132	Q27511	Q27511	Histone H2A.V	htz-1	225610000	5	1	2	17.9	18.8047	24.8774	24.1908	21.6305	24.6323	24.2005	24.5501	24.0328	24.1471	24.3721	24.7669	24.2381
0.0476088	0.0873027	Q9BL15;V6CLP2;V6CLJ9;V6CJ77	Q9BL15;V6CLP2			1790200000	48	11	11	20.2	19.0067	27.7299	27.2603	21.8921	27.8322	28.0328	27.7486	25.4384	27.3735	27.5394	27.145	26.6449
0.0473476	0.0915427	Q22138	Q22138		dnj-18	2381800000	32	5	5	18.5	18.7242	28.2376	27.9243	26.8473	28.0342	28.1164	28.3805	25.5267	27.6794	27.3753	27.4916	27.1453
0.0469326	0.0836148	Q9U3P5;Q9XXK7	Q9U3P5;Q9XXK7	Translocating chain-associated membrane protein	tram-1	384340000	9	2	2	5.1	19.3951	25.5862	24.2622	25.2918	23.0898	25.6209	25.2154	25.6838	25.0505	24.5443	24.9194	24.7611
0.0467755	0.04005	A8WHP8	A8WHP8		mdt-28	491330000	18	6	6	17.7	18.998	26.7462	25.2331	24.0772	25.539	25.3417	25.035	25.038	25.2802	25.5484	25.5609	24.404
0.0459065	-0.0381045	U4PEQ9;O76360;U4PRL6;Q8MQE2;H2KYN1;H2KYN2	U4PEQ9;O76360;U4PRL6	cGMP-dependent protein kinase;cGMP-dependent protein kinase egl-4	egl-4	2134000000	53	15	15	26.8	18.4156	28.2238	27.5725	26.3204	27.6858	27.7998	27.7231	26.631	27.4436	27.5577	27.6935	27.2973
0.0446714	0.153176	Q8WQB3	Q8WQB3		apg-1	76788000	2	1	1	1.8	18.3676	23.835	23.5326	23.4008	19.4625	23.5902	23.185	22.0938	23.9715	22.0798	21.1581	20.5095
0.0445986	0.131555	O01925	O01925	Lysophospholipid acyltransferase 5	mboa-6	123420000	11	3	3	8.2	19.6816	24.0793	23.8811	21.7301	22.0653	24.7462	23.4139	22.0029	24.6495	23.2517	23.0049	20.796
0.0443641	0.0235844	O45012	O45012		nol-5	10407000000	153	24	24	54	19.5242	30.4095	29.5513	28.7805	30.0527	29.9108	29.9464	29.4608	29.5938	30.0807	30.0095	29.5925
0.0443178	-0.22022	Q10901	Q10901	Excitatory amino acid transporter	glt-1	1075700000	4	2	2	5.4	19.9038	23.1273	25.9897	23.179	28.4529	25.7249	26.5057	22.4617	22.4486	27.2872	27.6084	26.6818
0.0441224	-0.0904131	Q95XN1	Q95XN1			1608200000	52	8	8	34	22.2286	27.752	27.1782	24.3755	27.4597	27.5536	27.6886	24.981	27.3838	27.4069	27.1201	26.1337
0.0436886	-0.095952	O61880	O61880			12147000000	51	6	6	37.9	29.5616	30.103	29.7177	30.0726	30.3307	30.0981	30.7906	27.424	29.5319	29.9866	29.7832	29.7256
0.0436567	-0.0554299	Q7Z072	Q7Z072		tnt-2	1675200000	41	9	11	27.3	19.7349	28.3716	26.5662	26.1364	26.8754	27.5574	27.6031	25.9029	27.5433	27.0743	26.9392	26.6037
0.0436022	-0.0534058	P91532	P91532			59825000	2	1	1	7.6	20.985	21.2976	22.4275	22.5379	22.9077	21.9275	22.3081	23.5448	22.5415	22.9091	23.2791	22.1719
0.0435611	-0.0869327	O44501	O44501		fnta-1	83821000	1	2	2	7.3	18.7691	23.8307	19.7887	21.8394	22.8626	23.7316	22.9499	22.0417	24.359	23.1581	22.9961	21.4202
0.0433207	-0.0986791	Q9TVW5	Q9TVW5	Major sperm protein 77/79	msp-77	109770000	6	1	5	54.3	19.0226	21.785	24.0505	21.7215	24.0209	23.4024	23.7792	21.7778	23.5443	24.553	23.6363	21.6413
0.0431674	0.163253	Q95PZ7	Q95PZ7			1604500000	11	6	6	31.9	20.3944	27.4806	25.1125	21.9045	28.6456	27.8403	25.6473	24.7185	26.3297	28.4181	24.0239	27.427
0.0431471	0.126117	P52652	P52652	Putative transcription elongation factor S-II	T24H10.1	119950000	5	3	3	9.7	20.7322	22.7219	22.2247	22.1542	23.169	24.42	24.7665	21.213	23.2711	24.4488	23.8081	21.536
0.0424489	0.0726619	Q65ZI3;H2L0K8;O61799	Q65ZI3;H2L0K8		dhs-30	230510000	14	6	6	22.2	18.7902	25.5512	25.2366	22.5212	24.224	24.4185	23.4492	23.432	23.2544	24.7762	24.6339	22.5686
0.0420151	0.0970802	Q18885	Q18885	Transcription factor BTF3 homolog	icd-1	2868700000	28	7	7	61.5	20.4545	28.4272	26.1958	25.2397	27.2117	29.0907	28.989	26.3198	28.4508	28.3209	26.5852	27.866
0.0418874	0.0721698	H2L0I7;U4PBY2	H2L0I7;U4PBY2		hum-8	500700000	32	8	9	8.2	20.5997	25.716	26.1271	23.7851	25.5989	25.7587	25.9864	23.8312	25.9229	25.3198	25.3506	24.2933
0.0417474	-0.110125	Q95YF3	Q95YF3	ATP-dependent RNA helicase cgh-1	cgh-1	65876000000	197	32	32	72.1	19.6902	32.3252	32.6827	30.5388	33.3623	32.5054	33.4712	29.5989	32.1746	32.7241	32.438	32.0415
0.0415778	0.273579	Q9U376;Q22290	Q9U376;Q22290			823750000	4	3	3	5.9	19.052	28.2728	20.4559	20.9513	21.4069	27.1799	26.7908	21.4834	21.3953	20.8457	26.8832	26.6425
0.0413326	-0.0526152	Q965Z4;Q09946	Q965Z4			1977400000	28	4	4	25.8	20.0822	27.1236	27.1899	25.7385	27.6446	26.8539	28.2952	27.0635	27.0877	28.2572	27.7564	26.9664
0.0406429	-0.08218	Q09437	Q09437	Putative serine/threonine-protein kinase B0495.2	B0495.2	7679100000	79	16	18	25.2	20.4114	28.6359	28.6805	25.7008	30.1512	29.8351	30.1812	27.5046	29.0132	30.1552	29.7922	29.0402
0.0406419	-0.112662	P91250	P91250		col-73	73882000	1	1	1	3.5	20.0318	23.5717	22.1362	23.7769	22.7603	21.5218	20.0361	23.8786	23.0827	21.0846	22.918	21.562
0.0403794	-0.0742865	Q629J5	Q629J5	Uncharacterized protein R144.12	R144.12	154470000	8	3	3	14.7	19.5738	23.6315	23.6249	20.8881	23.9939	24.3582	24.6842	22.0722	24.2645	23.5635	24.2992	23.2784
0.0396168	0.120065	Q9NES8	Q9NES8		pph-5	98011000	6	2	2	5.6	19.5646	24.659	20.7394	22.5941	21.4813	23.6283	24.01	21.9014	23.3091	23.3534	23.7612	20.117
0.0392675	-0.0433064	C6KRN4	C6KRN4			45520000	2	1	1	8.7	19.8772	22.5458	22.4864	20.1895	22.7514	22.0426	22.0889	22.1123	22.3452	22.6247	22.8829	21.3154
0.0379776	0.0536222	Q93622;I2HA91	Q93622;I2HA91			373840000	4	2	2	14.7	19.1931	25.2435	24.6224	23.789	25.4853	25.2287	25.6482	23.8242	25.2622	24.6153	25.58	24.5146
0.0379203	-0.1007	Q21338	Q21338	Transcription elongation factor SPT5	spt-5	141410000	9	2	2	2.2	18.7703	24.2734	23.6896	22.3283	24.0233	24.1953	24.2895	20.8951	23.6415	23.9426	23.9957	22.2261
0.0375667	-0.0736804	Q20034	Q20034			270330000	2	1	1	5.7	17.9975	25.1965	24.3346	22.5252	24.9451	25.6132	24.7282	22.5707	24.7132	24.8571	24.4807	24.1009
0.0373538	-0.0735049	Q23500	Q23500	Probable cytoplasmic aconitate hydratase	aco-1	3055900000	72	18	18	22.1	22.6133	29.5665	27.5898	26.3935	28.3006	28.6097	28.0492	25.6558	27.732	27.4933	27.7868	27.8972
0.0364902	0.0508771	Q9XW92	Q9XW92	V-type proton ATPase catalytic subunit A	vha-13	28684000000	182	29	29	63.5	18.8634	31.78	31.0124	29.0948	31.9818	31.8929	31.3804	29.9231	31.1021	31.2718	31.4494	31.1515
0.0363353	0.0413909	G5EDA7;I2HAK9	G5EDA7;I2HAK9			45329000	7	2	2	4.3	19.8479	22.3481	21.7771	23.6894	22.6811	21.4695	22.4004	22.6923	22.3049	22.3984	22.8323	21.5423
0.0350417	-0.0634322	Q17490;Q17343;Q8MQG0;G5ECZ1;Q17344;Q7JP86;V6CLS7;Q17342;V6CLR6;Q17341;Q5TYL6;Q5TYL5;Q7JPJ9	Q17490;Q17343;Q8MQG0;G5ECZ1;Q17344;Q7JP86		unc-44	7979100000	186	45	47	14.4	19.8257	30.2064	29.5434	27.3337	29.7689	29.7624	29.823	27.597	29.3771	29.8951	29.4739	28.459
0.035028	-0.0878487	Q20974	Q20974			101690000	3	2	2	9	19.1283	24.9596	22.3185	23.1892	24.1739	21.1843	22.9961	22.2372	21.1115	23.4185	22.6178	23.795
0.0343799	-0.106326	Q20203	Q20203	Calsequestrin	csq-1	478440000	13	5	5	12.2	20.4725	26.4504	25.5467	25.4913	25.0494	26.2378	25.3186	21.9871	25.8126	25.0003	23.2598	24.9455
0.0343006	-0.0302377	Q9TYV5;A0A0M7RDQ9	Q9TYV5;A0A0M7RDQ9		nol-1	816460000	27	7	7	16.3	25.7373	27.1696	24.7375	21.2882	26.0096	26.4797	26.482	25.2523	25.9834	26.0273	26.3598	25.9741
0.0335717	-0.0263348	O61196;U4PML1	O61196			577740000	23	5	5	15.3	20.1258	26.1619	25.6871	24.1365	26.0329	25.7968	25.8131	24.8872	25.9324	25.6106	25.5426	25.5498
0.0332963	0.0714273	Q9XUR4	Q9XUR4			581870000	19	6	6	14.7	19.4004	25.2134	25.0892	22.7706	25.1582	24.8392	27.4333	24.9855	24.5193	26.4478	25.281	25.8823
0.0332831	0.0346756	G5ED07	G5ED07	Protein disulfide-isomerase	pdi-3	22220000000	137	24	24	50.8	21	31.2458	30.6067	30.0648	31.2622	30.8011	31.2529	30.4171	30.8993	31.3763	31.2557	30.0633
0.0330614	0.0508947	P34689	P34689	ATP-dependent RNA helicase glh-1	glh-1	17796000000	208	17	33	62.9	18.572	30.6682	30.0095	29.5363	30.6077	31.5788	31.1054	29.1992	30.5407	30.8035	30.7257	30.2178
0.0328995	0.0840974	P51403	P51403	40S ribosomal protein S2	rps-2	46669000000	176	23	23	65.8	18.7789	31.8238	31.4817	29.9813	31.9967	31.8774	33.6825	29.7434	31.4847	31.4204	32.7907	31.2678
0.0322402	0.131245	A0A0K3AYJ1;Q19698;O76358	A0A0K3AYJ1;Q19698		ilys-5	4089700000	65	10	10	86.8	19.3825	29.4222	28.4757	24.9332	29.309	29.2999	29.2895	23.7838	28.2717	28.0264	27.7567	27.1024
0.0316014	0.0764132	Q21735	Q21735	Probable nuclear transport factor 2	ran-4	134080000	2	2	2	15	19.8895	24.5239	23.1215	24.8832	23.0147	23.6208	22.9128	21.9982	22.7526	24.5566	23.0803	20.8514
0.0314654	0.0772281	Q9U3N5	Q9U3N5	Putative selT-like protein C35C5.3	C35C5.3	160920000	3	3	3	18.2	19.4835	24.7702	23.6661	21.9593	23.3627	24.749	24.5089	22.0048	24.3131	23.5768	24.4413	21.9852
0.0309988	0.108103	X5LXA9;Q20069	X5LXA9;Q20069	Nitrogen permease regulator 3-like protein	nprl-3	955620000	24	8	8	17	19.5464	27.0653	27.0608	26.4663	27.0562	27.2535	26.155	22.2301	25.3105	26.2148	25.6835	25.0536
0.0301883	0.0131698	O61219	O61219			413350000	9	3	3	17.6	19.4439	25.2953	25.0066	25.1565	25.2833	25.2302	25.2218	24.906	25.121	25.08	25.4867	24.9009
0.0297851	0.0847335	Q18799	Q18799		col-119	89580000	6	3	3	15.2	19.9056	23.1486	22.4017	21.9347	22.1219	24.6858	22.2156	22.4425	24.0106	21.2447	24.1745	21.697
0.0276892	0.0406799	Q9BL48	Q9BL48		set-27	108910000	3	1	1	2.8	19.4031	24.3962	23.2036	22.0569	24.0962	23.389	22.9228	22.3755	22.1611	23.6411	23.6252	23.1933
0.0272488	-0.0373979	Q9UAT3;A0A0M7RFF6	Q9UAT3;A0A0M7RFF6		mct-2	296950000	9	2	2	4.8	19.9882	25.0798	24.7737	23.4039	25.009	24.7696	25.3282	23.3189	24.5661	25.0818	24.5693	24.3582
0.0266415	0.0681887	Q95Q95	Q95Q95	Target of rapamycin homolog	let-363	321070000	13	4	4	2	18.2915	24.9974	25.0387	20.5466	25.3105	25.416	25.8606	22.1478	24.1806	24.6696	25.1247	24.4873
0.0262875	0.0163631	Q22866;A0A0K3AWP0;K8FDX2;A0A0K3AUC0;K8ERM4	Q22866;A0A0K3AWP0;K8FDX2;A0A0K3AUC0	Tropomyosin isoforms a/b/d/f	lev-11	54275000000	307	0	40	82	28.08	32.8201	31.7063	31.1185	31.8933	31.9806	32.4564	32.5678	32.2545	32.5099	32.192	31.8762
0.024797	0.0518427	O16368	O16368	Probable 26S protease regulatory subunit 4	rpt-2	4740400000	89	17	18	42	19.0103	29.2858	28.6412	26.6512	29.5337	29.2362	28.9185	26.504	28.1973	28.9916	28.4643	28.3318
0.0245319	-0.070003	P91502	P91502	Ubiquitin carboxyl-terminal hydrolase	usp-5	743810000	9	5	5	8	19.9624	26.7135	26.8488	20.2064	26.7682	26.4571	26.2997	22.7982	26.4038	25.7628	25.2855	25.1513
0.0243406	0.0494461	O02086	O02086		haf-2	12302000	6	2	2	4.1	19.2533	21.3132	21.8607	21.9047	20.6377	23.0054	20.0954	21.9064	21.0111	21.7674	20.9041	21.7645
0.023925	0.138982	Q95PW8;Q23526	Q95PW8;Q23526			644350000	3	1	1	3.8	18.0602	21.0294	21.6942	27.7477	22.2619	19.861	21.0652	28.5003	23.9951	23.0815	22.2685	21.7873
0.0238354	0.0605803	O01498	O01498	Signal transducing adapter molecule 1	stam-1	981530000	12	5	5	18.2	29.5702	24.9752	23.9134	21.4255	25.0387	24.3095	24.1497	21.5554	24.6844	22.7832	24.0396	23.3037
0.0231799	-0.1045	Q18176	Q18176			426440000	1	2	2	3.5	20.0021	25.9776	25.1504	22.0363	24.9967	25.969	25.463	21.2651	26.7576	24.9549	24.9197	21.4795
0.0226366	0.0259476	Q8MXT6	Q8MXT6		col-106	493550000	19	2	2	9.8	18.6559	25.6734	24.6622	25.7814	24.7504	25.1532	25.0752	26.3515	25.4504	25.4677	25.5172	24.7912
0.0224064	0.0530066	Q10657	Q10657	Triosephosphate isomerase	tpi-1	156840000	8	2	2	9.3	18.2647	24.9781	22.9665	22.4059	24.3249	25.0296	23.3181	21.5245	24.1737	23.2852	23.6105	22.9157
0.0221398	0.0227251	Q09390	Q09390	High mobility group protein 1.2	hmg-1.2	70654000	1	2	2	9.8	18.7724	23.1611	22.6233	22.2206	23.6031	23.1899	22.3063	22.6505	22.8491	23.2038	23.2316	22.3745
0.0220305	-0.0315676	O44952	O44952	Lon protease homolog, mitochondrial	C34B2.6	356980000	11	4	4	4.1	20.2827	25.6879	24.8577	24.494	25.3052	25.1503	24.9913	23.6141	24.3212	25.2071	25.3981	24.2608
0.0220024	-0.0257421	Q19986	Q19986			1133700000	31	5	5	19.7	18.1667	26.1081	26.0878	26.8064	26.2941	25.7542	26.9508	27.4301	26.2195	26.9631	26.7052	26.6444
0.0219028	0.0605721	Q18218	Q18218		mmab-1	213580000	9	4	4	23.8	18.633	24.8769	22.4715	22.6631	25.1725	24.6818	25.1286	21.4784	23.8432	24.9672	23.4738	23.9349
0.0218484	0.0260201	Q7Z151	Q7Z151		fnci-1	1805500000	1	1	1	0.5	18.7694	28.7475	26.4186	26.4183	27.6909	27.1742	27.3904	26.01	26.64	27.4407	26.9155	27.1652
0.0218265	0.0447888	Q9XXR4	Q9XXR4		ttr-24	225760000	8	1	1	6.4	20.092	24.9621	24.6034	21.6245	24.834	25.035	24.5857	22.2915	24.5039	24.0676	24.6278	23.3677
0.0215244	-0.0469751	Q18224	Q18224		ntl-9	482120000	18	4	4	13	19.7063	25.8577	25.281	22.0705	26.3877	25.7101	25.8128	23.2644	24.957	25.7302	25.8712	24.8044
0.0203635	-0.0690126	Q7YTG7;P90788	Q7YTG7;P90788			199300000	14	3	3	7.4	20.2047	25.3611	24.3273	22.0715	23.8637	24.5866	25.1935	20.4243	24.0159	23.8631	22.2873	24.1779
0.0202124	-0.0230303	Q9XUT0	Q9XUT0			131040000	4	3	3	6.2	17.8523	23.5512	23.0327	23.2607	23.3153	23.4779	23.1034	24.0535	24.2908	23.5324	23.541	22.678
0.0199778	-0.0242257	A0A2K5ATU5;Q09285;A0A2K5ATU1;A0A2K5ATV3	A0A2K5ATU5;Q09285;A0A2K5ATU1;A0A2K5ATV3	KH domain-containing protein C56G2.1	C56G2.1/C56G2.2	546730000	19	5	5	9.6	20.2976	26.0465	25.441	25.9153	25.8716	25.7594	25.7062	24.1507	25.3251	25.5595	25.3518	25.3483
0.0195371	0.055162	L8E951;P34416	L8E951;P34416	LIM and SH3 domain protein F42H10.3	F42H10.3	73477000	1	1	1	4.1	18.7266	20.2606	22.6659	21.6902	23.8794	21.8012	23.8005	22.5682	23.5176	23.6543	24.1193	20.5375
0.0194893	0.0205975	Q965K2;U4PRR4;U4PEV8;U4PBN2;U4PBH1	Q965K2;U4PRR4;U4PEV8;U4PBN2			54968000000	364	58	58	58.7	18.7015	32.1131	31.9656	30.9971	32.5843	32.2018	32.8829	31.5316	32.1501	32.9023	32.0261	32.0397
0.0192612	0.0479136	P91482	P91482			8512300	3	1	1	1.6	19.7933	20.1711	19.57	23.3469	19.7158	20.1215	20.2461	21.7885	18.8243	21.4688	21.764	19.6232
0.0182939	-0.0435896	Q9XUU9	Q9XUU9	Protein jagunal homolog	K05C4.2	261090000	14	2	2	12.7	19.2017	24.9387	24.693	24.4194	24.8036	25.1776	24.8506	21.8865	24.5868	23.7189	24.7135	23.8734
0.0181061	0.0362682	Q4A1S8;O45924;O45930	Q4A1S8;O45924	2-oxoisovalerate dehydrogenase subunit alpha, mitochondrial	Y39E4A.3	2246000000	52	11	11	29.4	21.8137	28.2824	27.438	27.8297	27.7897	28.0098	28.1469	25.3054	27.1447	27.5405	27.1548	27.2666
0.017984	0.0336022	P91207	P91207		grsp-4	328710000	16	5	5	43.9	19.6159	25.1288	24.7315	24.0916	25.0721	25.5572	25.2759	22.9878	25.1678	24.4069	25.0148	24.1691
0.0179417	-0.0372171	Q23621	Q23621	Glutamate dehydrogenase	gdh-1	16644000000	169	26	26	56.3	20.5983	31.4028	30.1634	28.8853	31.1155	31.1838	30.4655	28.3369	30.7228	30.488	30.3694	29.6703
0.017852	-0.0292225	Q22240	Q22240	Ubiquitin carboxyl-terminal hydrolase		2369500000	69	20	20	18.9	19.5644	28.1678	27.4953	25.7645	28.1012	28.3278	28.0432	26.012	27.5424	27.8451	27.8783	27.3352
0.0176281	0.0119972	Q20751	Q20751	Eukaryotic translation initiation factor 5A-2	iff-2	7411200000	43	6	10	68.9	20.332	27.88	28.1999	28.42	29.813	29.3263	29.7981	29.366	29.6256	29.5582	29.995	29.0767
0.0175429	-0.048666	Q17632	Q17632	Probable exosome complex exonuclease RRP44	dis-3	47962000	4	3	3	5	19.2383	23.0726	22.2643	24.4822	20.8801	20.7627	21.7789	21.7051	18.9586	23.3467	21.4703	21.546
0.0174681	-0.0645857	Q9XVI6	Q9XVI6	Serine palmitoyltransferase 3	sptl-3	180390000	10	2	2	6.2	19.0249	23.6357	24.3031	21.5623	24.8106	24.9438	23.8008	20.8244	24.6754	24.032	24.6538	21.2768
0.016594	-0.0421729	G5EEA8	G5EEA8	Annexin	nex-1	3674800000	59	14	14	50.6	18.5511	29.3945	28.3345	27.6777	28.616	28.6902	28.5051	25.6635	28.2706	28.6594	28.0932	26.6203
0.0160358	-0.0364985	O02168	O02168		aakg-2	156820000	6	2	2	5	18.8874	24.544	21.0214	21.0074	24.3355	24.7125	24.335	21.6629	24.5166	23.1958	24.1065	23.373
0.0159155	-0.0263181	Q05062	Q05062	Cell division control protein 42 homolog	cdc-42	317900000	8	2	2	12	18.919	25.4422	24.8596	22.9913	25.3495	25.3081	25.2853	23.1083	24.521	24.8021	24.8901	24.9434
0.0158857	-0.0431023	A0A2C9C2L0;H2KY60;H2KY59;A0A2C9C2E8;A0A2C9C358;Q95R18;H2KY58	A0A2C9C2L0;H2KY60;H2KY59;A0A2C9C2E8;A0A2C9C358;Q95R18;H2KY58		ain-2	98286000	8	3	3	6.1	19.7207	21.2486	20.2652	20.7162	23.481	23.1877	20.7243	25.0475	22.7862	23.7542	23.0837	22.9887
0.0155533	0.0286331	Q05036	Q05036	Uncharacterized protein C30C11.4	C30C11.4	2348600000	71	13	13	23.3	20.2124	28.4716	27.5187	26.8103	27.9794	28.3105	27.9002	25.7544	26.8984	27.4766	27.5015	27.9535
0.0153463	-0.0218811	P18833	P18833	Cuticle collagen 8	col-8	246830000	10	1	1	6	18.8727	24.6435	24.3716	20.3814	24.4048	25.7314	24.4791	23.4234	24.7211	24.5057	24.6171	24.2822
0.0151939	0.0601478	Q19103	Q19103		skih-2	793330000	14	4	4	3.6	20.7665	26.9375	26.4969	22.0544	25.9307	26.6179	26.6396	22.5259	23.9072	27.455	26.3324	23.779
0.0151524	0.0144715	O02267	O02267			141990000	7	3	3	16.1	19.4455	24.2427	23.3055	23.8973	23.633	24.2843	23.5126	22.9108	23.7459	23.2517	23.9234	23.3617
0.0150438	-0.0178118	Q9BL83	Q9BL83		vps-4	1116800000	25	7	7	15.8	20.1414	27.1147	26.3675	25.3808	26.9824	27.0332	26.8741	25.3874	26.4295	26.5496	26.7171	26.6521
0.0147593	0.0348225	Q21233;Q8MQ11	Q21233		nuo-4	11829000000	106	20	20	47.5	20.0446	30.161	30.6706	28.6477	30.6056	30.4183	30.4659	27.5269	29.0535	29.8788	30.4201	29.5249
0.0146531	-0.0486565	Q86B39;O16720;G5EGR6;Q3LTR7;G5EES3	Q86B39;O16720;G5EGR6;Q3LTR7;G5EES3	Protein argonaute	alg-2;alg-1	423850000	19	6	6	7	18.8529	26.1248	24.7328	23.0275	26.2094	25.9143	25.4219	21.703	24.9803	25.886	24.5936	23.9834
0.014391	-0.0311513	O45599	O45599		cbd-1	229080000	10	5	5	4.3	18.4325	24.8594	25.0098	22.1311	25.3258	25.179	22.9791	22.8535	24.6359	24.1593	24.3384	23.3283
0.0139422	-0.035048	P90897	P90897		rde-12	3085800000	98	24	24	31.1	17.997	27.9874	27.8478	27.1408	28.5891	27.7601	29.3515	25.7016	27.8501	28.2953	28.4	26.9972
0.0135844	0.0279298	P91349	P91349	Spindle-defective protein 5	spd-5	665980000	12	3	3	4.1	20.2442	27.1861	27.1634	23.3249	25.8312	25.7581	26.1428	23.2903	25.3437	25.5323	25.4368	24.5979
0.0133824	0.0494323	Q9XUP3	Q9XUP3	Eukaryotic translation initiation factor 3 subunit K	eif-3.K	592240000	16	4	4	22.5	19.5423	26.7638	25.8426	21.7715	26.3198	26.168	26.2584	21.841	25.8493	26.2376	24.6036	23.6988
0.0130288	-0.0136275	Q22101	Q22101			43989000	1	1	1	2.1	18.719	21.4736	21.9503	22.2326	22.934	23.3056	22.4955	21.8917	22.2764	22.981	22.4572	22.9668
0.0127161	0.0278502	Q9XZI6	Q9XZI6	Phosphatidylinositol-binding clathrin assembly protein unc-11	unc-11	1305300000	26	7	7	12.1	18.9312	27.105	26.9914	25.9927	27.5406	27.4096	27.1667	24.4558	26.7961	26.666	26.6276	26.3717
0.0124407	-0.0319214	A0A0K3AUC2;A0A0K3AQT4;A0A0K3ATS1;A0A0K3ARC0	A0A0K3AUC2;A0A0K3AQT4;A0A0K3ATS1;A0A0K3ARC0			81041000	7	0	34	76.1	19.0597	24.2096	23.4008	20.2256	21.2186	23.114	24.1219	21.0952	23.5954	21.4262	22.4307	22.2251
0.0122368	-0.0240774	A5JYX5	A5JYX5		dhs-3	181060000	9	3	3	13.9	19.2906	24.8067	24.1268	22.4181	24.1603	24.8263	24.0448	22.3269	24.6379	23.7457	24.2574	22.8135
0.0111466	-0.0208449	Q17473	Q17473		ttr-18	257450000	5	4	4	33.1	20.7436	26.3338	23.8338	21.4755	24.8729	25.1104	23.5491	22.6102	24.4997	24.1379	24.1754	23.413
0.0109745	0.0405416	Q09582	Q09582	Probable methionine synthase	metr-1	242560000	2	2	2	2.4	19.4271	25.986	19.5489	22.5033	23.1408	26.632	22.6884	21.3338	24.9611	22.9679	23.0085	22.6952
0.0107959	0.0314832	Q95Q18	Q95Q18	Beta-lactamase-like protein 2 homolog	Y53F4B.39	4467300000	27	11	11	50.8	18.3789	28.9132	27.9052	27.0482	29.4593	27.9144	29.782	26.1159	27.2987	29.5747	27.6788	28.5936
0.0105368	0.00828218	O17694	O17694		ril-1	4088900000	24	4	4	33.1	19.6089	29.1555	28.5166	27.1614	28.5084	28.7047	28.7008	27.8078	28.3585	28.2629	28.882	28.1852
0.0104448	-0.0187874	Q19162	Q19162		rpl-11.2	9103000000	42	2	9	51	19.2001	30.2297	29.1472	29.0245	29.9246	30.3437	29.9431	27.721	29.826	29.3902	29.3711	29.4203
0.010429	-0.022193	Q95ZS5;O45574	Q95ZS5			657430000	20	5	5	15.3	19.0594	27.0244	25.222	23.4904	26.6262	26.3062	25.9507	23.4994	25.4838	25.6578	25.8019	25.5277
0.0101733	0.0274291	Q9U1R7;A0A3P6PCS5	Q9U1R7;A0A3P6PCS5		arx-3	384710000	7	2	2	7.1	19.5555	26.4652	24.5122	24.8546	24.7404	24.7843	23.837	24.8775	24.9496	25.6502	25.5755	21.9542
0.0100912	-0.0251346	Q22412	Q22412			86274000	4	3	3	11.3	19.5059	22.9124	21.8017	22.5941	24.0002	22.6017	23.8717	21.3563	22.2604	21.8305	24.2347	23.6049
0.00972291	0.0174861	O61208;Q8ITY3	O61208;Q8ITY3		gip-1	14911000	5	2	2	2.7	19.0406	22.1203	21.2205	21.2194	20.8024	20.8781	20.7265	22.0452	20.2714	21.8831	22.0923	20.1355
0.00910912	-0.0166059	G5EDT8;C2BR97	G5EDT8;C2BR97		smg-3	137780000	3	1	1	1	20.111	23.935	23.8265	22.426	24.01	23.7584	24.6051	21.8299	23.4576	23.5084	23.9187	23.3849
0.00840242	0.0106378	Q10941;A0A2K5ATY0	Q10941;A0A2K5ATY0	Putative UDP-glucuronosyltransferase ugt-46	ugt-46	181250000	9	3	3	5.3	20.5282	24.7867	22.9558	22.9711	24.6482	24.4493	24.1974	22.7776	24.0684	23.9418	24.0576	23.9621
0.00835473	-0.0282664	G5EG11	G5EG11	Delta(5) fatty acid desaturase fat-4	fat-4	530340000	18	5	5	14.5	20.2182	26.2705	26.188	21.9883	25.768	26.2738	26.0091	21.9685	26.4115	24.7309	24.9848	24.0052
0.00791484	-0.0303512	P91374	P91374	60S ribosomal protein L15	rpl-15	721030000	11	4	4	21.1	19.0986	27.2428	25.3783	22.5615	25.9745	27.4441	26.1311	21.8174	26.446	25.2336	25.3408	24.4681
0.00754978	0.0184593	Q9XVX5;Q86D99	Q9XVX5;Q86D99		vps-29	183040000	2	2	2	10.7	18.9937	25.0723	23.694	21.7511	24.304	25.3217	23.7976	21.5525	23.2253	24.0552	23.6065	24.015
0.00734438	-0.00798798	Q27274	Q27274	60 kDa SS-A/Ro ribonucleoprotein homolog	rop-1	1350300000	25	8	8	15.7	20.0816	27.5774	26.6172	26.0421	27.1528	27.2215	27.086	25.7479	26.8407	26.9408	26.9208	26.5378
0.00648309	-0.0164905	Q9U1Z4	Q9U1Z4			267330000	4	2	2	13.3	18.5034	24.9646	24.1995	24.2179	24.4517	24.7621	25.697	22.0809	23.9093	23.9514	25.3597	23.8373
0.0056547	-0.0209241	H2FLF4;P34640	H2FLF4;P34640	Probable ATP-dependent RNA helicase DDX55 homolog	ZK512.2	140030000	2	2	2	2.9	19.4235	23.1937	20.9685	20.6808	24.1277	22.9141	24.8953	22.2251	20.6043	24.1117	25.8009	23.729
0.0055299	0.0174518	Q21080	Q21080			449870000	17	5	5	13	19.9251	26.1126	24.9085	21.7307	25.6059	26.7582	25.52	21.9747	24.3861	25.3611	24.9868	25.0549
0.0054625	0.0169177	G5EFL0	G5EFL0	Poly(A) RNA polymerase gld-4	gld-4	703060000	35	8	8	10.5	19.0302	26.7935	25.8967	22.2536	26.6308	26.8671	26.4234	22.5664	25.8232	25.7283	25.76	25.1085
0.00491352	0.0111909	H2KYS8	H2KYS8		cpna-1	195830000	7	5	5	5.6	18.0144	24.964	24.5798	23.1967	24.3025	22.7523	23.5487	24.5213	24.7111	24.1908	21.8573	24.3209
0.0043616	0.00483227	O44175	O44175		rfc-2	915660000	20	7	7	25.7	19.2149	26.8067	26.161	24.6855	26.7052	26.6256	26.6914	25.2432	26.528	26.3677	26.2698	26.0805
0.00360565	0.00481796	A0A0K3AWR8;O16657	A0A0K3AWR8;O16657			32299000	2	1	1	5.8	18.1818	21.9341	21.4197	21.7318	22.2633	21.7938	21.8424	20.4822	21.7122	21.9665	21.7431	20.9407
0.00355711	-0.0121045	P34382	P34382	Fatty-acid and retinol-binding protein 1	far-1	189970000	8	2	2	13.2	19.6115	25.2114	21.7395	22.8755	24.278	25.0039	24.1024	21.6674	24.7049	24.772	24.4632	21.16
0.00296538	-0.00560713	G5ECS9;A0A061AL65;G5EFE6	G5ECS9		cpt-2	331540000	6	3	3	5.4	18.8867	26.4223	23.8595	22.5923	25.6461	24.8162	25.153	22.8971	24.4772	25.1821	24.3189	24.5567
0.00291484	0.0091958	Q09979	Q09979		dhs-6	377780000	9	1	3	6.9	19.2992	26.1439	25.2236	22.1226	25.2171	25.51	25.713	21.9006	25.2135	25.763	23.8569	23.4706
0.00245162	0.00133038	Q965S8	Q965S8	Eukaryotic translation initiation factor 3 subunit I	eif-3.I	2011100000	41	6	6	24.8	21.4808	28.0098	27.4441	24.8477	27.5797	27.6826	27.6909	27.0211	27.4427	27.518	27.7092	27.2991
[truncated: 14 more rows]
