# Supplementary material for: The CRTC-1 transcriptional domain is required for COMPASS complex-mediated longevity in C. elegans
Source: Nat Aging. 2023 Nov 9;3(11):1358–71. doi: 10.1038/s43587-023-00517-8 (PMC10645585; doi:10.1038/s43587-023-00517-8)
Supplement: Supplementary file 16 — Statistical source data. [file 43587_2023_517_MOESM16_ESM.xlsx]

## Sheet: Wb (a-d)
	H3K4me3										H3K9ac										H3K18ac										H3K27ac
	Column B	1272		Column C	1041		Column D	1286			Column B	1272		Column C	1041		Column D	1286			Column B	1272		Column C	1041		Column D	1286			Column B	1272		Column C	1041		Column D	1286
	vs.	vs.		vs.	vs.		vs.	vs.			vs.	vs.		vs.	vs.		vs.	vs.			vs.	vs.		vs.	vs.		vs.	vs.			vs.	vs.		vs.	vs.		vs.	vs.
	Column A	N2		Column A	N2		Column A	N2			Column A	N2		Column A	N2		Column A	N2			Column A	N2		Column A	N2		Column A	N2			Column A	N2		Column A	N2		Column A	N2
	Unpaired t test			Unpaired t test			Unpaired t test				Unpaired t test			Unpaired t test			Unpaired t test				Unpaired t test			Unpaired t test			Unpaired t test				Unpaired t test			Unpaired t test			Unpaired t test
	P value	0.0108		P value	0.2384		P value	0.0039			P value	0.6061		P value	0.564		P value	0.2302			P value	0.033		P value	0.484		P value	0.039			P value	0.7422		P value	0.6258		P value	0.0454
	P value summary	*		P value summary	ns		P value summary	**			P value summary	ns		P value summary	ns		P value summary	ns			P value summary	*		P value summary	ns		P value summary	*			P value summary	ns		P value summary	ns		P value summary	*
	Significantly different (P < 0.05)?	Yes		Significantly different (P < 0.05)?	No		Significantly different (P < 0.05)?	Yes			Significantly different (P < 0.05)?	No		Significantly different (P < 0.05)?	No		Significantly different (P < 0.05)?	No			Significantly different (P < 0.05)?	Yes		Significantly different (P < 0.05)?	No		Significantly different (P < 0.05)?	Yes			Significantly different (P < 0.05)?	No		Significantly different (P < 0.05)?	No		Significantly different (P < 0.05)?	Yes
	One- or two-tailed P value?	Two-tailed		One- or two-tailed P value?	Two-tailed		One- or two-tailed P value?	Two-tailed			One- or two-tailed P value?	Two-tailed		One- or two-tailed P value?	Two-tailed		One- or two-tailed P value?	Two-tailed			One- or two-tailed P value?	Two-tailed		One- or two-tailed P value?	Two-tailed		One- or two-tailed P value?	Two-tailed			One- or two-tailed P value?	Two-tailed		One- or two-tailed P value?	Two-tailed		One- or two-tailed P value?	Two-tailed
	t, df	t=4.507, df=4		t, df	t=1.385, df=4		t, df	t=6.013, df=4			t, df	t=0.5588, df=4		t, df	t=0.6281, df=4		t, df	t=1.414, df=4			t, df	t=3.197, df=4		t, df	t=0.7706, df=4		t, df	t=3.025, df=4			t, df	t=0.3526, df=4		t, df	t=0.5274, df=4		t, df	t=2.872, df=4
	How big is the difference?			How big is the difference?			How big is the difference?				How big is the difference?			How big is the difference?			How big is the difference?				How big is the difference?			How big is the difference?			How big is the difference?				How big is the difference?			How big is the difference?			How big is the difference?
	Mean of column A	1		Mean of column A	1		Mean of column A	1			Mean of column A	1		Mean of column A	1		Mean of column A	1			Mean of column A	1		Mean of column A	1		Mean of column A	1			Mean of column A	1		Mean of column A	1		Mean of column A	1
	Mean of column B	0.5963		Mean of column C	1.076		Mean of column D	0.5818			Mean of column B	1.148		Mean of column C	0.8389		Mean of column D	0.6366			Mean of column B	1.251		Mean of column C	0.8618		Mean of column D	0.6634			Mean of column B	1.046		Mean of column C	0.9542		Mean of column D	0.5522
	Difference between means (B - A) ± SEM	-0.4037 ± 0.08957		Difference between means (C - A) ± SEM	0.07557 ± 0.05458		Difference between means (D - A) ± SEM	-0.4182 ± 0.06955			Difference between means (B - A) ± SEM	0.1485 ± 0.2657		Difference between means (C - A) ± SEM	-0.1611 ± 0.2565		Difference between means (D - A) ± SEM	-0.3634 ± 0.2570			Difference between means (B - A) ± SEM	0.2510 ± 0.07851		Difference between means (C - A) ± SEM	-0.1382 ± 0.1793		Difference between means (D - A) ± SEM	-0.3366 ± 0.1113			Difference between means (B - A) ± SEM	0.04647 ± 0.1318		Difference between means (C - A) ± SEM	-0.04582 ± 0.08689		Difference between means (D - A) ± SEM	-0.4478 ± 0.1559
	95% confidence interval	-0.6524 to -0.1550		95% confidence interval	-0.07596 to 0.2271		95% confidence interval	-0.6113 to -0.2251			95% confidence interval	-0.5892 to 0.8861		95% confidence interval	-0.8732 to 0.5510		95% confidence interval	-1.077 to 0.3502			95% confidence interval	0.03299 to 0.4690		95% confidence interval	-0.6360 to 0.3597		95% confidence interval	-0.6456 to -0.02763			95% confidence interval	-0.3195 to 0.4124		95% confidence interval	-0.2871 to 0.1954		95% confidence interval	-0.8808 to -0.01483
	R squared (eta squared)	0.8355		R squared (eta squared)	0.324		R squared (eta squared)	0.9004			R squared (eta squared)	0.07241		R squared (eta squared)	0.08977		R squared (eta squared)	0.3333			R squared (eta squared)	0.7187		R squared (eta squared)	0.1293		R squared (eta squared)	0.6958			R squared (eta squared)	0.03014		R squared (eta squared)	0.06502		R squared (eta squared)	0.6734
	F test to compare variances			F test to compare variances			F test to compare variances				F test to compare variances			F test to compare variances			F test to compare variances				F test to compare variances			F test to compare variances			F test to compare variances				F test to compare variances			F test to compare variances			F test to compare variances
	F, DFn, Dfd	2.378, 2, 2		F, DFn, Dfd	3.928, 2, 2		F, DFn, Dfd	1.037, 2, 2			F, DFn, Dfd	7.218, 2, 2		F, DFn, Dfd	16.36, 2, 2		F, DFn, Dfd	15.24, 2, 2			F, DFn, Dfd	3.977, 2, 2		F, DFn, Dfd	5.527, 2, 2		F, DFn, Dfd	1.514, 2, 2			F, DFn, Dfd	1.647, 2, 2		F, DFn, Dfd	6.660, 2, 2		F, DFn, Dfd	2.705, 2, 2
	P value	0.592		P value	0.4058		P value	0.9817			P value	0.2434		P value	0.1152		P value	0.1231			P value	0.4019		P value	0.3064		P value	0.7954			P value	0.7556		P value	0.2611		P value	0.5398
	P value summary	ns		P value summary	ns		P value summary	ns			P value summary	ns		P value summary	ns		P value summary	ns			P value summary	ns		P value summary	ns		P value summary	ns			P value summary	ns		P value summary	ns		P value summary	ns
	Significantly different (P < 0.05)?	No		Significantly different (P < 0.05)?	No		Significantly different (P < 0.05)?	No			Significantly different (P < 0.05)?	No		Significantly different (P < 0.05)?	No		Significantly different (P < 0.05)?	No			Significantly different (P < 0.05)?	No		Significantly different (P < 0.05)?	No		Significantly different (P < 0.05)?	No			Significantly different (P < 0.05)?	No		Significantly different (P < 0.05)?	No		Significantly different (P < 0.05)?	No
	Data analyzed			Data analyzed			Data analyzed				Data analyzed			Data analyzed			Data analyzed				Data analyzed			Data analyzed			Data analyzed				Data analyzed			Data analyzed			Data analyzed
	Sample size, column A	3		Sample size, column A	3		Sample size, column A	3			Sample size, column A	3		Sample size, column A	3		Sample size, column A	3			Sample size, column A	3		Sample size, column A	3		Sample size, column A	3			Sample size, column A	3		Sample size, column A	3		Sample size, column A	3
	Sample size, column B	3		Sample size, column C	3		Sample size, column D	3			Sample size, column B	3		Sample size, column C	3		Sample size, column D	3			Sample size, column B	3		Sample size, column C	3		Sample size, column D	3			Sample size, column B	3		Sample size, column C	3		Sample size, column D	3

## Sheet: Histone marks (f,g)
H3K9ac
	Column F	jun-1;fos-1 RNAi
	vs.	vs.
	Column A	N2
	Unpaired t test
	P value	0.0002
	P value summary	***
	Significantly different (P < 0.05)?	Yes
	One- or two-tailed P value?	Two-tailed
	t, df	t=4.405, df=22
	How big is the difference?
	Mean of column A	176.3
	Mean of column F	130.3
	Difference between means (F - A) ± SEM	-45.92 ± 10.42
	95% confidence interval	-67.54 to -24.30
	R squared (eta squared)	0.4686
	F test to compare variances
	F, DFn, Dfd	2.544, 11, 11
	P value	0.1367
	P value summary	ns
	Significantly different (P < 0.05)?	No
	Data analyzed
	Sample size, column A	12
	Sample size, column F	12
H3K27ac
	Column F	jun-1;fos-1 RNAi
	vs.	vs.
	Column A	N2
	Unpaired t test
	P value	0.0024
	P value summary	**
	Significantly different (P < 0.05)?	Yes
	One- or two-tailed P value?	Two-tailed
	t, df	t=3.424, df=22
	How big is the difference?
	Mean of column A	129.3
	Mean of column F	92.41
	Difference between means (F - A) ± SEM	-36.85 ± 10.76
	95% confidence interval	-59.17 to -14.53
	R squared (eta squared)	0.3476
	F test to compare variances
	F, DFn, Dfd	1.992, 11, 11
	P value	0.2686
	P value summary	ns
	Significantly different (P < 0.05)?	No
	Data analyzed
	Sample size, column A	12
	Sample size, column F	12

## Sheet: Wb (i)
	H3K9ac
	Column F	jun-1;fos-1 RNAi
	vs.	vs.
	Column A	N2
	Unpaired t test
	P value	0.0188
	P value summary	*
	Significantly different (P < 0.05)?	Yes
	One- or two-tailed P value?	Two-tailed
	t, df	t=3.818, df=4
	How big is the difference?
	Mean of column A	1.341
	Mean of column F	1.838
	Difference between means (F - A) ± SEM	0.4977 ± 0.1303
	95% confidence interval	0.1358 to 0.8595
	R squared (eta squared)	0.7847
	F test to compare variances
	F, DFn, Dfd	2.198, 2, 2
	P value	0.6254
	P value summary	ns
	Significantly different (P < 0.05)?	No
	Data analyzed
	Sample size, column A	3
	Sample size, column F	3
