# Supplementary material for: The CRTC-1 transcriptional domain is required for COMPASS complex-mediated longevity in C. elegans
Source: Nat Aging. 2023 Nov 9;3(11):1358–71. doi: 10.1038/s43587-023-00517-8 (PMC10645585; doi:10.1038/s43587-023-00517-8)
Supplement: Supplementary file 17 — Statistical source data. [file 43587_2023_517_MOESM17_ESM.xlsx]

## Sheet: Wb (b)
	H3K9ac
	Column B	sup-1		Column C	ace-3		Column D	ace-1;ace-2		Column E	mct-6 RNAi
	vs.	vs.		vs.	vs.		vs.	vs.		vs.	vs.
	Column A	N2		Column A	N2		Column A	N2		Column A	N2
	Unpaired t test			Unpaired t test			Unpaired t test			Unpaired t test
	P value	0.0265		P value	0.1697		P value	0.1078		P value	0.0201
	P value summary	*		P value summary	ns		P value summary	ns		P value summary	*
	Significantly different (P < 0.05)?	Yes		Significantly different (P < 0.05)?	No		Significantly different (P < 0.05)?	No		Significantly different (P < 0.05)?	Yes
	One- or two-tailed P value?	Two-tailed		One- or two-tailed P value?	Two-tailed		One- or two-tailed P value?	Two-tailed		One- or two-tailed P value?	Two-tailed
	t, df	t=3.431, df=4		t, df	t=1.673, df=4		t, df	t=2.065, df=4		t, df	t=3.739, df=4
	How big is the difference?			How big is the difference?			How big is the difference?			How big is the difference?
	Mean of column A	1.341		Mean of column A	1.341		Mean of column A	1.341		Mean of column A	1.341
	Mean of column B	2.47		Mean of column C	1.758		Mean of column D	1.632		Mean of column E	0.9273
	Difference between means (B - A) ± SEM	1.129 ± 0.3292		Difference between means (C - A) ± SEM	0.4176 ± 0.2496		Difference between means (D - A) ± SEM	0.2913 ± 0.1411		Difference between means (E - A) ± SEM	-0.4132 ± 0.1105
	95% confidence interval	0.2153 to 2.043		95% confidence interval	-0.2755 to 1.111		95% confidence interval	-0.1003 to 0.6830		95% confidence interval	-0.7201 to -0.1064
	R squared (eta squared)	0.7463		R squared (eta squared)	0.4116		R squared (eta squared)	0.516		R squared (eta squared)	0.7775
	F test to compare variances			F test to compare variances			F test to compare variances			F test to compare variances
	F, DFn, Dfd	19.40, 2, 2		F, DFn, Dfd	10.73, 2, 2		F, DFn, Dfd	2.746, 2, 2		F, DFn, Dfd	1.300, 2, 2
	P value	0.098		P value	0.1705		P value	0.5339		P value	0.8697
	P value summary	ns		P value summary	ns		P value summary	ns		P value summary	ns
	Significantly different (P < 0.05)?	No		Significantly different (P < 0.05)?	No		Significantly different (P < 0.05)?	No		Significantly different (P < 0.05)?	No
	Data analyzed			Data analyzed			Data analyzed			Data analyzed
	Sample size, column A	3		Sample size, column A	3		Sample size, column A	3		Sample size, column A	3
	Sample size, column B	3		Sample size, column C	3		Sample size, column D	3		Sample size, column E	3

## Sheet: Histone marks (d,e)
H3K9ac
	Column B	sup-1		Column C	ace-3		Column D	ace-1;ace-2		Column E	mct-6 RNAi
	vs.	vs.		vs.	vs.		vs.	vs.		vs.	vs.
	Column A	N2		Column A	N2		Column A	N2		Column A	N2
	Unpaired t test			Unpaired t test			Unpaired t test			Unpaired t test
	P value	0.0204		P value	0.0563		P value	0.1389		P value	0.055
	P value summary	*		P value summary	ns		P value summary	ns		P value summary	ns
	Significantly different (P < 0.05)?	Yes		Significantly different (P < 0.05)?	No		Significantly different (P < 0.05)?	No		Significantly different (P < 0.05)?	No
	One- or two-tailed P value?	Two-tailed		One- or two-tailed P value?	Two-tailed		One- or two-tailed P value?	Two-tailed		One- or two-tailed P value?	Two-tailed
	t, df	t=2.491, df=23		t, df	t=2.015, df=22		t, df	t=1.536, df=22		t, df	t=2.022, df=23
	How big is the difference?			How big is the difference?			How big is the difference?			How big is the difference?
	Mean of column A	176.3		Mean of column A	176.3		Mean of column A	176.3		Mean of column A	176.3
	Mean of column B	206.4		Mean of column C	200.3		Mean of column D	200.2		Mean of column E	154.9
	Difference between means (B - A) ± SEM	30.12 ± 12.09		Difference between means (C - A) ± SEM	24.05 ± 11.94		Difference between means (D - A) ± SEM	23.95 ± 15.60		Difference between means (E - A) ± SEM	-21.35 ± 10.56
	95% confidence interval	5.105 to 55.13		95% confidence interval	-0.7024 to 48.80		95% confidence interval	-8.395 to 56.30		95% confidence interval	-43.19 to 0.4930
	R squared (eta squared)	0.2124		R squared (eta squared)	0.1558		R squared (eta squared)	0.09681		R squared (eta squared)	0.1509
	F test to compare variances			F test to compare variances			F test to compare variances			F test to compare variances
	F, DFn, Dfd	1.051, 11, 12		F, DFn, Dfd	1.210, 11, 11		F, DFn, Dfd	2.119, 11, 11		F, DFn, Dfd	1.970, 11, 12
	P value	0.9273		P value	0.757		P value	0.2287		P value	0.2593
	P value summary	ns		P value summary	ns		P value summary	ns		P value summary	ns
	Significantly different (P < 0.05)?	No		Significantly different (P < 0.05)?	No		Significantly different (P < 0.05)?	No		Significantly different (P < 0.05)?	No
	Data analyzed			Data analyzed			Data analyzed			Data analyzed
	Sample size, column A	12		Sample size, column A	12		Sample size, column A	12		Sample size, column A	12
	Sample size, column B	13		Sample size, column C	12		Sample size, column D	12		Sample size, column E	13
H3K27ac
	Column B	sup-1		Column C	ace-3		Column D	ace-1;ace-2		Column E	mct-6 RNAi
	vs.	vs.		vs.	vs.		vs.	vs.		vs.	vs.
	Column A	N2		Column A	N2		Column A	N2		Column A	N2
	Unpaired t test			Unpaired t test			Unpaired t test			Unpaired t test
	P value	0.0698		P value	0.3906		P value	0.3403		P value	0.0021
	P value summary	ns		P value summary	ns		P value summary	ns		P value summary	**
	Significantly different (P < 0.05)?	No		Significantly different (P < 0.05)?	No		Significantly different (P < 0.05)?	No		Significantly different (P < 0.05)?	Yes
	One- or two-tailed P value?	Two-tailed		One- or two-tailed P value?	Two-tailed		One- or two-tailed P value?	Two-tailed		One- or two-tailed P value?	Two-tailed
	t, df	t=1.902, df=23		t, df	t=0.8751, df=23		t, df	t=0.9738, df=23		t, df	t=3.460, df=23
	How big is the difference?			How big is the difference?			How big is the difference?			How big is the difference?
	Mean of column A	129.3		Mean of column A	129.3		Mean of column A	129.3		Mean of column A	129.3
	Mean of column B	156.2		Mean of column C	142.2		Mean of column D	141.1		Mean of column E	90.99
	Difference between means (B - A) ± SEM	26.90 ± 14.14		Difference between means (C - A) ± SEM	12.95 ± 14.80		Difference between means (D - A) ± SEM	11.86 ± 12.18		Difference between means (E - A) ± SEM	-38.27 ± 11.06
	95% confidence interval	-2.357 to 56.16		95% confidence interval	-17.66 to 43.57		95% confidence interval	-13.34 to 37.06		95% confidence interval	-61.15 to -15.39
	R squared (eta squared)	0.1359		R squared (eta squared)	0.03222		R squared (eta squared)	0.03959		R squared (eta squared)	0.3423
	F test to compare variances			F test to compare variances			F test to compare variances			F test to compare variances
	F, DFn, Dfd	1.669, 12, 11		F, DFn, Dfd	1.915, 12, 11		F, DFn, Dfd	1.001, 12, 11		F, DFn, Dfd	1.504, 11, 12
	P value	0.4047		P value	0.2919		P value			P value	0.4936
	P value summary	ns		P value summary	ns		P value summary			P value summary	ns
	Significantly different (P < 0.05)?	No		Significantly different (P < 0.05)?	No		Significantly different (P < 0.05)?	No		Significantly different (P < 0.05)?	No
	Data analyzed			Data analyzed			Data analyzed			Data analyzed
	Sample size, column A	12		Sample size, column A	12		Sample size, column A	12		Sample size, column A	12
	Sample size, column B	13		Sample size, column C	13		Sample size, column D	13		Sample size, column E	13

## Sheet: Lifespans (f-i)
Genotype	Median (day)	P value (long-rank, Mantel-Cox)	Median lifespan change (%)	Deaths	Figure pannel	Lifespan track number
Extended Data Figure 5
wild type;control RNAi	22			94	repeat for 5f-i	74
wild type;set-2 RNAi	25	<0.0001	13.6364	92
wild type;control RNAi	22			94
sup-1(e995 e2636);control RNAi	25	<0.0001	13.6364	96
wild type;set-2 RNAi	25			92
sup-1(e995 e2636);set-2 RNAi	25	0.0117	0	95
sup-1(e995 e2636);control RNAi	25			96
sup-1(e995 e2636);set-2 RNAi	25	0.0005	0	95
wild type;control RNAi	22			94
ace-3(dc2);control RNAi	26	<0.0001	18.1818	86
wild type;set-2 RNAi	25			92
ace-3(dc2);set-2 RNAi	25	0.0336	0	91
ace-3(dc2);control RNAi	26			86
ace-3(dc2);set-2 RNAi	25	0.106	-3.84615	91
wild type;control RNAi	22			94
ace-1(p1000);ace-2(g72);control	27	<0.0001	22.7273	61
wild type;set-2 RNAi	25			92
ace-1(p1000);ace-2(g72);set-2 RNAi	25	0.0612	0	29
ace-1(p1000);ace-2(g72);control	27			61
ace-1(p1000);ace-2(g72);set-2 RNAi	25	0.3031	-7.40741	29
wild type;control RNAi	22			94
wild type;mct-6 RNAi;control RNAi	25	0.2209	13.6364	94
wild type;set-2 RNAi	25			92
wild type;mct-6 RNAi;set-2 RNAi	19	<0.0001	-24	45
wild type;mct-6 RNAi;control RNAi	25			94
wild type;mct-6 RNAi;set-2 RNAi	19	0.0487	-24	45
wild type;control RNAi	22			93	5f-i	76
wild type;set-2 RNAi	25	<0.0001	13.6364	84	5f-i
wild type;control RNAi	22			93	5f
sup-1(e995 e2636);control RNAi	26	<0.0001	18.1818	96	5f
wild type;set-2 RNAi	25			84	5f
sup-1(e995 e2636);set-2 RNAi	24	0.0235	-4	93	5f
sup-1(e995 e2636);control RNAi	26			96	5f
sup-1(e995 e2636);set-2 RNAi	24	<0.0001	-7.69231	93	5f
wild type;control RNAi	22			93	5g
ace-3(dc2);control RNAi	30	<0.0001	36.3636	89	5g
wild type;set-2 RNAi	25			84	5g
ace-3(dc2);set-2 RNAi	26	0.0031	4	90	5g
ace-3(dc2);control RNAi	30			89	5g
ace-3(dc2);set-2 RNAi	26	<0.0001	-13.3333	90	5g
wild type;control RNAi	22			93	5h
ace-1(p1000);ace-2(g72);control	30	<0.0001	36.3636	37	5h
wild type;set-2 RNAi	25			84	5h
ace-1(p1000);ace-2(g72);set-2 RNAi	26	0.0015	4	53	5h
ace-1(p1000);ace-2(g72);control	30			37	5h
ace-1(p1000);ace-2(g72);set-2 RNAi	26	0.0066	-13.3333	53	5h
wild type;control RNAi	22			93	5i
wild type;set-2 RNAi;control RNAi	24	<0.0001	9.09091	84	5i
wild type;control RNAi	22			93	5i
wild type;mct-6 RNAi;control RNAi	22	0.0717	0	77	5i
wild type;set-2 RNAi;control RNAi	24			84	5i
wild type;mct-6 RNAi;set-2 RNAi	20	<0.0001	-16.6667	52	5i
wild type;mct-6 RNAi;control RNAi	22			77	5i
wild type;mct-6 RNAi;set-2 RNAi	20	0.1931	-9.09091	52	5i
wild type;control RNAi	20			91	repeat for 5f-i	77
wild type;set-2 RNAi	24	<0.0001	20	92
wild type;control	20			91
sup-1(e995 e2636);control RNAi	26	<0.0001	30	93
wild type;set-2 RNAi	24			92
sup-1(e995 e2636);set-2 RNAi	24	0.0416	0	92
sup-1(e995 e2636);control RNAi	26			93
sup-1(e995 e2636);set-2 RNAi	24	<0.0001	-7.69231	92
wild type;control RNAi	20			91
ace-3(dc2);control RNAi	28	<0.0001	40	81
wild type;set-2 RNAi	24			92
ace-3(dc2);set-2 RNAi	26	0.0012	8.33333	93
ace-3(dc2);control RNAi	28			81
ace-3(dc2);set-2 RNAi	26	0.0012	-7.14286	93
wild type;control RNAi	20			91
ace-1(p1000);ace-2(g72);control RNAi	27	<0.0001	35	56
wild type;set-2 RNAi	24			92
ace-1(p1000);ace-2(g72);set-2 RNAi	26	0.0064	8.33333	51
ace-1(p1000);ace-2(g72);control RNAi	27			56
ace-1(p1000);ace-2(g72);set-2 RNAi	26	0.0027	-3.7037	51
wild type;control RNAi	20			91
wild type;set-2 RNAi;control RNAi	24	<0.0001	20	91
wild type;control RNAi	20			91
wild type;mct-6 RNAi;control RNAi	20	0.1791	0	56
wild type;set-2 RNAi;control RNAi	24			91
wild type;mct-6 RNAi;set-2 RNAi	18	<0.0001	-25	48
wild type;mct-6 RNAi;control RNAi	20			56
wild type;mct-6 RNAi;set-2 RNAi	18	0.0222	-10	48
